# Supplementary material for: Brain-wide presynaptic networks of functionally distinct cortical neurons
Source: Nature. 2025 Feb 26;641(8061):162–72. doi: 10.1038/s41586-025-08631-w (PMC12043506; doi:10.1038/s41586-025-08631-w)
Supplement: Supplementary file 3 — Source Data Fig. 1 [file 41586_2025_8631_MOESM3_ESM.xlsx]

## Sheet: Fig. 1d
	Fraction of session time (%)
Animal	Wonly	WL	No mov.
976	5.84782	69.9085	24.2436
416	31.1558	18.8503	49.9939
418	16.5364	31.7202	51.7435
425	29.6943	40.803	29.5027
426	29.0381	22.7546	48.2072

## Sheet: Fig. 1e
	Wonly				WL
Animal	Amplitude (normalized 0-1)	Duration (s)		Animal	Amplitude (normalized 0-1)	Duration (s)
976	0.0764753	1.78773		976	0.629401	151.62
976	0.184968	0.573423		976	0.401609	19.8
976	0.211368	2.96831		976	0.377511	12.3792
976	0.180975	1.41669		976	0.595026	42.5007
976	0.244608	0.708346		976	0.474396	10.0518
976	0.0838696	1.34923		976	0.265349	2.12504
976	0.10332	0.775807		976	0.419935	7.85927
976	0.142044	0.607154		976	0.462056	11.9744
976	0.295247	0.742077		976	0.219254	1.85519
976	0.138706	1.07938		976	0.503457	5.80169
976	0.235471	0.607154		976	0.457827	11.4685
976	0.118943	1.95638		976	0.310352	5.02588
976	0.135234	1.24804		976	0.347757	4.41873
976	0.126399	1.68654		976	0.313985	4.8235
976	0.210413	0.877		976	0.436465	9.68073
976	0.131719	0.843269		976	0.34195	3.98023
976	0.0910469	2.86711		976	0.522528	22.0599
976	0.147507	2.32742		976	0.351619	5.39692
976	0.0684905	2.22623		976	0.397234	2.83338
976	0.0974269	0.944461		976	0.180362	1.85519
976	0.103281	2.15877		976	0.329636	7.82553
976	0.22466	0.404769		976	0.26538	3.20442
976	0.196126	1.85519		976	0.328961	9.00611
976	0.124285	2.52981		976	0.141991	4.25007
976	0.17757	0.742077		976	0.592088	111.615
976	0.129045	0.843269		976	0.498106	14.1332
976	0.170158	1.65281		976	0.423547	9.64699
976	0.139803	1.48415		976	0.25822	1.48415
976	0.0923169	2.32742		976	0.371249	4.92469
976	0.14413	0.674615		976	0.438199	4.85723
976	0.0621251	1.48415		976	0.509546	10.5915
976	0.198533	1.01192		976	0.43518	6.10527
976	0.27044	3.74411		976	0.25611	2.05758
976	0.116923	1.58535		976	0.243046	2.93458
976	0.100482	1.01192		976	0.349303	9.78192
976	0.252599	0.91073		976	0.326327	1.48415
976	0.214152	0.91073		976	0.589189	38.4868
976	0.0766606	1.99011		976	0.212915	0.877
976	0.191721	1.18058		976	0.501227	13.6947
976	0.0919152	2.12504		976	0.301196	1.55161
976	0.178245	1.18058		976	0.500657	9.44461
976	0.139583	2.56354		976	0.509011	6.77988
976	0.152779	2.32742		976	0.575211	20.5083
976	0.0878542	1.88892		976	0.583539	18.8555
976	0.12349	0.877		976	0.582495	68.6083
976	0.137	1.61908		976	0.428972	14.6391
976	0.176074	2.02385		976	0.2017	3.77784
976	0.152362	0.472231		976	0.273825	4.18261
976	0.145233	1.38296		976	0.445053	8.2303
976	0.134492	2.52981		976	0.550972	3.67665
976	0.142118	0.539692		976	0.408983	4.25007
976	0.161114	0.809538		976	0.1767	2.1925
976	0.146727	1.18058		976	0.550872	45.8738
976	0.147147	2.09131		976	0.443788	10.1867
976	0.143994	1.18058		976	0.330588	7.11719
976	0.0740324	1.34923		976	0.464172	21.9587
976	0.130377	0.607154		976	0.414708	3.508
976	0.0758941	1.18058		976	0.628644	151.687
976	0.182346	0.674615		976	0.572831	33.326
976	0.162232	0.4385		976	0.192021	16.8316
976	0.205755	0.371038		976	0.525633	15.2463
976	0.140019	0.877		976	0.526409	10.3553
976	0.193331	1.61908		976	0.529063	17.3376
976	0.185584	0.944461		976	0.456073	10.9625
976	0.159928	1.38296		976	0.303667	1.82146
976	0.216174	1.01192		976	0.341845	4.21634
976	0.241972	1.58535		976	0.175563	1.21431
976	0.0750755	2.25996		976	0.192605	2.93458
976	0.128638	0.944461		976	0.371205	3.20442
976	0.107033	0.809538		976	0.340652	2.93458
976	0.129303	1.55161		976	0.209917	2.05758
976	0.163808	0.4385		976	0.436596	3.10323
976	0.12721	1.11311		976	0.3501	12.9526
976	0.197712	0.843269		976	0.208784	1.48415
976	0.157276	1.34923		976	0.549876	69.0468
976	0.104642	1.11311		976	0.549263	13.3236
976	0.0903105	0.944461		976	0.361613	7.08346
976	0.122499	0.607154		976	0.327388	2.05758
976	0.0747	1.34923		976	0.553459	18.0797
976	0.198936	1.11311		976	0.570756	22.8694
976	0.148834	0.843269		976	0.559606	12.8177
976	0.174035	1.61908		976	0.421318	3.00204
976	0.146055	0.775807		976	0.479234	7.31957
976	0.166622	0.809538		976	0.173617	2.05758
976	0.157257	0.877		976	0.454694	5.09334
976	0.0567481	1.58535		976	0.371937	4.99215
976	0.139107	1.21431		976	0.347559	8.60134
976	0.123503	0.775807		976	0.580488	17.1352
976	0.147037	0.708346		976	0.438738	5.53184
976	0.257542	1.92265		976	0.519626	21.1829
976	0.209572	0.775807		976	0.405771	9.37715
976	0.153248	3.71038		976	0.545285	22.5659
976	0.238212	2.631		976	0.48503	17.0003
976	0.15243	1.78773		976	0.513207	11.8395
976	0.265401	4.51992		976	0.483869	6.07154
976	0.0937741	1.14685		976	0.263384	3.508
416	0.179005	0.876999		976	0.445013	8.73626
416	0.283168	3.98023		976	0.532619	25.1294
416	0.146877	2.15877		976	0.593492	11.03
416	0.241942	1.95638		976	0.240961	1.754
416	0.238464	4.45246		976	0.535413	30.9986
416	0.141797	0.742076		976	0.461625	26.2763
416	0.241651	2.25996		976	0.506086	23.6115
416	0.331027	0.742076		976	0.4875	22.0599
416	0.208136	3.17069		976	0.167628	2.12504
416	0.199879	1.55161		976	0.527133	7.016
416	0.226337	1.85519		416	0.27828	2.29369
416	0.192374	1.754		416	0.486021	19.8674
416	0.23876	0.4385		416	0.342145	2.25996
416	0.297371	0.978192		416	0.267732	4.78977
416	0.242164	1.01192		416	0.305191	10.3553
416	0.184191	1.04565		416	0.294493	0.640884
416	0.3095	0.742076		416	0.182289	4.78977
416	0.234302	0.640884		416	0.32687	7.28584
416	0.0958761	4.85723		416	0.281313	4.7223
416	0.157526	3.10323		416	0.238492	1.72027
416	0.313099	2.1925		416	0.301842	5.22827
416	0.265368	0.944461		416	0.212933	1.28177
416	0.163103	3.17069		416	0.263976	7.38703
416	0.264712	3.508		416	0.352463	2.49608
416	0.257423	1.18058		416	0.300953	4.01396
416	0.168017	0.843269		416	0.333273	7.11719
416	0.329556	0.775807		416	0.345462	2.32742
416	0.0928591	0.978192		416	0.239917	3.17069
416	0.34298	0.742076		416	0.406339	11.9744
416	0.291547	1.01192		416	0.443437	9.14103
416	0.293347	0.708346		416	0.305546	1.85519
416	0.138822	0.4385		416	0.359255	8.97238
416	0.244654	1.21431		416	0.343529	8.80373
416	0.122815	0.809538		416	0.306515	6.77988
416	0.239873	1.41669		416	0.273456	3.54173
416	0.352596	0.47223		416	0.165416	2.25996
416	0.257885	0.640884		416	0.19567	6.10527
416	0.249702	6.27392		416	0.555192	30.1216
416	0.240403	3.13696		416	0.424058	11.7046
416	0.25377	1.41669		416	0.39031	2.73219
416	0.254832	1.95638		416	0.291739	4.31754
416	0.0891517	1.11311		416	0.237161	1.3155
416	0.186707	1.38296		416	0.428024	2.76592
416	0.210837	1.45042		416	0.437991	1.95638
416	0.26448	1.04565		416	0.245993	2.32742
416	0.195809	1.28177		416	0.260284	2.69846
416	0.221281	1.18058		416	0.309715	1.38296
416	0.319592	0.708346		416	0.235247	16.4943
416	0.316851	0.708346		416	0.266381	3.30561
416	0.280112	3.54173		416	0.201656	1.58535
416	0.202976	1.3155		416	0.460465	15.2126
416	0.177984	1.14685		416	0.274287	7.75807
416	0.286262	0.640884		416	0.147625	1.07938
416	0.229032	0.607153		416	0.381242	1.99011
416	0.328753	9.27596		416	0.365727	2.02384
416	0.164256	1.48415		416	0.269326	4.89096
416	0.292019	0.944461		416	0.199091	2.02384
416	0.158763	3.37307		416	0.328589	3.10323
416	0.182886	0.539692		416	0.246449	4.08142
416	0.208725	1.28177		416	0.359069	1.45042
416	0.206615	0.876999		416	0.26674	4.28381
416	0.0852089	0.91073		416	0.32408	3.03577
416	0.246063	2.32742		416	0.333101	6.94853
416	0.237601	1.07938		416	0.324918	1.24804
416	0.141294	0.742076		416	0.278361	3.33934
416	0.118033	2.25996		416	0.342506	1.48415
416	0.23601	0.573423		416	0.207878	2.49608
416	0.235011	0.4385		416	0.295268	0.978192
416	0.157105	2.02384		416	0.311233	2.69846
416	0.180517	0.371038		416	0.3183	3.71038
416	0.190037	0.809538		416	0.295314	0.978192
416	0.209595	2.12504		416	0.32498	1.11311
416	0.173619	1.14685		416	0.198931	1.11311
416	0.216315	1.07938		416	0.25467	0.978192
416	0.232807	0.640884		416	0.258218	2.66473
416	0.0612175	1.3155		418	0.535197	14.0657
416	0.255404	3.00204		418	0.317873	4.62111
416	0.145475	1.88892		418	0.540258	15.9546
416	0.317972	1.68654		418	0.122508	1.61908
416	0.222312	0.843269		418	0.268193	3.508
416	0.320389	1.68654		418	0.387616	0.843269
416	0.0796744	0.91073		418	0.350435	1.85519
416	0.272875	1.45042		418	0.459155	21.4865
416	0.416883	2.05758		418	0.432999	18.046
416	0.232891	1.38296		418	0.326292	4.48619
416	0.136376	0.742076		418	0.576453	48.6735
416	0.353381	3.98023		418	0.515314	12.7502
416	0.315473	0.944461		418	0.48076	10.4565
416	0.258757	1.14685		418	0.4432	4.55365
416	0.192672	0.944461		418	0.464356	1.99011
416	0.202396	1.07938		418	0.27622	1.41669
416	0.17322	1.88892		418	0.543894	17.8773
416	0.287417	0.640884		418	0.528866	66.3821
416	0.106498	1.11311		418	0.471018	17.0003
416	0.096182	2.12504		418	0.548093	23.0381
416	0.296061	1.88892		418	0.493809	23.173
416	0.301596	1.01192		418	0.534271	35.8221
416	0.314222	0.674615		418	0.479042	41.7249
416	0.242089	0.674615		418	0.116431	4.41873
416	0.211696	1.72027		418	0.417012	13.661
416	0.234926	0.573423		418	0.504092	17.8773
416	0.172269	2.25996		418	0.254204	6.94853
416	0.322086	3.30561		418	0.501012	24.6234
416	0.278445	0.607153		418	0.417738	5.56557
416	0.277671	2.29369		418	0.209797	1.3155
416	0.267546	3.30561		418	0.355746	3.64292
416	0.318291	0.640884		418	0.215334	1.95638
416	0.305066	0.674615		418	0.309899	0.607154
416	0.24219	1.34923		418	0.301078	3.47427
416	0.288827	0.505961		418	0.538323	23.5441
416	0.232067	0.876999		418	0.181958	2.32742
416	0.077244	1.78773		418	0.499323	24.2861
416	0.097392	1.28177		418	0.500824	18.1471
416	0.309736	3.84531		418	0.543171	25.4667
416	0.260476	1.78773		418	0.24264	0.708346
416	0.329604	0.4385		418	0.319168	4.28381
416	0.185277	1.3155		418	0.163668	3.27188
416	0.327188	2.76592		425	0.367427	18.9904
416	0.176032	0.708346		425	0.352373	4.7223
416	0.26704	0.674615		425	0.299769	7.96046
416	0.180576	0.944461		425	0.236152	11.772
416	0.0855427	0.978192		425	0.223464	2.59727
416	0.341764	5.46438		425	0.328779	13.7621
416	0.29999	0.674615		425	0.223405	4.89096
416	0.237974	0.539692		425	0.215909	10.9288
416	0.273086	0.708346		425	0.249958	7.25211
416	0.0933455	0.708346		425	0.203238	3.00204
416	0.239939	3.03577		425	0.406937	90.5671
416	0.284719	1.99011		425	0.172432	6.34138
416	0.248937	1.04565		425	0.237283	5.19454
416	0.222501	0.775807		425	0.35842	22.5321
416	0.22186	1.3155		425	0.278926	2.02384
416	0.267366	2.631		425	0.26306	3.0695
416	0.205978	0.809538		425	0.355526	28.3338
416	0.271264	3.0695		425	0.22713	9.44461
416	0.203882	1.21431		425	0.416584	17.4725
416	0.233174	0.573423		425	0.434205	29.0084
416	0.259649	1.18058		425	0.191944	4.28381
416	0.319296	1.11311		425	0.310414	3.20442
416	0.240004	0.876999		425	0.402747	10.6926
416	0.180969	1.21431		425	0.278761	0.640884
416	0.294703	3.71038		425	0.283009	3.20442
416	0.213605	2.39488		425	0.243122	2.631
416	0.286308	1.24804		425	0.27482	7.25211
416	0.212382	0.775807		425	0.39785	11.401
416	0.289212	1.51788		425	0.262468	17.4725
416	0.254297	1.95638		425	0.401197	23.173
416	0.188562	0.640884		425	0.371043	17.2701
416	0.218639	1.72027		425	0.232857	5.56557
416	0.315559	0.708346		425	0.321878	0.944461
416	0.321649	0.573423		425	0.279742	6.07153
416	0.203658	0.640884		425	0.379405	13.2225
416	0.172896	2.46234		425	0.346538	10.2541
416	0.286626	2.29369		425	0.255541	0.573423
416	0.286757	1.24804		425	0.28261	0.876999
416	0.219357	1.51788		425	0.352865	4.58738
416	0.272348	2.36115		425	0.22286	2.29369
416	0.162927	0.539692		425	0.326424	3.03577
416	0.249594	0.47223		425	0.388184	34.6077
416	0.0719867	0.978192		425	0.449782	3.71038
416	0.17798	3.64292		425	0.224294	3.47427
416	0.103073	3.20442		425	0.2655	4.08142
416	0.116779	1.45042		425	0.238627	4.41873
416	0.0915881	0.674615		425	0.342458	23.4766
416	0.135486	2.12504		425	0.358452	0.944461
416	0.184932	0.640884		425	0.361623	4.28381
416	0.159	1.01192		425	0.451487	22.8694
416	0.107668	0.775807		425	0.373534	3.87904
416	0.220015	1.21431		425	0.328621	2.86711
416	0.208238	0.4385		425	0.317122	3.27188
416	0.268854	4.68857		425	0.392589	1.45042
416	0.267148	4.28381		425	0.287303	3.47427
416	0.345743	1.78773		425	0.306629	0.944461
416	0.144856	0.708346		425	0.286115	3.71038
416	0.28087	0.91073		425	0.36301	6.139
416	0.265613	1.34923		425	0.371854	4.7223
416	0.31054	0.674615		425	0.390053	1.82146
416	0.329325	0.674615		425	0.320307	8.70253
416	0.243967	0.640884		425	0.352246	8.16284
416	0.164822	0.47223		425	0.305969	4.21634
416	0.210311	1.41669		425	0.362057	3.17069
416	0.313317	1.55161		425	0.345545	5.49811
416	0.437584	0.978192		425	0.49832	26.3437
416	0.119401	0.607153		425	0.344964	10.018
416	0.211716	1.58535		425	0.498429	18.1134
416	0.369939	0.809538		425	0.394382	20.2722
416	0.221231	0.944461		425	0.464554	23.173
416	0.289675	1.28177		425	0.517522	69.0468
416	0.149615	1.01192		425	0.448812	25.1969
416	0.275346	1.48415		426	0.657205	12.1768
416	0.253085	1.07938		426	0.32726	4.85723
416	0.326397	0.809538		426	0.417631	5.19454
416	0.282207	5.12707		426	0.160786	3.20442
416	0.210687	1.45042		426	0.283914	3.23815
416	0.322984	1.51788		426	0.198137	3.10323
416	0.337425	0.742076		426	0.500518	38.6217
416	0.289511	1.48415		426	0.452549	11.5696
416	0.229903	1.78773		426	0.481101	28.6037
416	0.317102	0.674615		426	0.352135	10.3216
416	0.245084	0.269846		426	0.456613	22.2623
416	0.265359	2.12504		426	0.567893	5.02588
416	0.0824764	0.876999		426	0.542131	11.772
416	0.371501	1.88892		426	0.326525	4.35127
416	0.273502	0.775807		426	0.434689	17.8773
416	0.206307	2.73219		426	0.176548	4.45246
416	0.360118	0.640884		426	0.459956	13.526
416	0.212599	1.45042		426	0.557646	0.91073
416	0.253544	0.708346		426	0.476644	14.3018
416	0.274213	0.876999		426	0.273633	3.03577
416	0.141251	0.843269		426	0.291811	3.27188
416	0.309826	0.505961		426	0.476802	22.7683
416	0.289074	1.21431		426	0.264095	13.1213
416	0.394679	0.371038		426	0.270064	12.784
416	0.195536	0.674615		426	0.426362	5.19454
416	0.275641	0.539692		426	0.232411	2.93458
416	0.335279	0.640884		426	0.325544	6.139
416	0.275499	1.21431		426	0.303781	7.04973
416	0.146425	0.708346		426	0.453146	15.2126
416	0.295144	1.68654		426	0.570111	15.0776
416	0.268093	2.46234		426	0.257333	2.86711
416	0.379837	0.505961		426	0.523571	27.9965
416	0.322789	0.607153		426	0.483186	12.6828
416	0.233357	0.47223		426	0.434587	13.3236
416	0.373513	0.843269		426	0.441514	13.0538
416	0.422706	2.32742		426	0.450062	22.3298
416	0.184166	6.64496
416	0.178884	4.01396
416	0.301282	3.23815
416	0.19226	1.3155
416	0.213247	1.07938
416	0.257158	1.11311
416	0.322423	1.11311
416	0.329711	1.18058
416	0.295967	1.3155
416	0.302268	1.14685
416	0.120141	1.72027
416	0.305691	1.01192
416	0.305804	0.978192
416	0.190449	2.15877
416	0.242951	0.303577
416	0.156564	1.18058
416	0.204107	0.674615
416	0.177327	1.61908
416	0.261454	0.607153
416	0.254404	0.539692
416	0.252778	0.843269
416	0.237831	0.269846
416	0.348392	9.61326
416	0.255991	2.96831
416	0.37214	0.607153
416	0.244891	0.640884
416	0.282939	0.708346
416	0.169163	2.39488
416	0.316352	1.68654
416	0.294169	0.371038
416	0.105786	0.809538
416	0.298433	5.39692
416	0.254072	2.79965
416	0.309937	0.944461
416	0.0911078	1.18058
416	0.326404	0.91073
416	0.214245	2.25996
416	0.284976	0.47223
416	0.275982	0.708346
416	0.29364	0.47223
416	0.145027	1.21431
416	0.258231	2.90084
416	0.233211	1.04565
416	0.231352	0.978192
416	0.255911	3.20442
416	0.207977	1.11311
416	0.228916	0.640884
416	0.168265	0.607153
416	0.139683	1.01192
416	0.29037	0.371038
416	0.268352	0.337307
416	0.178557	1.24804
416	0.243054	0.674615
416	0.289053	0.404769
416	0.153818	1.21431
416	0.128964	1.28177
416	0.27785	0.505961
416	0.196636	0.47223
416	0.252777	0.573423
416	0.130635	1.3155
416	0.299742	1.24804
416	0.240336	3.98023
416	0.174331	2.93458
416	0.27666	1.72027
416	0.332551	4.01396
416	0.298612	3.44054
416	0.299832	1.34923
416	0.263255	0.573423
416	0.285937	1.68654
416	0.2586	0.371038
416	0.273602	0.843269
416	0.344562	0.708346
416	0.245135	1.07938
416	0.345796	0.573423
416	0.208939	1.55161
416	0.243987	0.708346
416	0.233924	1.85519
416	0.277925	0.505961
416	0.138086	0.809538
416	0.228546	0.809538
416	0.214843	0.742076
416	0.115715	1.58535
416	0.283066	3.27188
416	0.174847	1.04565
416	0.244228	1.18058
416	0.237891	0.843269
416	0.201597	0.539692
416	0.282267	0.91073
416	0.219458	1.48415
416	0.256689	1.68654
416	0.171844	1.24804
416	0.161731	0.573423
416	0.266982	0.573423
416	0.199386	0.843269
416	0.215366	1.58535
416	0.194971	0.843269
416	0.155308	0.607153
416	0.209474	0.573423
416	0.219027	0.47223
416	0.101788	1.01192
416	0.195024	0.978192
416	0.286572	0.708346
416	0.22573	0.505961
416	0.224248	0.843269
416	0.24527	1.21431
416	0.321555	1.21431
416	0.294103	1.24804
416	0.261801	0.775807
416	0.425252	0.202384
416	0.227093	3.40681
416	0.294646	0.573423
416	0.346	1.04565
416	0.193697	1.07938
416	0.290313	0.843269
416	0.164012	1.11311
416	0.161952	0.404769
416	0.198271	0.742076
416	0.292912	1.55161
416	0.0844031	1.14685
416	0.085228	0.742076
416	0.0600561	1.48415
416	0.261955	2.36115
416	0.273086	0.337307
416	0.210724	4.08142
416	0.302703	1.18058
416	0.405401	1.58535
416	0.315023	1.14685
416	0.31576	0.775807
416	0.292547	0.742076
416	0.371396	1.85519
416	0.275888	0.944461
416	0.266484	0.573423
416	0.299746	0.742076
416	0.311382	0.91073
416	0.194892	1.65281
416	0.260581	1.3155
416	0.292813	0.708346
418	0.228955	0.742077
418	0.253811	0.573423
418	0.220819	0.877
418	0.273082	0.877
418	0.206008	0.877
418	0.127309	0.573423
418	0.18027	1.51788
418	0.12783	6.88107
418	0.118392	1.38296
418	0.234106	1.28177
418	0.306528	0.708346
418	0.242076	0.877
418	0.181584	0.91073
418	0.0905393	0.843269
418	0.144147	0.978192
418	0.294499	0.843269
418	0.224064	2.25996
418	0.28803	0.944461
418	0.211977	1.04565
418	0.245082	0.539692
418	0.249123	1.01192
418	0.125558	2.49608
418	0.238306	1.14685
418	0.265901	0.674615
418	0.342496	0.607154
418	0.19357	2.25996
418	0.140064	1.82146
418	0.192844	1.24804
418	0.255102	0.809538
418	0.246388	1.45042
418	0.295407	1.38296
418	0.315407	0.91073
418	0.311145	1.07938
418	0.289947	1.48415
418	0.275392	0.371038
418	0.295416	1.07938
418	0.143237	1.38296
418	0.0846426	0.708346
418	0.20559	0.809538
418	0.249601	1.99011
418	0.32518	1.07938
418	0.169872	0.573423
418	0.304665	2.59727
418	0.306025	0.978192
418	0.0759689	0.877
418	0.241713	0.843269
418	0.0713823	0.843269
418	0.176059	1.24804
418	0.232946	1.3155
418	0.275774	1.78773
418	0.230771	0.303577
418	0.332595	1.21431
418	0.215753	0.809538
418	0.203437	2.32742
418	0.341628	0.843269
418	0.0897365	0.944461
418	0.132502	2.05758
418	0.0898768	0.809538
418	0.0613781	1.14685
418	0.144882	1.38296
418	0.136306	1.3155
418	0.0570041	1.18058
418	0.190229	0.944461
418	0.0443533	1.95638
418	0.0763816	5.262
418	0.058315	2.02385
418	0.224227	0.877
418	0.267565	0.573423
418	0.186352	1.24804
418	0.0697973	2.96831
418	0.0910722	1.18058
418	0.142269	1.55161
418	0.0655541	3.30561
418	0.0650048	1.754
418	0.128846	0.539692
418	0.0670057	1.78773
418	0.0711838	1.04565
418	0.340072	0.775807
418	0.241855	3.84531
418	0.266798	0.4385
418	0.268662	0.809538
418	0.184619	1.68654
418	0.137226	1.01192
418	0.199249	0.472231
418	0.309172	0.843269
418	0.0562215	2.32742
418	0.18495	0.539692
418	0.113783	0.91073
418	0.124273	1.51788
418	0.32067	0.978192
418	0.184405	1.28177
418	0.10873	1.61908
418	0.160669	1.754
418	0.109257	2.52981
418	0.0763862	1.01192
418	0.0850514	1.85519
418	0.181453	0.640884
418	0.221853	0.607154
418	0.283704	0.539692
418	0.191148	0.505961
418	0.105806	1.11311
418	0.135927	0.505961
418	0.230218	1.18058
418	0.231122	0.843269
418	0.111087	1.28177
418	0.176047	1.21431
418	0.200536	1.21431
418	NaN	1.99011
418	0.230782	0.505961
418	0.326969	0.843269
418	0.271913	1.04565
418	0.150846	0.674615
418	0.252789	1.3155
418	0.160234	2.39488
418	0.174825	1.45042
418	0.237605	0.944461
418	0.234423	0.91073
418	0.140051	7.48823
418	0.111421	2.12504
418	0.139249	1.07938
418	0.158312	1.92265
418	0.259335	2.09131
418	0.317868	2.32742
418	0.143274	3.37308
418	0.241656	0.843269
418	0.1993	3.74411
418	0.413927	0.843269
418	0.281198	0.775807
418	0.307279	0.708346
418	0.136125	1.45042
418	0.232625	0.337308
418	0.377346	0.843269
418	0.293932	0.708346
418	0.277273	0.269846
418	0.161542	1.18058
418	0.295716	1.28177
418	0.244134	1.38296
418	0.187972	0.674615
418	0.192114	2.631
418	0.246522	2.12504
418	0.0635758	1.68654
418	0.209132	0.775807
418	0.11911	1.55161
418	0.200544	1.51788
418	0.103591	1.18058
418	0.220476	1.99011
418	0.215078	1.04565
418	0.119312	0.640884
418	0.100317	1.34923
418	0.0608392	1.85519
418	0.0980543	3.98023
418	0.078426	1.55161
418	0.090287	5.05961
418	0.151014	0.573423
418	0.119651	1.58535
418	0.0743279	4.51992
418	0.154731	2.79965
418	0.244992	1.01192
418	0.271993	0.4385
418	0.101582	1.95638
418	0.0788054	4.85723
418	0.118294	0.742077
418	0.203849	1.55161
418	0.20445	0.775807
418	0.284358	0.944461
418	0.232343	0.640884
418	0.216071	0.742077
418	0.276706	0.674615
418	0.0765371	1.38296
418	0.0649368	1.95638
418	0.253513	5.16081
418	0.133677	1.78773
418	0.173843	1.82146
418	0.345362	0.573423
418	0.0975936	2.49608
418	0.273559	1.58535
418	0.140987	1.85519
418	0.27771	0.91073
418	0.262407	0.472231
418	0.239799	0.472231
418	0.10552	1.28177
418	0.32082	0.573423
418	0.191951	2.25996
418	0.120486	1.34923
418	0.129431	0.91073
418	0.0859593	0.742077
418	0.103049	1.14685
418	0.177707	0.978192
418	0.148134	0.978192
418	0.1353	1.72027
418	0.194131	3.33934
418	0.111931	1.48415
418	0.203822	1.41669
418	0.280541	0.843269
418	0.170393	0.809538
418	0.176531	1.18058
418	0.158586	2.83338
418	0.232208	0.371038
418	0.203097	1.07938
418	0.219738	0.505961
418	0.305567	1.41669
418	0.157585	0.505961
418	0.308035	0.607154
418	0.271314	0.91073
418	0.181696	1.01192
418	0.213903	1.55161
418	0.135131	1.18058
418	0.22813	0.91073
418	0.134168	0.775807
418	0.272084	1.01192
418	0.220089	1.11311
418	0.184929	0.371038
418	0.170749	2.15877
418	0.212454	1.34923
425	0.233477	3.91277
425	0.135874	1.01192
425	0.235547	1.38296
425	0.228167	2.02384
425	0.187427	0.876999
425	0.261868	1.01192
425	0.177516	0.47223
425	0.193825	1.58535
425	0.244209	5.05961
425	0.198192	3.0695
425	0.169383	4.04769
425	0.130436	1.85519
425	0.220618	7.7918
425	0.157622	0.674615
425	0.182982	4.65484
425	0.187851	0.573423
425	0.276257	0.640884
425	0.238082	2.631
425	0.113661	1.04565
425	0.161251	1.3155
425	0.130115	6.00407
425	0.184311	0.573423
425	0.156424	1.24804
425	0.154433	0.539692
425	0.137428	2.05758
425	0.130442	0.876999
425	0.227483	0.843269
425	0.176371	2.05758
425	0.162945	1.68654
425	0.163955	2.66473
425	0.203395	4.89096
425	0.108227	1.45042
425	0.143222	1.51788
425	0.127308	3.9465
425	0.211988	0.944461
425	0.123875	1.41669
425	0.358557	1.41669
425	0.161592	5.56557
425	0.136935	1.24804
425	0.231427	1.65281
425	0.11094	1.58535
425	0.135904	0.708346
425	0.119707	1.61908
425	0.151322	2.49608
425	0.269161	1.07938
425	0.12828	1.65281
425	0.228907	0.876999
425	0.159337	1.07938
425	0.145252	0.876999
425	0.283808	1.48415
425	0.253542	0.775807
425	0.145391	0.843269
425	0.349629	3.57546
425	0.212144	0.91073
425	0.201432	1.88892
425	0.316663	0.337307
425	0.112664	1.04565
425	0.149548	0.876999
425	0.175362	0.843269
425	0.171005	2.1925
425	0.361573	2.46234
425	0.172385	0.944461
425	0.226943	1.14685
425	0.23172	1.82146
425	0.118531	0.809538
425	0.28062	0.944461
425	0.288337	0.674615
425	0.260215	0.843269
425	0.263426	0.674615
425	0.239678	1.99011
425	0.208547	1.78773
425	0.30667	0.674615
425	0.0987912	1.41669
425	0.248992	1.04565
425	0.322007	2.15877
425	0.156545	1.38296
425	0.333507	2.49608
425	0.369011	2.59727
425	0.331914	0.607153
425	0.265366	1.72027
425	0.32439	2.46234
425	0.204973	0.843269
425	0.231393	1.01192
425	0.118109	3.23815
425	0.162655	1.41669
425	0.123154	1.14685
425	0.124693	0.91073
425	0.275151	2.49608
425	0.268781	3.98023
425	0.17223	1.55161
425	0.172055	1.99011
425	0.24082	1.28177
425	0.170994	1.58535
425	0.154509	1.72027
425	0.18844	3.74411
425	0.217424	1.95638
425	0.205615	2.86711
425	0.257056	2.09131
425	0.106217	1.78773
425	0.160471	4.99215
425	0.163475	0.843269
425	0.321263	4.18261
425	0.244539	3.13696
425	0.114139	1.88892
425	0.167871	1.95638
425	0.174494	0.809538
425	0.211884	1.65281
425	0.29059	3.98023
425	0.125504	1.48415
425	0.155984	2.46234
425	0.0973239	1.55161
425	0.307191	2.29369
425	0.2195	1.07938
425	0.281521	1.78773
425	0.315894	1.51788
425	0.252028	4.14888
425	0.140733	1.38296
425	0.13262	1.48415
425	0.175678	2.15877
425	0.1858	3.10323
425	0.238826	1.24804
425	0.232182	0.809538
425	0.249338	3.71038
425	0.199742	1.01192
425	0.295297	0.573423
425	0.30019	0.809538
425	0.280325	0.573423
425	0.172358	0.742076
425	0.101129	1.55161
425	0.121013	0.843269
425	0.152315	1.07938
425	0.257307	0.876999
425	0.309462	1.11311
425	0.23598	0.91073
425	0.191232	5.29573
425	0.206191	1.28177
425	0.324529	0.775807
425	0.265912	0.775807
425	0.203078	2.52981
425	0.212172	0.944461
425	0.259682	0.708346
425	0.109611	1.07938
425	0.148727	2.05758
425	0.224904	0.809538
425	0.360515	0.843269
425	0.235478	1.21431
425	0.289799	0.843269
425	0.234542	1.24804
425	0.188398	0.539692
425	0.159786	1.11311
425	0.135903	1.65281
425	0.313978	1.61908
425	0.180602	1.01192
425	0.203885	2.39488
425	0.245589	0.607153
425	0.299212	0.944461
425	0.229631	0.809538
425	0.29999	0.775807
425	0.307494	0.573423
425	0.181505	1.38296
425	0.158429	1.92265
425	0.247686	1.14685
425	0.186306	1.18058
425	0.177521	0.674615
425	0.130716	1.55161
425	0.153122	1.48415
425	0.163076	2.49608
425	0.34886	0.91073
425	0.239753	1.754
425	0.189284	3.33934
425	0.27002	0.876999
425	0.244109	3.13696
425	0.317689	0.91073
425	0.286863	0.640884
425	0.33143	0.573423
425	0.340436	0.809538
425	0.339417	3.60919
425	0.299471	4.68857
425	0.168404	4.41873
425	0.198246	4.18261
425	0.268987	1.61908
425	0.271461	1.07938
425	0.297253	2.12504
425	0.184581	0.843269
425	0.24664	2.22623
425	0.128239	1.78773
425	0.37962	3.44054
425	0.137283	1.01192
425	0.152869	0.607153
425	0.300144	4.62111
425	0.154741	0.978192
425	0.247122	1.28177
425	0.13883	2.59727
425	0.341686	1.45042
425	0.246127	10.7601
425	0.2789	1.07938
425	0.199298	1.21431
425	0.262147	1.07938
425	0.235059	1.754
425	0.171472	1.68654
425	0.277049	2.09131
425	0.301904	0.269846
425	0.142319	0.674615
425	0.219928	10.1867
425	0.18748	1.38296
425	0.179449	0.4385
425	0.136091	1.11311
425	0.129133	3.64292
425	0.158097	0.640884
425	0.387966	2.29369
425	0.136242	1.24804
425	0.223896	3.508
425	0.103625	1.45042
425	0.158068	1.88892
425	0.220995	3.0695
425	0.247383	0.573423
425	0.161477	2.49608
425	0.239189	2.93458
425	0.180874	2.90084
425	0.196034	1.21431
425	0.378376	1.82146
425	0.144542	2.66473
425	0.143353	3.37307
425	0.153317	1.65281
425	0.278023	1.14685
425	0.113289	1.48415
425	0.318925	5.36319
425	0.175193	1.21431
425	0.234948	1.78773
425	0.245588	0.775807
425	0.12389	4.04769
425	0.191399	0.404769
425	0.280773	0.944461
425	0.141919	0.742076
425	0.135183	1.55161
425	0.19125	1.55161
425	0.294154	2.15877
425	0.221148	2.36115
425	0.222614	1.41669
425	0.137194	1.85519
425	0.139685	2.66473
425	0.195673	1.72027
425	0.195038	3.20442
425	0.342927	3.74411
425	0.139082	1.68654
425	0.141335	1.07938
425	0.315858	1.04565
425	0.138578	1.41669
425	0.328045	3.0695
425	0.20884	1.68654
425	0.306934	2.52981
425	0.285257	0.404769
425	0.30089	5.05961
425	0.153691	1.99011
425	0.168249	0.674615
425	0.260536	0.674615
425	0.164696	1.41669
425	0.259009	2.39488
425	0.185732	0.742076
425	0.135668	4.48619
425	0.261351	1.41669
425	0.122846	0.809538
425	0.197067	1.48415
425	0.132108	1.48415
425	0.221379	3.00204
425	0.145132	1.04565
425	0.160691	1.88892
425	0.189352	1.07938
425	0.228905	0.742076
425	0.20072	4.25007
425	0.29549	1.24804
425	0.1587	3.33934
425	0.17465	1.48415
425	0.222841	0.640884
425	0.145479	1.92265
425	0.301814	2.52981
425	0.268194	1.28177
425	0.309754	1.14685
425	0.249301	0.843269
425	0.250157	0.708346
425	0.271767	0.371038
425	0.169421	1.45042
425	0.231214	0.708346
425	0.257145	0.775807
425	0.260709	0.371038
425	0.249482	1.99011
425	0.253146	0.775807
425	0.249974	0.775807
425	0.242345	6.54377
425	0.192111	1.61908
425	0.113794	1.01192
425	0.1996	2.52981
425	0.17449	1.01192
425	0.11038	1.41669
425	0.144372	2.09131
425	0.141705	0.809538
425	0.202622	1.95638
425	0.132554	1.04565
425	0.294757	10.153
425	0.210384	2.36115
425	0.283439	2.39488
425	0.161967	1.04565
425	0.295489	2.66473
425	0.134868	0.944461
425	0.286855	6.61123
425	0.228478	6.77988
425	0.193561	4.11515
425	0.215715	1.51788
425	0.199683	0.91073
426	0.0989903	0.877
426	0.150284	2.02385
426	0.332886	1.88892
426	0.226147	3.00204
426	0.286136	2.59727
426	0.213853	1.85519
426	0.117832	0.539692
426	0.0765036	1.28177
426	0.108289	1.21431
426	0.320765	1.88892
426	0.306501	2.83338
426	0.163293	1.41669
426	0.115212	1.51788
426	0.149181	1.11311
426	0.06587	1.78773
426	0.257314	2.29369
426	0.124176	1.07938
426	0.297211	1.21431
426	0.225232	0.303577
426	0.133093	0.742077
426	0.186075	0.640884
426	0.350068	0.877
426	0.263561	2.29369
426	0.110099	0.809538
426	0.127406	0.978192
426	0.322959	1.51788
426	0.0996145	0.573423
426	0.244293	1.01192
426	0.0538862	1.41669
426	0.122994	0.708346
426	0.307559	1.38296
426	0.318335	1.14685
426	0.0947844	0.944461
426	0.25483	0.978192
426	0.0946159	1.48415
426	0.189135	1.55161
426	0.143003	2.39488
426	0.302211	2.09131
426	0.208495	7.72434
426	0.194695	3.508
426	0.216574	3.9465
426	0.30704	3.20442
426	0.154835	1.55161
426	0.334171	10.3891
426	0.120356	4.78977
426	0.162024	2.66473
426	0.145266	7.28584
426	0.123206	1.65281
426	0.0616756	2.29369
426	0.231095	3.37308
426	0.128615	1.72027
426	0.161704	2.69846
426	0.17082	0.607154
426	0.169399	4.55365
426	0.0933454	0.877
426	0.127827	0.877
426	0.212604	1.21431
426	0.318579	1.11311
426	0.285757	1.24804
426	0.24503	2.46234
426	0.179864	1.51788
426	0.101173	0.843269
426	0.117798	1.72027
426	0.200258	1.28177
426	0.0607627	1.34923
426	0.172908	4.89096
426	0.215493	1.14685
426	0.257119	3.64292
426	0.0947057	1.85519
426	0.213062	3.37308
426	0.254268	1.45042
426	0.117536	0.472231
426	0.225296	3.20442
426	0.278023	2.52981
426	0.139809	1.72027
426	0.0944671	1.61908
426	0.0953795	4.01396
426	0.338366	2.79965
426	0.0873508	0.944461
426	0.0643079	1.88892
426	0.168953	2.22623
426	0.121485	0.843269
426	0.221619	1.38296
426	0.223816	3.40681
426	0.366352	2.49608
426	0.0546219	1.88892
426	0.257203	1.754
426	0.207584	4.95842
426	0.260274	1.61908
426	0.225904	0.91073
426	0.239302	4.04769
426	0.118099	2.69846
426	0.219349	4.72231
426	0.158142	0.337308
426	0.0740237	0.809538
426	0.082446	1.72027
426	0.157754	0.978192
426	0.222804	1.14685
426	0.195232	1.99011
426	0.0849099	0.708346
426	0.33023	1.45042
426	0.198532	1.72027
426	0.204892	4.14888
426	0.231018	1.34923
426	0.375722	1.24804
426	0.0982407	0.877
426	0.191367	4.11515
426	0.348784	1.88892
426	0.223085	1.61908
426	0.243083	0.404769
426	0.178458	0.877
426	0.246379	3.10323
426	0.133212	4.04769
426	0.346424	1.51788
426	0.150222	1.3155
426	0.075773	2.02385
426	0.30105	2.73219
426	0.151947	3.98023
426	0.195498	1.78773
426	0.240472	7.99419
426	0.243225	3.30561
426	0.15316	0.877
426	0.101873	1.11311
426	0.0661798	0.91073
426	0.078654	0.978192
426	0.165834	0.91073
426	0.315064	1.3155
426	0.101495	1.55161
426	0.130024	0.91073
426	0.250236	1.92265
426	0.178976	1.41669
426	0.0781497	1.04565
426	0.189057	1.41669
426	0.108356	3.37308
426	0.270906	3.20442
426	0.270534	1.48415
426	0.324111	1.55161
426	0.12577	1.38296
426	0.0996996	1.04565
426	0.0525004	1.38296
426	0.151463	0.472231
426	0.13958	4.45246
426	0.373506	2.36115
426	0.18705	1.55161
426	0.139846	1.45042
426	0.1207	1.34923
426	0.215972	3.98023
426	0.367996	1.38296
426	0.216515	0.371038
426	0.214585	1.41669
426	0.280134	3.0695
426	0.129024	0.809538
426	0.284438	3.00204
426	0.224256	1.85519
426	0.132687	1.34923
426	0.315786	1.754
426	0.0809873	1.04565
426	0.294849	1.85519
426	0.227757	0.505961
426	0.0902737	1.21431
426	0.312641	2.15877
426	0.344753	1.82146
426	0.0753122	1.04565
426	0.232966	1.34923
426	0.0953613	1.34923
426	0.255541	2.39488
426	0.178513	1.72027
426	0.177852	0.404769
426	0.191123	1.21431
426	0.308102	2.90084
426	0.269792	3.64292
426	0.337039	1.28177
426	0.1559	1.65281
426	0.247472	1.61908
426	0.213279	0.573423
426	0.212818	1.07938
426	0.326203	0.978192
426	0.199924	1.07938
426	0.243553	0.573423
426	0.179679	2.09131
426	0.19519	0.775807
426	0.162522	0.337308
426	0.315513	2.12504
426	0.267492	2.56354
426	0.381084	0.877
426	0.0944312	1.48415
426	0.123461	1.38296
426	0.189374	1.58535
426	0.239536	0.505961
426	0.207351	0.809538
426	0.148677	3.47427
426	0.210218	2.59727
426	0.350622	1.48415
426	0.221056	7.65688
426	0.105638	0.944461
426	0.214016	1.01192
426	0.357651	2.66473
426	0.266165	3.47427
426	0.102522	1.48415
426	0.362829	5.1608
426	0.146196	1.01192
426	0.15543	4.68857
426	0.134744	1.38296
426	0.11403	0.809538
426	0.199044	1.41669
426	0.14893	0.775807
426	0.263965	1.34923
426	0.238946	1.41669
426	0.1567	1.18058
426	0.271438	1.01192
426	0.168721	0.404769
426	0.229375	2.46234
426	0.23471	1.28177
426	0.318671	2.79965
426	0.267392	1.72027
426	0.206265	1.11311
426	0.213376	2.39488
426	0.243577	3.00204
426	0.217836	1.04565
426	0.125654	0.573423
426	0.281735	2.56354
426	0.128295	0.978192
426	0.23952	4.04769
426	0.361244	2.49608
426	0.12895	0.640884
426	0.121294	1.68654
426	0.25959	0.978192
426	0.0876083	1.34923
426	0.307664	1.21431
426	0.0935864	1.41669
426	0.201417	2.66473
426	0.187722	1.28177
426	0.13106	1.07938
426	0.269511	1.28177
426	0.189824	2.12504
426	0.353577	4.18261
426	0.105786	1.78773
426	0.236723	1.28177
426	0.166107	0.4385
426	0.268902	1.85519
426	0.0790862	0.775807
426	0.199397	0.4385
426	0.252389	1.3155
426	0.266398	2.76592
426	0.0988631	1.48415
426	0.129537	0.742077
426	0.290662	1.07938
426	0.22963	2.22623
426	0.342169	2.59727
426	0.185745	2.56354
426	0.26504	0.809538
426	0.0897674	1.65281
426	0.252699	1.38296
426	0.162416	1.85519
426	0.277786	1.58535
426	0.0778374	1.82146
426	0.279314	0.91073
426	0.291618	1.41669
426	0.329101	1.28177
426	0.291058	1.28177
426	0.106777	0.539692
426	0.280424	0.944461
426	0.15234	0.539692
426	0.271276	0.742077
426	0.195863	0.708346
426	0.110184	3.81157
426	0.28993	1.41669
426	0.118175	1.21431
426	0.277022	3.0695
426	0.193361	1.78773
426	0.261878	0.978192
426	0.257473	1.65281
426	0.233561	1.58535
426	0.226453	1.95638
426	0.173073	0.674615
426	0.22234	1.04565
426	0.0792204	0.809538
426	0.163716	1.28177
426	0.245587	0.877
426	0.149234	2.56354
426	0.109837	0.978192
426	0.0618295	1.01192
426	0.13705	0.843269
426	0.260137	1.34923
426	0.0724897	0.91073
426	0.222377	1.85519
426	0.0626534	1.45042

## Sheet: Fig. 1h
		Fraction of cells (%)
Animal	FOV	Uncorr.	MovDown	MovUp	Not included (see methods)
976	1	57.2139	7.9602	32.3383	2.48756
416	1	68.9024	9.14634	21.3415	0.609756
418	1	59.542	16.7939	23.2824	0.381679
425	1	62.3077	1.53846	36.1538	0
426	1	70.3226	5.16129	24.5161	0
426	2	64.0909	17.2727	18.1818	0.454545

## Sheet: Fig. 1i Uncorr.
	Mean F. deconv per unit of time (before WL onset and after WL offset, in sec)
	Mean F. deconv per unit of time ( before WL onset and after WL offset, imaging frame #; frame rate ~ 30Hz; WL event time-normalized)
Cell	#1	#2	#3	#4	#5	#6	#7	#8	#9	#10	#11	#12	#13	#14	#15	#16	#17	#18	#19	#20	#21	#22	#23	#24	#25	#26	#27	#28	#29	#30	#31	#32	#33	#34	#35	#36	#37	#38	#39	#40	#41	#42	#43	#44	#45	#46	#47	#48	#49
#1	-0.260884	-0.204356	-0.230037	-0.186526	-0.316262	-0.00299865	-0.353309	-0.234626	-0.0854229	-0.236039	-0.242044	-0.349748	-0.260323	-0.0844994	-0.144817	-0.312862	-0.304587	-0.15674	-0.0346876	-0.220884	-0.283581	-0.181997	-0.353309	-0.299903	-0.337919	-0.222152	-0.0825733	-0.187005	0.0754472	0.537486	-0.0307222	0.127057	-0.224279	0.124932	0.273657	-0.176751	-0.0309495	0.174994	-0.24491	0.0884275	0.330706	-0.229034	0.0488033	-0.337605	-0.29597	-0.166588	-0.113859	-0.198877	-0.0834133
#2	-0.168745	-0.149481	-0.0946843	-0.0712499	-0.158292	-0.121831	-0.14239	-0.12811	-0.152709	-0.168745	-0.152589	-0.165057	0.0724894	-0.168745	-0.168745	-0.137471	-0.168745	-0.11405	-0.168745	-0.168745	0.00696871	-0.107535	-0.150263	0.157952	-0.0761889	-0.162968	-0.168745	-0.0875578	-0.168745	-0.168745	-0.145737	-0.160046	-0.168745	0.00907777	-0.115356	-0.168745	-0.168745	-0.124259	-0.148486	-0.0575373	-0.142051	-0.151139	-0.151086	-0.0441683	-0.075212	-0.132058	-0.0716355	-0.168745	-0.11121
#3	0.0111119	-0.195031	-0.119656	0.0128845	-0.0140685	-0.152818	0.0616891	-0.146868	-0.091324	-0.183089	-0.10608	-0.00712573	-0.0554795	0.0931578	-0.136127	-0.00639313	0.209554	0.0856096	-0.195031	0.115233	-0.0973688	-0.161024	0.00722264	0.0133705	0.00594335	-0.0630646	-0.119036	-0.0490497	-0.0482577	-0.187077	0.00607849	0.00599617	-0.195031	-0.0600489	0.0356356	-0.182921	-0.167138	-0.0805027	-0.101747	-0.0370885	0.171268	0.041473	-0.179735	0.00428676	-0.0181538	0.00461762	-0.0330314	-0.139907	0.00925013
#4	0.0419639	-0.137989	-0.173487	-0.186935	-0.0918393	-0.186935	-0.186935	-0.106215	-0.186935	-0.127685	-0.0415983	-0.0117166	-0.0128234	0.217299	-0.0532389	-0.186935	0.0288833	-0.00940421	-0.178989	0.0874227	-0.0795447	-0.186935	-0.166329	-0.0194752	-0.0291054	-0.186935	0.107831	-0.176658	-0.154876	-0.0841445	0.0059713	-0.080505	-0.0574378	-0.0352889	-0.139255	-0.165215	-0.183001	-0.186935	-0.186935	-0.0569003	-0.096137	0.0887062	-0.0322334	-0.0291787	0.0753964	-0.186935	-0.173054	-0.0117723	-0.0412767
#5	-0.146231	-0.146231	-0.0638196	-0.146231	-0.128049	-0.146231	-0.015377	0.0191881	0.0281661	-0.146231	-0.0892848	-0.146231	-0.0807231	0.158207	0.605055	0.865689	-0.0414609	-0.138843	-0.146231	-0.104078	-0.112418	0.0900574	-0.146231	-0.13552	0.268128	0.476732	0.40301	0.587947	0.872945	-0.0878361	-0.146231	-0.139935	-0.146231	-0.146231	-0.125529	-0.112344	-0.135799	-0.146231	-0.0700383	-0.106292	-0.146231	-0.146231	0.0383379	-0.108793	-0.102553	-0.144583	-0.0755448	-0.146231	-0.0235619
#6	-0.136414	-0.116321	-0.143902	-0.0739459	0.0526349	0.186039	-0.0496701	0.0286875	-0.0550936	-0.165889	-0.00242072	-0.0381525	0.102934	0.11568	-0.0303409	-0.0548769	-0.0411341	0.172789	0.163021	-0.0493633	-0.1826	-0.130949	0.278207	0.0164645	-0.110432	0.0506432	0.130626	0.0211193	0.0460111	0.170151	0.33313	-0.0906948	0.0214952	-0.211249	0.186608	0.0833653	-0.0473399	-0.0352858	0.156866	-0.11001	0.0595021	-0.0191789	0.0762384	-0.0142863	0.102788	-0.016507	-0.131047	0.0552846	-0.107636
#7	0.0444596	0.280186	0.211722	-0.0416475	0.00249009	0.233927	0.178054	0.204426	0.144382	0.246865	0.136272	0.0384591	0.0321098	0.310403	-0.0296407	0.109672	-0.0241661	-0.165553	0.0203582	-0.0452325	0.416682	-0.0269645	-0.0181376	-0.0162605	0.149423	0.0477115	0.242763	-0.0864333	0.227672	0.113737	-0.103327	0.262126	-0.00257679	-0.014509	0.0584748	-0.137018	-0.0327797	0.289841	0.0805495	0.466204	0.155577	0.0995704	-0.0769804	0.100002	0.172563	0.119045	0.12592	0.188086	-0.0117365
#8	0.00103596	0.21953	0.131974	0.0414445	-0.0582853	-0.101456	0.090085	-0.016634	0.169586	0.00207936	-0.0926856	0.114061	0.138101	-0.056084	-0.120937	0.0955998	0.190908	0.145598	-0.138732	-0.0682763	0.111404	-0.0289579	-0.0768048	0.0697701	-0.146641	-0.104964	0.0845518	-0.109667	0.353826	-0.130503	-0.146641	0.0956676	0.0541579	0.00401761	0.00738441	-0.104378	0.0554545	0.111576	-0.0850623	-0.146641	-0.139447	-0.0478558	-0.0392731	-0.0584128	0.0923199	-0.130013	-0.128624	-0.146641	-0.146641
#9	0.0407654	-0.162067	0.00247517	-0.212988	0.273782	-0.000619325	0.00068844	-0.144725	-0.275224	0.0715887	-0.0313196	-0.0976664	-0.275224	0.170737	0.565159	0.21515	0.132372	-0.263759	0.0963982	-0.233749	-0.100473	0.0752626	0.0565814	-0.134913	0.212148	-0.046787	0.113752	-0.185804	-0.0137005	-0.0964541	0.333307	-0.150805	-0.0623449	0.25699	0.134468	-0.0230798	-0.128818	0.146528	-0.07657	0.205534	0.136511	-0.12007	-0.0256994	-0.0492609	-0.232411	0.244734	-0.0887177	-0.206354	-0.125965
#10	-0.0682191	-0.0830447	-0.154298	-0.0841001	-0.11987	-0.236445	-0.177644	-0.185846	-0.0950184	-0.21779	-0.196608	-0.133749	-0.211398	-0.193877	-0.235264	-0.167438	-0.216738	-0.0688349	-0.0107354	-0.0798796	-0.213146	-0.259668	-0.16926	-0.0470434	-0.129073	-0.192324	-0.111018	-0.164215	-0.225986	-0.156871	-0.136693	-0.0915354	-0.0864509	0.149195	-0.215554	-0.00893123	0.195024	-0.0119963	-0.149768	0.398786	-0.0307727	0.0303874	-0.142586	-0.0437368	-0.135127	-0.180458	-0.125593	0.0833828	0.0847466
#11	-0.0981134	-0.105378	-0.123239	-0.148091	-0.130929	0.00826533	-0.146746	-0.134129	-0.0968881	-0.0661699	-0.112638	-0.109397	-0.0295114	-0.0939847	-0.141859	-0.137045	-0.0887585	-0.117083	-0.0826093	-0.0471461	-0.0194394	-0.127249	0.000665425	-0.0914194	-0.0559068	-0.12144	-0.10228	-0.0642862	-0.111474	0.033444	0.00826958	0.0104192	0.0116181	0.096987	0.121629	-0.115242	-0.00267786	0.068122	-0.12816	0.113912	-0.126663	-0.105242	-0.0993468	-0.029699	-0.0437969	-0.124904	-0.0649091	0.00490936	-0.0909566
#12	0.109969	0.172782	0.0471772	0.00688852	-0.102784	-0.0069016	0.153722	-0.116697	-0.0733189	-0.0426917	-0.0569803	-0.104416	-0.00945962	0.00817622	0.142739	-0.0955456	0.246985	-0.108154	-0.0139392	0.13759	0.0752312	0.22635	-0.0869044	0.121568	-0.0334102	0.264383	-0.17237	0.412306	-0.0561971	0.129709	0.0946863	0.0785627	-0.00904746	0.289738	-0.103772	0.0284536	0.0298126	0.0254446	0.0590385	0.0688895	0.201515	0.250671	-0.0264156	-0.0943407	0.0787969	0.356318	0.406767	0.0690879	-0.124386
#13	-0.151536	-0.13538	0.0235557	-0.156227	0.33274	-0.0646424	-0.120465	0.0989972	-0.156227	-0.117258	-0.156227	-0.156227	-0.0237546	-0.156227	-0.156227	-0.156227	-0.0705624	-0.156227	-0.148774	-0.156227	0.201308	-0.156227	-0.156227	-0.013295	0.0170594	-0.156227	-0.151682	-0.107356	0.042725	-0.156227	-0.125564	-0.0669436	-0.156227	-0.156227	-0.149542	0.0811623	-0.156227	-0.12354	-0.0882579	-0.139021	-0.156227	0.113346	-0.0752292	-0.0267517	0.418796	0.0672533	-0.112351	-0.156227	-0.156227
#14	-0.223251	-0.223251	-0.20347	-0.223251	-0.222252	-0.137942	-0.166217	-0.197859	-0.223251	-0.158461	-0.19329	0.143786	-0.0997244	-0.0515022	-0.223251	-0.160563	0.491617	0.0940896	-0.197374	-0.178595	-0.223251	-0.113237	0.138209	0.100231	0.397282	0.0742129	-0.223251	-0.223251	-0.109566	-0.155396	0.24826	0.384037	-0.223251	0.0192022	-0.146841	-0.218522	-0.223251	-0.221357	0.282314	-0.13414	0.0951326	-0.103016	0.571967	0.322341	-0.193507	-0.223251	-0.223251	-0.192876	-0.223251
#15	-0.0362376	-0.0975924	0.0439351	-0.0151837	-0.148752	0.0382085	-0.137814	-0.0418827	-0.0982989	0.0300889	-0.0392688	0.044881	-0.0537382	-0.148521	-0.084649	-0.0249406	-0.058898	-0.0608918	-0.179139	-0.144264	0.155944	-0.0764464	-0.0917368	0.0328161	-0.183456	-0.156794	0.035206	-0.16165	-0.0731157	-0.0128774	-0.129548	-0.119813	-0.183456	-0.156937	-0.068354	-0.0682751	-0.0888732	0.283124	-0.0553006	0.120225	-0.181411	-0.11418	-0.0986383	-0.00367302	-0.183456	-0.152489	-0.129648	0.0257358	-0.0188281
#16	0.152072	0.547458	0.399766	0.294363	0.490474	0.0502998	0.385226	0.596289	-0.00722524	0.227798	0.350303	0.0242982	0.583813	0.109827	0.239113	0.418612	0.225299	0.128017	0.18806	0.434689	0.377563	0.00622471	0.321478	0.0454222	0.433533	0.0667446	0.44262	0.384909	-0.0452813	0.286025	0.126774	0.0172987	0.546936	0.216593	-0.151749	0.6048	0.12086	0.468103	-0.00555328	0.373132	0.341396	0.0505227	0.265076	0.131274	-0.042902	0.647249	-0.0402871	-0.137313	0.690069
#17	-0.0462621	-0.14653	-0.0424762	-0.135121	-0.114261	-0.0736996	-0.00701378	-0.011652	0.00592008	-0.0634792	-0.0164444	-0.0941256	0.14798	0.149462	0.172714	-0.0561068	-0.111936	-0.0838661	-0.113803	-0.00426783	-0.0197208	-0.058451	-0.0925072	-0.0259033	-0.0285988	-0.070371	-0.0557456	0.00811042	-0.0054554	0.122783	-0.0256909	0.0571426	0.356378	0.194447	-0.000267491	0.0776124	0.243061	-0.00930555	0.0429952	0.033537	-0.0395502	0.0334942	-0.130454	-0.0438969	-0.125554	0.100395	-0.0318846	0.0537083	-0.0932875
#18	-0.00946563	-0.146158	-0.137912	-0.0444419	-0.0818481	-0.0471545	-0.136602	-0.0866462	-0.117673	-0.00895973	-0.0388253	0.0228001	-0.0840094	-0.0104271	0.00890135	-0.144578	-0.0111688	-0.0654197	-0.101654	0.345259	0.583479	-0.144655	0.0976578	-0.0629834	-0.0622255	-0.130674	-0.146158	0.153182	-0.0978057	-0.00252089	-0.109148	0.0877424	-0.0819426	-0.0694784	0.00306266	-0.136404	0.0150816	-0.137458	-0.125247	-0.0650984	-0.101213	-0.0967612	-0.085104	0.084599	0.0465974	-0.0107965	-0.129656	-0.142283	-0.112218
#19	0.163242	0.245003	0.369491	-0.0806639	-0.0315081	-0.116447	0.0306581	-0.0448493	-0.117564	-0.0958778	-0.0951343	-0.0328417	-0.0229963	-0.0238963	-0.0387374	-0.0522256	0.104438	0.0090237	-0.0544603	-0.0946071	-0.0358298	-0.103045	0.132166	0.137819	-0.041068	-0.028111	-0.0457573	0.0456903	-0.0851476	-0.0563279	-0.0155479	-0.0442946	-0.012644	-0.0533641	0.00664804	-0.113209	-0.0129553	-0.0386724	-0.120698	0.0323585	-0.0896743	-0.0677338	0.10362	-0.102411	-0.00311087	-0.0349377	0.02547	0.00231276	-0.0192322
#20	-0.131941	0.362031	0.144734	-0.141202	-0.0752155	0.0782106	-0.109508	-0.123698	-0.167813	-0.148028	-0.173477	0.105208	-0.108845	-0.180616	-0.0500291	0.0557156	-0.159449	-0.169414	-0.111368	-0.186215	0.111597	-0.195525	0.139906	0.0170469	-0.137202	0.56988	-0.131659	-0.019031	-0.0867593	0.136609	-0.00610857	-0.209085	0.0707864	-0.0639455	-0.062534	-0.209085	-0.120105	-0.0241135	0.286906	0.0402263	-0.17453	-0.0315155	-0.0650574	-0.11804	0.326297	0.0263581	0.233359	-0.0894013	-0.123593
#21	-0.0509804	-0.0316263	-0.0542274	-0.157452	0.0380317	0.177657	-0.0604733	0.287806	0.129074	0.254424	0.176774	0.164615	0.142788	-0.11417	0.0388186	0.0728274	0.0550037	0.0063052	0.203373	0.189109	-0.050619	0.243105	0.193194	-0.0926629	0.0219686	-0.0576244	0.0480594	0.0863951	-0.0952552	-0.0141851	-0.102224	0.012956	-0.0426164	-0.12063	-0.072977	0.063843	0.135859	0.0731787	-0.0378433	0.0635856	0.0208316	0.0349573	0.111093	0.065005	-0.0739894	-0.111956	0.0395906	0.0438839	0.088957
#22	-0.188722	-0.202011	-0.023006	-0.162232	-0.155177	-0.0830164	-0.204323	-0.062681	-0.154335	-0.204323	-0.191169	-0.204323	0.248226	-0.183561	-0.0694985	-0.189165	-0.202501	-0.204323	-0.204323	-0.175039	-0.13482	-0.143911	-0.204323	-0.14075	-0.204323	-0.204323	-0.0637283	-0.159982	-0.0580789	0.0652268	-0.0813315	-0.204323	-0.0592098	-0.153208	-0.204323	-0.166414	-0.146412	-0.129897	-0.123675	-0.204323	-0.0156419	-0.137431	-0.1513	-0.198837	-0.184469	-0.194562	0.0295079	-0.000350246	-0.163176
#23	-0.195299	-0.11076	-0.0879656	0.277707	-0.193019	-0.195299	-0.137888	-0.087144	-0.0891234	-0.00289929	-0.115002	0.0892365	-0.1724	-0.150826	0.0854343	-0.173815	-0.043048	-0.147832	0.0605044	-0.109544	-0.00140048	-0.122398	-0.0756718	-0.160308	-0.112793	-0.195299	-0.116854	-0.0614312	-0.189014	0.0557735	-0.0145565	-0.0982965	-0.195299	0.0420511	0.0514433	0.107929	-0.187578	-0.125213	0.143911	-0.195299	-0.0235155	-0.0858154	-0.0135715	-0.0946188	-0.12841	0.034585	-0.124861	0.0111999	-0.104106
#24	-0.0298874	-0.165815	-0.0463106	0.219727	0.279417	0.0321244	-0.153379	-0.0802749	-0.170831	-0.11078	-0.106133	-0.105914	-0.134386	-0.141578	0.043746	-0.0755124	0.0569253	-0.0251716	-0.0586437	-0.126733	-0.0931652	-0.103671	-0.131142	0.0216587	-0.0736154	0.0433567	-0.0384249	-0.187403	-0.111056	-0.0650978	-0.134193	-0.0219173	-0.0553357	-0.0453007	-0.0941475	-0.059686	0.0558883	-0.058514	-0.134997	-0.1951	-0.146886	-0.102379	0.0257493	-0.0496061	-0.0873624	-0.0935738	0.0409819	-0.0438116	0.0959727
#25	-0.183469	-0.114847	-0.171466	-0.25726	-0.106195	-0.112978	-0.176034	-0.0734138	-0.265754	-0.201202	-0.163809	-0.254034	-0.226347	-0.175409	-0.246134	-0.171572	-0.215461	-0.111348	-0.218688	-0.253198	-0.192422	-0.166975	-0.210777	-0.0703778	-0.1267	-0.0458677	0.12567	-0.108353	0.0210549	0.0359043	-0.0852031	0.257686	-0.00819791	-0.00322841	0.026873	0.0883272	0.21601	0.0518925	0.00456851	0.128976	-0.00136267	-0.0048014	0.0769881	0.0812589	0.107398	0.0332869	0.0544647	0.00489086	0.0236062
#26	-0.0378143	-0.122058	-0.084825	-0.0176156	-0.173559	-0.0149246	-0.19365	-0.0630688	-0.115957	-0.0378486	-0.114981	-0.16424	-0.0529922	-0.170541	-0.107658	-0.117298	-0.00307921	0.0564369	-0.178186	-0.0809022	0.105572	0.0263834	-0.0971092	0.047322	0.00300834	-0.0582148	-0.00100607	-0.0690066	-0.127752	-0.078702	0.0318534	-0.0777247	-0.110459	-0.0383623	-0.0500146	0.19928	0.122472	-0.109895	-0.0820127	-0.0881595	-0.0877081	-0.149197	-0.0843466	-0.0653452	-0.140597	-0.177848	-0.118984	-0.0166989	-0.0374324
#27	-0.0553135	-0.107178	0.00585552	0.182607	0.0179331	-0.0742049	-0.111761	-0.024393	-0.158149	-0.0363001	-0.000723199	-0.175283	-0.17226	0.192685	0.00960374	-0.0278693	-0.0508067	0.166607	-0.175283	0.0759289	-0.0642129	-0.113809	-0.1421	-0.175283	-0.0711261	-0.0955093	-0.0505098	-0.0972251	0.0617665	-0.156593	-0.159539	-0.043286	-0.124535	-0.175283	-0.0750454	-0.021879	0.498617	-0.120098	-0.167735	-0.0318875	-0.050829	0.0123983	-0.143242	0.00551788	-0.175283	-0.103003	0.0247746	-0.0657036	-0.0468158
#28	0.205623	0.00433938	-0.04153	0.012474	-0.097895	-0.113107	-0.0255866	0.0570035	-0.0558175	-0.0261094	0.401931	-0.029986	-0.113107	-0.0921082	0.142342	-0.0607277	-0.113107	-0.107925	-0.113107	0.0204288	-0.0902937	-0.113107	-0.100359	-0.00163232	-0.0389305	0.115608	-0.0594167	-0.113107	-0.113107	0.171082	0.0274478	-0.0743523	-0.0147366	-0.0473148	-0.113107	-0.0056815	-0.0366454	-0.0793639	0.118656	-0.0488549	-0.113107	0.021644	-0.113107	0.142797	-0.113107	-0.0391539	0.642226	1.26288	-0.0416837
#29	0.075357	-0.00560222	0.231994	0.0679239	-0.0196272	-0.112868	-0.0698106	-0.0261921	-0.0512905	0.0939881	-0.018	-0.132463	-0.0415962	-0.0347723	0.0685632	-0.143266	-0.075292	0.0525503	-0.0562544	0.0435989	-0.0553557	0.0879861	-0.0890361	0.0139127	-0.0159457	0.0600731	0.000604714	0.0861879	-0.087021	-0.0690086	-0.00351038	0.048369	-0.112375	0.103552	0.00728294	0.07471	-0.121466	0.02519	0.104784	0.0343072	-0.117924	0.175262	-0.0619954	-0.0951405	0.0903635	0.00612742	-0.0199906	0.0814664	0.0521271
#30	-0.0605169	-0.0613386	-0.105337	-0.0710681	-0.0234727	-0.0534379	-0.0815283	0.0555252	-0.0950452	0.0105235	-0.00272887	-0.105425	-0.0900633	-0.0520136	-0.0931972	-0.0239218	-0.0696435	-0.0554913	-0.0803301	-0.0240506	-0.0837429	-0.118809	-0.016973	-0.124756	-0.0162258	-0.0977045	-0.0690684	-0.0227254	0.0511573	-0.0729431	-0.0503286	-0.0473849	-0.0814796	-0.102351	-0.117722	0.0165365	-0.0616749	-0.119241	0.0126147	-0.0746127	0.0122427	-0.043691	-0.0407883	-0.00320964	0.0125062	-0.0693914	-0.0124826	-0.0483498	-0.0639549
#31	0.341486	0.260642	-0.140714	0.180513	0.500517	0.217728	0.414479	-0.0471857	-0.0202483	-0.0785021	0.391331	-0.0799004	-0.0187265	0.0657339	0.425234	-0.13204	-0.100312	0.0369178	-0.140216	0.0387202	0.244963	0.0119668	-0.10572	0.0491082	-0.141982	-0.0781577	-0.123958	-0.141982	-0.0656046	-0.0760835	-0.0482348	-0.0752612	0.072266	0.0526573	-0.141982	-0.0908749	-0.0659625	-0.0906648	-0.00745972	-0.0936482	-0.0264418	-0.0615598	-0.123563	-0.119339	-0.117721	-0.102242	-0.0396415	0.0976265	-0.123324
#32	-0.114194	-0.041517	-0.152933	-0.0392698	-0.0787491	-0.102622	-0.151026	-0.015143	0.0766786	0.0371548	0.021396	-0.090655	0.0972831	-0.118157	-0.0263103	-0.0808037	0.0746867	0.0434567	0.00156759	-0.0171344	0.0459835	0.00997777	0.0693815	-0.0465766	0.0575298	0.0799317	0.110891	-0.146515	-0.10582	0.0441357	-0.144698	-0.00136375	-0.0810508	-0.0856427	0.309753	-0.121868	-0.00596465	0.137715	0.176041	0.130712	-0.00616759	-0.130898	-0.0355415	-0.0625727	0.0819502	0.0650447	-0.0406442	-0.11068	-0.0299488
#33	-0.15883	-0.1175	-0.0663471	-0.127571	-0.118675	-0.0986857	-0.0176429	-0.111283	0.0634563	0.0480419	0.131157	0.128316	-0.127167	0.0149555	-0.156923	0.00675556	-0.0981909	-0.140956	0.00196796	-0.159911	-0.142801	-0.162156	-0.0545579	-0.0912723	-0.0781205	0.0227205	-0.0478368	-0.0990382	-0.0593412	-0.109348	-0.00426186	-0.143142	-0.0686	0.0814925	-0.189476	-0.0875024	-0.154434	-0.149352	-0.0238209	-0.0689595	-0.0634238	-0.182682	-0.173122	-0.134933	-0.173201	-0.152638	-0.120228	-0.139822	-0.121016
#34	0.0301535	0.0982516	-0.13441	-0.0185826	-0.0777974	0.400301	-0.089859	0.813611	0.22004	-0.0601511	-0.0153831	-0.00625872	0.0585683	0.0177919	-0.0296125	0.194515	-0.120104	-0.21205	-0.0524824	-0.21205	0.0254487	0.061737	0.452651	-0.159991	-0.0247635	-0.0828396	0.0198584	-0.100656	0.162293	-0.179044	0.109852	-0.0111824	-0.0632455	0.159927	0.621865	-0.201982	0.0174527	-0.134812	0.0874815	-0.104198	0.382485	-0.034389	-0.21205	-0.21205	0.0218444	-0.0302584	-0.177454	-0.0964649	0.160999
#35	-0.129251	0.0923514	0.0929545	-0.071033	-0.136001	0.0625233	-0.141352	-0.0882574	-0.0882048	-0.0736946	0.0240431	-0.153981	-0.0694015	-0.119729	-0.12353	0.00283835	-0.0217694	-0.020961	-0.0464492	-0.0326327	-0.028372	0.0442455	-0.0966968	-0.130499	-0.0990422	-0.122939	-0.0875965	-0.0482304	0.0347768	-0.142627	0.00732452	-0.0918663	-0.128823	-0.111598	-0.0580459	-0.121433	0.0501548	0.0280088	-0.0627008	0.150996	0.0336358	-0.0636807	-0.00823452	-0.117681	-0.0740125	-0.0996113	-0.0169072	-0.0847588	0.0345721
#36	-0.0334758	-0.146824	-0.139542	-0.213442	-0.179108	-0.0651772	0.126677	-0.139996	-0.0684336	-0.213442	-0.213442	0.147132	-0.012926	-0.160485	-0.169616	-0.135047	0.119061	-0.119357	-0.11417	-0.0685344	-0.0213682	0.0471714	-0.0186206	-0.0127128	0.0655454	-0.0164251	-0.152847	-0.120308	0.133558	0.0402993	0.197963	-0.182579	-0.150178	-0.169387	-0.0721592	-0.117292	-0.169295	0.111522	-0.0410353	-0.126811	-0.0994924	-0.169287	-0.0231364	-0.204447	-0.0642649	-0.213415	0.0470336	-0.190955	0.0196105
#37	-0.0368397	0.20317	0.173427	-0.0294992	0.124988	-0.11025	-0.146996	0.0345703	-0.0244406	-0.00891328	-0.0643728	-0.0539795	-0.184007	0.0162455	0.197792	-0.0952604	-0.133676	0.306285	-0.184007	-0.0488633	-0.120524	-0.0883874	-0.184007	-0.0310137	-0.144995	0.198684	0.106559	0.0382022	-0.0621038	-0.165808	0.0461165	0.197322	-0.157198	-0.0509353	0.142237	0.328817	-0.130115	-0.0136515	-0.0113151	-0.0789197	-0.12591	0.0583807	0.0554189	0.12164	-0.019559	0.0225946	-0.101119	0.0464475	-0.13346
#38	-0.0561999	-0.0077928	-0.0779129	-0.113375	-0.00972805	-0.136298	-0.0537912	-0.0263238	-0.0755702	-0.00836843	-0.0130341	-0.0679304	-0.125659	-0.00685709	-0.0651539	0.0431262	-0.110196	-0.0354767	-0.022879	-0.12628	-0.0539503	0.0126997	-0.0925325	-0.0537317	0.107603	-0.0354952	-0.015695	-0.011116	-0.0471015	-0.10914	-0.102861	-0.101255	-0.0447651	-0.0606976	0.019141	0.0864642	-0.101518	0.206242	-0.0352749	-0.0959205	-0.108182	-0.136298	-0.0427942	-0.0708726	-0.0700478	0.0143782	-0.122798	-0.0892142	-0.00239503
#39	-0.10384	0.235664	0.280223	0.333937	0.656579	0.866735	0.341687	0.40991	-0.123328	0.0723175	-0.0482609	0.00955158	-0.0842815	-0.0600487	0.00205471	-0.0998274	-0.0467004	-0.0988829	-0.0591288	-0.0397741	-0.0421661	-0.120973	-0.130956	0.0590486	-0.0212117	0.106768	0.602014	0.530232	0.473163	-0.0568685	-0.0589602	-0.0806721	-0.0343417	0.102403	-0.140922	-0.0619842	-0.1412	-0.0511745	-0.132922	0.0149687	-0.019799	-0.0682006	-0.0752506	-0.0470247	-0.0618905	0.00919273	-0.127626	-0.0686574	0.122401
#40	0.20458	0.0645112	-0.165892	0.231305	-0.141567	-0.165892	-0.165892	-0.0468741	-0.135626	-0.13126	0.10548	0.177598	-0.165892	-0.146347	0.0679109	-0.165892	-0.0235774	-0.00169901	-0.0936569	-0.165892	-0.165892	-0.165892	-0.111608	-0.131432	-0.124031	-0.0609427	-0.165892	-0.113987	0.244522	-0.165892	-0.0499253	-0.15397	-0.14494	-0.165892	-0.0486963	-0.0716004	-0.0571813	-0.0948407	-0.150894	-0.165892	-0.165892	-0.102121	-0.088596	-0.0724177	-0.125976	-0.165892	-0.113238	-0.165892	-0.0161278
#41	-0.179967	-0.117475	0.0851104	-0.179967	0.305447	-0.0749141	0.0919798	-0.179967	-0.070322	-0.125101	-0.159579	0.179132	-0.164019	-0.179967	0.154952	0.183225	-0.179967	-0.179967	0.364237	-0.0982954	-0.179967	-0.179967	-0.0649996	0.302016	-0.179967	0.459741	-0.0137496	0.101603	0.133939	-0.179967	-0.179967	-0.173164	0.0322004	0.433045	-0.179967	-0.164315	-0.179967	-0.179967	0.0222901	0.250853	0.0654611	0.0121232	0.028546	-0.118558	-0.179967	-0.179967	-0.17716	-0.179967	-0.179967
#42	-0.0777331	-5.60428e-05	-0.0808229	-0.0668026	-0.0385647	-0.13055	0.0149966	0.0141952	-0.0200827	0.0573718	-0.115973	-0.125135	-0.00716417	0.0207672	-0.0200923	-0.110645	-0.0828626	-0.117541	-0.0414222	-0.0238425	-0.0927587	0.0470386	0.100615	-0.149567	-0.0256868	-0.137478	-0.111104	0.196504	-0.149567	-0.034418	0.134106	0.0576929	0.196085	0.317853	0.065279	0.163597	0.0258555	-0.0329433	0.0473085	-0.0983975	-0.040398	-0.058901	-0.0973769	0.0424568	0.00634333	-0.0740614	0.0518016	0.0692489	0.019383
#43	-0.1179	0.0606878	0.0814555	-0.0864749	-0.0814756	-0.121228	0.0674641	0.123279	-0.111096	-0.0202002	-0.055841	-0.0512777	-0.0419867	-0.0219451	0.106638	0.0187058	0.0096911	0.201934	-0.167426	-0.0815997	-0.0100928	0.0484251	0.0995582	-0.0967744	0.108452	-0.0744133	0.0165229	0.0555552	0.369392	0.0423305	0.0135822	0.00360951	-0.00231044	-0.140609	0.293272	0.0290344	-0.105634	-0.100744	-0.0235708	0.0728745	0.0918615	-0.0144858	0.151731	-0.135675	-0.0816809	0.0978628	0.00560477	-0.164708	-0.0802264
#44	-0.121266	-0.039502	-0.122496	-0.111609	-0.0818807	0.00159331	-0.130639	-0.126446	-0.0252293	0.0531677	0.135304	-0.130944	0.105929	-0.173716	-0.100936	-0.0466085	-0.180044	-0.170408	-0.183969	-0.180919	-0.111271	-0.0910613	-0.0509091	0.0157807	0.0704097	-0.0176383	0.345912	0.36193	0.00262036	0.0585862	-0.0333964	-0.0365474	-0.0020415	0.221218	-0.0913899	-0.105052	-0.158157	-0.0952827	-0.116196	0.0218304	0.041315	0.0202525	0.0432361	-0.0395746	0.00990463	-0.0668837	-0.141187	0.148944	-0.0268522
#45	-0.124231	-0.149147	-0.149556	0.0881822	-0.13734	0.0471546	0.205359	0.0200966	0.0196834	-0.0924752	-0.0967885	-0.146859	-0.0123823	-0.0637759	-0.0886907	-0.0936528	-0.041621	-0.149556	-0.149556	-0.0261774	-0.113104	-0.049007	-0.149556	0.145046	-0.0916385	-0.0459797	0.0334665	-0.0866881	0.399189	0.1397	0.145768	-0.0667729	-0.149556	-0.0854291	-0.14031	-0.149556	-0.0825794	-0.0991992	-0.0611592	0.00616651	-0.129318	-0.0782801	0.161214	0.0220154	-0.143074	0.0778829	0.0121689	-0.00578551	0.085416
#46	-0.102807	-0.0874078	0.0227038	-0.113557	0.0141303	0.234528	0.182626	-0.129522	0.01973	-0.125889	-0.0639442	-0.0474914	-0.130986	0.0190159	0.108948	0.0337289	-0.0504205	-0.117795	-0.088629	-0.038004	-0.063417	0.0439985	0.256085	-0.032372	-0.152448	-0.0350859	-0.096425	-0.0755912	0.0302177	-0.0225591	0.0513576	-0.0756079	-0.024829	-0.0736459	-0.0600584	-0.042445	-0.0361883	-0.102154	0.254523	0.739889	-0.133177	0.101172	0.706414	0.114063	-0.145793	-0.042384	-0.0929409	-0.044796	0.0832168
#47	-0.121814	0.0780969	-0.0764438	-0.145093	-0.0200012	-0.145093	-0.145093	-0.0613924	0.19637	-0.145093	-0.0412793	-0.145093	-0.145093	-0.136024	-0.136833	-0.145093	-0.145093	-0.00645507	-0.145093	-0.145093	-0.102392	0.0203097	-0.0836074	-0.145093	0.154996	-0.0914459	0.124454	0.117633	-0.145093	-0.145093	0.10472	-0.144196	-0.101468	0.126904	-0.109914	-0.145093	-0.145093	-0.0150012	-0.027089	0.0786054	-0.145093	0.0640544	-0.0408324	0.0526786	-0.0176051	-0.145093	-0.145093	0.137536	-0.0548418
#48	-0.0442906	-0.0862222	0.281929	-0.096211	-0.0270089	0.0128429	-0.0454272	-0.103263	-0.0463979	0.0344736	-0.0328227	0.00628293	0.0306826	0.0517811	-0.10905	0.14824	-0.0627393	-0.0399132	0.0196379	-0.0838644	-0.0572987	-0.0995283	-0.0739752	0.0536303	-0.122166	-0.0635069	-0.0901835	-0.00246931	0.0322607	0.0490766	-0.0542239	-0.109429	-0.0768985	0.0364935	-0.141458	0.0463436	0.0127196	0.0168705	0.07535	-0.0807994	0.238495	0.110852	-0.0824847	-0.124603	-0.0515398	-0.0155155	0.0901807	-0.103768	-0.141458
#49	0.116156	-0.130979	-0.148381	-0.137396	-0.0749851	-0.0179472	-0.148381	-0.148381	-0.148381	-0.00717146	-0.0253288	0.0353045	0.0643783	-0.148381	-0.0822802	0.187964	-0.126292	-0.0179214	-0.148381	0.0822536	0.205627	0.0925518	-0.148381	0.183924	-0.121413	-0.148381	-0.148381	-0.0776067	-0.148381	0.0141993	-0.0376479	-0.0665083	-0.148381	-0.148381	-0.148381	-0.135615	0.105347	-0.0469163	-0.142258	0.0942548	0.00520514	-0.0115632	0.128565	-0.148381	0.271633	-0.148381	-0.148381	-0.148381	0.130195
#50	-0.0778933	0.0722957	-0.0759394	-0.0817923	-0.0592603	-0.110904	-0.0502747	-0.110904	-0.0271148	-0.0758279	0.0676803	-0.0150581	-0.00790914	-0.110904	-0.108001	0.0233672	0.0209874	0.0423123	0.0918418	-0.0280882	-0.0891069	-0.0931127	-0.00425546	-0.0601329	-0.0959407	-0.0788828	-0.00572379	-0.0328683	-0.0626575	-0.100318	-0.0886457	0.0166617	-0.0798133	-0.110904	-0.0320846	-0.110729	-0.0479698	0.0539875	-0.0495651	-0.0387495	0.42866	0.873956	0.0298404	1.12959	0.0925897	0.0280053	-0.10917	-0.0450964	-0.110904
#51	-0.0701756	-0.0596667	0.209666	0.149364	0.0739678	-0.158092	0.00523371	-0.163805	-0.159718	-0.0978178	-0.0228199	0.0475892	0.0292054	-0.14613	-0.0812762	-0.0115226	0.190891	0.191345	0.172715	-0.192348	0.105809	0.404064	-0.192348	-0.0543077	0.31639	-0.0971391	-0.0816874	-0.187652	-0.16074	-0.0398023	0.119324	0.00151178	-0.0149752	-0.138264	-0.113004	-0.0931955	-0.147743	-0.137246	0.249473	-0.0796556	-0.177255	-0.0372229	-0.0311607	0.222246	-0.107974	-0.0419029	0.0370853	-0.0707411	0.0655771
#52	-0.101221	-0.0921298	-0.114506	-0.129512	-0.0328455	0.00164397	-0.0318493	-0.0683303	0.0176973	-0.0876837	-0.00711238	-0.0232331	-0.0593377	-0.0697408	-0.00278923	0.0023581	-0.137969	0.0289312	-0.127634	0.0958011	0.281031	-0.063555	-0.013069	-0.0244639	0.00182434	-0.0374669	-0.126334	-0.147668	0.0696211	-0.0308934	-0.0836794	0.0292811	-0.0668646	-0.129404	-0.0302125	0.0547631	-0.109818	0.00302999	-0.109364	0.0221674	-0.121723	-0.0175646	-0.0812488	-0.0948186	-0.0624669	-0.0637753	0.0934921	-0.0450355	-0.0742525
#53	0.00911296	0.24508	-0.114887	-0.151632	-0.0753953	-0.136076	0.0311841	0.156487	0.0489432	-0.0939738	0.110502	0.0142494	0.0360493	0.0262033	-0.115088	-0.0759944	-0.0866992	-0.0209161	0.0541352	0.0122324	-0.144935	-0.0278123	-0.0840462	-0.0629675	-0.0914917	0.0215153	-0.112409	0.00765577	-0.0677649	-0.117532	0.00484098	-0.111187	-0.0977	0.105639	0.0652086	-0.0229967	0.176335	0.143677	0.162402	-0.0483376	0.0048962	0.0604824	0.0499465	-0.0846503	-0.0705735	-0.169191	0.00331792	-0.0584218	0.0835237
#54	-0.067723	-0.0753771	-0.133548	0.00262109	-0.137257	-0.0199206	0.0956297	-0.117707	0.120646	-0.0502687	-0.0828013	-0.00499714	0.260557	0.0749946	0.372303	0.208924	0.281319	-0.168073	0.0233136	0.834184	-0.0406717	-0.14135	-0.126588	-0.0503898	0.0301427	-0.135048	0.104882	-0.0163801	-0.0838326	-0.128127	-0.111102	-0.101109	0.0891884	-0.168073	-0.168073	-0.135845	-0.157588	0.0984486	-0.0839108	0.189873	-0.0405161	-0.122237	-0.129871	0.166612	-0.0193183	0.170587	-0.0543758	-0.00828359	-0.0187639
#55	-0.121866	0.0333114	0.00170598	0.0878938	0.251192	0.102975	-0.090183	0.0529235	0.0989491	0.10431	0.00215208	0.250535	-0.0375038	-0.00769812	-0.099075	-0.146325	-0.167719	-0.0831635	0.0149241	0.164221	0.293067	0.155946	0.0186612	-0.181881	-0.158931	-0.0224298	-0.15082	-0.162678	-0.128295	-0.126738	0.0170174	-0.0235954	-0.0471185	0.135406	-0.154094	-0.114251	-0.148552	-0.07476	-0.0694134	-0.0916046	-0.0424162	-0.153273	-0.0722474	-0.0486514	0.208555	-0.0157655	-0.111583	-0.00591236	0.0522869
#56	-0.0856962	-0.0703817	-0.0343798	-0.101486	-0.0881569	-0.140877	0.266239	0.263715	0.0516564	-0.066726	0.00607332	-0.124385	-0.0806898	0.0592073	0.0290337	-0.0432409	-0.00424662	0.0675788	0.00335534	-0.105543	0.00902875	-0.0214257	-0.135688	-0.149022	-0.043543	-0.116243	-0.0142184	-0.0613102	-0.0747105	-0.121478	-0.094308	-0.102462	-0.0329097	0.0851951	-0.0624041	0.169962	-0.0613681	-0.174203	0.0903657	-0.0684763	-0.0634596	-0.140087	-0.0530288	0.0400499	0.0167599	-0.135607	-0.031099	0.0472775	-0.116593
#57	-0.00755538	-0.0845442	-0.0675251	-0.128873	-0.112071	0.0980827	-0.121124	-0.00575511	-0.11138	-0.0556654	-0.0812546	-0.132165	0.0690296	0.0369792	-0.0449641	-0.112727	-0.121696	-0.0498676	-0.076725	-0.0330115	0.0981088	-0.0175904	0.0426419	0.0551575	0.164437	0.341869	0.311913	0.301492	0.177508	0.262891	0.0518266	0.365623	0.317027	-0.0133249	0.154943	0.196348	-0.0752547	0.159737	-0.041184	0.033487	0.0130002	-0.0634495	-0.0655815	0.0929165	0.0895573	0.117063	0.0466898	0.101018	0.0939007
#58	0.134744	0.264896	0.0219514	0.194773	0.0419765	0.341575	0.0395905	0.204929	0.305786	-0.109669	0.0350235	-0.0429712	-0.0656872	0.287744	0.377217	-0.0147075	0.00847023	-0.0395933	0.0630697	0.00841439	0.00118529	0.0941721	-0.179774	0.0122127	0.0338315	-0.0345825	0.0203116	0.0948717	0.139982	0.14303	0.0260206	-0.241659	-0.112319	-0.125753	-0.185317	-0.0725157	-0.103896	-0.0785449	0.110483	-0.0386996	-0.2322	-0.0155164	0.0144282	-0.133184	-0.239499	0.217132	0.110856	-0.0194975	-0.152875
#59	-0.0717665	-0.160417	0.0208211	-0.0252473	0.21111	-0.0325316	0.0330162	0.0545492	-0.14584	0.0205999	0.0361491	0.112024	0.701755	0.616265	0.0680816	-0.112887	-0.0125096	0.181311	-0.161437	-0.0711537	0.02181	-0.138829	-0.134558	0.0898631	0.0846273	-0.117503	0.012505	-0.0561371	-0.161437	-0.0657029	-0.109489	0.131244	-0.148093	-0.117947	0.0345615	-0.0704078	-0.056386	0.216637	0.0103529	-0.148894	-0.0763112	0.247923	-0.0798927	-0.0853629	0.119153	-0.125914	-0.0140428	-0.00177142	-0.083024
#60	0.219963	-0.101718	-0.0563554	0.0906405	-0.151289	-0.134533	-0.0377935	0.0585697	0.0334187	0.175334	0.0115748	-0.123789	0.328965	0.244682	-0.115724	0.084932	-0.0470393	-0.0676195	-0.0234689	0.0436045	-0.144521	-0.14509	0.0196793	0.00884773	0.0363132	-0.11393	-0.00624067	-0.0461306	0.056609	-0.0344143	-0.14945	-0.0190228	-0.00849001	-0.0900423	0.0126293	-0.1047	-0.103858	-0.0691929	-0.149842	-0.154299	-0.053735	-0.0647228	-0.0716003	0.0236344	-0.0935259	-0.0860185	-0.0718863	0.00303806	-0.0535812
#61	0.263737	-0.0399304	-0.120954	-0.0723539	-0.0669772	-0.0967545	-0.0385803	-0.0978678	-0.0562864	-0.0590323	-0.00199369	-0.0294874	-0.0748011	0.00616141	0.268553	0.293364	0.0781557	-0.0100138	-0.0606423	-0.0873242	-0.0445228	-0.131076	0.0876646	-0.0108685	0.159714	-0.111397	-0.0960771	0.270432	-0.167425	-0.14163	0.032302	-0.000798786	-0.140251	-0.0679303	1.76655e-05	-0.0489876	-0.0215352	-0.156199	-0.105486	-0.105316	-0.106223	-0.102827	-0.083629	-0.0526311	-0.163501	0.154302	-0.0405357	0.0006274	0.0173306
#62	0.0499116	0.0238998	-0.140089	0.128405	-0.0627738	-0.0539314	-0.0714212	-0.0747302	-0.0477822	-0.0923656	0.00630175	0.0290519	-0.10774	-0.0355435	-0.0886117	-0.0703309	0.027704	0.174154	-0.0919688	-0.116312	-0.136521	-0.0984857	-0.0505979	-0.0307866	0.00971733	-0.00369905	-0.104768	0.113593	0.151055	-0.0751914	-0.0177436	-0.072132	0.141019	-0.110035	0.244103	-0.095561	-0.131741	-0.038565	-7.67392e-05	-0.034557	-0.0905116	-0.0280386	0.102501	0.0558022	-0.0299937	-0.0351113	-0.075374	-0.123656	-0.101278
#63	0.0621292	0.0239415	-0.0749935	0.01496	0.15628	-0.0762004	0.0083818	-0.0957208	-0.0663657	0.295452	-0.0441916	-0.110557	-0.0207351	-0.0794755	0.039645	-0.128106	-0.145683	-0.0893353	-0.0617501	-0.09865	0.169372	-0.0280912	0.0834215	-0.0518539	-0.0882759	-0.109182	-0.0266506	-0.0500253	0.102685	-0.116733	0.0135234	-0.0784785	-0.0558601	0.428768	0.542715	0.0955428	-0.0324331	-0.135977	0.0626869	0.00644667	0.0174037	-0.132164	-0.0918126	0.07558	0.13765	0.143828	-0.0600851	-0.0746388	-0.103562
#64	-0.067288	0.0918478	-0.0326467	0.264251	-0.0864805	0.192119	-0.0363481	0.126291	-0.0529128	-0.0917513	-0.145487	0.0291957	-0.109158	-0.100907	-0.034177	-0.133107	-0.0474054	-0.130129	-0.0152437	-0.149878	-0.081889	-0.149878	-0.0350586	-0.0525781	0.209938	-0.112072	-0.0215531	0.738199	0.0648232	-0.131854	-0.0412387	-0.0303102	0.0731445	0.490216	0.290511	-0.094343	0.157633	-0.00581458	0.0500162	0.0356561	0.477047	0.440138	1.24285	0.219523	0.142261	0.987076	-0.128044	0.157247	0.957035
#65	-0.06786	0.0921934	-0.0742174	-0.0343624	-0.0142825	0.0143832	0.024371	-0.0620042	0.00419268	-0.0651105	0.0694486	0.158073	0.0719095	-0.0060392	-0.0338623	-0.00387814	-0.00679969	0.0258806	0.00523324	-0.087616	0.0229484	-0.107418	0.0661158	0.0209839	0.0476855	-0.121534	-0.0364691	-0.014649	0.0177991	-0.0279674	-0.00527719	-0.00247853	-0.129101	0.0253498	-0.0473339	-0.00267749	-0.0484824	-0.0197006	-0.00588758	-0.112814	-0.034413	-0.0631033	-0.0629302	-0.100148	-0.143221	-0.103221	-0.0205257	0.122056	0.00260301
#66	0.193538	0.00486236	-0.000587555	-0.166748	0.203521	-0.166748	0.00038746	0.0571069	-0.166748	-0.166748	-0.149466	-0.142639	-0.0174657	0.442386	-0.100023	-0.166748	0.269967	0.0458819	-0.103893	0.233111	-0.166748	0.163839	-0.0859861	-0.120227	-0.0575881	-0.0332034	-0.100375	-0.160866	-0.151937	0.0467772	-0.103134	-0.166748	-0.0089803	-0.117676	0.13075	0.124667	-0.0776605	0.35018	0.234524	-0.159793	-0.103727	-0.166748	-0.159102	0.151936	0.360612	0.188652	1.18015	0.587559	2.34819
#67	-0.028345	-0.0512684	-0.142842	-0.116521	-0.163938	-0.148957	-0.0266721	-0.115878	-0.0323773	-0.0932148	-0.125149	0.531696	-0.106174	0.195493	-0.160243	-0.0179949	-0.100099	0.00882614	-0.162102	0.119901	-0.0672978	0.0153088	-0.127586	-0.147398	0.00901918	-0.165119	-0.160902	-0.0983455	-0.00746743	0.0372865	-0.042843	0.0236676	-0.110797	0.183712	-0.0712759	-0.0593598	0.140735	0.0832622	-0.0290233	-0.168401	-0.0368367	0.112699	-0.119893	0.128846	-0.100004	-0.00454986	-0.0480892	-0.0479114	-0.111522
#68	0.0571643	0.0668345	-0.120233	0.00292461	0.0019875	-0.0589486	-0.0494198	0.0162032	-0.101522	0.0627806	-0.114099	-0.168066	0.033546	-0.039949	0.110383	-0.129604	-0.1125	-0.096938	0.0113456	-0.0740392	-0.0415293	0.0628698	0.0892208	-0.0376828	-0.0371746	-0.161869	0.182583	-0.0282662	-0.126929	-0.0236931	0.0627237	0.0494419	-0.0994511	-0.142795	-0.0505587	-0.0523641	-0.0160695	-0.0562537	-0.0545788	-0.122293	0.0912929	0.0501404	-0.0941453	-0.10545	-0.109499	0.210892	0.0185795	-0.0859864	-0.0278597
#69	-0.0093412	-0.0997554	-0.0605315	-0.138244	-0.158772	-0.158772	-0.115861	-0.104974	-0.00120202	0.316421	-0.115441	-0.123011	-0.099421	-0.115772	-0.106896	-0.0726348	-0.137605	-0.0989683	0.0731215	-0.116725	-0.1533	0.0401276	0.0431466	-0.158772	-0.154026	-0.0154756	-0.136825	-0.143842	-0.0669457	0.113473	-0.158772	0.155482	-0.0550241	0.011766	-0.113517	-0.0389632	-0.0954269	-0.0791826	-0.129356	-0.00949454	-0.0012821	0.0105284	-0.0754186	0.146925	-0.120825	-0.12764	-0.155843	0.195584	-0.10246
#70	0.167986	-0.0675825	0.0329215	-0.130357	-0.0193267	-0.0110464	-0.0707378	0.00677595	-0.0644024	0.107202	0.226861	0.16937	-0.106945	-0.0605022	-0.110065	0.0273202	-0.101382	0.247663	-0.0655419	-0.0278495	-0.0266818	-0.0894388	-0.130357	-0.0538228	-0.0834147	0.00848213	-0.0797262	-0.117075	-0.0206087	-0.0572321	-0.0198958	-0.040312	-0.0783127	0.00396067	-0.107355	-0.0598303	-0.0263204	0.0123867	0.00462278	-0.0720015	-0.0276308	-0.0238004	-0.0765654	-0.0432977	-0.117592	-0.00212746	-0.0389088	-0.125097	-0.0423998
#71	-0.0399735	-0.0913199	-0.147833	-0.0393435	-0.101905	-0.118239	-0.128485	-0.0698563	0.0666612	-0.107376	-0.0727755	-0.141547	-0.0258108	-0.0869679	0.0182454	-0.0325453	-0.00771062	0.0511084	-0.005345	-0.00701447	0.0733236	-0.114725	0.00817606	-0.142394	-0.0824071	0.0560819	-0.0251286	0.0663946	-0.0783846	-0.073662	-0.145628	-0.144742	-0.0394556	-0.160447	0.0148897	-0.0908235	0.0759678	-0.121861	-0.0078878	0.0774673	-0.0879703	-0.0294351	-0.0602871	0.00714486	-0.0588104	-0.135583	-0.128547	-0.0813023	-0.0959212
#72	-0.0757424	-0.120024	0.0338183	-0.0376676	-0.067639	-0.0730264	0.00625623	-0.0693369	0.167515	-0.142864	-0.197826	-0.0330713	0.0565214	0.127437	-0.0981943	-0.106973	-0.0888115	0.235651	-0.0998939	-0.0538705	-0.0753161	0.0969244	0.0394186	-0.0464099	0.136353	-0.167462	0.0721958	-0.108124	-0.128782	0.023003	0.120202	-0.00233935	0.00534001	0.022027	-0.08161	-0.210092	-0.113561	0.00577086	-0.12167	-0.152726	0.0251414	-0.00976464	-0.0236205	-0.0810657	-0.168523	-0.15802	-0.170997	-0.137171	-0.000798935
#73	-0.069881	-0.0486443	-0.0562639	-0.0419469	-0.100455	0.0441483	-0.100258	-0.0145369	-0.110294	0.0184496	-0.105346	0.0506081	0.0319362	-0.12806	-0.0847648	-0.0275934	0.125461	-0.00368137	-0.147162	-0.109271	-0.0614291	-0.122805	-0.0242377	-0.153183	-0.0285696	-0.139864	0.00396777	0.0158412	0.133698	-0.0222378	0.241797	0.413766	0.00249715	-0.0807449	0.566508	0.0919535	1.07125	0.616286	0.415142	0.101391	-0.0999914	-0.0680021	-0.0331371	0.0492773	0.0119072	-0.0666324	-0.139287	0.3223	0.192295
#74	-0.113884	0.0582927	-0.092621	-0.0824882	-0.0262701	-0.149589	-0.0963161	-0.0770286	-0.145602	-0.0696223	-0.112429	-0.10176	-0.0623766	-0.048084	-0.109186	-0.0261986	-0.172273	-0.00550684	-0.0950034	-0.172273	-0.123697	-0.0845137	-0.0124085	-0.13916	-0.0778478	-0.104408	0.118305	0.081005	0.48725	0.257812	0.185365	-0.0207019	-0.116805	-0.126611	-0.0499055	0.0693996	-0.172273	-0.172273	-0.123794	-0.0261011	-0.0944681	-0.0677398	0.054422	-0.131697	-0.0229731	-0.140269	0.045376	-0.0220684	-0.0197185
#75	0.0287881	-0.0446085	-0.0102192	-0.0382225	-0.0250846	-0.115666	-0.0626642	-0.0490528	0.0520811	-0.0457817	0.182604	0.0256007	0.20934	0.375436	0.506876	0.402711	0.800744	0.0504635	0.23879	-0.127889	-0.0316356	-0.0325256	-0.0371986	-0.00845384	0.252138	0.102262	-0.0802239	0.0598997	-0.117721	0.0695224	-0.0413914	0.0667617	-0.0909099	0.0547998	-0.0451421	-0.0521129	0.141451	0.169131	-0.0553883	0.0717839	-0.0834719	-0.130445	-0.161384	-0.0725957	0.0267404	-0.0011114	0.0837503	0.0483131	0.171326
#76	-0.0750854	0.00187369	0.0674001	0.0355896	-0.143344	-0.0910563	0.014996	0.0120699	-0.0290686	-0.0680485	-0.0812051	-0.104417	0.0649193	-0.158248	-0.0376159	-0.0337597	-0.0186899	-0.00535816	-0.0688509	-0.106042	-0.00461779	-0.0412456	-0.00955137	-0.102913	0.0304583	-0.0453323	0.0837139	-0.027347	-0.0112898	0.0731378	-0.10121	-0.0903683	-0.0833852	-0.138628	-0.0811675	-0.0434712	0.0312529	-0.0253938	0.0345199	0.0258957	-0.00713558	-0.0513953	-0.0218599	-0.112569	-0.0416596	-0.152882	-0.119202	-0.0882668	0.0232889
#77	-0.195148	0.261048	0.144299	-0.120003	-0.109755	-0.10528	-0.0562597	0.305839	0.269759	-0.0972542	-0.195148	-0.187287	-0.0518343	-0.14667	0.117405	0.167329	-0.0894782	0.0417848	0.0478158	0.229565	-0.120844	-0.129508	0.18319	-0.156895	-0.195148	-0.0800369	-0.180567	-0.0545899	-0.166255	-0.179823	0.0902289	0.0798891	-0.05508	0.452894	0.228293	-0.06888	-0.145552	0.199304	0.222051	-0.172364	-0.0279768	0.0525853	-0.00116055	0.0330132	0.154818	0.0855764	-0.195148	0.172288	0.0229063
#78	0.153851	0.048525	-0.134423	-0.0298546	0.11753	-0.119895	-0.066834	-0.0715495	0.0169037	0.214665	-0.102856	-0.0247403	-0.0629463	-0.0545487	-0.000561148	0.0282811	-0.140361	-0.038107	0.00426688	0.14861	-0.0641558	0.0186597	-0.0640844	0.118813	0.148058	-0.0672047	0.0121814	0.0207054	0.167964	-0.137904	0.321855	0.225154	-0.147045	-0.00816556	-0.0310744	-0.0349757	-0.0110445	-0.0336861	0.0279506	-0.16212	-0.173845	0.12545	-0.18161	-0.154509	0.387992	-0.0933214	-0.00114785	-0.0229298	-0.0713218
#79	0.0711943	-0.176371	-0.176371	-0.159426	0.167075	0.707133	-0.0129971	-0.176371	0.27899	0.333541	-0.134126	0.211591	-0.176371	-0.176371	0.450523	0.42344	-0.176371	-0.176371	0.646385	0.0672008	-0.0821824	-0.176371	-0.176371	0.0437422	0.215964	-0.12596	-0.176371	-0.176371	-0.176371	0.188077	-0.128976	0.22379	-0.0768129	0.317022	-0.176371	-0.176371	0.244263	-0.128396	-0.0142899	-0.0392297	-0.176371	-0.127327	-0.090178	-0.107506	-0.176371	0.420478	-0.176371	-0.119078	0.10943
#80	-0.115252	0.0303593	-0.0777339	-0.159155	-0.0402265	-0.155936	-0.129957	0.000540543	0.0180886	0.13223	-0.129891	0.296033	-0.0723842	-0.0291057	-0.166093	-0.0430343	-0.15669	0.0121203	-0.0169209	0.0194195	0.464445	0.0970929	-0.0276503	-0.0138978	-0.129062	-0.12815	-0.125726	0.00228565	-0.0794281	0.00539861	0.0156397	-0.120939	0.0460096	0.0410703	-0.13161	-0.0785233	0.0803286	-0.0529803	0.109897	0.00539549	-0.135746	-0.010335	0.246183	0.102418	0.0131859	0.446447	0.698888	0.692838	-0.0504003
#81	-0.165559	-0.165559	0.116815	-0.129496	0.115139	-0.0747052	-0.123064	-0.0907214	-0.053618	0.231847	-0.0597571	0.0609497	-0.0960893	-0.0520548	0.0372964	0.0155417	-0.0405067	-0.0914381	-0.165559	0.0682157	0.185046	0.00160632	-0.133471	-0.016261	0.052699	0.00564404	-0.0660018	-0.0757764	-0.153573	-0.115175	-0.165559	-0.165228	-0.123818	-0.165559	-0.0517655	-0.105797	-0.165559	-0.047553	-0.165161	-0.165559	0.0510631	-0.0290077	0.0974038	-0.100484	-0.044312	0.0393645	0.158505	0.00819187	-0.0019915
#82	0.0576558	0.182752	-0.114654	0.0175954	-0.0337554	0.275457	0.00669223	0.0457512	-0.012556	-0.117976	-0.0720955	0.00788616	-0.139281	-0.079706	-0.0942859	-0.0600745	-0.0916517	0.027957	0.0753374	0.0608793	-0.0353112	-0.0459625	0.0506246	-0.0939849	0.159633	0.0209802	0.0686886	-0.107606	0.0588347	-0.0376497	0.0030068	-0.0385729	-0.0330473	0.0493168	-0.0652218	-0.0620887	-0.134132	-0.0161121	-0.0568686	-0.0610084	-0.0907617	-0.0484769	-0.0571493	0.0943869	0.111602	-0.022457	-0.0435009	0.00262211	-0.0166973
#83	-0.15145	-0.087404	-0.107244	0.227883	-0.103407	-0.159482	-0.13155	-0.13611	-0.0595472	-0.075798	-0.0477572	-0.146103	-0.0745679	0.0718499	-0.025611	-0.116926	0.154795	-0.0180626	-0.0518903	-0.0676407	-0.115464	-0.033238	0.251962	0.144358	-0.101797	0.0973661	0.35356	0.117093	-0.0355488	0.13307	0.084018	-0.0068051	0.0680047	-0.104933	0.0535687	-0.0382875	-0.0540818	0.0461231	-0.0301214	0.0319711	0.193285	0.040072	-0.0134629	-0.024646	0.151162	-0.0504987	-0.0691275	-0.00449394	-0.117361
#84	0.215329	-0.1488	-0.0274824	-0.182217	0.0356826	-0.11776	-0.182217	-0.182217	-0.0195624	-0.140336	-0.152905	-0.127794	0.017533	-0.0529205	0.0726614	-0.0904417	0.0937112	0.0242615	0.0522252	0.0474248	-0.115982	-0.0633544	-0.105089	0.0271164	-0.0148603	-0.182217	-0.147815	-0.13878	0.06857	-0.135001	0.14818	-0.172241	-0.0398783	-0.0762688	-0.0695629	-0.182217	-0.14758	-0.0772357	-0.182217	0.0870645	-0.0796488	-0.0544598	-0.162741	-0.115153	-0.0846151	0.0418003	-0.13106	-0.086489	-0.0266723
#85	-0.185198	0.242569	0.119035	-0.185198	0.107696	-0.185198	-0.0568925	-0.185198	-0.0371609	-0.119092	0.118246	-0.177411	0.155257	0.0370247	-0.185198	0.0890372	0.0492559	-0.185198	0.248832	-0.185198	-0.0778017	-0.185198	0.123686	0.437656	-0.0580334	-0.185198	0.321496	-0.0879905	0.381643	0.236754	-0.0367562	0.067396	-0.041218	-0.136346	-0.113498	-0.0662352	-0.185198	-0.0129857	-0.00641396	-0.185198	-0.185198	-0.0329862	-0.185198	-0.185198	-0.185198	-0.108864	-0.185198	0.104551	0.245363
#86	-0.0558831	-0.12324	-0.0612049	-0.177126	-0.0973685	-0.0288733	-0.170681	0.0237027	0.00340705	0.0688568	0.0498669	-0.14609	0.0662224	0.00674875	0.211354	-0.096313	-0.0362193	-0.110231	-0.00868104	-0.134294	-0.137403	-0.0874406	-0.092641	-0.168508	0.0879314	-0.142718	0.085673	0.121177	-0.102559	-0.0394799	-0.00241915	-0.16491	-0.147137	-0.0984305	-0.177953	0.0115385	-0.177953	-0.177953	-0.0882057	-0.0169495	-0.104489	0.034577	-0.0256453	0.0380642	0.0101833	0.00978979	-0.0337821	-0.148087	0.0726514
#87	-0.126986	-0.155005	0.0455646	0.390212	-0.155005	-0.0982406	-0.038364	-0.155005	-0.133784	0.147559	-0.155005	-0.155005	0.0260974	-0.155005	0.193149	-0.155005	-0.155005	-0.155005	-0.00741275	-0.155005	-0.0892918	-0.155005	-0.155005	0.114901	0.198635	-0.0142363	0.0607128	0.107943	-0.0865634	-0.155005	-0.107114	-0.155005	-0.155005	-0.030632	-0.11676	-0.149033	-0.155005	0.204134	0.182822	0.0634723	0.00683953	-0.0640746	-0.155005	0.141432	0.253195	0.0989537	0.0607946	0.459938	-0.155005
#88	-0.129534	-0.0143079	-0.0823581	-0.0961199	-0.0607337	-0.00349715	-0.00306619	-0.097371	-0.02756	-0.0891	-0.0573319	-0.0634161	0.147961	0.115306	-0.0574978	0.232846	-0.122885	-0.0677302	0.162233	-0.0458729	-0.0356708	0.104186	-0.0743695	-0.0537458	0.0639981	-0.0472677	-0.112344	0.0309	0.0947662	-0.0505753	-0.0517254	0.0943819	0.0591002	-0.0746457	0.40015	-0.0868298	0.745149	0.0457092	-0.0356756	-0.0816919	-0.119084	0.10966	0.253401	0.107488	-0.0848574	0.0190572	0.35071	1.07808	0.402401
#89	-0.17028	0.0909477	-0.17028	-0.121689	-0.0598556	-0.134435	-0.0109918	-0.151385	-0.17028	-0.0487064	-0.17028	-0.17028	0.0359972	-0.0842768	0.0198525	-0.0975188	-0.0814943	-0.00685411	-0.155949	-0.141623	-0.0996098	0.134363	-0.105329	-0.17028	-0.0846722	-0.00240284	-0.0710184	-0.132604	-0.0114105	-0.0964583	0.0339361	-0.162318	-0.17028	-0.146556	0.00804754	-0.17028	-0.17028	-0.17028	-0.17028	-0.17028	0.0181334	-0.17028	-0.161367	-0.17028	-0.17028	-0.150687	0.0958008	-0.17028	-0.17028
#90	-0.108959	-0.0645872	-0.0929849	0.063209	-0.0247367	-0.0567937	-0.0178793	0.0570689	-0.10787	0.184925	-0.120807	-0.0452822	0.157811	-0.108503	-0.000952088	0.0410804	-0.0643045	-0.0565142	-0.172215	-0.172215	-0.120106	0.0351986	-0.068149	0.000158345	-0.0468523	0.0510077	0.020893	-0.165843	0.017147	-0.170361	-0.0698576	0.0572849	-0.0353373	-0.0210336	-0.107111	-0.0203196	-0.0594997	-0.076103	-0.172215	-0.120592	-0.0904846	-0.113662	-0.124159	-0.149287	-0.0515545	0.0595124	-0.0085194	0.0944042	-0.155555
#91	0.0914676	-0.124074	-0.187301	0.143328	0.240141	-0.187301	-0.187301	0.0589939	0.014904	-0.041393	-0.125318	-0.0574151	-0.0630743	0.235452	0.048954	-0.187301	-0.187301	0.243611	-0.0376749	-0.0609101	-0.172083	-0.0425551	-0.00134373	0.038092	-0.150333	-0.105015	0.0473914	-0.187301	0.216401	0.189904	0.134113	-0.0850606	-0.0104555	-0.0670455	-0.12054	-0.124621	0.0988043	-0.0702498	0.00427212	-0.174462	-0.154554	0.0354657	0.33595	0.0414144	-0.0190838	0.0274225	0.338317	-0.0688901	0.0282512
#92	-0.0549498	0.0489607	0.284423	0.0796261	0.00646309	0.0613976	0.0242013	-0.0214692	-0.0342605	0.00455118	-0.035386	0.0104305	0.127897	0.132042	0.025449	0.131155	-0.0151211	0.129451	-0.127386	0.240943	-0.0652387	0.0866044	0.0728345	-0.113743	0.0695577	-0.0785411	-0.133294	0.28342	-0.0224847	0.06385	-0.0381566	0.11179	-0.0692495	-0.0672347	0.00786193	0.0912137	-0.117563	-0.199938	-0.0110014	0.083766	-0.0775125	-0.0591251	-0.0625156	-0.0109875	-0.0980416	-0.00321678	-0.144713	0.201632	0.062634
#93	0.0119542	0.233183	0.574454	0.30201	-0.139385	-0.0382854	0.062148	-0.0495901	0.071831	-0.0409449	0.00513	-0.0828923	0.0314582	0.0485629	-0.105276	-0.0694304	-0.0602571	0.203622	-0.109415	-0.114306	-0.0331131	-0.0223993	0.0906129	0.101644	-0.0310947	-0.0519696	-0.0516764	-0.0740268	0.0358268	-0.0558157	-0.117665	-0.014303	-0.0661175	-0.0845451	-0.0674678	-0.103748	-0.0379511	0.040115	-0.0986543	-0.0111586	0.00792872	-0.00888459	0.0716465	-0.00520582	0.0231498	0.152154	0.0511864	0.121244	-0.0284916
#94	-0.183578	0.131602	0.22905	-0.171825	-0.0831845	0.0303173	-0.0541609	0.115163	-0.158556	0.169164	-0.0386571	0.261781	-0.0482846	0.0154691	-0.183578	-0.0647374	-0.146907	-0.17133	0.0663746	-0.183578	-0.18037	0.00119859	-0.142138	0.050922	0.10776	-0.0165291	-0.183578	-0.0776623	0.381586	0.308108	0.0146407	-0.0256375	0.142321	0.42692	-0.0966851	0.0100735	0.398581	0.687418	0.125312	-0.0219302	0.0952276	-0.106889	0.00474055	-0.0327135	0.0571348	-0.127452	-0.0755299	-0.0436959	0.107165
#95	-0.129005	0.0849125	-0.0117861	-0.0138043	-0.127703	0.399291	-0.144344	-0.00263149	-0.0516674	0.0320656	-0.050864	0.0752463	-0.189382	0.171209	0.141024	-0.0183337	0.419023	-0.00989516	-0.123339	-0.207543	-0.081258	0.0294894	-0.157833	-0.0506996	-0.0152584	0.513594	-0.0273634	0.0806555	0.0234466	-0.198293	0.0239822	0.0949937	-0.166977	-0.00618254	0.0148246	-0.18221	0.0391842	0.000737838	-0.119772	-0.0206043	-0.137702	-0.200991	0.103673	-0.0187275	0.200633	-0.106809	0.334167	-0.0910603	0.875674
#96	0.114013	0.274383	-0.115937	-0.0297647	-0.0206967	-0.0805721	-0.0599715	0.0598358	-0.0466043	0.0362072	-0.0808066	-0.0945716	0.0753773	0.0285374	-0.111655	-0.138663	0.115027	0.29819	-0.108079	-0.155221	0.0139252	-0.10187	-0.115086	-0.0977893	-0.111997	-0.0427003	-0.0619667	-0.0790662	-0.0489753	-0.0568718	-0.0682285	-0.117179	-0.0477529	-0.108823	-0.146089	-0.0976513	0.0444332	-0.0356767	0.0268738	-0.0855442	-0.101923	0.243975	-0.0343357	0.219061	-0.125845	0.123035	0.077	-0.060649	0.206969
#97	-0.0639982	-0.0689987	0.0661463	0.0313818	0.237569	-0.0632823	-0.113331	-0.0889882	-0.155244	-0.0503884	-0.21353	-0.0101526	0.539025	-0.0832069	-0.122991	-0.21353	-0.158802	0.275603	-0.0260655	-0.159691	-0.173193	0.0499442	-0.103965	0.14671	-0.0356429	0.0444728	-0.104108	-0.106328	-0.0633505	-0.16927	-0.139192	0.119486	-0.104835	-0.175085	-0.0519401	-0.126622	-0.0843971	-0.0569796	-0.172687	-0.0784602	0.150476	-0.0407074	-0.0257181	0.0263594	-0.044527	0.102503	0.0200454	-0.175746	-0.211394
#98	-0.184867	-0.132599	-0.0322986	-0.189478	-0.125066	-0.112571	0.0158635	-0.149908	-0.124093	0.162981	-0.0436729	-0.109898	-0.0276094	-0.111257	-0.139169	-0.0921167	-0.053573	-0.0897928	-0.0808998	-0.0258252	-0.114989	0.173333	-0.0900204	0.22494	-0.130355	-0.173128	-0.0471058	-0.130349	0.0156298	0.157093	0.185034	-0.0741535	-0.0549521	0.0922469	-0.164639	-0.115376	-0.127017	0.00823746	-0.0500973	-0.11525	0.165169	-0.0884544	-0.0167516	0.424571	0.27678	-0.114502	-0.0639561	-0.0446552	0.143934
#99	0.00401696	0.010933	0.0442226	0.173326	-0.113196	0.126166	-0.026709	0.00494169	0.150219	-0.168846	-0.0451903	-0.0224188	0.0101843	-0.0682771	0.381254	-0.00175633	0.337903	0.0337877	-0.0628456	0.188829	0.133835	0.130454	-0.126702	-0.0797242	-0.0646011	0.135687	-0.183852	-0.183852	-0.0760581	0.153639	-0.0260258	-0.179495	0.00583368	0.0290334	0.159306	-0.0423634	-0.168231	-0.0804256	-0.104484	0.104773	0.0189513	-0.0741239	-0.0615772	-0.145681	-0.0110896	-0.0584834	0.0292225	-0.00821644	0.132929
#100	-0.0963796	-0.0705172	0.0357905	0.0313437	0.178947	-0.0164896	0.00827503	0.076005	-0.12348	-0.135896	-0.154281	0.228404	-0.154281	-0.154281	-0.00350054	0.275284	-0.154281	-0.154281	0.0259231	-0.0809578	0.00638097	0.161305	0.310604	-0.134389	0.0760507	-0.0927592	-0.154281	-0.154281	-0.0493456	-0.154281	-0.154281	0.597879	-0.154281	0.0913756	0.0606519	-0.154281	0.0435751	-0.154281	-0.119023	-0.00137034	-0.0300286	-0.0896394	-0.0149023	-0.0257855	-0.000264099	0.407482	-0.0337084	0.089749	-0.0810637
#101	-0.124265	-0.124406	-0.0122069	-0.127989	0.149708	-0.0346126	-0.0154561	0.0095207	-0.16957	0.225094	-0.104074	0.014614	0.0322515	-0.0747759	0.0222607	0.144876	0.138521	0.00766802	-0.16957	-0.164209	0.0703799	-0.143174	-0.051813	-0.0678387	-0.0486308	-0.0220276	0.0355694	0.0106012	-0.118008	-0.137337	0.0498924	-0.138446	0.00115725	0.382099	-0.0631442	-0.000141786	0.0352168	-0.046414	-0.0216119	-0.0876558	-0.0193333	-0.0802401	-0.0383192	-0.131391	0.0396825	0.897943	0.433543	-0.0948039	0.0522267
#102	0.101874	-0.149465	0.0736125	-0.171444	-0.204435	-0.12751	-0.204435	-0.0260794	-0.0229105	0.456531	-0.191091	-0.157131	-0.148759	0.298085	-0.204435	-0.0273932	-0.141549	0.181876	0.047595	-0.120839	-0.180976	-0.0956568	-0.106789	-0.193868	-0.159336	0.0690567	0.447088	0.0924153	-0.110056	-0.0691621	-0.145007	-0.105213	-0.0525934	0.0435038	-0.135257	0.0923822	-0.191134	-0.204435	0.118729	-0.0415774	-0.191747	0.0561852	-0.166456	0.163642	-0.0920721	-0.204435	0.0453697	-0.160169	-0.203618
#103	-0.0441039	0.161884	-0.0263954	0.0477705	-0.0703782	-0.121934	-0.0638217	-0.0295854	-0.0870092	0.0216148	0.0249629	-0.0703058	-0.116705	-0.0320131	-0.037491	0.0154227	0.136065	-0.109763	-0.124502	0.0520399	0.0204862	0.170804	0.00540502	-0.0273324	-0.0705387	-0.125839	0.00421727	0.0606177	0.0021124	0.0447529	-0.0971617	-0.0861931	-0.0546432	-0.109412	-0.0210414	-0.0556574	0.00823973	-0.0386018	0.168648	0.0529943	-0.161975	-0.113411	-0.0281935	-0.110021	0.222745	-0.0569463	-0.168571	-0.12066	-0.0950402
#104	0.192302	0.136125	-0.0593953	0.16018	-0.151084	0.111954	-0.0531125	0.0826432	0.0529471	0.0107293	0.0175483	-0.0429531	0.0609783	-0.0949618	0.0377077	-0.116782	0.179306	-0.0887049	0.0786928	-0.125543	-0.10566	-0.141581	0.0803147	-0.146593	-0.0412353	-0.049306	0.316409	0.0879594	0.0638008	-0.112611	0.0774967	-0.13842	-0.113933	-0.0611226	-0.0814655	-0.149194	-0.071058	-0.0813061	-0.104171	-0.146801	-0.0531162	-0.0753126	0.00630685	-0.135183	-0.102429	-0.0918452	-0.132049	-0.0537091	0.133001
#105	-0.0815783	0.0381326	-0.0609915	-0.122271	0.0868434	-0.102053	-0.0129706	1.77915e-05	0.0453492	-0.00154671	-0.0845474	-0.0682439	-0.141353	-0.0932226	-0.151171	-0.107065	0.301415	-0.0478771	-0.0558781	-0.0638457	0.289052	-0.0777599	0.294189	0.607604	-0.0318167	0.0598623	-0.0359121	-0.07829	0.0505799	-0.17357	-0.0686657	-0.0623242	-0.108214	-0.0974259	-0.0622541	-0.132635	-0.0343408	0.292354	-0.108836	0.0209728	-0.156166	0.0263575	0.113401	-0.100287	-0.0684808	-0.0731571	0.241352	-0.0955163	-0.0518537
#106	0.117601	0.209799	-0.113006	-0.162321	-0.141598	-0.0850954	-0.0777219	0.0502307	0.0958701	-0.0550543	0.0498801	0.264778	0.313317	0.211952	0.265139	-0.121228	-0.0589228	-0.113529	0.0130943	0.0428386	-0.00482549	0.221559	-0.0414031	-0.0702681	0.0340813	0.000467716	-0.171099	-0.156101	0.0557904	-0.144028	-0.0573803	0.191113	0.0165677	-0.122038	-0.0506252	-0.0627364	-0.0788405	-0.0820595	0.0426109	-0.0472439	0.0732202	0.0329957	-0.0669739	-0.075889	-0.174599	0.294123	0.0346582	0.070228	-0.157942
#107	-0.054992	0.807409	-0.136892	-0.187222	0.118671	0.499678	-0.0980437	-0.187222	0.526704	-0.187222	-0.0221707	-0.187222	-0.0372445	-0.187222	-0.0136489	-0.187222	-0.187222	-0.187222	0.382786	-0.150132	-0.187222	0.197596	0.0606866	-0.187222	0.159878	-0.124569	-0.105828	-0.187222	0.118737	-0.109515	-0.144708	0.045618	-0.187222	-0.187222	-0.187222	-0.187222	-0.187222	-0.0287692	0.21404	-0.0118135	0.2735	-0.187222	-0.0588279	0.314459	-0.187222	-0.174093	0.375092	0.141321	0.203234
#108	0.00980662	-0.0727007	0.117803	-0.158816	-0.147455	1.67628	0.237554	0.780732	-0.158816	0.127386	-0.158816	-0.158816	-0.0804611	0.250222	1.18349	0.254243	1.12977	1.53494	-0.0683936	0.61101	1.86312	0.333271	0.248727	0.219929	-0.0461586	-0.158816	-0.0148679	-0.144645	-0.158816	0.02062	0.819742	0.21533	0.266252	-0.158629	0.0258778	-0.158816	-0.158816	-0.0548055	-0.158816	-0.0420464	-0.158816	0.0405715	0.41281	-0.158816	-0.158816	-0.158816	-0.158816	-0.0851431	-0.158816
#109	-0.00558046	0.0323355	-0.00707254	-0.0557752	-0.176373	0.00170101	-0.0761217	0.0908679	-0.0182514	0.00134992	-0.120307	0.00197886	-0.11129	-0.114119	0.155649	-0.147389	-0.095334	-0.000976648	-0.0241431	-0.15062	0.0504434	0.0707558	-0.116062	0.217647	0.0759204	-0.00526266	-0.15671	-0.146167	-0.184476	-0.132071	-0.106016	0.139702	-0.129521	0.0149969	0.406907	0.0406641	0.311302	0.0027197	-0.141512	-0.0420833	0.0038848	0.135314	-0.0542274	0.00147393	-0.0111027	-0.168136	-0.0611507	0.0178087	-0.122862
#110	0.00533209	-0.129589	-0.14609	-0.0772434	-0.0104521	-0.0469582	-0.136509	-0.133331	-0.0144492	-0.14609	-0.0759268	-0.0543263	-0.0792191	-0.14609	0.0218478	-0.0791044	-0.061545	0.00157826	-0.139941	0.119891	-0.0880404	-0.0842983	0.0098832	-0.0911304	0.0130839	-0.0139347	-0.0347519	0.00197337	-0.0833712	0.0877842	-0.0967222	-0.0365604	0.0654118	-0.0656558	-0.00549188	0.0608046	-0.0891398	-0.0317962	-0.0458587	-0.118431	0.0280385	-0.138437	-0.132429	-0.109357	-0.0341123	-0.0283602	-0.104957	-0.116415	0.0028956
#111	0.118368	-0.0884927	-0.0546725	-0.0591122	-0.102596	0.0632991	-0.0677092	-0.0325674	0.00654629	-0.0752467	-0.102596	-0.0663339	-0.0788941	0.888702	0.795777	-0.102596	-0.00843359	0.0366962	-0.0315845	-0.102596	0.111873	-0.0276987	-0.0388986	-0.0862419	-0.102596	0.0354004	-0.0238875	-0.0236622	-0.0615913	0.0655594	0.0381881	-0.0945268	1.09787	1.3686	0.647006	0.111782	0.160708	-0.0764902	-0.0848285	-0.0714672	-0.0710392	0.0305915	-0.0865992	-0.09671	-0.0377238	-0.0289916	-0.101496	-0.0694979	0.0400577
#112	-0.189382	0.184727	-0.191443	-0.0392494	-0.0607955	-0.0341425	-0.0687529	-0.0229817	-0.159268	0.0583992	-0.191443	0.169066	0.161809	-0.133556	-0.128956	0.153404	-0.142154	0.000289791	0.068208	-0.0427814	0.181745	0.111883	-0.115611	-0.108945	0.114249	-0.0111878	-0.105954	-0.124727	-0.184683	-0.120869	-0.0739665	-0.0730394	-0.16475	0.0191106	-0.0445194	0.0870628	0.367878	0.207461	-0.190569	-0.144904	-0.0899676	0.194696	0.00470842	0.381296	-0.191443	0.0380274	-0.138675	-0.1692	0.00117204
#113	-0.165033	0.159124	-0.173114	0.0118272	-0.0207088	0.262532	0.162903	-0.0709943	-0.183732	-0.118937	0.204939	0.0179249	0.0934759	-0.2061	-0.0790637	0.19386	0.293472	-0.0248114	0.212288	0.110749	-0.150666	-0.2061	0.0206126	-0.171919	-0.2061	-0.0698503	-0.11699	-0.0351094	-0.0374319	-0.155419	-0.0671759	0.0675896	0.380433	0.092722	0.398403	-0.0654632	-0.0299929	-0.0635797	-0.15429	0.0491247	-0.0851606	0.392769	-0.2061	0.111461	0.0545225	-0.20133	-0.0458559	0.0876539	-0.0683759
#114	-0.0936914	-0.079417	0.0149802	-0.0787172	-0.101242	-0.0874902	-0.141661	0.0773435	-0.122297	0.00269816	0.00503721	-0.0593946	0.0292218	-0.14838	-0.0308994	-0.0967171	-0.144996	-0.134385	-0.0995071	-0.14838	-0.0613461	-0.0455224	-0.0792092	0.177229	-0.0605939	0.0591785	-0.0126934	0.133084	-0.0649512	0.114533	0.0696988	-0.00117614	-0.0638963	-0.0919972	-0.0261056	-0.0522174	0.180444	0.0458578	-0.0142463	0.0750047	-0.102228	0.0361519	0.0660444	-0.0997519	-0.0668914	0.362767	0.145659	0.269045	0.0666933
#115	-0.121339	-0.0799769	0.110799	-0.0406581	-0.0791454	-0.139904	-0.0137375	0.0145512	-0.0163083	0.0845775	0.018497	0.142059	0.0136252	0.0464409	0.173227	-0.135892	-0.104741	-0.110783	-0.00578382	-0.124013	-0.119958	0.0234743	0.0804686	0.153275	0.0476187	-0.0931049	-0.0761758	0.0386502	-0.00542262	-0.0933842	-0.0375503	-0.0431557	0.0598142	-0.0893592	-0.0568905	-0.0501745	-0.0103049	0.0837701	0.0296733	0.000317776	-0.100305	-0.139062	-0.146402	-0.00115446	0.0383839	-0.135161	-0.143342	-0.0249422	-0.0417804
#116	-0.119596	-0.128123	0.133607	0.01159	-0.146258	-0.101623	-0.00651701	0.0122358	0.0380344	0.221426	0.125704	0.131662	0.0184421	0.353032	0.0768619	-0.0241263	-0.131504	0.354276	-0.151754	-0.0440256	0.157071	0.0192844	0.0779483	0.018195	0.0375609	-0.104112	-0.0929685	0.206472	0.0920743	0.102844	0.160566	0.0490084	-0.0775034	0.0576128	-0.113335	-0.0677879	-0.0110743	-0.0341993	-0.0340144	-0.167002	-0.0120136	-0.138218	0.0256735	0.0300543	0.00168718	-0.0351188	-0.0626977	-0.190296	0.0506442
#117	0.314406	-0.0324101	-0.180012	-0.00683432	-0.0456124	-0.0355779	0.0659023	-0.141523	-0.00463325	0.0157922	-0.0776131	-0.179199	0.0313093	-0.0191686	-0.105355	0.230613	-0.0479153	-0.0401973	-0.0909459	-0.123127	-0.0752302	-0.0169137	-0.0480853	-0.0917214	-0.128229	-0.00199865	0.0562818	-0.00848749	0.118867	0.0109465	0.0430347	-0.108074	-0.162219	0.057348	-0.1655	-0.0836317	-0.0629364	0.0805727	-0.0612487	-0.0774029	-0.156465	-0.0164104	-0.0231569	-0.195674	0.0806948	0.0325194	-0.0014254	-0.0296303	0.00708813
#118	-0.0629323	0.096148	0.296138	0.0885957	-0.118336	0.402935	-0.0218828	-0.0513786	-0.181237	-0.028792	0.156871	0.302031	-0.0675857	0.0343988	-0.119972	0.489861	0.0579375	0.346154	0.116531	0.0702235	0.0888479	0.547431	-0.181237	0.0175902	-0.174897	-0.163226	0.0348495	-0.00333184	0.260019	0.78021	0.164635	-0.0628181	-0.172469	0.0259083	-0.00838186	-0.165553	-0.0331116	-0.152788	-0.180943	0.0602085	-0.080035	-0.181237	0.135656	-0.0824608	-0.0311938	0.014838	-0.0391519	-0.147885	0.210341
#119	-0.112422	-0.174136	-0.0656661	-0.00275502	0.172821	-0.121917	-0.0231298	-0.0217965	-0.00227466	0.0813143	0.0501983	-0.0364163	-0.0310174	-0.092716	-0.0723464	-0.103806	-0.116335	-0.0531519	-0.0241257	-0.182239	-0.0587423	0.00254212	-0.074691	0.00870609	-0.0424219	-0.0934118	-0.122146	-0.0259696	-0.0470954	-0.0928417	-0.136964	-0.121258	-0.096309	-0.0342631	-0.110819	-0.164715	-0.117354	-0.135234	0.0354393	-0.139777	-0.100888	-0.128555	-0.0154641	0.211974	-0.0850142	-0.0169156	0.243861	-0.0557211	-0.0486643
#120	0.159022	-0.10343	-0.147246	0.0384996	-0.0606281	0.0263249	-0.0346668	0.176941	-0.0254466	-0.0799891	-0.000106108	0.0558337	0.201646	-0.160441	0.270405	-0.0948894	-0.119551	0.209858	0.243455	0.0386464	0.164949	0.0387275	-0.0308237	0.0459955	-0.000779937	0.0817951	-0.0133052	-0.111632	-0.139057	0.218898	-0.0464544	0.0316949	0.238922	0.0699944	-0.0309042	0.0882831	0.119699	0.0672254	0.0414845	0.0393395	0.208225	-0.149983	-0.127882	-0.0205938	-0.0687336	-0.135411	-0.136382	0.144931	-0.100757
#121	0.0329016	-0.0974574	-0.132782	-0.0208744	-0.0855554	-0.0742261	-0.0859444	-0.0548715	-0.0951134	-0.0446009	-0.065515	-0.11011	0.10676	-0.0577701	-0.0382755	-0.015421	-0.0523788	-0.0996772	-0.00997111	-0.147532	-0.075952	-0.0404786	-0.111159	-0.11528	-0.123238	0.0865641	-0.0662956	-0.113078	-0.0778959	-0.0829801	-0.100137	0.0924969	-0.127353	-0.0402077	0.0639098	-0.0302385	-0.0393056	0.040586	-0.127762	0.171906	0.0217079	0.226751	0.124348	0.318067	0.635323	0.0167499	-0.106336	-0.0783452	-0.0573252
#122	0.0954251	-0.0816145	0.568023	0.0744071	0.323595	0.419179	0.0161863	0.198947	-0.111573	-0.145266	-0.116088	-0.145266	-0.0549764	-0.0157864	-0.0744022	-0.130557	-0.108418	0.0789993	0.113175	0.884752	0.337212	1.33288	0.438726	-0.145266	1.4596	0.0395094	-0.145266	-0.0743312	-0.00267713	0.146938	-0.145266	-0.145266	-0.0894823	0.00826296	-0.0610094	-0.0923828	-0.145266	-0.145266	-0.145266	-0.104639	-0.080908	-0.145266	-0.0601561	-0.0846018	-0.145266	-0.0953065	-0.0263253	-0.145266	0.0241309
#123	0.162094	-0.0499462	-0.0547878	0.101786	-0.111209	-0.105678	0.0103386	-0.0198151	-0.169362	-0.0327709	-0.0727829	0.32886	-0.116482	0.118222	-0.0189663	-0.170019	-0.104493	-0.124846	-0.0462694	-0.0533167	0.0647434	-0.0267558	-0.0492148	-0.1293	0.0490566	-0.0170693	-0.115672	0.195054	0.0720092	0.129964	-0.125453	-0.0247608	-0.147343	-0.0139484	-0.143357	0.0139833	0.150075	0.0308561	0.0847584	0.0924065	-0.00632416	-0.150633	-0.177506	-0.065209	-0.0620723	-0.0577102	0.0972107	-0.11067	0.0719543
#124	-0.0384643	-0.0357919	-0.0961677	-0.0556696	-0.0947027	-0.0916831	-0.0576478	-0.00275975	-0.0410205	-0.0870389	-0.0398318	-0.0433823	-0.0903305	-0.0567361	-0.104129	-0.0980621	-0.0295772	-0.00661628	-0.0814221	0.0167242	-0.0556469	-0.132913	-0.0372438	-0.00976806	0.0139992	-0.115534	0.0416631	-0.106155	-0.0786009	-0.0514487	0.0493845	-0.0709167	-0.0256444	-0.0531718	-0.120779	-0.0922122	0.00456322	-0.070944	-0.0520135	0.0669804	-0.0740295	-0.128252	-0.0985108	-0.0695842	-0.0545564	0.00638477	-0.0792886	-0.0676705	-0.0723139
#125	-0.0129568	-0.00788723	0.0664238	0.304976	0.546861	-0.0156714	-0.0734365	0.0211684	-0.0299127	-0.027115	-0.0483447	-0.0917387	0.0629993	-0.140689	-0.114278	-0.119406	-0.0878295	-0.0612014	-0.140126	-0.0158716	-0.0433024	0.122588	-0.0503055	0.231031	0.137562	0.217346	-0.0031354	0.509128	0.16064	0.515266	0.477944	0.218381	-0.0941921	-0.0797552	-0.104565	-0.113189	0.0771724	0.00935901	-0.0693914	0.0674084	0.0487448	0.0247666	-0.102552	-0.120164	0.067605	0.0917632	0.0177667	-0.0916699	-0.021897
#126	-0.0780377	-0.0948825	-0.0830883	-0.0795636	-0.162245	-0.154729	0.00997399	-0.0606943	-0.0825172	-0.0331453	-0.146361	-0.141946	-0.174084	-0.138343	-0.128206	-0.00221258	-0.0995471	-0.113659	0.0489065	0.00898187	-0.109581	-0.10624	-0.110746	-0.129639	-0.0643201	-0.117298	-0.103101	0.018911	-0.135143	-0.106696	-0.0130221	-0.0368792	-0.114443	-0.167066	-0.0463586	-0.123591	-0.11188	-0.0616262	-0.0626573	0.0322919	-0.0802093	-0.0517355	-0.118915	-0.0577343	-0.0289235	0.127855	-0.116645	-0.159429	-0.0441513
#127	-0.107007	-0.145618	-0.118663	-0.145618	0.178389	-0.145618	-0.106597	-0.145618	-0.145618	-0.140104	-0.0831754	-0.0928334	0.00123029	-0.120518	-0.0907664	-0.0036508	-0.115919	0.0173069	-0.145618	-0.138114	0.013232	0.138789	0.523053	0.481299	1.08969	-0.127663	-0.145618	-0.145618	-0.144015	-0.145618	-0.145618	-0.0517602	-0.145618	-0.0720754	-0.145618	-0.0238032	-0.136552	0.0308717	0.019784	0.0148275	-0.145618	-0.0478216	-0.101659	-0.145618	-0.0597586	0.271581	1.09038	0.316476	0.105911
#128	-0.0950057	0.245079	-0.0418125	-0.139136	0.205708	0.117698	0.0826556	0.136113	-0.0977503	-0.028841	-0.00295409	-0.0831374	-0.0820183	-0.0524419	0.0799095	-0.0657184	0.0677722	-0.0360327	-0.0121537	-0.085593	-0.103748	0.0556056	-0.055476	-0.067957	-0.0165072	0.24348	-0.0555971	-0.0595957	0.0659494	-0.083458	0.0340624	-0.191264	-0.0276297	-0.155964	-0.0766515	0.0871401	-0.0509448	-0.0248368	-0.0625541	-0.120183	0.11309	0.0436073	-0.0816767	0.232317	0.0170467	0.0495153	-0.027293	0.111155	-0.0874066
#129	-0.0263664	0.351257	-0.0243579	-0.0506758	-0.0967214	-0.0337448	-0.089328	0.148125	0.1524	-0.070086	-0.0322397	0.0121807	0.0411441	0.0360604	-0.103686	0.0366679	-0.0164355	-0.131426	-0.00521758	0.0782619	0.0614748	-0.0431041	0.0690794	0.29835	-0.11283	0.161805	-0.130087	0.107238	-0.157064	-0.122797	-0.00552825	-0.00869808	0.00528937	0.0785738	-0.0325159	-0.0847068	0.103115	0.281844	0.00987092	-0.0405292	-0.0188892	-0.156821	-0.0709647	-0.0508767	-0.139839	-0.0859401	-0.0504609	0.231254	-0.0117731
#130	0.0732717	0.15687	-0.141554	-0.183881	-0.0107614	-0.104135	-0.169523	-0.168482	-0.140038	0.0579375	0.00523531	0.484357	0.022482	0.0699162	-0.0800611	0.141178	-0.180244	-0.147617	0.0437881	0.154026	-0.0810701	-0.174919	-0.114743	-0.183881	-0.0614473	-0.158629	-0.0782371	0.0163153	-0.0716447	0.166858	-0.0458699	-0.0921747	0.12783	-0.0174034	0.0226097	-0.169731	0.00512553	0.0372729	-0.133158	0.0728527	0.110239	0.102706	0.0392738	-0.0128714	0.0841231	-0.177262	-0.143411	0.27463	-0.087491
#131	0.0318069	-0.00913505	-0.108246	-0.111334	-0.143885	-0.0096586	0.0155193	-0.089757	-0.0530128	-0.0475634	-0.106009	-0.0570129	-0.0874694	-0.1352	-0.0627257	-0.0548492	-0.0283007	0.017276	-0.0134158	-0.0950934	0.0594503	-0.0781438	-0.00291067	-0.0303902	-0.0666703	0.0247791	-0.078682	0.102082	-0.146091	0.0341754	-0.105246	-0.0730311	-0.0861774	0.00184358	-0.00725045	-0.0789175	0.0500455	-0.110588	0.169454	-0.0793894	-0.119036	-0.0518392	-0.105678	0.0627156	-0.11537	-0.0143023	0.0790002	-0.154569	-0.0899064
#132	-0.101516	-0.108773	-0.0374505	-0.120633	-0.01239	0.0186354	-0.127694	-0.150127	0.411956	0.36451	-0.0729346	-0.150127	-0.150127	-0.0595931	0.1962	0.0471602	-0.0954906	-0.150127	0.124848	-0.117288	-0.150127	-0.0449783	-0.0214633	0.0604305	-0.150127	-0.150127	-0.150127	0.180277	0.187368	0.247235	-0.0260111	-0.113447	0.00266357	-0.150127	-0.00674437	-0.150127	0.31268	-0.150127	-0.150127	-0.150127	-0.150127	-0.0317275	-0.0809778	0.219547	-0.122647	0.246016	-0.150127	-0.150127	0.0393578
#133	-0.142076	-0.171167	-0.137511	-0.00372491	0.0201931	-0.120286	0.139744	0.0884724	-0.0152068	-0.03708	-0.0655822	0.163935	-0.0198026	0.244184	-0.071993	-0.0472734	-0.0960548	-0.0997717	0.0246036	0.17761	-0.114273	0.141276	0.186971	4.11989e-06	-0.0659399	-0.173344	-0.0966794	-0.143372	-0.0621978	0.0194675	-0.130995	-0.119497	0.00733511	-0.15295	0.13542	-0.100458	-0.186934	-0.153457	-0.0640791	-0.0797901	-0.12677	-0.133409	0.113129	0.0635199	0.102365	-0.092768	-0.126272	0.1947	-0.147176
#134	-0.045895	-0.121037	-0.126251	-0.15307	0.0358159	0.116802	-0.0480854	0.270385	-0.0347321	0.012306	-0.181286	-0.235412	-0.0430152	0.266432	-0.0716571	-0.127037	-0.220801	0.0593811	-0.131604	0.186023	-0.078633	-0.0177034	-0.153813	0.0679812	-0.154913	-0.156841	0.188386	0.125158	-0.22729	-0.173706	-0.0942378	0.0897294	0.099399	0.00361323	-0.193939	0.0825433	-0.116313	-0.116425	-0.0175579	0.0652586	0.350508	-0.0258603	-0.0511537	-0.120485	-0.21408	-0.0562968	0.0765178	-0.128441	-0.132934
#135	-0.109328	0.0871687	-0.0428869	-0.0545136	-0.0217615	-0.15595	0.0477637	-0.100935	-0.118915	0.0982262	0.00028625	0.223905	-0.146321	-0.106383	0.0673119	0.0301171	0.0312117	-0.0593213	-0.0355176	-0.0411726	0.183334	0.140363	-0.143607	-0.14382	-0.067262	-0.0118061	-0.0121886	0.110527	-0.110068	-0.0983863	-0.0711818	-0.0593438	0.0669511	0.0901351	-0.138144	-0.125306	0.00709477	0.039692	0.0769079	0.0123162	-0.143055	-0.00441233	-0.161398	-0.157813	0.109077	-0.0295732	-0.10715	-0.136256	-0.0257515
#136	0.522861	0.311409	-0.0308926	0.281771	0.13363	-0.142601	0.0582159	-0.138322	0.0669675	-0.0376616	-0.0457597	-0.0486195	-0.0661465	-0.145632	-0.145632	-0.0628672	-0.0322914	-0.0899295	-0.145632	-0.0938686	-0.134776	-0.108396	0.0819392	-0.130894	0.0295142	0.0490426	-0.0713761	-0.107859	-0.118645	-0.145632	-0.0906141	-0.057434	-0.0736022	-0.0338784	-0.099744	-0.124813	0.110968	-0.00257224	-0.0255995	-0.0910461	0.343215	0.0633127	0.0580584	0.268022	-0.064371	-0.0621079	0.0473096	-0.0120957	-0.145632
#137	-0.132931	-0.130303	0.0438077	0.0486659	-0.0286744	0.188621	0.016138	-0.156315	0.00142126	0.230098	0.157793	-0.0544156	-0.0942483	-0.0567522	-0.108365	-0.0394551	-0.093435	0.0215739	0.022837	-0.0791413	-0.0516785	0.070455	0.0872673	-0.111895	0.0824587	0.0961258	-0.0776857	-0.0901084	-0.103631	-0.147739	0.00549169	0.0766674	-0.0790464	0.0652142	-0.11699	0.161119	0.193361	-0.0798597	0.0797219	-0.0129277	-0.0339407	-0.108894	0.131938	-0.118226	0.0147484	-0.0822213	0.0743165	-0.0207877	-0.089843
#138	-0.168665	-0.154962	0.000913211	-0.044683	0.071277	-0.072871	0.0420576	-0.055224	-0.0457414	-0.0994086	-0.154203	-0.0527062	0.0630491	0.188562	-0.0570278	-0.0720319	-0.0474855	-0.0520181	-0.090601	0.0945011	-0.106688	-0.00727888	-0.0732958	-0.0287314	-0.0296486	-0.0677546	0.0668788	-0.0222372	0.110336	-0.00195793	-0.100144	-0.0805023	-0.184531	-0.12688	-0.0693045	0.113381	-0.0946772	0.126717	-0.0424814	-0.0284919	-0.165201	-0.154516	0.10536	-0.0465887	-0.0249341	-0.0592275	-0.0481827	0.0811389	0.00874795
#139	0.0133802	-0.101483	0.450353	0.372214	0.312788	-0.0306167	0.681189	0.264826	-0.0747517	-0.0198856	-0.0543766	0.0218646	0.217649	-0.0413705	0.171134	0.454746	0.0618285	0.110008	-0.101348	0.22904	-0.0468145	-0.0973652	-0.0117974	0.0955967	-0.0463514	-0.111207	-0.131518	-0.133682	-0.057403	-0.0994229	-0.0494442	-0.103895	-0.00281738	-0.0395667	-0.082627	-0.0339357	-0.141298	0.192983	-0.132373	-0.0758821	-0.0529378	-0.0056261	-0.0674811	-0.115715	0.0983584	-0.0610378	-0.162765	-0.030405	-0.0544724
#140	0.174202	-0.165391	-0.165391	-0.165391	0.109535	0.263048	0.567242	-0.165391	-0.165391	0.148312	0.228634	-0.133311	-0.165391	-0.165391	-0.165391	-0.165391	-0.0904327	-0.0322007	0.0231809	-0.10986	-0.0978979	0.016632	0.205471	0.212326	-0.13454	0.0610527	-0.165391	-0.0860662	-0.0226354	-0.165391	-0.165391	-0.165391	0.310919	0.0842967	-0.0175867	-0.0273131	-0.137038	-0.155502	-0.165391	0.236347	0.0254359	-0.158617	-0.165391	0.0746977	0.492578	0.0811026	-0.0702967	-0.0188372	0.0955379
#141	-0.0940234	-0.114041	-0.106989	0.231571	-0.113362	0.0635974	-0.145553	-0.0806999	-0.0701067	-0.112941	-0.0309143	0.0426531	-0.121883	-0.121526	-0.14619	0.0634093	0.335895	0.187516	-0.0130915	-0.121227	-0.185327	-0.0866378	-0.082412	0.0731275	-0.0712513	-0.0303792	-0.0975225	-0.157912	0.0454278	0.244822	0.106389	-0.00939352	0.156485	-0.0841661	-0.00886609	0.0170437	-0.0542332	-0.117864	0.071763	0.132462	0.220644	0.155624	0.0575369	-0.0567955	-0.172949	0.000419655	-0.018152	0.0737114	0.0478998
#142	-0.143606	0.0168481	-0.0313927	0.0466938	0.0816672	-0.109799	0.0439506	0.199834	-0.0570706	0.0382666	-0.102046	-0.0271304	0.0808819	0.112728	-0.0834852	0.00174258	-0.0612307	0.0604324	-0.0684401	-0.0219578	0.0041256	-0.133992	-0.146628	0.287305	0.270015	-0.0632533	-0.0473395	-0.128782	0.337749	0.0772284	0.260349	0.00593375	-0.14207	-0.0865377	-0.137345	0.098938	0.0796722	0.0475006	0.12198	-0.130804	0.0699509	-0.07455	0.0849529	-0.0965715	-0.0767306	0.157322	0.0970133	-0.0485981	-0.0835474
#143	-0.131449	-0.0595911	-0.205344	0.305862	-0.0691581	-0.149224	-0.141982	0.215582	-0.174035	-0.205344	-0.0965384	0.0672135	-0.0387944	-0.205344	-0.126705	0.236146	-0.061191	0.668803	-0.0532774	0.205581	-0.205344	-0.0536774	-0.162508	-0.0777619	-0.00109959	-0.120815	-0.205344	-0.124925	0.26957	0.260397	0.0564945	-0.0446805	-0.201169	-0.153272	-0.0724168	0.152176	-0.165539	0.648864	0.132266	-0.205344	-0.205344	0.108783	0.195672	0.274714	0.193578	0.207075	0.0679574	-0.205344	0.139011
#144	-0.032896	-0.0327634	-0.154422	-0.0953538	-0.0592862	-0.133841	0.0771965	-0.0218549	-0.154422	0.188329	-0.0322856	-0.0873358	-0.124343	-0.00833427	-0.0306257	0.0212786	-0.112548	-0.00576371	-0.0139221	-0.0181653	-0.053838	0.0252595	0.0181017	-0.125508	0.0459208	0.0776334	-0.112134	0.368468	0.0226498	0.0759768	0.0984974	0.0486776	0.335087	0.0799756	-0.051723	-0.0547996	-0.0810409	0.12235	-0.0868989	-0.131173	-0.0700224	-0.0461759	-0.154422	-0.154422	-0.0370937	0.0570504	0.0773501	-0.102587	-0.154422
#145	-0.0241665	-0.0672982	-0.02138	-0.0725994	-0.0662832	-0.103198	-0.0737281	-0.117817	-0.0382674	0.0166253	0.0872121	0.00411392	0.00485482	0.0398685	0.0360116	0.0821225	0.00951387	0.0125799	0.323269	0.183592	-0.0578201	-0.0676827	-0.137349	0.0873748	-0.126916	-0.0513156	0.125378	-0.0301225	-0.0391457	0.144709	0.0749754	0.433059	0.281009	0.138562	0.368144	-0.129963	-0.0453646	-0.00750673	-0.0402595	-0.0917714	-0.0841022	-0.108567	-0.0692673	0.18985	-0.0497825	-0.0541022	-0.0901468	0.107076	0.0743928
#146	-0.171644	-0.171644	-0.171644	-0.171644	-0.171644	-0.171644	-0.171644	-0.171644	0.311289	0.0726569	-0.171644	-0.171644	0.329555	0.0202719	0.0175822	0.622624	0.395292	-0.0726568	0.225479	-0.171644	-0.116129	0.27382	-0.171644	-0.142067	0.0615652	-0.171644	0.318737	0.0669782	-0.171644	0.215766	-0.155723	-0.039828	0.0588293	-0.171644	-0.118685	0.698892	0.0207699	0.319898	-0.124223	-0.148726	0.576098	-0.160199	-0.122719	-0.171644	0.168133	0.005557	-0.171644	-0.171644	-0.171644
#147	0.0620792	-0.0723886	0.0363028	0.127188	-0.033658	-0.00280046	-0.179343	0.0823967	-0.10514	-0.049578	-0.113138	-0.098693	0.215331	0.077053	-0.108304	-0.0317256	-0.031437	0.0658703	-0.0699622	0.0640264	0.00222862	-0.0436305	0.000800797	-0.178436	-0.123707	0.00852712	0.00188939	0.108459	-0.0752146	0.0337551	0.0171625	-0.0304429	-0.0693618	-0.106712	-0.0450735	-0.0747924	0.0206688	-0.081844	0.0100749	-0.0563508	-0.0109183	0.0286094	0.0764097	-0.0552342	-0.114232	-0.140897	0.0263222	0.0188537	0.111506
#148	0.0188542	0.0963409	0.0066473	-0.0137697	-0.0570222	-0.0675615	-0.110697	-0.10866	-0.0552016	-0.0698021	-0.0477751	-0.101396	-0.0909174	-0.0641992	-0.0722591	-0.0764105	-0.0475435	-0.0851296	-0.0207313	-0.0302756	0.008784	-0.0896496	-0.08878	-0.0359045	0.0564146	0.148495	0.112825	0.115115	0.198131	0.173637	0.125156	0.0977819	0.179149	0.0448571	0.271221	0.278152	0.192229	0.216388	0.348868	0.456835	0.505532	0.0172026	0.216802	0.354216	-0.0195116	-0.0355374	-0.132034	-0.0554245	0.141887
#149	-0.0604384	-0.123715	-0.12895	-0.077893	-0.00547342	-0.0200401	-0.0950246	-0.0212537	-0.0751648	-0.101593	0.00678507	-0.0749732	-0.0887974	-0.0558643	-0.0831646	0.0382933	-0.0756988	0.120217	-0.100391	-0.0812434	0.0423626	-0.0754858	0.0456912	-0.104185	-0.0277071	-0.0695431	-0.12895	-0.0828913	-0.12895	0.0188894	0.0782669	-0.0654746	-0.0889892	0.0160156	-0.0580732	-0.102965	-0.0624247	-0.103373	-0.0513319	-0.0541844	-0.0254716	-0.0289547	0.0380661	-0.12895	-0.103018	0.115928	-0.0408531	0.035933	-0.0509497
#150	0.00321012	-0.00785952	-0.0438763	-0.089027	-0.0626309	-0.111107	0.0698556	0.0114394	-0.0293761	-0.0910259	-0.0310951	-0.0128855	-0.120365	-0.067549	0.0304995	-0.0379286	0.0212886	-0.0336274	-0.03704	-0.0652329	-0.154908	-0.022738	-0.141225	-0.00660029	-0.0442545	-0.0894884	-0.150249	0.00534581	-0.147872	-0.0983346	-0.0147731	-0.0385316	-0.0076806	-0.133762	-0.0590982	0.0924187	-0.0901296	-0.0454708	-0.121791	0.0846851	-0.172031	0.0750032	-0.118983	-0.0827865	-0.0115465	-0.0563524	-0.0720537	-0.108263	0.0715019
#151	-0.0923638	0.150347	-0.0112576	0.0622344	-0.0622853	-0.127095	-0.108142	0.0784617	0.155721	-0.143465	0.00142739	-0.108802	-0.142886	-0.133467	-0.135945	-0.112828	-0.0672252	-0.0736422	-0.0845559	-0.0008753	-0.107967	-0.0433264	-0.063924	0.0542483	0.0383158	-0.0573949	-0.082311	-0.0685645	-0.113016	0.0403052	0.043991	-0.081692	-0.107513	0.00172097	0.0619071	-0.0863926	0.0246284	0.0672904	0.0469563	-0.00945143	-0.143465	0.13393	-0.0629918	-0.120984	-0.0735432	-0.118101	-0.136268	-0.0366971	0.00106766
#152	-0.17451	-0.0267813	0.160458	-0.163452	-0.136764	0.0564732	-0.0134752	0.248503	-0.17451	-0.0212513	-0.114149	0.0996525	-0.146925	-0.0677669	-0.105753	-0.17451	-0.17451	-0.0846779	0.143518	-0.17451	0.0497407	-0.17451	-0.17451	-0.0695334	0.494041	-0.170814	0.0449322	-0.16254	0.111108	0.186474	-0.17451	-0.0600075	-0.141003	0.578962	-0.17451	-0.17451	-0.17451	0.344195	0.259824	-0.0412758	0.13763	-0.150768	0.011991	0.17997	-0.065459	0.156234	-0.17451	0.227373	-0.17451
#153	-0.0409196	0.126731	-0.0191484	0.0294693	-0.0888485	-0.118873	-0.0690667	-0.021821	0.0650357	0.00101862	0.0145775	0.0723211	-0.102261	-0.152088	-0.0151837	-0.0245109	0.0525414	0.126256	-0.0899673	-0.17027	-0.0197333	0.121531	-0.0221584	-0.0254822	-0.14012	-0.17855	-0.0109714	0.00801948	0.17082	0.0813275	-0.025748	0.0810335	-0.023525	0.408218	0.00230047	-0.0616181	0.187035	-0.0813003	-0.0305515	-0.171847	-0.105254	-0.0949654	0.0433576	0.157728	-0.0125198	0.14547	0.3021	-0.0695625	0.371201
#154	-0.0433805	-0.147145	0.0771745	-0.112091	-0.0908313	0.156448	-0.0639616	-0.0579839	-0.0732567	0.095896	-0.0560685	-0.0898562	0.0502588	-0.119188	0.0173832	0.0459832	-0.115972	-0.0754805	0.104148	-0.0283326	0.0242669	0.0371199	0.0118298	0.0897753	0.0815604	-0.0101371	-0.170085	-0.0104386	0.0250693	0.0247811	-0.132456	-0.00444103	-0.122064	0.0717034	-0.178569	0.0163533	-0.00839033	-0.0695511	-0.070952	0.107185	-0.0834472	-0.00325972	-0.0163955	-0.00774301	-0.0626164	-0.120007	0.166165	0.164307	-0.00132876
#155	0.230456	0.277835	0.00410991	-0.0924831	-0.0994318	-0.00260633	-0.0759543	-0.0249864	0.0456189	-0.101644	0.158502	0.239517	-0.0532494	0.0367217	-0.0820651	-0.0229815	-0.0940148	-0.0318738	-0.0726235	-0.0188356	-0.10137	0.00348587	-0.0953284	-0.00352213	-0.0143685	0.169629	-0.11598	-0.0841927	-0.0721403	-0.0765706	-0.011022	0.0188594	-0.0626961	0.149646	-0.0620253	0.000210216	-0.0346151	-0.0489118	-0.0606031	-0.0982419	-0.0133667	-0.032885	-0.0400187	-0.0686907	-0.0144589	-0.0436378	-0.037859	-0.0348645	-0.0824802
#156	-0.10169	-0.0233846	0.122423	0.0554403	-0.0445301	-0.0559794	-0.0391351	0.258763	0.16087	-0.000186775	-0.0929679	0.000394573	-0.0665107	-0.0708526	-0.0299347	-0.0843358	0.00632703	-0.00130756	0.0749489	-0.0512962	0.0253419	-0.00120514	0.0683292	-0.0708107	-0.00365055	-0.0460064	0.148372	0.0996364	0.171931	-0.0754183	-0.112013	-0.042591	0.143911	0.0552924	-0.0359363	-0.0310608	-0.135867	0.029257	0.0757626	0.0599076	-0.0654581	0.0606145	-0.0194742	-0.100331	-0.0402415	0.0165738	-0.0983742	-0.0668732	-0.145649
#157	0.0460171	0.0178818	-0.15615	0.16003	-0.113084	-0.0330053	-0.0875041	-0.131257	-0.154576	-0.0176048	0.0342933	-0.112098	0.100662	-0.071021	-0.00454518	0.0132498	-0.146993	-0.0644234	0.012723	0.0956214	-0.0628243	-0.0295365	-0.0290524	0.0690264	-0.0614217	0.0750259	0.0722034	-0.123051	0.158674	-0.127779	-0.141305	-0.0926385	-0.0753707	-0.122182	-0.0265494	0.0966284	-0.0874003	-0.0349853	0.125893	-0.0473405	-0.0468997	0.00467813	-0.0100879	-0.130147	-0.00258654	-0.0592271	0.102001	-0.145733	-0.116171
#158	-0.105883	0.0158723	0.054927	0.147767	0.336773	-0.0357818	-0.0595183	0.331744	0.207721	-0.0696471	0.153494	0.140288	0.594636	0.224511	-0.0388437	-0.191684	-0.120285	-0.0691895	0.389663	-0.0987146	0.13458	0.0325532	0.127948	-0.0991144	0.397262	-0.0919076	-0.0577502	-0.0735944	-0.124921	0.15724	0.0459237	0.067592	0.0759924	-0.181173	0.0278746	0.109264	-0.0631348	0.0107101	-0.0529404	-0.0356798	-0.00776748	-0.00216434	-0.150798	0.0608503	-0.0673275	-0.0949859	-0.151951	0.00208469	-0.0487181
#159	-0.0425037	-0.0391149	-0.117952	-0.179129	0.0593441	0.00268866	0.0372363	-0.0499535	-0.0743101	0.32164	-0.112591	0.240062	-0.0756758	0.153667	1.28408	0.0356064	-0.213468	0.0517719	-0.150003	0.433613	-0.15381	0.00420636	0.00531069	-0.00217841	-0.135044	-0.0528662	0.184581	-0.0141724	0.254552	-0.188365	-0.148405	-0.0842737	-0.0588211	-0.187507	-0.142288	0.33075	-0.0339932	-0.132787	-0.128247	-0.212426	-0.213468	-0.213468	-0.10356	0.0412492	-0.126141	-0.0724864	-0.0760864	0.553652	0.00637967
#160	-0.0235767	0.386259	-0.0873591	-0.0665093	0.0670289	-0.0821853	-0.130029	-0.0286016	0.267649	-0.0923529	-0.138662	-0.0320926	0.0786806	-0.143912	-0.107177	-0.102284	-0.094582	0.270007	-0.110054	-0.0662605	-0.162783	0.19843	-0.0960558	0.148936	0.340651	-0.0742159	-0.162783	-0.00385939	-0.0741861	0.16914	0.131049	-0.129718	-0.0962385	0.165979	-0.130214	-0.162783	-0.117715	0.0133527	0.130343	0.0790166	-0.0611068	-0.0704115	0.0139488	-0.162783	0.058102	-0.162783	-0.0807082	0.0791579	-0.0131023
#161	-0.067369	-0.0444322	0.11291	-0.141261	-0.0938655	-0.185471	0.0191285	-0.0976689	-0.131266	0.132423	-0.185471	0.00763109	-0.043491	-0.175394	0.187778	0.0200306	0.142277	0.22575	0.0830078	-0.0638948	-0.183943	-0.12933	0.0201336	0.0346915	0.15287	-0.182552	0.0215943	0.0622946	-0.111058	-0.126017	-0.00439705	-0.078063	-0.0972976	0.0913812	0.0224643	-0.110685	0.271104	-0.185471	-0.152451	-0.122155	-0.185471	0.00737624	0.347932	-0.0581009	0.0588055	-0.0739787	-0.166848	0.0142196	0.0656263
#162	-0.072311	0.0841578	-0.101556	0.0722051	-0.111777	-0.111359	-0.097462	0.0291451	-0.0809758	0.396301	-0.0411768	-0.0874344	0.0243753	-0.0315735	0.0140498	-0.0676541	-0.104628	0.0730458	0.0778791	0.0812168	-0.100364	-0.110654	-0.0780128	0.0754209	-0.0322477	-0.0391206	-0.145093	0.127049	-0.154853	-0.0618018	-0.118223	-0.0626983	0.0802797	-0.0472789	0.137012	-0.154853	-0.148834	0.113208	-0.0965034	0.14108	-0.113454	0.159154	-0.0478982	-0.0678787	-0.0649969	-0.113043	-0.0315048	-0.0893586	0.0156809
#163	0.0252823	0.563302	0.223855	0.117857	0.0234397	0.197897	-0.0577655	-0.0723846	-0.014626	-0.0783489	-0.0630957	-0.0701753	-0.0483491	-0.0164934	-0.133054	-0.137089	0.0517598	8.73286e-06	-0.126975	-0.0371657	-0.0179571	-0.0506207	-0.0184207	-0.158856	0.0279858	0.0691916	0.471443	0.202517	-0.0237461	-0.0626737	-0.000570213	0.183423	0.0178758	-0.0593806	0.31857	-0.182527	-0.19302	-0.0156964	-0.108754	0.0694524	-0.0229215	0.0885641	-0.112301	-0.19287	-0.104272	-0.00692912	-0.170776	0.268795	-0.066749
#164	0.258474	0.326629	0.432079	0.06812	0.0892235	-0.148264	-0.108526	-0.101052	-0.0154238	-0.0503996	-0.0741962	0.000172174	-0.0392317	0.150407	0.00171733	-0.0548377	-0.162402	0.0144391	-0.0419658	-0.0204192	-0.0555224	-0.0081821	0.0870025	-0.004049	-0.0912333	-0.0434509	-0.17559	-0.123482	0.0683401	-0.0340535	0.153167	-0.0203915	0.0183544	-0.0869469	-0.0716088	-0.00508906	0.0444875	-0.0781329	-0.0601253	0.145863	0.0624064	-0.110229	0.035917	-0.054564	0.0157754	-0.118693	-0.100196	-0.0467183	0.116977
#165	-0.136572	-0.0822476	-0.130883	-0.000574375	-0.0757989	0.00444671	-0.00777702	-0.0251827	-0.0228294	-0.0700252	0.212701	-0.00492117	-0.127811	0.15922	-0.137141	-0.0546604	-0.104345	-0.0685785	0.048067	-0.0924761	-0.0167316	-0.162448	-0.0822239	0.0354432	0.16338	-0.151414	-0.0190653	-0.0139337	0.0116046	-0.0212086	-0.145019	-0.0437271	0.124609	-0.0949267	-0.118717	-0.0806258	-0.192701	-0.0971054	-0.111724	-0.0799653	0.0381865	-0.0288554	0.0306947	0.0862844	0.0119275	-0.122013	0.0196962	0.0483081	0.125934
#166	-0.0346356	-0.112541	-0.0729906	0.0295789	0.125755	-0.126397	-0.0659641	-0.0507959	0.0455032	-0.0618448	-0.128172	-0.128723	-0.0233713	-0.0448028	-0.0172068	0.0479918	-0.00739111	0.0584241	-0.08427	-0.108121	-0.0151281	-0.106631	0.134027	-0.0126033	0.0619344	-0.12789	0.0154507	-0.136191	-0.0388165	-0.0248413	-0.146334	-0.0983756	-0.0734425	-0.0235591	-0.0744728	-0.0693875	-0.0266286	-0.0445451	0.0535198	-0.14462	-0.124589	-0.0347607	-0.0298538	0.0175417	-0.0589944	-0.0203464	-0.0830617	-0.132655	0.0943063
#167	0.0692211	-0.17463	0.100668	0.0291889	-0.0453395	-0.0902778	0.323961	-0.184698	0.309178	-0.0873358	-0.125518	0.0266319	-0.159743	-0.0989042	0.0781753	0.145959	-0.0616609	-0.184698	0.227917	-0.122994	-0.109649	0.0315531	-0.00814327	-0.184698	0.529096	-0.142249	-0.184698	-0.184698	-0.1034	-0.0399924	0.0270154	-0.0426603	-0.170649	-0.0958556	0.0671275	-0.0562499	-0.0836461	0.0607511	0.148992	-0.184698	-0.184698	0.187129	0.0634405	0.0949372	0.0528072	0.878763	0.201846	0.0324498	-0.114887
#168	-0.113952	-0.12306	-0.12306	-0.0987327	-0.0747839	-0.060061	-0.020388	-0.0892343	-0.12306	-0.12306	-0.12306	-0.12306	-0.12306	-0.0163163	0.21547	-0.12306	-0.12306	0.0998543	0.0272839	0.0859187	0.19622	-0.0944732	-0.12306	-0.12306	0.360703	0.0326487	-0.0867761	-0.12306	0.144534	-0.0109425	0.073293	-0.0327038	0.0458449	-0.12306	-0.12306	0.139583	0.127688	-0.101702	-0.12306	-0.12306	0.0699132	-0.12306	0.201269	-0.12306	-0.0758351	0.0430051	0.287456	0.118744	0.120883
#169	0.847619	0.902954	0.951522	0.043207	-0.126111	0.0684933	-0.11851	-0.131588	-0.0729293	-0.0169867	0.0235029	-0.126388	-0.0571663	0.0376701	0.108879	-0.0569267	-0.125337	0.120456	-0.0820116	-0.063882	-0.0261289	-0.14503	-0.00913436	-0.14503	-0.0383864	-0.0632515	-0.0783071	-0.000105902	-0.12714	0.180658	-0.029728	-0.0977228	-0.0550237	-0.0636133	-0.0281801	-0.135113	-0.14503	0.0793446	0.00421395	-0.0956165	-0.00670362	-0.0334139	-0.0336384	-0.0827264	-0.0943283	-0.0467952	0.14632	-0.0898895	-0.0733847
#170	-0.0691338	-0.170568	0.0698444	-0.193025	0.321261	-0.120821	-0.193025	0.199203	0.0599002	0.165944	-0.193025	-0.193025	-0.193025	-0.146067	-0.165238	-0.0606974	-0.193025	-0.193025	-0.193025	-0.193025	0.715706	-0.0573063	-0.189959	-0.171839	-0.193025	0.0113315	0.0672407	-0.193025	0.397527	-0.110344	0.102597	-0.0140746	0.211451	0.31494	0.763478	0.0868362	-0.193025	0.0901023	0.197656	0.27897	-0.193025	-0.193025	-0.042129	-0.193025	-0.187976	0.913689	-0.180499	-0.193025	-0.106525
#171	-0.0743884	-0.118675	-0.0618647	-0.0122036	0.176305	-0.133631	0.0511939	0.0590038	-0.129424	-0.0730583	0.00772803	0.0173042	-0.00677099	-0.157049	-0.159149	-0.145802	-0.0360495	-0.0991803	-0.0189672	-0.0639776	-0.154754	0.00073956	0.205402	-0.0418023	-0.090891	-0.0936553	0.268558	-0.111065	-0.130455	-0.0873771	-0.13097	0.0198355	-0.12054	0.0553061	0.0648229	-0.0124934	0.134976	-0.00455316	-0.166376	-0.10296	-0.0829041	0.15153	-0.166376	-0.10462	-0.140984	0.11765	-0.0257771	-0.166376	0.00603352
#172	0.00572735	-0.148646	0.101624	-0.00697571	-0.133012	-0.0471857	-0.100514	-7.29078e-05	-0.0477652	-0.0706924	-0.105211	-0.101725	-0.0806344	-0.0519307	-0.0449055	-0.0813424	0.00877086	0.0493983	0.0284468	-0.087849	-0.102301	-0.0897053	-0.128725	-0.0291405	-0.0137358	-0.10554	0.0157166	-0.0896256	-0.154688	0.0182634	-0.110217	0.0389253	-0.0112498	0.0455192	-0.123339	0.0425136	-0.0371462	-0.106858	-0.0188025	-0.00435683	0.314518	0.155631	-0.0866744	0.0585046	-0.0855723	-0.0549775	0.0346567	0.152145	0.0541735
#173	0.0368189	0.0513378	0.02343	-0.121371	-0.120582	0.155497	0.0815443	0.146536	0.0821017	0.0500669	-0.107783	0.0676731	-0.0808437	0.315556	0.0768199	-0.0517042	-0.0713905	0.167897	-0.130348	-0.109623	-0.166833	-0.0103306	0.254072	0.219429	0.120195	0.415542	0.20058	-0.143779	0.158279	-0.0778252	-0.117307	0.0702626	-0.0819787	-0.127692	-0.197193	-0.145682	0.0330292	-0.0323251	-0.183535	-0.0666956	-0.0789329	-0.0159595	-0.162473	0.226518	0.0834298	-0.00152649	0.000967092	-0.099169	-0.0498098
#174	-0.127757	-0.0848863	-0.105702	-0.037624	0.00398167	0.38324	0.0799035	0.102005	0.109271	0.0192121	0.049725	0.45226	-0.0840109	-0.0308554	-0.0774468	-0.0606128	-0.126012	-0.0144186	0.0576835	0.0695308	0.0167011	0.0851741	-9.09142e-05	0.0515243	-0.0920018	-0.0910825	-0.177073	0.0272976	-0.0169408	0.0458175	-0.119784	0.105798	0.0260281	0.0123722	-0.106021	0.105445	-0.135062	-0.118736	-0.0356961	-0.0736118	-0.177073	-0.143212	-0.0273059	-0.0817488	0.0792717	-0.177073	-0.0817772	0.059628	-0.0788138
#175	-0.107967	-0.0291088	0.0635588	-0.0897451	-0.10902	-0.0103235	-0.00937032	-0.174682	0.0562709	-0.0766961	0.220231	0.0296104	0.0823165	-0.00608193	-0.14752	0.394274	0.0204722	0.234491	0.0477294	-0.136429	-0.0578931	-0.0698557	0.0644418	0.238311	-0.108405	-0.141878	-0.044626	0.119524	0.121954	0.123875	-0.05271	-0.191997	0.180939	-0.0864348	-0.0388479	0.252822	0.00479802	-0.0712806	-0.0367159	-0.0455813	0.0135809	-0.0311057	-0.076636	-0.156789	-0.056451	0.00578615	0.0890513	-0.0947664	0.00293826
#176	-0.100418	-0.0527198	-0.0950868	0.174064	-0.0269617	0.00780624	0.0244755	-0.165853	0.188773	0.0822648	-0.0459912	-0.0254199	-0.0421519	0.0610781	-0.00124833	-0.0885711	-0.149825	-0.0211351	0.00118129	-0.0065804	0.0080036	-0.0401636	-0.0981212	0.0361699	-0.0664425	-0.0886263	-0.0715851	-0.0060363	0.779966	0.101087	0.127997	0.128557	-0.0633736	-0.100216	0.00140236	0.0200059	0.0660618	-0.0352121	0.205529	0.195533	0.0294584	-0.108499	-0.0445694	0.0647068	-0.018652	0.280482	-0.134291	0.0470187	-0.0257939
#177	-0.19567	-0.19567	0.12589	-0.127917	-0.101178	-0.19567	-0.071064	-0.19567	0.184483	-0.19567	-0.0978917	-0.19567	-0.19567	0.144955	0.259091	-0.19567	-0.0123791	-0.0119678	-0.19567	-0.19567	-0.19567	-0.19567	-0.0688478	-0.19567	-0.19567	0.287068	-0.19567	-0.19567	0.167814	-0.19567	-0.19567	-0.19567	-0.19567	-0.114665	-0.0950682	-0.121092	-0.19567	-0.111733	-0.19567	-0.19567	-0.02024	0.299569	-0.162904	0.231282	0.233233	0.187256	0.551243	0.127095	-0.00402262
#178	-0.150127	0.549044	-0.00473864	-0.0396439	-0.0642158	0.0354234	0.119949	-0.0437641	0.081499	-0.0686405	-0.0369479	0.25894	-0.105511	0.067655	-0.111789	0.0453316	0.27226	0.0470683	-0.158771	0.0427415	0.372939	0.0174665	0.413325	0.138829	-0.016075	0.0174164	-0.0252456	0.0150086	0.0368342	-0.0450097	-0.0458379	-0.0421432	0.0701554	0.0608954	-0.188013	-0.0891851	0.111005	-0.00844991	0.153907	-0.0218364	-0.0104215	-0.0537092	-0.00885025	0.0420178	0.114475	0.521736	-0.0290217	0.301146	0.130554
#179	-0.0735173	-0.066961	-0.00109283	-0.108567	-0.0975613	0.0147111	-0.0316104	-0.041962	-0.0342657	-0.0750465	-0.0171026	-0.100202	-0.0497061	-0.0664915	-0.00754712	-0.0620333	-0.117982	0.0658648	-0.0190422	-0.0745978	-0.0852543	0.0778042	-0.00180011	0.0124858	-0.0796045	0.354727	0.112938	0.111952	0.12502	0.0540376	-0.0662031	0.0078633	-0.00281914	0.0741358	0.0389697	-0.054474	0.0103244	-0.061128	-0.0669981	-0.0198657	-0.0540312	-0.0360437	-0.0339936	-0.132339	-0.0889038	0.106161	-0.0422593	-0.0234214	-0.00368067
#180	-0.180923	-0.180923	-0.180923	-0.053562	-0.180923	-0.180923	-0.17156	-0.142822	-0.16139	-0.180923	-0.14791	-0.179403	-0.180923	-0.142619	-0.031405	-0.167839	-0.141417	-0.10653	0.403721	-0.180923	-0.0204865	-0.145262	-0.099117	-0.176996	-0.143842	-0.088312	-0.139017	-0.180923	-0.173882	-0.110272	-0.180923	-0.113869	-0.0365174	-0.180923	-0.0705421	-0.180923	-0.00121102	-0.0760455	-0.180923	-0.156636	-0.180923	-0.141539	-0.180923	-0.111313	-0.130173	-0.135703	0.0688406	0.102038	-0.00247428
#181	-0.0823044	0.0964411	-0.149608	-0.109297	0.415655	-0.00826941	-0.0186887	-0.185592	-0.22417	0.514279	0.159146	-0.123445	0.011308	-0.0778474	0.000637295	-0.0193979	-0.209585	0.180254	-0.205701	0.184528	-0.114044	0.217936	0.295861	0.722131	0.236076	-0.161242	0.0245058	0.196269	0.142398	-0.164035	0.214864	-0.221639	-0.0204408	0.0398785	0.069602	0.00503088	0.114325	0.0164822	0.144051	0.0552672	-0.180674	-0.039172	-0.0708538	0.0501323	0.280174	0.301678	0.0233659	0.154734	0.220759
#182	-0.14306	-0.0232255	-0.133471	0.162503	-0.0281145	-0.010545	-0.0230375	-0.056245	-0.0990705	-0.0284678	-0.0656436	-0.106838	0.0395069	-0.0621667	0.0546491	0.0193346	0.216554	-0.0194854	-0.108072	-0.127655	-0.0310535	-0.0656965	-0.0179867	-0.102288	0.192125	0.0539883	-0.106993	-0.14052	0.0485407	-0.101743	0.0257404	-0.144718	0.00698488	-0.102824	-0.11107	0.107748	0.0141633	-0.0448324	0.0613417	-0.172431	-0.101886	-0.0385828	-0.0622681	0.0341147	0.043228	-0.117244	-0.102119	-0.0759166	-0.0379017
#183	-0.0465289	-0.0138827	0.110162	0.127171	0.162276	-0.0572047	0.0680298	-0.0233687	0.0340776	-0.0594063	0.105173	-0.109791	0.106047	0.348938	0.0476572	-0.0404082	-0.0132145	0.00422764	0.0696177	-0.0582448	0.245838	0.109503	0.0824298	0.098033	-0.168822	-0.104557	-0.0168019	0.0162044	0.0194154	0.0905958	-0.0549121	-0.0329806	0.0696069	-0.125332	0.00358868	-0.0499343	0.2502	0.0035517	-0.101032	-0.151694	-0.172607	-0.173125	-0.0822456	0.208417	-0.0675434	0.104484	-0.0294562	-0.0311213	0.0171489
#184	-0.00259422	0.0444256	-0.103062	-0.137103	-0.0581535	-0.0641475	0.0140611	0.0372812	0.056006	0.0826239	-0.07618	-0.0574774	-0.026676	-0.0643848	0.0653595	-0.0163296	-0.128754	-0.119268	-0.0363967	0.0663625	-0.00783729	-0.0866007	0.506379	-0.000827604	-0.143044	0.461768	0.196067	-0.0914799	0.0246982	0.00526688	-0.0636825	-0.0932348	0.0290913	-0.0568673	0.0916155	0.209108	-0.0477477	-0.143044	-0.119886	-0.0939867	-0.0362935	-0.0865712	-0.047657	0.150853	0.133156	-0.056651	-0.0662807	0.171904	-0.0046036
#185	-0.13575	-0.0427994	-0.13575	-0.13575	-0.0589551	0.0579657	-0.13575	0.048163	-0.13575	-0.13575	-0.13575	-0.112082	-0.13575	0.213287	-0.0725236	-0.0393755	-0.13575	-0.0125591	-0.13575	-0.13575	0.0260184	-0.0375278	0.168796	-0.13575	-0.121898	-0.0492675	0.251736	-0.13575	0.00156223	-0.13575	-0.0591894	-0.107501	-0.12989	-0.117173	-0.13575	0.298345	-0.13575	-0.0759338	-0.0847113	0.0335151	-0.13575	-0.13575	-0.00249717	0.116973	-0.13575	0.0413309	-0.0624604	-0.13575	0.29142
#186	-0.0822317	-0.123458	-0.115346	-0.107304	-0.0757682	-0.16558	-0.16558	-0.022346	-0.16558	-0.132895	0.274411	0.18099	-0.16558	0.00215737	-0.16558	-0.16558	0.323379	0.0504711	-0.16558	-0.16558	-0.16558	0.11383	0.35033	-0.16558	0.0466003	0.138358	-0.0785266	0.00532674	-0.16558	0.297294	0.454234	-0.16558	0.125714	-0.16558	-0.16558	-0.16558	-0.16558	-0.16558	-0.16558	-0.16558	-0.0417078	-0.161986	-0.16558	-0.0534157	0.102445	0.0404165	-0.135617	-0.16558	-0.16558
#187	-0.150864	-0.150864	0.00537354	-0.150864	-0.150864	-0.150864	-0.0504619	-0.150864	-0.114386	-0.150864	-0.150864	0.307262	-0.010051	-0.150864	0.0361182	-0.147243	-0.0569158	-0.150864	-0.150864	-0.0884425	-0.132788	-0.0632017	0.168169	-0.0868058	-0.150864	0.492722	-0.150864	-0.150864	0.203696	-0.112997	-0.150864	0.0241117	-0.150864	0.178816	-0.150864	-0.00850485	0.00862019	-0.05677	0.204063	0.0308882	-0.100672	-0.0466608	-0.150864	0.346245	0.277606	3.67693	0.423447	-0.0939364	-0.0757202
#188	-0.129454	0.232968	0.0428487	0.268274	0.0852013	-0.172521	-0.135196	-0.172521	0.312397	0.110139	-0.172521	-0.110371	-0.172521	0.30952	-0.172521	0.377686	-0.172521	0.272766	0.780492	0.0695903	-0.139811	-0.102828	0.197881	-0.172521	-0.172521	0.2264	-0.172521	-0.172521	-0.0946806	-0.172521	-0.172521	-0.0850879	-0.172521	-0.0782621	-0.172521	0.0225928	-0.172521	-0.172521	-0.115642	-0.00782502	-0.0742369	-0.13807	0.045993	-0.0301269	0.0973692	-0.157284	-0.172521	-0.138779	0.00969773
#189	-0.119681	0.042033	-0.0899856	0.0755466	-0.00272529	0.0979135	-0.0518501	0.0289225	-0.145084	-0.130941	0.0458376	0.106037	-0.0743348	0.0227497	-0.124116	0.0372427	-0.127719	0.0281902	-0.0686273	0.121674	0.197207	-0.0322677	-0.0726099	-0.0604178	-0.14468	-0.0338593	0.0263609	-0.11244	0.0264312	-0.0343046	0.13513	-0.00799652	0.0857876	-0.0520535	-0.141785	0.11196	-0.100686	-0.00166908	0.275324	-0.0707886	0.0476888	-0.154756	-0.12078	-0.0683205	0.07701	-0.0864175	-0.0262429	0.0121561	-0.0260293
#190	-0.00880472	-0.127338	0.0525995	-0.0488527	0.00152192	-0.0891161	0.208415	0.078049	-0.103041	0.0746932	-0.000870579	-0.127338	0.0243743	-0.127338	-0.0966924	-0.0828222	0.295393	-0.04212	-0.127338	-0.108577	-0.112716	-0.127338	0.143996	-0.10563	0.198093	0.642987	-0.0734357	-0.0653977	-0.127338	-0.127338	-0.100263	0.0735995	-0.127338	-0.0401941	0.451758	-0.00232003	-0.127338	-0.127338	0.0162999	-0.127338	0.454499	-0.0824275	-0.0203318	-0.127338	-0.0444494	0.104061	-0.127338	0.0115796	0.261665
#191	0.154488	-0.00763996	-0.184218	-0.184218	-0.184218	0.359355	-0.184218	0.02394	-0.0445811	0.0662373	0.125957	-0.094447	-0.184218	0.0026911	-0.0486323	0.204254	-0.184218	0.260074	-0.184218	0.108634	-0.039958	0.419251	-0.156549	0.0158041	0.444644	-0.184218	-0.184218	-0.153375	-0.184218	-0.184218	-0.0162379	-0.0397012	-0.184218	-0.184218	-0.184218	0.137424	-0.184218	-0.119668	0.108912	0.582011	-0.184218	-0.184218	0.258599	-0.184218	-0.0530562	-0.184218	0.148804	-0.184218	-0.156736
#192	0.17721	-0.115816	0.242003	-0.0776426	-0.060241	-0.150107	0.104959	0.295526	-0.0646553	-0.135767	-0.24514	-0.0633259	-0.117749	0.271827	-0.24514	-0.144753	-0.183546	-0.0661451	-0.00794547	-0.0839935	-0.0464139	-0.229684	-0.164453	0.22672	-0.00103562	-0.15779	0.196764	0.034181	-0.00255293	0.405886	0.382971	-0.120621	0.116161	0.109653	-0.102309	-0.133449	-0.216076	-0.239882	-0.112654	-0.136989	-0.214771	-0.135791	0.31097	0.0164341	-0.24514	-0.148119	0.100091	0.405964	0.337815
#193	-0.0840609	-0.0502479	-0.0704666	-0.048374	-0.0273871	-0.0853924	0.0182733	-0.0685274	0.0414538	-0.0731317	0.0153816	-0.0441645	0.0147937	0.0163862	0.053593	0.0609975	0.0366642	0.157805	0.010268	0.0593724	-0.0815249	-0.075359	-0.0784544	0.0873651	-0.104121	-0.0442869	-0.0468445	0.0620012	0.149618	0.0676541	-0.0583342	-0.114028	0.028963	-0.0940866	-0.0215202	0.0834541	0.00703645	0.223854	0.28804	0.156633	-0.00331222	0.253388	0.308078	-0.0658893	-0.032023	0.00164699	0.124152	-0.00308526	0.0367942
#194	-0.104301	0.228418	-0.0815807	0.0826064	-0.125678	-0.131437	-0.0957061	0.176331	-0.0396583	-0.0136867	-0.0448653	0.0478332	0.0954826	-0.132275	-0.128403	-0.132407	-0.0678348	0.00164434	-0.150853	-0.168237	-0.0355765	-0.0190541	-0.0944596	-0.159888	-0.0393577	0.0177944	-0.0333945	0.281624	-0.0739936	0.0547176	-0.0551509	0.320494	-0.145825	0.0955473	-0.121011	0.115036	-0.0502212	0.230413	0.0359123	-0.0474403	-0.0699735	-0.126129	-0.119472	-0.0805567	0.00422	-0.174052	-0.00276449	-0.141344	-0.121416
#195	-0.110426	-0.0602806	-0.127346	0.043535	0.307855	0.00716741	-0.0220395	-0.139013	-0.089795	-0.16997	-0.171092	0.205345	-0.147967	0.211505	0.175822	-0.171092	-0.0803662	-0.160149	-0.0472536	-0.0954212	0.197622	0.00885925	-0.0449691	-0.13931	-0.0928827	0.029147	-0.0924746	-0.12015	0.120356	-0.0578667	-0.0735034	0.0657629	0.0657927	-0.00190363	0.432122	-0.00459322	-0.050375	-0.114935	-0.120091	-0.0125754	-0.0507876	-0.171092	-0.131339	-0.0951279	-0.148705	-0.0808847	0.0738976	-0.0806191	-0.149062
#196	-0.0422336	0.364308	0.0991287	-0.185277	0.0128231	0.35938	0.216137	-0.0362789	-0.0217073	0.0889878	-0.170491	-0.104119	-0.187019	-0.166676	-0.127161	0.0495128	0.0232779	0.0110272	-0.187019	0.00774672	0.13653	-0.0427309	0.156128	-0.139194	-0.187019	-0.187019	0.17159	-0.168298	-0.0978215	-0.106166	-0.131589	-0.0598922	-0.110668	-0.187019	-0.183741	0.322387	-0.116205	-0.173718	-0.187019	0.164837	-0.0771814	-0.139882	0.098305	-0.0928734	0.28815	0.962312	-0.0739341	-0.0668236	0.342666
#197	-0.0865729	0.152964	-0.0979815	0.0409671	0.0358494	0.0680954	-0.0425636	0.0683664	-0.0124437	-0.161005	5.53799e-05	-0.110959	-0.00426359	0.105442	-0.0976207	-0.163642	0.0140803	-0.143417	-0.0982378	-0.113015	0.0208305	-0.093434	-0.0651074	-0.069898	0.182225	-0.0167055	-0.133983	-0.119377	-0.0834502	0.0247919	-0.11536	-0.0267104	-0.101797	-0.0380136	6.91326e-05	-0.0948673	0.0796899	0.343678	-0.0797553	0.00111735	-0.00422417	-0.0681142	-0.0449243	-0.0323711	0.0738843	-0.0409088	-0.0633436	-0.0803606	-0.0613436
#198	0.0396887	-0.0900955	0.00418223	-0.0732735	-0.0442517	-0.156271	-0.0346642	-0.120846	-0.070619	-0.00289014	-0.0128141	-0.106825	-0.110727	-0.0499616	-0.159285	-0.130089	0.0544986	-0.114204	-0.154463	-0.0766261	-0.0962427	-0.0565444	-0.0509229	-0.0178861	0.0845566	-0.0266257	-0.0552973	0.0202871	-0.0361035	-0.00344359	-0.150893	0.020282	-0.126597	-0.0918922	-0.103472	-0.0950017	0.00719353	-0.0808958	-0.0109992	-0.0675605	-0.0816589	-0.0913176	-0.118652	-0.140785	-0.0358796	0.0265584	-0.152318	0.0158774	-0.0282685
#199	-0.0539926	-0.0869128	0.0057295	0.233961	-0.0991747	-0.0368192	-0.172762	-0.149729	-0.0678881	-0.136662	-0.142082	-0.172762	-0.169783	-0.0194763	0.0693654	-0.133401	0.564033	0.0689482	0.0489788	-0.127247	0.120919	-0.136486	-0.141968	-0.0710468	0.000769286	-0.0353525	-0.111872	-0.0720159	-0.0668151	0.0881824	0.155772	-0.0428642	-0.0200183	0.0831069	-0.0930012	-0.088316	-0.108485	-0.141622	-0.0730891	0.00605095	-0.0345555	0.102588	0.29335	0.0475783	-0.132357	-0.135331	-0.119212	0.0361229	0.0507614
#200	-0.110708	-0.0590987	-0.0340439	-0.0306569	-0.004375	0.179648	0.287224	-0.0303511	-0.0630837	0.0704903	-0.0375823	0.0766616	0.0937857	-0.00192874	-0.0935435	-0.0570154	0.018253	-0.151277	-0.0535607	-0.0117057	0.200578	-0.0496666	-0.114465	-0.13012	0.0018849	-0.129166	-0.0458549	0.036639	0.0260936	-0.0883401	-0.0588231	-0.143012	0.204373	-0.053394	-0.019248	-0.0290203	0.000433517	-0.156543	0.141593	-0.0668977	-0.130423	0.0439361	-0.0688204	0.179567	0.104064	0.0796359	-0.134917	0.101673	0.0361472
#201	-0.0319449	0.165469	-0.0607393	-0.109925	-0.0842588	0.0050014	-0.102704	-0.0366731	-0.0532904	-0.0337303	-0.102166	-0.10956	-0.10691	0.193536	-0.0127037	-0.125828	0.0606872	-0.0619895	-0.0903379	-0.144605	-0.0831181	-0.101212	-0.116012	0.199472	0.091895	0.0292026	-0.039395	-0.0475457	0.000155336	-0.0174615	-0.108484	0.0308218	-0.10909	0.0286529	0.14099	-0.00340869	-0.0620583	0.206585	-0.106648	-0.124407	-0.0736261	-0.0310607	0.0728941	0.0207321	0.194836	0.0547196	0.0414161	-0.0482977	-0.0677244
#202	-0.121014	-0.142134	-0.0382134	-0.000716087	-0.05615	-0.0292922	-0.157877	-0.110872	0.292456	0.0833897	-0.0643705	-0.120255	0.121076	-0.0797767	0.0820389	-0.132043	-0.160171	-0.139717	-0.0654486	0.200945	-0.152446	0.0255081	0.00200734	-0.0984584	0.328858	0.144886	-0.0931538	-0.160171	-0.160171	-0.0836792	0.0515632	-0.105421	-0.106468	0.248066	-0.0204793	-0.0536741	0.336347	-0.160171	-0.0215577	-0.130725	-0.160171	-0.0186487	0.289806	-0.131377	0.0105732	-0.0853176	0.242413	-0.0811169	0.0536374
#203	1.4823	0.92815	0.535157	0.0966548	0.0193951	-0.140721	-0.0775123	-0.120717	0.126834	-0.0643939	-0.074998	0.198612	-0.110476	-0.102463	-0.0417259	-0.140721	-0.042224	-0.0600128	-0.0873422	-0.140721	-0.140721	-0.140721	0.00265852	-0.0712921	-0.0896008	-0.136949	-0.0435406	-0.112565	-0.038375	0.0425208	-0.0390635	-0.140721	0.175578	-0.0718933	0.225518	-0.136621	-0.1237	-0.140721	-0.109611	-0.140721	-0.113938	0.444952	1.235	0.643158	0.0441484	-0.110893	-0.140721	0.0285194	-0.0601065
#204	0.20399	-0.0530614	0.132111	0.00472466	-0.0061383	0.0189647	-0.201758	-0.201758	-0.14395	-0.201758	0.22757	-0.135514	-0.171517	-0.169332	-0.193547	-0.019107	-0.152299	-0.0920187	-0.131365	0.222514	-0.0949267	0.0947985	0.0432035	-0.125911	-0.160385	-0.153767	-0.179336	-0.0436404	-0.142603	-0.162273	-0.0730038	0.0331855	-0.158882	-0.0216428	0.0975985	-0.0330448	-0.0523482	-0.0933897	-0.168732	-0.132307	0.183449	0.118526	-0.0349164	-0.201758	0.0811213	-0.0497866	-0.160865	0.0347725	-0.0476507
#205	1.13858	0.47968	-0.0605165	0.00578581	0.0443057	-0.140331	0.029035	0.0342081	-0.18247	-0.138108	-0.18247	-0.18247	-0.18247	-0.18247	-0.18247	0.00444938	-0.0651009	0.211929	0.349927	-0.18247	-0.0204592	0.393478	0.152763	-0.0811704	0.357132	0.335032	-0.18247	-0.18247	-0.18063	-0.129927	0.139702	-0.18247	-0.18247	-0.0626774	-0.18247	-0.172018	-0.130297	-0.0963774	-0.101815	0.0306659	-0.0405891	0.117593	0.31815	0.0724472	1.07107	-0.18247	-0.0620871	-0.18247	-0.0816742
#206	0.0310376	-0.161019	-0.182878	0.233392	-0.0785406	0.149314	0.00207539	0.0374814	-0.139878	-0.106633	0.0871657	-0.143012	-0.0432209	-0.0481875	-0.182984	-0.135622	0.0158847	-0.0986428	-0.14905	0.247801	-0.0642591	-0.018385	0.0958668	-0.0562885	-0.00561664	0.060484	0.109556	0.0694504	0.0955556	-0.182984	-0.105343	0.0368969	-0.0784466	-0.00502669	-0.0690086	-0.0771768	0.194613	0.000691358	-0.0905669	-0.0336405	0.112646	-0.143292	-0.146811	-0.0990782	-0.101347	-0.00452416	-0.0858529	-0.00417909	-0.166502
#207	-0.0070254	-0.046836	-0.16908	0.0590891	-0.16908	0.803674	0.361996	0.249518	-0.16908	-0.16908	-0.16908	-0.16908	-0.16908	-0.0606746	-0.0308933	-0.118232	0.531744	-0.16908	-0.16908	-0.16908	-0.135476	-0.16908	0.054906	0.0634848	-0.16908	0.543967	0.0450237	0.130116	-0.16908	-0.16908	-0.0444138	0.288057	-0.0459991	-0.16908	-0.0721958	-0.0407183	0.0764939	0.102078	-0.111811	-0.123436	-0.16908	-0.16908	-0.0448263	-0.08004	-0.0535794	-0.16908	0.0920693	-0.16908	0.327777
#208	-0.0714192	0.0389028	-0.125427	-0.0897435	-0.140495	0.0915332	-0.0308534	0.120913	0.1481	-0.00524635	-0.00295043	0.291759	-0.0983703	0.176218	0.0509362	0.181122	-0.065496	-0.036032	-0.0838555	-0.156808	-0.0454145	-0.0809876	-0.143047	-0.0602309	0.0162204	-0.0833665	-0.120629	-0.0487206	-0.0381517	-0.025707	0.0409688	-0.135855	-0.108673	-0.0171641	-0.0208754	-0.0164405	-0.0415733	-0.0464873	0.0101072	0.0110723	-0.0624651	-0.0751413	-0.0439692	-0.11916	-0.0601868	-0.0953432	-0.0683161	0.0703011	-0.0235525
#209	0.0482924	-0.0392305	-0.0922317	-0.0163544	-0.160691	-0.0983555	0.056905	-0.0896452	0.053718	-0.160664	0.086467	-0.103902	-0.0615372	-0.0311066	-0.0859192	-0.0887107	-0.0653735	-0.148164	-0.0240471	-0.118868	0.0425071	-0.0105346	-0.00376246	-0.136508	-0.161802	-0.113446	-0.0492401	-0.110998	-0.0778036	-0.11896	-0.0601951	-0.0120947	0.0356307	-0.0939248	-0.0570839	0.0240142	0.0612267	-0.0293069	0.0650437	-0.102915	0.0928369	-0.0435805	-0.0622016	-0.140533	-0.108373	-0.116325	-0.0597885	-0.0759159	-0.0948257
#210	-0.165545	-0.105202	-0.126119	-0.0424722	-0.165545	-0.165545	0.507002	-0.165545	-0.165545	-0.159338	-0.165545	-0.0165111	0.336034	-0.141203	0.193145	-0.0727286	0.208533	0.154525	-0.102172	-0.0989256	0.358843	-0.165545	-0.165545	-0.0702613	-0.165545	-0.165545	-0.165545	-0.165545	-0.0676896	0.14624	0.0826575	0.0913891	-0.165545	-0.0375617	0.362339	-0.0963581	-0.0539207	0.0829259	-0.165545	-0.164624	0.493051	-0.165545	-0.165545	-0.165545	-0.165545	0.180974	0.137194	-0.165545	-0.106773
#211	-0.114519	-0.159352	-0.16814	0.047755	0.291097	-0.191486	0.0679663	0.14605	-0.135914	-0.11848	0.103115	-0.119093	0.325763	-0.0481688	-0.0240747	0.166733	-0.145325	-0.101462	0.065706	-0.165104	0.479396	-0.0685576	0.105889	0.109198	-0.10938	0.139666	-0.155016	0.116411	0.0159748	-0.179457	-0.0737101	-0.0649198	0.0421342	-0.191486	-0.0998028	-0.131322	-0.161014	-0.067502	-0.191486	-0.0474653	-0.106142	0.0561996	0.221516	-0.0650251	-0.161583	-0.191486	0.176973	0.0376818	0.00112024
#212	0.0562683	-0.0204042	-0.0750385	-0.0643978	-0.154584	-0.164133	-0.0481925	0.0256335	0.101217	-0.15427	0.0627381	0.0831426	-0.143278	0.0750951	0.553847	-0.0967112	0.285511	-0.0663042	0.0174141	0.331033	-0.00611033	0.0466927	0.0236962	0.188567	-0.150935	-0.0310607	-0.0737386	-0.171281	-0.0339145	-0.0873648	-0.160178	0.027049	0.0243542	-0.161853	0.0325555	-0.112003	0.0530974	-0.111589	-0.0837001	0.403894	0.267973	-0.207708	-0.0740678	-0.139799	0.141282	0.008004	0.125679	0.211406	0.00225464
#213	-0.00384041	-0.0781744	-0.0111998	-0.0215137	-0.0363078	-0.112767	-0.0804468	-0.0399989	-0.0726122	0.136096	-0.0477608	0.0764946	-0.114626	-0.0216308	0.035201	0.0400975	-0.0815222	0.0210655	-0.0179805	0.4232	0.167415	0.121109	-0.00936635	-0.0376375	0.0836137	-0.017859	0.0817215	0.15396	-0.0564663	0.094673	-0.117485	-0.0475431	-0.125662	-0.0487775	0.0130228	-0.0586199	-0.0340816	0.0446962	-0.0425239	-0.0289282	-0.0727286	-0.089221	-0.0306075	0.00383592	0.0681104	-0.0713595	0.0348561	0.167417	-0.0890712
#214	-0.144719	-0.172205	0.144616	-0.118692	-0.172205	-0.124226	-0.0564299	0.278927	0.0189736	-0.149814	-0.172205	0.0248399	-0.0926266	0.0280364	0.104166	-0.0250398	-0.0400033	-0.167588	-0.0667561	-0.0837356	-0.131914	-0.104487	0.0171496	-0.000418162	-0.15901	-0.000369878	-0.172205	-0.0625137	-0.160055	0.384544	-0.159453	-0.123029	-0.0101075	0.00315393	0.0263579	-0.083019	-0.1434	-0.00927131	-0.0737497	0.0118644	0.0943009	-0.172205	0.0231551	-0.109031	-0.00267558	-0.0436753	0.0571267	0.0907157	-0.0122447
#215	-0.0476899	-0.138464	-0.138464	-0.100008	0.0792335	-0.138464	0.0383634	0.120584	0.00483965	-0.0748755	-0.0813569	0.137191	-0.00304886	-0.138464	-0.138464	0.0855464	-0.138464	-0.0831429	0.252639	0.125625	-0.129042	-0.114592	-0.138464	0.177548	0.0877344	-0.125728	-0.00551207	-0.115178	-0.113179	-0.138464	-0.0180016	0.173806	0.152161	0.183119	0.069413	-0.138464	0.185546	-0.138464	-0.138464	-0.103152	0.358183	0.227467	-0.138464	-0.138464	-0.0751813	-0.138464	0.183709	-0.138464	-0.138464
#216	-0.0529204	-0.078544	0.117503	-0.0334462	-0.123994	0.0814519	-0.0948717	0.162513	0.0245001	-0.120875	-0.109029	-0.123994	-0.123994	-0.123994	0.0342391	-0.0956192	0.251289	-0.123994	-0.123994	0.214607	0.169237	-0.0337209	-0.123994	-0.123994	-0.0248831	-0.123994	-0.123994	-0.123994	-0.123994	0.32106	-0.108414	-0.0986779	-0.123994	-0.0700446	-0.123994	-0.116409	-0.0461599	0.0417968	-0.123994	0.0219157	-0.0950068	0.0276826	0.163508	-0.123994	0.197225	-0.123994	0.105197	-0.0104006	0.0837302
#217	0.176739	-0.133771	0.00576955	-0.0401989	-0.133771	0.120294	0.102487	-0.0528315	-0.133771	-0.133771	-0.133771	-0.133771	-0.0547398	-0.127719	-0.133771	-0.024878	-0.133771	0.130806	0.146572	0.0443669	-0.118832	-0.129688	-0.133771	0.475563	-0.133771	0.0769984	-0.010142	0.298537	-0.0468737	-0.0194672	-0.115208	-0.133771	0.398564	-0.133771	-0.0952624	-0.0518234	0.141029	-0.0961937	-0.133771	0.210328	-0.133771	-0.133771	-0.0495618	0.0214913	-0.0552904	-0.117036	0.0542407	0.136773	0.0143612
#218	-0.149756	-0.117419	-0.0435342	-0.0692258	-0.13619	-0.15221	-0.090326	0.224254	-0.0028929	0.0264726	-0.0485588	0.154391	-0.00458028	-0.0122088	0.0386331	-0.0654771	-0.0717743	-0.108527	-0.0535666	-0.0948775	-0.0364447	-0.02154	-0.019741	-0.0585045	-0.0276078	-0.0790475	0.210326	0.537398	0.0391272	0.121845	-0.0342904	-0.0977442	-0.0845823	0.0161961	-0.0126811	-0.134905	0.0426014	-0.12847	-0.0275847	-0.108502	-0.0663093	-0.137127	-0.0598224	0.0208557	-0.0643609	-0.0916335	0.335819	0.108492	0.171401
#219	-0.0693273	0.136576	-0.110322	-0.161363	0.0540128	0.0894709	-0.0302827	0.0993401	0.0561144	0.163046	0.186319	-0.103086	0.138862	-0.144952	-0.080496	-0.0469345	-0.0810579	-0.16914	-0.131543	-0.0504881	0.119259	-0.0656385	-0.200755	-0.0185164	-0.162731	0.190718	0.0622821	0.0764771	0.172879	-0.0962301	0.147497	-0.184036	0.0505653	0.0447279	-0.0999038	0.167199	-0.00947736	-0.117529	0.0934401	-0.153236	0.0789587	-0.0832655	-0.141158	-0.0680844	0.0844069	0.0531201	-0.0100604	-0.0556486	0.033294
#220	-0.19226	0.0467343	0.240954	-0.19226	0.317866	-0.19226	-0.19226	-0.19226	0.511062	-0.19226	0.0789233	0.142636	-0.149412	0.147481	0.199736	0.0766081	-0.0946161	-0.14053	-0.19226	-0.19226	-0.19226	0.23363	0.174903	-0.19226	-0.19226	0.382454	-0.19226	0.04025	-0.19226	-0.19117	0.083111	0.0474497	0.453429	-0.069879	-0.00259863	-0.19226	-0.152041	-0.141266	0.120515	0.372847	-0.17987	-0.19226	-0.19226	0.974879	-0.19226	0.338214	-0.143108	-0.19226	-0.0668749
#221	-0.0675199	-0.106362	-0.0431836	-0.113198	0.119331	0.0291667	-0.0427811	0.0245193	-0.0508404	0.0716778	-0.0495355	0.148229	0.24106	-0.0714732	0.00191054	-0.0936998	-0.0869157	-0.0227665	-0.146759	-0.135488	0.0708576	0.32478	-0.0685175	0.0544288	-0.0565786	0.141688	-0.0588147	-0.145195	0.187634	0.0309919	0.0665499	-0.0833228	-0.00533817	0.279238	-0.18107	0.00324595	0.00811515	0.0652728	-0.173075	0.113032	-0.0436082	-0.139951	0.0609234	0.0276936	0.115034	0.122081	0.083713	0.060589	-0.0813316
#222	0.194365	-0.132608	-0.132608	-0.132608	0.0310966	0.191337	-0.132608	-0.131257	0.0519899	0.0235979	-0.0839619	0.114549	-0.0824209	-0.132608	-0.128588	-0.132608	-0.132608	-0.0902512	0.0222159	0.782578	-0.132608	0.0811222	-0.120616	-0.132608	-0.0915255	0.0666984	0.152201	-0.12824	0.0518146	0.0799523	-0.132608	0.098013	0.0491444	0.0919249	-0.132608	-0.0777314	-0.0921586	-0.132608	0.137547	-0.132608	0.21958	0.115476	0.178857	2.42691	3.27437	2.80784	-0.132608	-0.132608	-0.0638381
#223	-0.0706113	0.214248	-0.0565235	0.0563766	0.165282	-0.152102	-0.174233	-0.0655712	-0.0940581	0.101815	0.0755679	0.026098	-0.044432	-0.0749864	-0.170765	-0.0831612	0.0657723	-0.0254267	-0.0605061	0.283099	0.156905	-0.0522547	0.0383399	-0.110934	-0.0801935	0.0771909	-0.0698774	-0.0209004	0.0142278	-0.0447209	-0.0954965	0.167799	0.295986	0.0238721	-0.0512979	-0.152755	-0.177848	-0.120558	-0.0179192	-0.132844	-0.0906302	-0.125721	-0.180104	-0.0446736	0.281975	0.129366	0.250739	-0.0354686	0.0491459
#224	0.0500503	-0.0802649	-0.0382218	-0.0799729	0.110839	-0.0468684	-0.0137333	0.137803	-0.0525455	-0.0198335	-0.103171	0.124768	-0.0854122	-0.0590865	0.0559756	0.0266378	0.0612829	0.0450812	-0.039045	-0.0865131	0.0318612	-0.0626102	-0.111737	-0.133758	0.165338	-0.0490537	-0.0616067	0.0873092	0.0123271	-0.123016	-0.00188623	0.104694	0.0532871	-0.022516	0.0112017	-0.0759071	0.267554	0.0107686	-0.0120719	-0.147889	-0.133963	-0.121664	0.0743565	-0.167164	-0.07566	-0.0315273	-0.133082	-0.195658	-0.156288
#225	-0.0382139	-0.0169257	-0.0886749	0.0515452	-0.0615474	-0.0432119	-0.0157802	-0.000813742	0.247602	-0.0570694	-0.0628463	-0.0369547	-0.0943149	-0.071977	-0.152752	-0.103036	-0.0338899	-0.108377	-0.0253161	0.0235988	0.120724	0.0196114	-0.0753763	0.155148	0.138732	-0.0157823	0.0569026	-0.127471	-0.130398	-0.139029	-0.00771335	0.0843719	0.00166312	-0.0713134	0.0029701	-0.0263391	0.0620888	0.0117595	-0.0436093	-0.0779316	0.0598319	-0.0646457	-0.00859278	-0.124146	0.0942387	-0.0556391	-0.0250806	-0.077295	-0.112396
#226	-0.0291336	-0.0766833	-0.136978	-0.111198	-0.0393774	-0.101846	-0.0167767	-0.0173224	-0.0520873	-0.0262065	-0.000437478	0.00352293	-0.0475314	-0.123637	-0.0208532	-0.0587267	-0.0719567	-0.0408341	-0.0723418	-0.0284094	0.0469332	0.106724	0.102984	0.21908	0.259907	-0.0342461	-0.0185933	-0.116241	0.00708785	-0.0117635	0.00932205	-0.00421192	0.00576776	0.0184453	-0.0632025	-0.117788	-0.0999267	-0.135204	-0.104289	-0.0847625	0.00930947	0.0055255	-0.0416956	-0.0872125	-0.0508414	-0.0659471	-0.0750608	-0.0182791	-0.105444
#227	0.0521223	-0.0400983	-0.118267	0.0267162	0.175029	-0.0829015	-0.0644776	-0.126282	-0.0873678	-0.0871101	-0.0609435	0.0543771	0.026218	0.270455	-0.0659604	-0.063059	-0.0900205	0.00356577	-0.0840247	-0.060897	0.263324	-0.0276701	-0.0374924	0.431882	0.50183	-0.062005	-0.0555535	0.0605871	-0.0363046	-0.0149738	-0.0872073	-0.145787	0.0284776	-0.0411436	-0.0305142	0.0296188	-0.0645961	-0.0322739	-0.00718057	-0.10145	0.00121153	-0.0227198	0.0515579	0.0372171	-0.104046	0.0219123	-0.106185	-0.0361546	0.189251
#228	0.0890057	-0.172639	-0.0755585	0.791053	0.0812931	-0.172639	-0.172639	0.493647	-0.172639	-0.172032	0.77503	0.345929	-0.172639	-0.172639	0.0582837	0.122503	0.144654	0.217158	0.298407	0.582019	-0.128885	-0.172639	-0.0949234	0.0738026	-0.172639	0.343575	0.921089	0.712514	-0.0506557	0.0311112	0.0743896	0.251129	-0.11351	-0.14703	1.59977	2.28799	5.93217	6.94932	0.24387	2.9465	0.410228	3.49641	-0.172639	-0.172639	3.17259	0.811091	1.49192	-0.172639	1.33881
#229	-0.0637234	0.492838	-0.175546	-0.175546	-0.175546	-0.100454	-0.0922336	0.107181	0.0055968	-0.0691929	-0.175546	-0.175546	-0.0285536	0.833469	-0.0356176	0.283626	-0.175546	-0.0948901	0.00676876	-0.175546	-0.112726	-0.166689	-0.175546	0.072035	-0.175546	-0.175546	0.229632	-0.122508	-0.175546	-0.175546	0.434823	0.135859	-0.175546	-0.155931	0.149036	-0.0413841	-0.175546	-0.175546	0.306811	0.050286	-0.111214	-0.0296147	-0.0206798	-0.175546	0.0329487	0.0967434	-0.175546	-0.175546	0.431096
#230	-0.0651901	0.051336	-0.0267907	-0.0128	-0.0822528	-0.0346527	0.00201982	0.0756574	-0.152885	-0.149889	0.252833	0.0245087	-0.0615996	0.112108	0.175807	0.013199	-0.0488664	-0.0636419	-0.0544488	-0.0641139	-0.0328294	-0.0269491	-0.0332788	0.373113	-0.00597643	-0.0593823	0.227508	-0.0447249	0.357985	0.0402159	-0.0937923	0.000184859	-0.0272669	-0.0593096	0.0422366	-0.0505947	0.0937547	0.0392395	0.00489962	-0.00843311	0.0589955	0.00244201	-0.160638	0.0253082	-0.116742	0.135189	0.0157822	0.0961702	0.025015
#231	-0.114259	-0.0968112	0.199709	0.265102	0.0793929	-0.0262785	0.0836073	-0.19313	-0.0925151	0.101196	0.217552	-0.0238538	-0.145369	0.134176	0.0327524	-0.176727	-0.0174741	0.0303358	0.00504539	-0.0716704	-0.145446	-0.0791096	0.0322765	-0.193189	0.0587269	0.115187	-0.0268657	-0.0791207	0.0434998	-0.0215371	-0.0863581	-0.137434	0.00148434	0.0648586	-0.0680513	0.345576	0.0436351	-0.071469	0.056892	-0.0659886	-0.0435154	-0.112274	0.189701	0.0252259	0.0717031	-0.193086	0.017283	-0.0593709	-0.0714278
#232	-0.0416568	0.0592193	-0.124889	-0.165455	0.0577471	-0.171329	0.0473276	-0.0873817	-0.0675383	-0.153684	0.09044	-0.154145	-0.130509	-0.174206	-0.149507	-0.0262907	-0.185236	0.123556	0.0273047	-0.00611902	0.0950786	-0.0504586	0.105432	0.183816	-0.0483293	0.135508	0.0697434	-0.167245	0.0248622	-0.134524	0.186788	-0.185236	-0.163113	-0.00165447	-0.14316	-0.163787	0.085971	0.268541	-0.0469855	-0.0641008	0.134905	-0.166473	0.0045162	-0.0871441	-0.149891	-0.138357	-0.159342	-0.0937984	-0.115487
#233	0.0299805	-0.100307	0.106008	-0.0506485	-0.0575216	-0.0243249	-0.0308131	-0.0536353	-0.0550691	-0.00959311	-0.0069072	-0.0927237	-0.152416	-0.0597218	-0.0450719	-0.111482	0.0507312	0.0692068	0.0642126	-0.127263	0.114523	-0.0221993	-0.0198015	-0.0184801	-0.0266894	0.115726	-0.0994987	0.158042	0.202935	0.0772455	0.0450738	0.375174	-0.117709	-0.0819824	-0.00458455	-0.0907651	-0.0520127	-0.12503	-0.00431947	-0.0193262	0.027058	-0.110744	-0.0881176	-0.0076532	0.11596	-0.038054	-0.0882303	-0.0750396	-0.0921228
#234	0.425894	0.385815	-0.162221	-0.187041	-0.163882	0.0286207	-0.187041	-0.117363	-0.10214	-0.187041	-0.187041	0.402129	-0.187041	-0.187041	-0.124159	-0.187041	-0.187041	0.077851	-0.187041	-0.187041	-0.187041	0.329809	0.956505	0.0678166	-0.187041	-0.187041	-0.187041	-0.0463835	-0.187041	-0.135236	0.0868088	-0.187041	-0.147381	-0.113869	-0.187041	1.32786	-0.0433231	0.175675	0.104865	-0.187041	-0.187041	-0.187041	-0.157169	0.256786	-0.187041	0.331383	-0.187041	0.261821	-0.187041
#235	-0.0966888	-0.186028	0.0162125	-0.120482	-0.130784	-0.0334119	-0.168381	0.224332	-0.101076	0.0146794	-0.093145	0.177923	0.0811842	-0.0384322	-0.113022	0.24824	-0.126313	0.269273	-0.134803	0.0418711	0.133949	0.214582	-0.162008	-0.178919	0.0157564	-0.108104	0.330798	0.234971	-0.174863	-0.0359249	-0.0956075	-0.141983	-0.184609	-0.00353381	0.0300264	-0.0134124	-0.130399	-0.0860335	0.182012	-0.0271194	0.0595834	-0.114826	-0.0532015	-0.0313434	-0.180604	0.124284	-0.161074	-0.00760308	-0.0740564
#236	0.0164652	0.212687	0.0185982	-0.0284788	0.0612639	-0.00858522	0.405607	0.752102	0.277611	-0.0981523	-0.0422295	-0.130353	0.0122744	0.0396588	-0.109614	-0.0485549	-0.115535	0.338924	0.332741	0.106437	0.217668	-0.0713907	-0.129089	-0.0432046	0.104312	0.197644	-0.104953	0.125535	0.0466299	0.0884537	0.0588184	-0.0843276	-0.170909	-0.119034	0.142923	-0.14859	0.150186	0.314642	0.344549	0.371183	-0.111967	0.235675	-0.0521747	-0.0519497	-0.0127275	-0.113243	-0.170909	-0.0394019	-0.0496861
#237	-0.0250074	-0.0210795	-0.0371296	-0.0560969	-0.0987538	-0.0631194	-0.0487278	0.0706193	0.0135964	-0.0918641	0.144788	-0.0934072	-0.0207235	-0.0485572	-0.115494	0.000941604	-0.0548313	-0.00962322	-0.107563	-0.0431747	-0.0257568	0.158822	0.161789	0.0244849	0.381136	0.143984	0.228091	0.0228481	0.209233	0.000823354	0.0682822	-0.0364804	-0.0831838	-0.101872	-0.0487617	0.026991	0.0128394	-0.126359	-0.0857716	-0.0256864	-0.0547408	-0.0757647	-0.052119	-0.131579	-0.0717948	-0.0836935	-0.0850661	0.0761981	0.0391813
#238	0.0193861	0.00172499	-0.149877	0.0880609	-0.149877	-0.149877	0.200451	0.184119	-0.118984	-0.149877	0.189998	-0.0468838	0.150153	-0.149877	-0.149877	-0.149877	-0.137426	-0.0331734	0.0410913	0.138361	-0.0330236	-0.107663	-0.149877	0.0781516	-0.149877	0.0785963	0.0191926	-0.149877	-0.0311382	0.422803	0.028686	-0.149877	0.0197723	-0.149877	-0.138318	0.0518127	-0.149877	0.0912438	0.0319167	0.300512	0.143158	-0.149877	-0.122438	-0.0795592	0.177863	0.00450479	-0.116085	-0.0171944	0.108365
#239	0.272032	-0.16603	0.159854	0.413474	0.248067	-0.16603	0.000497756	-0.0917104	-0.0845114	0.109304	0.0949089	0.251077	0.140699	0.051999	0.0326971	-0.16603	-0.16603	-0.147451	-0.115369	-0.16603	0.296375	-0.16603	-0.16603	-0.0977565	-0.16603	0.0479331	0.0830252	-0.057767	0.0714371	-0.16603	-0.0394202	-0.16603	0.0536484	-0.16603	0.4248	0.0575809	-0.126776	-0.16603	0.0539864	-0.126557	-0.114834	-0.16603	-0.16603	-0.134493	-0.16603	-0.16603	-0.15709	-0.16603	0.0836984
#240	-0.0227965	0.713985	-0.14706	0.124897	-0.198063	-0.196196	-0.198063	0.414446	-0.198063	-0.198063	-0.198063	-0.0882116	-0.198063	0.146177	-0.198063	-0.198063	0.019886	0.0917768	-0.198063	-0.198063	-0.11154	0.204467	-0.0725956	0.0776503	-0.129288	0.0216477	0.077663	0.0170667	-0.198063	-0.198063	-0.198063	0.034862	-0.198063	-0.0730131	-0.198063	0.163151	-0.198063	-0.0507865	-0.198063	-0.198063	-0.163297	-0.0156538	-0.198063	-0.198063	-0.123829	-0.198063	-0.114764	0.834865	-0.198063
#241	0.175075	0.120059	-0.0674001	-0.035598	-0.00482945	0.176828	-0.0191005	0.254237	0.232481	-0.0512577	0.178076	0.0310199	0.0887957	0.248574	0.134578	0.220488	-0.000753095	0.0861563	-0.00407179	0.267008	0.0047886	0.139078	0.348374	0.1033	-0.110455	0.159272	0.0979928	0.0313852	0.134814	-0.00587284	0.0220334	0.0731436	0.175925	-0.10906	0.153498	-0.0945229	0.0319932	-0.0336956	0.0864057	0.0756409	-0.0533575	-0.0248082	-0.0308741	0.0836701	0.0973979	0.062738	0.100952	-0.0666337	0.142775
#242	-0.0930426	0.115363	0.515072	-0.0542519	-0.0423419	0.0503126	0.0691671	-0.0112248	0.0602524	0.0927536	-0.00427977	0.0116639	0.203396	0.337868	0.179513	-0.00468426	-0.0620452	0.0560907	0.26252	-0.0365856	-0.114982	0.101818	-0.0788364	-0.0961092	-0.0837707	0.0438821	0.0096821	-0.151216	0.00129539	0.0939769	0.17013	0.0162408	-0.0909105	-0.0135974	-0.116606	0.00914995	0.219144	-0.0578199	-0.0921679	-0.065502	-0.128525	0.352264	0.195	-0.0200731	0.130676	0.25914	-0.0170026	0.197624	-0.00693769
#243	0.0698516	-0.0159008	0.201056	-0.0213476	-0.0405519	0.0359152	0.038881	-0.0668386	-0.0753806	-0.0221296	-0.0503181	0.0626807	0.00551342	-0.00237101	0.0964263	-0.0374291	0.0905895	-0.0592269	0.0199948	0.169713	-0.0977324	-0.159619	-0.0307949	0.0662623	-0.137482	0.0532604	-0.0063196	0.080674	-0.143784	-0.0831332	-0.0969849	-0.121231	0.0080656	-0.082521	-0.050078	-0.0110464	0.0768051	-0.0325905	0.0775329	0.0133368	-0.132511	-0.117454	-0.159619	-0.0852351	-0.0170222	0.0635004	0.0389186	0.00542611	-0.090951
#244	0.0106682	-0.100928	-0.0964835	-0.127601	0.0344308	-0.0436298	0.057989	-0.149838	-0.063509	-0.0591784	0.151356	0.0396088	-0.0470307	-0.0955677	-0.138347	-0.153837	0.0164805	-0.153283	0.0185478	0.012805	-0.0166794	-0.0048829	-0.0175979	-0.110488	-0.0617469	0.0111477	-0.138079	0.362845	-0.0938153	0.0478153	-0.147506	-0.0443741	-0.0679083	0.126045	-0.143621	0.123341	-0.0527937	-0.153837	0.335092	0.0813843	-0.00708028	-0.10184	0.108899	-0.0613983	0.113851	0.0198762	-0.153837	-0.153837	-0.152147
#245	0.0346458	-0.0317529	0.0195488	-0.0752675	0.0808704	0.0107771	-0.0645457	0.0340827	0.163493	0.0113591	0.0851121	0.084288	-0.0686139	-0.0782334	0.0706687	-0.113195	-0.0410734	0.469046	0.135273	-0.128268	0.0448044	-0.03626	0.22444	-0.0289633	-0.0516849	-0.133453	-0.0655579	0.235119	0.0725926	0.100264	-0.0683081	0.249235	-0.0582804	-0.0867117	-0.0377972	0.00115079	-0.13283	-0.0661684	-0.0384787	-0.127672	-0.0619982	0.0151665	0.0272992	-0.0289372	-0.109208	-0.141098	-0.0756544	-0.0822311	-0.0230082
#246	0.260804	0.276229	-0.120539	0.39981	-0.0834497	-0.0338019	-0.0679372	-0.0572683	-0.118074	-0.0686676	-0.0841604	0.0320576	-0.0957865	-0.0475462	-0.0959617	0.14179	-0.0597688	0.185561	-0.031954	-0.0624043	-0.0434812	-0.121677	-0.0690333	-0.153503	-0.0674794	-0.0608689	-0.103933	0.00613889	0.0336982	0.0394537	0.158992	0.256911	0.203961	-0.0936243	-0.0269636	0.0481321	-0.144293	-0.0633408	0.215318	0.0368104	-0.0443587	0.100708	-0.0660192	0.10909	-0.0484858	0.0860245	-0.0696697	-0.0597731	-0.0687831
#247	-0.110188	0.0130069	-0.137789	0.223967	-0.0163046	-0.0132673	-0.0691693	-0.0716787	0.0503261	-0.130271	-0.0897495	-0.0283664	-0.0414262	0.0174695	0.0397907	0.0119473	-0.0210907	-0.0900974	0.074338	-0.0495773	-0.0498023	-0.0422723	-0.0452427	-0.0592933	0.0342853	-0.116785	-0.0461634	0.253841	0.00413682	0.383932	0.0573017	0.00673379	0.0291639	0.0503184	0.106627	-0.0617864	0.138005	-0.0755893	-0.0981665	0.0257843	0.0275513	-0.0806072	-0.0501034	-0.00708563	-0.00774433	0.0449285	-0.0599959	-0.0147272	-0.0340089
#248	-0.0744904	0.0871352	0.255266	-0.156917	-0.0102455	-0.17458	-0.131147	-0.113039	-0.0678609	-0.0714429	-0.0564695	0.209406	-0.125219	-0.00731004	0.329239	0.0417663	-0.0443416	-0.0534369	0.385085	-0.114241	0.257589	0.192174	0.172969	0.0559403	-0.0331446	0.0142108	-0.166073	0.189524	0.0245945	-0.17458	0.00603521	-0.0652757	-0.081578	-0.0278571	0.0326094	0.113885	-0.044292	0.0102561	-0.0921154	0.0560488	0.060758	0.000389524	-0.0168322	-0.13891	0.109268	-0.0895922	0.169111	0.147859	-0.158986
#249	-0.134288	-0.0449991	-0.168851	0.171831	0.0644711	-0.132353	-0.199029	-0.192224	-0.0965111	0.114956	-0.00483883	0.00192193	-0.167134	-0.145354	0.150375	-0.0423744	-0.0520781	-0.133274	-0.0563005	-0.199029	0.0587504	-0.154091	-0.190994	0.0326349	-0.199029	-0.177348	0.0942753	0.0685895	0.0912997	-0.0295258	0.00811831	0.0554685	0.0360237	-0.199029	0.0646879	0.0580144	-0.179171	-0.199029	0.151474	0.000239823	-0.104212	0.188889	0.394078	-0.0247108	0.337518	-0.190454	-0.189738	0.0794255	-0.0707316
#250	-0.0401991	-0.110876	-0.0639251	-0.0319467	-0.0820221	0.0408491	0.339077	-0.0734382	-0.032358	0.1382	-0.0594536	-0.149314	-0.06525	-0.147481	-0.0230043	0.108063	-0.0824883	0.00186981	0.124422	0.18422	0.0130334	-0.136613	0.0807135	-0.0712142	-0.0376716	-0.075675	-0.00963169	0.236289	-0.118229	-0.0843256	-0.0839559	0.0184773	0.455234	-0.0972753	0.120805	0.0361552	0.0238564	0.0502158	-0.185173	-0.0248346	-0.0327197	-0.143417	-0.0279967	-0.0923392	0.00742386	-0.0584831	-0.0964343	-0.110897	-0.111112
#251	0.194764	-0.116773	0.146529	0.0243111	-0.0951612	0.137984	0.379481	-0.0674713	0.246403	0.00678371	-0.00468868	-0.130345	0.0183703	-0.0320957	-0.0267826	-0.157181	-0.0472379	0.0988951	0.00556162	-0.0259635	-0.0644912	-0.166782	-0.14969	-0.142423	-0.104118	0.0753679	-0.0629587	-0.0371096	-0.0368659	0.0163451	-0.0705614	-0.0974901	0.00381908	0.0509498	-0.0876699	-0.0116393	0.00597967	-0.157487	-0.0617493	0.162238	-0.125513	0.0468155	0.059043	-0.0638207	-0.0833657	0.0113465	0.0512858	-0.166782	0.0286208
#252	0.124286	-0.043219	-0.111124	0.0389306	-0.0341292	0.0545509	0.109459	-0.102592	-0.0447013	-0.109207	0.0859566	0.178111	0.0169965	0.129897	-0.0439684	-0.0328617	-0.128268	-0.0950887	-0.0555906	-0.0132075	-0.0831721	0.0897281	-0.14305	0.0993442	-0.136078	-0.0319089	0.173535	0.0081927	-0.140275	-0.0147191	-0.0348313	-0.0762319	-0.07813	-0.043665	-0.0863995	0.00516939	-0.102746	-0.0662565	-0.100503	-0.0833509	-0.0198382	0.0977688	-0.0941033	-0.0422048	0.0382872	-0.0247713	0.226514	-0.0399984	0.056202
#253	0.015192	0.122147	0.157329	-0.0635368	-0.0242952	0.208958	0.0402819	-0.0632743	-0.067861	0.110242	0.122355	-0.0362804	-0.0133733	-0.0954706	-0.117072	-0.072142	-0.0368199	0.0572459	-0.0636668	-0.0520789	0.0061026	0.233079	-0.0179452	0.54218	0.163485	0.112439	-0.0250806	0.0310467	-0.0751173	0.00694299	-0.0527708	-0.0141185	0.153385	0.158347	-0.1044	-0.0478104	-0.00331259	0.00251554	0.10774	0.00410241	-0.0408268	-0.0442135	-0.00696592	0.0445903	0.00117055	-0.0281616	-0.0264516	0.0409421	-0.0279165
#254	0.0600126	-0.0697825	-0.102648	-0.170516	-0.114537	0.235101	-0.0844716	-0.00154548	-0.110075	-0.00783058	0.0416232	-0.020547	0.00511842	0.109274	-0.0848441	-0.12521	-0.0298454	-0.0931263	-0.156667	0.107242	-0.00270747	0.0965825	0.153926	0.146313	0.0104821	-0.0817138	0.118053	-0.0870246	-0.0144474	0.163082	-0.0538777	-0.0163576	0.0502739	-0.0624674	0.0838098	0.0340761	-0.130188	-0.0256117	0.127917	0.00353958	-0.068895	0.00776575	-0.0286459	-0.0663346	0.0489538	0.0690619	-0.13978	-0.157475	0.0357945
#255	-0.150286	-0.0738426	0.0992034	0.123784	0.0593737	-0.13955	-0.150286	0.652512	-0.150286	-0.150286	-0.150286	-0.150286	0.0657962	-0.148705	-0.034721	0.165087	-0.150286	0.00243065	0.0746256	-0.150286	-0.101693	-0.150286	-0.0250168	-0.111643	0.0699854	-0.150286	-0.124765	0.0835358	-0.0947389	-0.00210582	0.106331	-0.137441	-0.00998663	0.150543	-0.150286	-0.138437	0.111608	0.0977732	0.0162759	0.174613	-0.066654	0.128001	-0.108443	-0.150286	0.942645	2.25891	1.88437	0.250129	0.0643259
#256	0.0190043	-0.157504	-0.132434	0.046928	-0.155755	0.252026	-0.157504	-0.157504	-0.136235	0.0319585	-0.157504	0.00655066	-0.099867	-0.0789122	-0.0148186	-0.157504	0.0601384	0.123223	-0.148811	0.0711886	-0.154385	0.999333	-0.0603604	-0.152273	0.157946	0.157258	-0.10337	0.212123	-0.157504	0.0416949	0.526651	-0.157504	-0.106246	-0.00559404	0.288437	-0.157504	0.061523	-0.157504	-0.0358855	0.202234	-0.0469645	0.0288276	-0.157504	-0.0765713	-0.157504	0.389508	0.0369715	-0.0670314	0.149836
#257	0.0278967	0.0374151	0.472378	-0.0660215	-0.161262	0.325407	-0.192235	-0.200201	-0.0255705	-0.144846	-0.0989034	-0.200674	0.266142	-0.17757	-0.201309	0.274075	-0.169861	0.0945812	0.123146	0.0782709	0.138365	-0.157102	-0.192859	0.112417	-0.122874	-0.109318	-0.0382034	0.110099	0.0666258	0.209294	0.225049	-0.114692	0.04077	0.441603	0.110906	-0.187752	0.332575	-0.201309	-0.0136324	-0.00523821	-0.180428	0.157953	0.485963	-0.0711311	-0.158957	-0.0817948	0.28843	0.0711975	-0.0161491
#258	-0.0969872	0.0288039	-0.0235434	0.10269	-0.113794	0.0882326	0.08773	-0.0479652	-0.0659138	-0.0234064	0.0425437	-0.141792	-0.0680752	-0.152071	-0.0858526	0.316436	-0.0421306	-0.00475823	-0.1345	0.0111916	-0.139145	0.0995359	-0.0070314	-0.116764	-0.0790907	-0.045107	-0.119996	-0.102844	-0.0943112	0.0603005	-0.00525583	0.0413154	0.0558544	-0.0499124	-0.102033	0.0864217	-0.0604057	0.0656993	0.00381866	0.0879097	-0.0563303	-0.0506442	0.269524	-0.00773486	0.00675116	0.0394494	0.0787253	0.103399	0.143635
#259	-0.184188	0.259827	0.0181872	-0.0198225	-0.107589	-0.0695169	-0.0792593	-0.0558816	0.0605957	-0.18357	-0.0358528	0.186947	0.0670978	-0.1717	-0.111886	0.114324	0.230609	0.20996	0.121652	0.00385965	0.189284	-0.170723	0.23791	-0.13097	-0.124014	-0.179446	0.100507	0.0276925	0.038103	-0.0784497	-0.0140856	-0.142135	-0.175252	-0.0488377	0.150219	0.0997065	-0.202823	0.144434	-0.110717	0.0590703	0.291048	-0.147152	0.0190276	-0.108639	-0.202823	0.00816957	0.0174635	0.168553	0.138076
#260	-0.0434838	-0.0586966	-0.119813	0.0428089	-0.0924165	0.0711666	-0.0560052	-0.0349564	-0.0521696	-0.0519967	0.0302201	-0.0811568	0.0780401	0.152902	0.0600744	-0.0449068	0.0857312	-0.0878996	0.113436	-0.00818516	0.0981354	0.305415	0.0312893	-0.119726	-0.160905	-0.0191737	0.0939519	0.0968297	0.0957703	-0.0372106	-0.0826238	-0.0122231	0.137871	-0.0355227	-0.0837603	0.00265379	-0.106814	-0.0941156	-0.00285693	-0.0960869	-0.102793	-0.0933598	0.00989322	-0.105304	-0.0606325	-0.0974408	-0.0340038	-0.0451932	-0.101177
#261	-0.151038	0.00725378	0.102165	-0.162518	-0.0117335	0.0431826	-0.0513665	-0.0432024	0.565353	1.01518	0.741307	0.281	-0.0998923	-0.128468	-0.162518	0.0535126	0.253406	0.0372992	0.0225231	-0.120733	-0.110068	-0.0473085	0.09283	-0.0373331	-0.0843473	-0.154039	-0.0853483	0.179143	-0.111098	-0.107201	-0.0886213	0.0489845	-0.0943094	0.0985232	-0.0372243	-0.0548634	0.00107852	-0.0100164	0.214362	-0.152022	-0.00331794	-0.158967	0.500915	0.503043	0.877954	0.245551	-0.13559	-0.112735	-0.00196518
#262	-0.0490812	0.0440678	-0.0888189	0.174516	0.0482699	-0.103296	-0.124893	-0.0441072	-0.0446782	0.195008	-0.099795	0.10085	0.130032	-0.0658164	0.00699429	-0.0637708	0.210995	-0.0284207	-0.0671653	-0.0797521	-0.0315169	-0.152249	-0.0630387	0.259493	0.0248034	-0.0556749	0.187015	0.0397678	0.0752801	-0.0996899	0.0566328	0.188405	-0.129912	0.0349896	0.0473589	-0.0733272	-0.000379591	-0.0976318	-0.0518493	0.0983837	-0.0725954	-0.040281	-0.0206981	-0.080261	0.0647316	-0.0335705	0.0432664	0.0486703	0.140937
#263	-0.0634295	-0.0881561	-0.204449	0.0197029	-0.122329	-0.0611762	0.142417	-0.0403519	0.0064096	0.0810825	0.0171407	-0.133494	0.119887	-0.103119	-0.204449	-0.0676237	-0.156895	0.0413342	0.170476	-0.15444	-0.200092	-0.0319813	0.0875526	-0.142943	-0.0726935	-0.124077	-0.0385227	-0.134941	0.0549444	-0.0380303	0.0732581	0.242857	-0.0630833	0.28559	0.14955	-0.204449	-0.177649	-0.0172602	-0.158687	0.0962744	-0.0150327	-0.101055	0.0441909	0.0989815	0.206709	-0.0645172	0.0199594	-0.153307	-0.109438
#264	0.272132	0.61393	-0.143071	0.193395	0.67183	0.491085	0.426927	0.975248	0.212075	-0.11014	0.266154	0.175107	0.235361	0.546638	-0.0912842	-0.138489	0.0278762	0.0167481	-0.165927	0.069037	0.298147	-0.115196	-0.165927	0.0959824	-0.0144383	-0.0309996	-0.149053	0.145793	-0.109732	0.0110154	0.278701	0.31122	0.0870751	0.282907	0.630225	-0.0716321	0.682319	0.282909	0.187703	0.111967	0.214007	0.679904	-0.00165789	0.217196	-0.0323784	-0.099639	0.723165	0.133491	-0.117873
#265	-0.128105	0.448988	0.303178	0.14332	1.50917	-0.0778127	0.132451	0.30753	-0.142922	0.800194	-0.185186	-0.185186	0.642829	0.00100574	-0.142133	0.173689	0.356848	0.00179451	0.304749	0.0680921	-0.185186	-0.185186	-0.185186	-0.185186	0.0262103	-0.00781567	0.878357	0.0536469	0.0653065	0.262148	-0.185186	-0.185186	0.0344322	0.196644	-0.185186	0.146378	0.0310641	0.0982243	-0.185186	0.0870698	-0.00238432	0.0222337	-0.135798	-0.185186	-0.144308	0.320795	-0.185186	-0.185186	-0.16812
#266	-0.189197	-0.0156449	-0.189197	0.000488715	0.134164	-0.0782403	0.391739	-0.189197	-0.189197	-0.189197	0.294054	-0.186328	-0.171044	-0.188689	-0.189197	0.765489	-0.189197	-0.189197	0.279435	-0.113665	0.0308925	0.241489	-0.189197	-0.0680937	0.301086	-0.189197	0.0887825	0.253862	-0.189197	0.643142	-0.0552919	0.119456	-0.161238	-0.141252	-0.117346	-0.189197	-0.189197	-0.189197	-0.189197	0.10193	-0.189197	0.303957	0.0925281	-0.0780985	-0.172632	-0.189197	-0.0147823	-0.189197	1.12897
#267	-0.17109	0.1538	-0.17109	-0.17109	-0.0569472	-0.17109	-0.0852354	-0.118768	-0.17109	-0.0525584	-0.0536215	-0.17109	0.156264	0.102264	-0.17109	-0.14946	-0.17109	0.0274345	-0.143267	-0.157727	0.173242	-0.17109	-0.0659075	0.176665	0.0566078	-0.0174277	0.296765	-0.106775	-0.17109	-0.0666649	-0.00643988	-0.0463124	-0.17109	-0.127638	-0.0340283	0.355714	-0.17109	-0.146894	-0.0440437	0.118171	0.112925	0.0736972	-0.17109	-0.168816	-0.17109	-0.0690804	-0.0892121	-0.13269	-0.0790963
#268	0.118872	-0.194617	-0.0362378	-0.0865461	0.113669	-0.123617	-0.140739	-0.114361	-0.088471	-0.0521578	0.0822737	0.0176279	0.0632096	-0.029045	-0.0271605	0.0958252	0.0238227	-0.0558935	-0.0794813	-0.0463742	0.124898	-0.00271831	-0.0502087	-0.0770814	0.0351745	-0.10135	-0.0347227	-0.170433	0.0164778	-0.135448	0.0272292	0.0725377	0.348247	-0.106133	0.0632122	-0.115936	-0.0634855	-0.122396	-0.0119559	-0.0162719	-0.0895441	0.185243	-0.0805419	0.0691	-0.155949	-0.179418	0.222876	-0.0558431	-0.081309
#269	0.204708	0.0635012	0.172851	-0.0694159	-0.11571	-0.173853	0.0413645	-0.0755426	0.00612477	-0.0909608	-0.186916	0.0142449	-0.153108	-0.170989	0.0604854	-0.000929895	-0.125125	0.354255	-0.00121623	0.0557011	-0.104132	-0.186916	-0.186916	0.176758	-0.130234	0.0519964	-0.1704	-0.186916	-0.0307395	-0.157612	0.111476	-0.040399	0.00125755	0.120877	-0.173091	-0.0712232	0.0126058	-0.00757214	-0.105028	-0.131626	0.15821	-0.0802887	-0.0477337	0.21639	-0.0487925	0.198987	-0.0540694	0.113161	-0.0852485
#270	-0.0181353	-0.0846547	0.0247734	0.118331	-0.0269045	-0.145565	0.0943548	0.224458	-0.182574	0.388266	-0.0348268	-0.0222626	0.0698441	-0.122699	-0.0537109	-0.0511103	-0.13873	-0.145014	-0.195787	0.456348	-0.0195499	-0.195787	-0.0605296	-0.17142	-0.162694	0.217235	-0.162012	0.293102	-0.0679221	-0.195787	-0.0704721	0.335022	-0.167453	-0.102656	-0.195787	0.154358	0.149966	-0.0440098	-0.163565	0.0453356	0.0828779	0.285171	-0.175364	-0.106773	-0.194219	0.163649	-0.114498	-0.00438702	0.477623
#271	0.010041	0.583141	-0.0914892	0.0423016	-0.159722	-0.0568522	0.0765379	0.0264581	-0.0160467	0.0818119	-0.0873634	-0.0444448	0.228316	-0.114523	-0.13561	-0.0768322	-0.0462815	-0.164452	-0.108142	0.0781893	-0.113215	-0.186214	-0.0314942	-0.184308	-0.0642156	-0.0908767	0.100514	-0.0357831	-0.0646437	0.233407	-0.180502	-0.0696246	0.134766	0.1672	-0.186214	0.204353	-0.0365812	0.0164002	-0.0277242	-0.0105765	-0.177201	-0.186214	-0.0525198	-0.0522467	-0.031662	0.307599	-0.140232	0.110978	-0.0959147
#272	-0.036578	0.481998	0.0916741	-0.13675	0.14893	0.367605	0.0961222	-0.0121668	0.319401	-0.107328	-0.0624562	-0.0622458	0.00521545	-0.101215	-0.0094458	-0.159355	-0.0189708	-0.0239229	0.0375852	-0.179379	0.206855	-0.126519	-0.0788687	0.157101	-0.161207	-0.171203	-0.207835	-0.123272	-0.0430216	-0.210004	0.0675694	-0.0189049	-0.157894	-0.203422	-0.152388	-0.161358	0.308298	-0.0912009	-0.0332212	-0.0639955	0.196642	-0.0172978	0.119839	0.197828	-0.126197	-0.202655	0.0905861	-0.101107	0.129466
#273	-0.130353	-0.0935798	0.162448	-0.0697819	-0.0761476	-0.110275	0.0441798	-0.0691006	0.0935359	0.0120371	-0.0451985	-0.0077456	-0.0191067	0.233153	0.0966795	0.442196	0.14843	0.0731329	0.0716926	0.040808	-0.00993761	0.168857	0.228301	0.362112	0.00919092	0.07533	0.0246103	0.432129	0.16563	-0.129179	-0.117381	0.16199	-0.0859805	0.0850741	-0.111909	0.0588602	-0.107032	-0.101715	-0.0451268	0.0336527	0.0362267	-0.0937023	-0.0339526	-0.0580069	0.0455094	-0.0517317	0.0454471	0.0502762	-0.061096
#274	0.0395364	-0.0753606	0.0418738	-0.0828553	-0.125904	-0.0912071	-0.134583	-0.0334158	-0.0494077	-0.161483	0.0639243	-0.0935222	-0.0828008	-0.0801204	-0.114736	0.0381783	0.036693	0.0754715	-0.0212821	-0.0742975	0.0669297	0.100772	0.0282894	0.00869337	-0.162914	-0.122092	0.0706943	-0.0212183	-0.0328329	-0.0898631	-0.0841003	-0.160182	-0.0883745	-0.137949	-0.0773412	-0.0502615	-0.141022	-0.0408173	0.0616749	-0.0110315	0.050464	-0.105552	-0.144425	-0.0216807	0.146146	0.0113699	-0.121579	0.00938858	-0.0147631
#275	-0.153086	-0.0911003	0.0381018	-0.0911152	-0.0468727	-0.0556985	-0.0723884	-0.0145635	-0.0872426	-0.0680326	0.304351	-0.0303909	-0.121332	-0.141921	0.0672539	-0.0507398	-0.0210847	-0.0362105	0.439423	-0.0394755	0.165635	0.0303203	0.168718	-0.10974	-0.136364	0.147788	-0.153086	-0.0254356	-0.127172	0.044053	-0.103255	-0.0601788	-0.0735477	0.0643849	0.0148779	0.189257	0.00793684	-0.153086	0.0410722	-0.0735434	-0.141441	0.00838614	-0.0279958	0.0120127	-0.0453492	0.162296	-0.0995362	0.0338042	0.0170215
#276	0.00987921	-0.00284266	-0.063204	0.128153	-0.0721554	0.104718	-0.151873	-0.110617	-0.0136489	0.254521	-0.120295	0.175339	-0.150545	-0.112308	0.212875	-0.128387	0.0811657	0.000892807	-0.187858	0.0141288	0.105161	0.121724	0.252167	0.227831	0.115882	-0.09041	-0.139681	-0.103826	-0.193462	0.126728	0.040772	0.0349383	-0.131084	0.0107472	-0.0120071	-0.179498	0.255075	0.0409301	-0.00346515	0.294234	-0.0922848	-0.0406592	-0.179463	0.154944	-0.199056	-0.137545	0.166285	0.0416008	0.0486086
#277	0.119935	-0.210455	-0.132474	-0.104911	-0.0764761	-0.0980733	-0.144479	0.0336974	-0.0185986	-0.158771	0.146263	-0.0495836	-0.0174495	0.32301	-0.0124165	0.284482	0.0423192	-0.0401985	-0.146633	0.238817	-0.133572	-0.105492	0.514885	-0.0975365	0.133576	-0.107236	0.0455944	-0.145862	-0.147207	-0.210455	-0.148171	-0.0120616	-0.0957065	-0.210455	0.186876	-0.0319663	-0.210455	-0.0535741	-0.0271446	-0.0672615	-0.176663	-0.0843663	-0.210455	0.169831	-0.0112633	-0.126205	-0.190475	-0.0473477	0.117733
#278	0.187696	-0.188421	0.20829	-0.138495	0.138964	-0.000610388	-0.0183181	0.38301	-0.170103	0.105785	0.138799	-0.142419	0.103577	0.100986	-0.0801691	0.181268	0.0500259	-0.129028	-0.168288	-0.127279	0.180034	0.143456	0.124607	-0.179187	-0.0630621	-0.145206	-0.0631644	-0.188421	-0.14025	0.324594	0.629433	0.777244	0.678284	-0.0673026	0.016247	0.0518268	0.429839	-0.13801	-0.10805	-0.0343962	0.0553915	0.14567	-0.122186	-0.164415	-0.0843804	-0.188421	0.0886131	-0.188421	-0.182054
#279	-0.088406	-0.0807286	-0.126403	-0.164381	-0.11241	-0.0531974	-0.114969	0.0295485	-0.0397946	-0.0232572	-0.118076	0.115228	0.207202	-0.0354211	0.015107	0.0287377	-0.0191894	-0.165641	-0.0656123	-0.0304713	0.0592618	-0.103554	-0.00452056	-0.0575564	-0.103466	-0.116386	-0.128389	-0.0963805	0.113195	-0.137421	-0.0195769	-0.105439	-0.187443	-0.0218127	-0.0638938	-0.0778221	-0.0821961	0.0323753	0.0134218	-0.0663331	0.125135	-0.0213217	0.105472	-0.0957529	-0.0801369	-0.0691983	0.0792843	-0.136403	-0.064159
#280	-0.111484	0.00769952	-0.0266287	-0.0830264	0.087646	-0.0493736	-0.0217016	0.0778072	0.105985	-0.161858	-0.0534301	-0.0541048	-0.111101	0.183523	0.0739375	-0.184011	-0.0936027	0.224927	0.358451	-0.155749	0.108414	0.0636063	0.184942	-0.0727763	-0.0807062	0.00475231	-0.0652989	-0.16854	-0.0091837	0.237252	0.0432141	0.00530393	-0.185159	0.270401	0.228136	-0.136782	-0.118015	-0.133396	-0.0874629	0.0842387	-0.134878	-0.073769	-0.0210959	0.275712	-0.0148585	-0.00911212	0.0643624	0.159636	0.0786149
#281	0.0427577	0.0189289	0.0237911	0.005535	0.0263383	-0.0642908	-0.118689	0.0375069	0.0058604	-0.00215246	0.0055254	-0.105837	0.103815	-0.117269	-0.085253	-0.128807	0.00864793	-0.0230551	0.283099	-0.11832	-0.0694989	-0.128196	-0.0157578	-0.107329	-0.0553291	-0.144285	-0.0451142	-0.0399584	-0.118339	-0.102426	-0.00448496	0.086669	-0.0479078	-0.019166	0.00498738	-0.120444	-0.0854718	0.0121983	0.0149681	0.0619615	-0.0302752	-0.0805411	0.00733864	0.103631	-0.114999	0.0163348	-0.0111248	-0.120585	0.103357
#282	0.0323206	-0.140617	-0.140617	-0.140617	-0.140617	-0.114218	-0.140617	0.271	-0.00989667	0.00231331	-0.105554	-0.140617	0.112703	0.3102	-0.140617	-0.0448416	0.00570943	-0.0586175	-0.140617	-0.0962347	0.117998	-0.140617	-0.140617	-0.140617	-0.140617	0.0250947	-0.126289	-0.140617	-0.140617	-0.100726	-0.140617	-0.140617	0.315292	-0.140617	-0.140617	-0.0413938	0.063831	-0.140617	-0.140504	0.574135	0.135835	-0.140617	-0.108443	-0.140617	-0.0641502	-0.099851	-0.0730178	0.238274	-0.0348441
#283	0.0854202	-0.0721616	-0.116862	-0.00633647	-0.0689012	-0.0832926	0.0704585	-0.0273934	-0.00794008	-0.173629	-0.0367655	0.160147	0.0410906	-0.0262352	0.0203012	-0.0246325	-0.0471075	0.043132	0.0399043	0.039863	0.0786301	0.0565301	0.0226873	-0.155371	-0.0138353	0.056764	-0.149221	0.0306348	0.0062815	-0.0450498	-0.172926	0.0253968	0.0278164	-0.132634	0.0177889	-0.059253	0.0710563	0.0278609	0.071542	-0.187219	-0.113196	-0.0768609	-0.0305165	0.0683988	0.0567267	0.0140989	-0.12268	0.331578	0.132921
#284	-0.175364	0.021046	0.125105	-0.0702637	0.0262954	-0.175364	-0.0629085	-0.175364	-0.175364	0.0767485	-0.175364	-0.110334	0.0933978	-0.0809993	-0.137999	-0.157713	-0.175364	0.245202	-0.175364	-0.175364	-0.172703	-0.175364	0.039086	-0.175364	-0.175364	0.0381239	0.0190781	-0.175364	-0.175364	0.435327	0.0760272	-0.175364	0.117173	-0.175364	0.110699	0.169373	-0.107298	-0.107411	-0.175364	0.00507603	-0.175364	0.029647	0.895297	-0.09153	-0.0526038	-0.175364	-0.175364	-0.0849257	-0.133197
#285	-0.0130933	0.162667	0.162981	-0.0790367	-0.031632	-0.00881537	0.33013	-0.00893311	0.0313866	-0.142575	0.023373	-0.00928575	-0.0725178	-0.0216123	0.0119501	0.0137768	-0.0596884	-0.114702	0.0156972	-0.0280618	-0.0338587	0.0635496	0.0588122	0.121862	-0.0640861	-0.0383175	-0.169088	-0.0818897	-0.00786604	0.146094	0.0995594	-0.0285031	-0.185377	-0.0934633	-0.185377	-0.0297511	0.122181	-0.0812396	-0.185377	-0.0486314	0.252362	-0.117988	-0.0946663	-0.16147	-0.0062598	0.0221123	-0.124156	-0.0638439	0.19819
#286	-0.0707087	-0.0882055	-0.0122534	-0.00373143	0.0144467	-0.112897	-0.128425	-0.0845775	-0.0948764	0.0235741	-0.0928928	-0.0532867	-0.0746329	0.127023	-0.0997185	0.00657142	0.130339	-0.0751602	-0.0285391	-0.0146808	-0.109788	-0.106761	-0.106488	-0.0539179	-0.0373934	0.0510105	0.0508802	0.070989	-0.0700766	-0.0898336	-0.0894976	-0.110875	-0.107115	-0.0860628	-0.13178	0.0139374	-0.0483307	-0.0395079	-0.0940138	-0.154499	-0.0125878	-0.023187	-0.0694859	-0.0578917	-0.0529871	-0.0964475	-0.0156786	0.0377433	-0.0429422
#287	0.0730186	0.0206748	-0.177992	0.255775	0.0274359	-0.0004422	-0.270779	-0.15524	-0.223812	0.0895345	0.0248582	-0.0760303	-0.075181	0.0879339	0.136037	0.264479	0.0844669	0.132806	-0.128388	-0.0440128	-0.0257754	-0.10512	0.00483037	0.0128917	-0.173767	0.176621	0.435136	-0.184527	-0.155721	-0.201413	0.173195	0.226837	-0.138302	-0.267818	0.308664	-0.116261	0.208035	0.128786	0.0154112	0.0774834	-0.0468842	-0.172663	0.294094	-0.238446	-0.0419249	0.0979087	-0.226137	0.0258582	0.142197
#288	-0.0910528	-0.0277161	0.0114464	0.0078457	-0.103792	-0.0563665	-0.185965	0.0694615	-0.0608154	-0.0983817	0.0768702	-0.188743	-0.111687	0.0847904	-0.104457	0.0452877	-0.0858725	-0.0540755	-0.0809235	0.0359372	-0.0340641	-0.0585346	-0.0251531	0.0615105	0.130742	0.0147985	-0.0884018	-0.127338	-0.10438	-0.0751994	-0.028188	-0.168369	-0.0368329	-0.0414159	-0.176335	-0.138489	0.0142603	-0.159626	-0.0429651	-0.188743	-0.0116455	0.0934378	0.0325636	-0.123986	-0.0136264	-0.0691368	0.062982	0.161365	-0.0191658
#289	-0.00893315	0.258129	0.0454741	-0.000333685	-0.0898118	-0.0115614	-0.139558	0.083659	0.0284102	-0.152507	-0.0135236	-0.148223	-0.168977	-0.0293915	-0.0193818	-0.092444	-0.0755383	-0.129875	-0.0919764	0.0848973	-0.126191	0.0423927	-0.0289282	-0.101252	-0.104855	-0.145897	-0.0137471	-0.158107	0.00773994	-0.145765	-0.00016554	-0.0392651	-0.053879	-0.0274645	0.135875	-0.0178015	0.130102	0.0533797	-0.0118292	-0.152584	-0.112139	0.126183	-0.0969407	-0.139115	0.0338729	-0.144484	0.00926988	-0.13997	0.0156915
#290	-0.0898977	-0.160297	-0.0191553	-0.0821109	-0.0491059	0.186424	-0.0572971	-0.0963245	0.0844991	-0.0679948	-0.0716814	-0.104875	-0.0690347	-0.0945952	0.00355292	0.215231	0.429122	-0.0657465	0.28524	-0.0557262	0.226396	0.10733	0.0703491	-0.0189063	-0.0154666	-0.0555831	-0.0994496	-0.109632	0.0318511	0.0359835	-0.00341116	-0.0842771	0.257771	-0.134484	0.062411	0.0599685	0.0623539	-0.0886751	-0.0569131	0.115041	-0.145136	-0.127821	-0.132886	-0.0875688	-0.00087456	0.0355675	-0.121882	0.104021	-0.137155
#291	-0.13953	-0.0703353	-0.13953	-0.13953	0.187219	0.034327	-0.13953	-0.0657885	-0.13953	-0.13953	0.35844	0.302231	-0.13953	0.0115706	-0.0475961	0.0157084	-0.13953	-0.0950997	-0.13953	-0.118461	-0.0984951	0.162163	-0.13953	0.0699114	0.0918111	0.0482546	-0.00693582	-0.0850267	0.0920426	0.140496	-0.0141384	0.0543968	-0.13953	-0.13953	-0.0991304	-0.13953	-0.0394703	0.372613	-0.13953	0.101323	-0.13953	-0.13953	-0.13953	-0.13953	1.15813	0.0374514	0.52754	0.23233	-0.136921
#292	-0.0720217	-0.0499728	-0.100393	0.04883	-0.0816503	-0.00353113	0.0618493	0.00375757	-0.0633539	0.0456334	-0.0861154	-0.0776175	-0.0209445	-0.0632151	-0.0127322	0.0890149	-0.100659	0.0474264	-0.127024	-0.0505672	-0.0124579	0.0895963	0.0463915	-0.00589499	-0.167863	-0.0679938	0.103078	0.0616779	0.16117	-0.115322	-0.105941	0.0674672	0.012544	-0.138825	-0.0176496	-0.103894	-0.111583	0.145499	0.0252488	0.152334	0.144133	0.0251418	0.0990139	-0.0214671	-0.0808009	0.18786	-0.0434092	-0.0706884	-0.0370072
#293	-0.0885837	0.252619	0.0568615	0.0106864	0.0240825	-0.149304	-0.171742	-0.0768366	-0.171742	0.112401	-0.13522	-0.0371333	-0.128485	0.0139111	-0.0502327	0.0247644	-0.0450109	0.0176192	-0.171742	-0.0880939	0.00564146	-0.171742	0.0517807	-0.0423654	-0.171742	-0.171742	-0.169391	-0.040856	-0.0873297	0.227128	-0.1118	-0.0229298	-0.0349696	0.0787082	-0.0875547	0.0415455	-0.112812	-0.159584	0.0630865	-0.155703	-0.0800842	0.00538708	-0.142773	-0.135366	0.196414	-0.108873	0.131266	-0.0345822	-0.075603
#294	-0.00529668	-0.135263	0.0262144	0.111269	-0.0701373	-0.00225321	-0.0110778	-0.0467053	-0.0941839	-0.0113474	-0.075562	0.0424373	0.0773296	0.0355718	0.0212229	-0.0953774	-0.0289087	-0.0282807	-0.0589501	0.115232	0.0986822	-0.0632582	0.0924277	-0.0852393	0.0335356	0.0533721	-0.0147142	-0.133046	-0.0493218	0.0712902	-0.129972	0.106352	-0.0872247	0.0970735	0.591703	0.11324	0.0180409	0.0261308	0.0896255	0.0478415	-0.186094	-0.00177346	0.133563	-0.0738766	-0.0140739	-0.041235	0.106261	0.0149445	0.0227104
#295	-0.0207736	0.048794	-0.0526447	-0.100571	-0.0414225	-0.160595	0.0590376	0.300631	-0.10965	0.0192572	0.154532	0.128211	0.0932847	0.0346274	-0.0679031	-0.0778346	0.107779	0.305188	-0.0559649	-0.0756884	0.00315976	-0.0248903	0.13982	0.131444	0.0496621	0.0833167	0.132134	0.474562	-0.0757375	0.105809	0.121312	0.101226	-0.0352597	0.158016	0.0475568	-0.0588429	0.282713	0.0417643	-0.0757032	-0.079741	0.0955474	0.120505	0.182967	0.0681212	-0.00842574	-0.0727267	-0.101202	-0.077102	-0.0500444
#296	-0.0428744	0.0142938	-0.0245075	0.174	-0.0698347	-0.0547838	0.0494875	0.107823	0.243191	0.188454	0.198322	0.583728	-0.137197	-0.0215919	-0.12275	-0.0926683	0.0418451	-0.0180428	0.0405478	-0.0417782	0.0380727	-0.0594223	-0.0952135	-0.0923213	-0.0204339	-0.0956942	-0.103485	-0.126998	-0.0602983	0.0566123	-0.0584305	-0.0197451	-0.0591055	-0.0684869	-0.0161302	-0.0261949	0.0290305	-0.0250852	-0.0238432	-0.118116	0.00967626	-0.104837	-0.0253046	-0.0359954	0.0731116	-0.0153694	-0.0416154	0.00952065	-0.0864626
#297	-0.0948909	0.0425018	0.239434	-0.151645	-0.151645	0.00811127	-0.151645	-0.120282	0.0870773	-0.151645	-0.0923157	-0.151645	-0.151645	0.286447	0.233006	-0.151645	-0.151645	-0.0515213	0.0917542	0.316189	-0.0977545	-0.135063	-0.0829646	0.163496	0.196026	-0.0911194	0.0774023	-0.151645	-0.151645	-0.151645	-0.151645	0.331258	-0.151645	-0.150943	-0.151645	0.356174	-0.151645	-0.0796939	-0.0625612	-0.151645	0.140425	0.0304857	-0.107792	0.66136	-0.0640347	0.129854	-0.0759858	-0.122888	-0.110842
#298	0.319818	-0.126631	-0.205022	0.0880574	-0.20834	-0.147858	-0.132303	-0.164452	-0.20834	0.121981	-0.0314	0.0499868	-0.0736443	-0.00877396	0.731902	-0.0176666	-0.0419901	-0.173557	-0.20834	-0.0973471	-0.18224	0.210105	0.0116009	0.0868653	0.122195	0.00472825	0.334869	0.0136538	-0.173641	-0.200733	-0.128873	0.421799	-0.20834	0.359525	0.258844	-0.157271	-0.0473654	-0.20313	-0.124494	0.0851081	0.11708	-0.172457	0.157837	0.000513186	-0.0586653	-0.20834	-0.0748129	0.515892	-0.20834
#299	-0.115925	-0.106421	-0.00624312	-0.132584	-0.030146	-0.0453398	-0.0290355	-0.0866949	-0.175439	-0.0224559	0.228449	-0.157288	-0.0364961	-0.175439	0.0491444	-0.141368	-0.175439	0.0098538	-0.0403848	0.189189	0.03629	0.0760185	0.102969	-0.00383764	0.145528	-0.0247881	-0.112673	0.0733414	-0.15946	0.114371	-0.0918825	-0.118023	-0.0589867	-0.0419556	0.0272315	0.0536802	0.0575373	-0.0553543	0.0695673	-0.06194	0.0358178	-0.113043	-0.0103976	-0.0448255	-0.0652875	0.185972	0.16421	-0.0755172	-0.109205
#300	0.607079	-0.0669835	0.789339	0.265421	0.107167	0.325384	1.26557	0.0660637	0.0801697	-0.0443337	0.574267	-0.0114744	0.442971	0.0824141	0.606225	0.160153	0.280104	0.221432	0.161928	0.0576966	-0.178318	0.103798	0.0360047	0.30969	-0.104863	0.125437	-0.11983	-0.0842489	-0.00946687	-0.00707657	0.185867	0.0888376	-0.134588	-0.0805306	0.273533	0.185146	-0.087242	-0.182495	0.107202	-0.0654023	0.061294	-0.165042	0.206691	0.202465	0.266792	0.275908	0.233565	0.0200503	-0.191947
#301	0.134345	-0.0768124	0.0100392	0.0382601	-0.0344622	0.0489976	-0.150292	-0.0979532	-0.0715062	-0.149967	0.086068	-0.0184132	-0.0524874	-0.0538292	-0.119699	0.0513782	-0.165106	-0.0364671	0.0176376	-0.0681796	-0.0585448	0.0315562	0.0991543	0.126712	0.0370092	-0.0348325	0.083336	-0.0839208	-0.0389519	-0.026483	-0.179888	-0.0135462	0.101452	-0.0978828	-0.152841	-0.0883876	0.06603	0.0635111	-0.00208604	0.0317799	0.0801979	-0.0671154	0.101236	-0.0573123	0.148887	-0.0689881	-0.0329184	0.0455101	0.099244
#302	0.157141	0.0717263	0.169512	-0.123645	0.0514853	-0.0579667	0.0545517	0.12653	-0.073123	0.147471	0.355739	-0.147832	0.194613	0.231083	-0.108174	-0.0421009	0.074967	0.411058	0.309609	0.0470442	0.159785	0.0106377	-0.0180083	0.539262	-0.0265606	0.0169552	0.369302	0.0392502	0.344089	-0.0744162	-0.176249	0.0131703	0.301806	-0.0733398	-0.0682012	-0.0387502	-0.136062	0.0616958	-0.0959266	0.03259	-0.0191263	0.0711274	-0.166791	-0.126963	-0.0696472	0.216442	-0.0623299	0.0286038	0.135377
#303	0.0888925	0.0162777	0.302686	-0.0715695	-0.0638879	0.236977	0.0463073	-0.0241291	0.01367	0.254101	0.0966575	0.379124	0.125928	-0.193672	-0.0540476	-0.0547621	-0.0220265	0.00617639	0.094713	-0.0595386	0.0955055	-0.124716	0.228047	0.300539	0.0227783	-0.0606644	-0.0707959	-0.0364049	-0.0429251	-0.118299	0.0430715	0.0134491	-0.0483594	-0.158984	0.0776565	-0.0195326	-0.0352889	-0.119746	-0.0523905	-0.0971633	0.255814	0.073114	-0.0866714	-0.100463	0.344855	0.259848	-0.0540901	0.0160132	-0.000275972
#304	0.190755	0.282685	-0.0239568	-0.0509459	0.0228798	0.0656874	-0.138276	0.0405604	0.0342373	-0.0435379	0.0825745	-0.0952017	-0.0574887	0.00777954	-0.114926	-0.0574869	-0.0682748	0.0404032	0.0989799	0.00869959	-0.0643163	-0.141793	-0.15106	0.0648163	-0.0584311	0.137443	-0.118509	0.0403304	-0.0061894	-0.019061	-0.0272812	-0.0865483	-0.174327	-0.113148	-0.0852642	0.0414704	-0.132216	-0.126868	-0.114085	-0.0221872	0.0824039	-0.0133988	-0.0159568	-0.0608597	-0.133888	-0.0664279	-0.113156	-0.174437	-0.173455
#305	-0.0138151	-0.0734094	-0.151923	0.122374	-0.0616669	0.124205	-0.0359773	0.591401	-0.0229552	-0.070035	0.160279	0.0435013	0.0674962	-0.138025	0.0584038	-0.00923592	0.0597242	0.0562996	0.078864	0.018924	-0.083664	-0.0521303	0.232148	-0.139044	-0.0761152	0.0456716	0.202133	-0.0731024	-0.161653	-0.178505	0.159948	-0.0592314	0.0631827	0.0869866	-0.0428957	0.0164478	0.00777728	-0.167163	0.0592906	-0.101521	0.00765985	0.0173456	0.0960823	-0.0696435	-0.0631093	0.0556616	0.169122	-0.023301	0.0109069
#306	-0.116991	0.0684007	-0.0325551	-0.0659303	0.0251682	0.175343	-0.123987	0.128953	-0.0546693	-0.051115	0.0754081	0.0176196	-0.0547549	-0.126593	-0.0892024	-0.177553	0.0250715	0.139266	-0.0550557	0.112823	-0.0271085	-0.0485305	-0.0828342	-0.0708907	-0.095708	-0.140897	-0.0639656	-0.0848695	-0.00712262	0.0384272	-0.0649237	-0.0826985	0.0354206	-0.115819	-0.0868807	-0.0465413	-0.0881458	0.0372299	0.0865761	0.178661	-0.0591052	-0.019444	0.19176	0.0201168	-0.0318791	-0.0406612	-0.0814519	0.105233	0.0839711
#307	-0.0188498	-0.081494	-0.0760754	0.0712877	-0.0531788	0.0779808	0.0172554	-0.0582245	0.259969	-0.162063	-0.0780164	0.11189	-0.065934	0.0580685	0.0949055	0.231366	-0.0648892	-0.0447423	0.0140962	0.000630283	0.123386	0.216946	0.331313	0.0640471	0.167742	0.357119	-0.0560781	-0.149244	-0.205824	-0.114515	0.184971	0.0450984	-0.17182	0.107415	-0.166245	0.130794	-0.0657818	-0.0426402	0.0105562	-0.0275192	-0.184414	0.388986	0.403053	0.0490633	0.184666	0.176769	0.307468	-0.117993	-0.0438635
#308	-0.0665747	0.0309293	-0.0498259	-0.118552	-0.132071	0.0263258	0.376622	-0.0657877	-0.0915969	-0.0785902	-0.0269314	0.0450286	-0.128614	-0.130154	-0.15189	-0.0706921	0.00553842	-0.122592	-0.123638	0.0566311	0.080927	-0.12642	0.129352	-0.0480436	-0.0360458	0.0415661	-0.0417129	-0.0390949	0.0167021	0.18324	0.0193365	-0.0542861	-0.0614791	-0.104857	-0.0567832	-0.0946148	0.139889	-0.0523206	-0.0915461	-0.0413302	-0.132522	-0.0852674	-0.095543	0.116174	-0.102556	0.0316409	0.0355826	0.0832847	0.0473349
#309	0.00317762	-0.0750858	-0.121555	-0.14925	-0.0501429	-0.0390921	-0.00640576	-0.106806	0.227044	-0.0777456	-0.0924232	-0.0288339	-0.157163	0.138239	0.0214674	0.549588	0.172247	0.482063	-0.086486	-0.0453257	-0.074799	0.129957	0.0663199	-0.00855822	0.131947	-0.0911845	0.277579	-0.0217048	-0.143526	-0.068759	0.0978803	0.102873	-0.100095	-0.0930136	0.00449502	-0.0213318	0.122975	-0.130649	0.074049	-0.125837	-0.0974521	-0.13985	-0.0665224	0.147459	-0.115487	-0.00584142	0.0265553	0.701017	-0.13484
#310	-0.00653031	-0.0394506	-0.0956197	-0.0331804	0.0435258	0.0517694	-0.0996344	-0.129138	-0.167699	0.0111913	-0.106177	-0.0790498	0.128141	-0.0270128	0.0178069	-0.130823	-0.0432025	-0.0869955	0.178142	-0.0529913	0.0658118	-0.0339198	0.345387	0.0891984	-0.0251902	0.108373	0.092734	-0.056217	0.02686	-0.084526	-0.0957985	-0.0828673	0.0535811	-0.0932765	-0.0590054	-0.0661018	0.549671	0.129496	0.18336	0.0479596	-0.143025	0.0484585	0.318991	0.0517465	-0.108942	0.155091	-0.0293077	-0.0465805	0.0322642
#311	-0.142641	1.46518	0.171313	0.462021	0.00901433	0.237991	-0.163303	-0.163303	-0.163303	-0.163303	-0.163303	0.0781835	-0.163303	-0.0649729	-0.0526515	-0.054702	0.209585	-0.163303	-5.30023e-05	0.151696	-0.0427871	-0.163303	-0.163303	-0.163303	0.179865	-0.102968	-0.0924254	0.738274	0.0441393	-0.0870252	-0.162956	-0.144424	-0.163303	-0.0513053	0.374144	0.227255	-0.163303	-0.163303	0.0784385	-0.163303	-0.0796099	-0.163303	0.32424	-0.163303	-0.163303	0.124067	-0.124992	-0.0102902	-0.157307
#312	0.123949	0.0581309	-0.03001	-0.152868	-0.136101	0.0279227	-0.101733	0.0296872	-0.185429	0.00513774	-0.185429	-0.155506	-0.185429	0.10699	-0.185429	0.424207	1.20472	-0.185429	-0.185429	0.0185538	0.00984154	-0.181864	-0.185429	-0.0373817	-0.0102597	0.177661	0.170655	-0.185429	0.0690386	-0.185429	0.108975	0.304612	0.0471719	0.0977601	-0.126453	0.257941	-0.185429	-0.185429	-0.183443	0.0486905	0.128777	-0.0920893	-0.185429	-0.0568996	-0.0908866	-0.185429	-0.050575	-0.167001	-0.185429
#313	-0.0870777	-0.0691718	-0.0856865	0.0847927	0.125764	-0.0400587	-0.0743227	-0.0921325	0.151066	0.0332436	0.00982166	-0.108526	0.142437	-0.0505396	0.00677271	-0.0475218	0.0848899	-0.00864829	-0.016208	-0.0480157	-0.116012	0.0685318	-0.133998	0.0415158	0.00190399	-0.0723506	0.0980347	-0.0239248	-0.126358	-0.0188145	0.155327	-0.146332	-0.0560842	-0.00117009	0.0275379	0.00263738	-0.192129	-0.0176927	0.045408	-0.00551312	-0.11513	-0.0333539	0.0102864	-0.0320318	0.0504992	-0.111695	0.065105	0.105013	0.149529
#314	0.0767064	-0.00921172	-0.190384	0.158501	-0.0527857	-0.0371866	0.0723303	-0.0880053	-0.102765	-0.190384	0.0532282	-0.100174	0.0334861	0.0957538	-0.139996	0.0985016	-0.10652	0.231326	0.356772	-0.0136015	-0.0532131	-0.110247	0.148872	-0.190384	-0.000722069	0.0290321	0.287645	-0.126589	-0.111127	0.0304489	-0.023866	-0.190384	0.0456411	-0.155974	0.114219	0.35884	-0.166849	-0.000207254	0.0848204	0.0574742	0.142503	-0.168402	-0.00896019	-0.0701741	0.0172517	0.0316264	-0.0325144	-0.0382231	-0.190384
#315	-0.175423	-0.0270514	-0.173378	-0.0500213	-0.174386	-0.00467188	0.0387394	-0.0518289	-0.118584	-0.179602	0.0823388	-0.15104	0.0629408	0.0137898	-0.0829577	-0.061677	-0.0378301	0.00540018	-0.0928282	0.213912	-0.112388	-0.158268	-0.0912916	0.120468	-0.117552	0.0108301	-0.118905	0.0450976	-0.13782	0.00544517	0.050196	-0.0856382	0.100426	-0.0573886	-0.0990508	-0.130019	-0.0468612	-0.0149105	0.131595	0.0453706	-0.0843341	-0.159596	-0.158378	0.192554	-0.0905849	-0.0190602	-0.132058	-0.104075	0.0216405
#316	0.340938	-0.0553392	0.0743461	-0.0974339	0.0231441	0.370379	0.109403	-0.0386365	0.224703	-0.0759484	-0.073791	-0.166727	-0.102043	0.336232	-0.118815	-0.0706151	0.0624822	0.08984	-0.0632494	0.0156178	0.035886	0.106843	0.277696	0.104335	0.14223	-0.0649329	-0.111173	-0.0893491	0.0336286	0.0340029	0.0631415	0.0407779	-0.0581438	-0.0152032	-0.0849161	0.0573134	0.242965	-0.128202	0.0518671	0.0670092	-0.0885315	-0.0576602	-0.0515022	-0.176878	-0.00458265	-0.186091	-0.0401951	0.0375208	0.11308
#317	-0.099126	-0.0874003	-0.0188088	0.0174285	-0.060022	0.14781	0.0688665	0.0492653	-0.173945	0.0108568	-0.0350881	-0.00954761	0.243507	-0.077014	-0.149564	0.111373	0.198635	-0.0164543	0.0239664	-0.111988	0.0183541	-0.0610944	-0.0839697	-0.017336	-0.00339257	-0.0895322	-0.186363	0.113436	0.0193263	-0.111111	-0.185	0.0814129	-0.157084	-0.106285	-0.0495583	-0.0248131	-0.0871545	0.0427133	0.113233	-0.0173967	-0.0892062	0.0691653	0.48944	0.162658	-0.178032	0.255722	-0.137926	0.0442026	-0.102337
#318	-0.115708	0.0698409	-0.110724	0.143131	-0.0184972	0.271948	0.105497	0.0252697	0.0198182	0.0800169	-0.0148424	-0.122378	-0.135577	-0.0809899	-0.0859315	-0.0149883	-0.0188584	0.188832	-0.0320457	0.043779	-0.0364169	0.055068	0.0141091	0.154544	0.0577392	-0.0135589	0.160627	0.0482688	-0.113596	0.298631	-0.135408	0.11025	-0.0361459	-0.0646171	-0.10338	-0.0269725	-0.0396285	-0.156003	-0.0192891	0.10812	-0.0708356	0.217756	0.0464753	-0.0424843	0.153569	-0.0255242	0.074185	0.126486	-0.131463
#319	-0.18801	0.0151105	-0.18801	0.0326461	0.166993	-0.18801	0.0567812	-0.108885	-0.18801	-0.139639	-0.121981	0.0797254	0.0815073	-0.18801	-0.0879393	0.35586	0.502517	-0.136534	0.204457	0.594929	-0.18801	0.38561	-0.18801	0.0603491	-0.18801	-0.18801	-0.0680241	-0.0780301	-0.18801	-0.18801	-0.18801	-0.152248	-0.18801	0.193298	-0.18801	0.279569	-0.18801	-0.18801	-0.18801	-0.18801	-0.0723604	0.0625633	0.464208	-0.18801	-0.00300899	0.0792558	-0.18801	0.26977	0.163652
#320	0.0538464	-0.167051	-0.0475986	-0.0195317	0.0106336	-0.180285	-0.204035	-0.0813109	-0.0604148	0.0286819	0.382148	-0.150145	-0.0671481	0.319325	0.11334	0.0296777	0.287109	-0.115995	0.473854	0.00234413	-0.189705	0.0296209	0.184272	0.0468419	-0.0774552	0.165268	-0.205823	0.0103795	-0.0818934	-0.149991	-0.125319	0.247575	-0.160551	-0.0750689	0.138577	-0.205823	0.354866	-0.205823	0.0111873	0.147937	-0.205823	-0.161944	-0.0295643	0.454452	-0.175734	0.159124	0.175567	0.183221	0.0462789
#321	-0.127979	-0.0602473	-0.138238	-0.170141	-0.167672	0.247832	0.0344361	-0.0160624	-0.0693226	0.333328	0.126636	-0.0540699	-0.153892	0.00105706	-0.0906393	-0.0254438	0.0792913	-0.0285688	0.0325362	-0.163696	-0.165985	-0.0500916	0.113558	-0.0346974	0.00272563	-0.0729806	-0.0666837	0.216097	0.0781874	0.021608	0.00663956	-0.00416371	-0.0991544	-0.14678	-0.0219369	0.184859	-0.0157425	0.154915	-0.173717	0.0397669	-0.0915484	0.102059	-0.0760116	-0.108725	-0.0595002	-0.0656523	-0.066828	-0.120705	0.221859
#322	-0.176934	-0.192355	0.254579	-0.111591	-0.0992132	0.148065	-0.031712	-0.135623	-0.192355	0.0947441	0.0316415	-0.192355	-0.137473	-0.192355	-0.192355	-0.192355	-0.192355	0.269403	-0.1677	-0.192355	-0.192355	-0.109964	-0.192355	-0.192355	-0.166732	0.0678763	0.105111	-0.151874	-0.192355	-0.192355	-0.192355	-0.192355	0.109206	0.28909	-0.135685	-0.192355	-0.192355	0.037573	-0.192355	0.799463	-0.137253	0.162549	0.108632	-0.104101	0.0734309	0.00853132	-0.124563	-0.136622	-0.192355
#323	-0.146954	-0.0262618	-0.0136682	-0.147038	-0.0791473	-0.0215155	-0.0674704	-0.0503434	-0.0808587	-0.0629391	-0.0943311	-0.134658	-0.13866	-0.0473001	-0.0645334	-0.00267314	-0.0533336	0.0302715	0.136807	-0.00515119	0.226262	0.117744	0.0712293	-0.0157472	-0.110153	0.154399	0.277339	-0.019309	0.382199	0.167846	0.333606	0.160138	-0.00859684	-0.106029	0.0349775	0.189679	0.384128	0.286708	0.0653602	-0.00884582	0.153775	0.336135	0.0643085	0.212873	0.0404486	-0.0143759	0.182578	0.331995	0.127097
#324	-0.100988	0.0546089	-0.131355	-0.115321	0.187614	-0.0952799	0.0340447	-0.120766	-0.00583957	-0.156762	-0.153171	-0.10941	-0.189195	-0.0788491	-0.0215855	-0.0531547	0.0437611	0.00209378	0.0272168	-0.172585	-0.0869367	0.0857222	0.0240329	-0.0790784	-0.114925	0.404092	0.774843	0.242599	-0.175079	-0.0747735	0.248584	0.0159687	-0.0193779	-0.00459828	0.174712	0.0647085	-0.0816624	-0.0438334	-0.00794465	-0.195927	-0.195927	-0.155106	-0.195927	-0.16937	0.215302	-0.162162	-0.0115242	-0.195927	-0.0405536
#325	-0.0145776	-0.107958	-0.048774	-0.0652613	-0.0693957	-0.0344508	-0.174398	0.266758	-0.147703	0.0460122	-0.106956	-0.0906993	0.156309	0.0527402	-0.0349484	0.0535105	0.0387191	0.0283952	-0.13618	-0.147779	-0.173835	-0.0614461	0.00485893	-0.0789921	-0.0287032	-0.137823	-0.128646	0.0390715	-0.123356	0.164783	-0.00755638	-0.0135343	-0.0672152	-0.0188554	-0.00081476	-0.0468167	-0.0653059	0.138836	0.0287833	-0.106792	0.0289172	-0.0359352	-0.0984	-0.06741	-0.140811	-0.00813857	-0.0436228	-0.174398	-0.0130728
#326	-0.00433168	-0.00538617	-0.0689454	0.0380983	0.0367042	-0.121994	-0.0816128	0.0589771	-0.081102	-0.0161054	-0.144193	0.071124	0.0250525	0.0971381	0.00347838	-0.125697	-0.0689875	-0.0291311	-0.0047888	-0.0321462	-0.0120724	-0.0911769	-0.0240276	0.174839	0.0402607	0.133191	-0.099089	-0.0611243	0.176701	-0.0311378	-0.14379	0.168391	-0.00351663	-0.0264557	-0.0125669	-0.0408524	-0.0838623	0.0196695	-0.0458529	0.00208644	0.0436962	-0.022268	-0.10256	-0.00863505	-0.00277564	-0.0503743	-0.118588	-0.0299157	0.150478
#327	0.0199825	0.309738	-0.182798	0.0231068	0.112579	-0.0154235	-0.182798	-0.162219	-0.103288	0.0986234	0.956064	-0.0198126	-0.0157967	-0.157265	-0.0260072	-0.18125	-0.115645	-0.150734	0.249522	-0.182798	0.0514839	0.0508723	-0.182798	0.0476352	-0.156089	-0.0727811	-0.0703331	-0.134146	0.0343792	-0.112739	0.134237	0.0235844	-0.139355	-0.150885	-0.182798	-0.0570399	0.0245428	-0.147057	-0.00344787	-0.182798	-0.0449508	0.00333454	-0.0137191	0.218819	-0.0671096	-0.0278807	-0.0259305	-0.14011	-0.144089
#328	0.0341961	-0.185698	0.248725	0.01126	-0.0993673	-0.0619936	0.145162	-0.130869	-0.174086	-0.0991482	0.0870161	-0.00610828	-0.0391563	-0.0310926	-0.0823367	-0.0294867	-0.117228	-0.0729127	0.137267	-0.0421224	0.280983	-0.108862	-0.149514	-0.0736269	-0.0589402	0.345204	-0.0309512	-0.113475	0.208453	0.144297	-0.081528	0.0125208	-0.1112	-0.130842	0.164929	-0.166215	0.0568693	-0.137491	-0.178138	0.0569419	0.125289	-0.144598	-0.0733653	-0.125045	-0.138657	-0.0526486	-0.1073	-0.000512115	0.017139
#329	-0.135626	-0.0958689	-0.0904946	-0.12663	-0.107652	-0.000989378	-0.110171	-0.00835514	0.013741	-0.0352821	-0.0665098	-0.0523467	-0.0162804	-0.0304128	-0.0490219	0.00524507	-0.141734	-0.147893	0.0370237	-0.159915	-0.202955	0.0055844	-0.0272607	0.115192	0.113461	-0.184241	-0.19647	0.0941991	0.336121	-0.000689774	0.0707781	-0.0487638	-0.139024	-0.090104	0.0438684	-0.0587887	-0.180492	-0.170602	0.332384	-0.168168	-0.212941	0.0391214	-0.212941	-0.173449	0.104894	-0.075389	0.17507	0.00257902	0.428355
#330	0.0419227	-0.0559796	-0.00694942	-0.174337	0.120217	-0.0392333	-0.100999	-0.00974153	-0.0703145	-0.0961918	0.070223	0.040249	0.109772	0.0316606	-0.0310514	0.0166435	-0.0815398	-0.0203024	-0.0562351	-0.162176	0.0188625	-0.150382	-0.0512793	-0.163263	0.16049	0.0186052	0.00142261	-0.135207	-0.153961	-0.167844	-0.0644626	0.0928284	0.0129089	-0.0807202	-0.0812012	-0.00189389	-0.0615868	-0.100158	-0.0562064	-0.010312	-0.0259963	-0.0582376	-0.0129233	-0.162371	-0.0859662	-0.111403	0.00430451	-0.0407144	0.0112276
#331	-0.174343	-0.174343	-0.174343	-0.174343	0.130623	0.0355031	-0.174343	-0.083812	0.0835162	-0.0266191	0.431756	-0.174343	0.352663	-0.0721807	0.330472	-0.174343	0.544953	-0.174343	0.0229099	-0.174343	-0.0429136	-0.174343	0.0687507	-0.174343	0.598395	-0.174343	-0.174343	0.0376219	-0.0501739	-0.142925	-0.15275	0.095222	0.0120355	-0.174343	-0.02366	-0.174343	0.0373851	-0.174343	0.114011	-0.151609	-0.0180461	-0.158318	-0.127274	-0.172694	0.0815746	-0.174343	0.351503	-0.174343	-0.0686348
#332	0.224005	0.331863	0.0779441	-0.100888	-0.0885208	-0.146599	0.175067	-0.0534476	-0.0146626	-0.110495	0.0292855	0.0515161	-0.118617	-0.124145	-0.129322	-0.0167489	-0.0615707	-0.00207739	-0.0396304	-0.0620372	0.140169	-0.077512	0.0562236	-0.132296	-0.0781184	-0.138343	-0.0824079	-0.12393	0.1973	-0.0776704	0.00535267	0.257106	0.0145578	-0.0327125	-0.118256	-0.0833563	0.098113	-0.094421	-0.0550241	-0.117122	-0.0291632	0.245468	0.253535	0.272932	0.284476	0.602191	0.52772	0.707614	0.528457
#333	-0.015981	-0.0159571	-0.0547353	-0.0554795	-0.0269496	-0.116444	0.0695021	0.130986	0.104447	0.324563	-0.0854271	-0.0592562	0.0872367	0.0732101	-0.0318533	0.300424	-0.0197643	0.0264003	0.0402821	-0.00361992	-0.0303211	0.0117524	-0.10335	-0.00162862	0.109038	0.0921506	0.0719191	-0.0164762	-0.0400701	-0.0513856	-0.0466971	-0.0754272	-0.101073	-0.0993952	-0.0643357	-0.089824	0.0316178	-0.0903782	-0.0666265	-0.0894291	-0.0269197	0.026321	-0.044671	0.0983947	-0.115649	0.161505	-0.0554384	-0.110163	-0.0256096
#334	1.17451	0.0968782	-0.184602	-0.177342	0.084374	-0.184602	0.316237	-0.184602	-0.0605404	-0.184602	-0.0250812	0.0634673	0.129748	-0.184602	-0.0266748	0.0424515	0.253838	-0.0255623	0.197865	0.0654439	0.137233	-0.184602	-0.184602	-0.148839	-0.184602	-0.0890181	-0.184602	-0.116018	0.00480107	0.0588494	0.266045	0.197139	-0.184602	0.0812228	-0.182866	-0.0688464	-0.0710436	0.601414	-0.0607006	0.107265	0.0760225	0.471387	-0.0222851	-0.184602	-0.0802122	0.050867	-0.10617	0.481942	-0.184602
#335	-0.0402208	-0.116502	0.0115773	-0.199131	0.0890571	-0.0680234	-0.08753	0.141588	-0.0626474	-0.147616	0.225573	-0.169308	-0.0373906	-0.0192987	0.0551123	-0.133833	0.0913104	0.232866	-0.115772	0.0316244	-0.144015	0.000356492	0.359713	0.193547	-0.0272307	0.229822	0.0914823	0.0108121	0.006031	-0.00592594	0.197479	0.108615	0.0247084	0.075834	-0.117139	0.00286174	0.115212	-0.131805	0.121548	0.0341401	-0.15867	0.122009	0.130856	0.253437	-0.0756126	-0.112251	0.0576007	-0.0212536	-0.0646311
#336	-0.177925	-0.179223	-0.100055	0.0814002	-0.179223	-0.179223	-0.174489	0.215817	-0.179223	0.177579	-0.179223	-0.179223	0.177915	-0.0434562	-0.0439526	-0.0624345	-0.179223	0.066703	0.303831	-0.105485	0.410919	-0.177015	-0.179223	0.0384442	0.401243	-0.10423	-0.179223	-0.0488567	0.0457311	0.182475	-0.179223	-0.179223	-0.179223	-0.179223	-0.179223	-0.179223	-0.00916347	0.108406	-0.179223	0.521491	-0.179223	0.107814	-0.179223	-0.157779	-0.0731304	-0.179223	0.267439	0.0704276	-0.179223
#337	0.339331	-0.116924	0.883662	-0.157938	0.572166	-0.0423187	-0.157938	-0.00752311	-0.102997	-0.144086	0.129372	0.441105	0.547948	0.0422802	-0.0367499	-0.157938	0.414433	0.0235795	-0.0789319	-0.157938	0.0512971	-0.157938	0.180796	-0.157938	-0.0984022	-0.116788	0.533992	-0.157938	-0.120173	-0.157938	-0.0305467	-0.0402324	-0.157938	-0.157938	-0.0886151	-0.157938	0.183699	0.0890031	0.312963	-0.101613	-0.157938	-0.157938	-0.14766	0.460785	-0.0551466	-0.157938	0.459653	0.399637	-0.157938
#338	-0.116303	-0.0468853	-0.116133	-0.126783	0.0784559	0.141813	0.247843	-0.0221156	0.211591	0.241457	0.19078	0.365013	0.144702	0.326197	0.0650888	0.197531	0.244806	-0.0711369	0.161851	-0.0180202	0.218741	0.0274692	0.141771	-0.0858988	0.0191329	0.0372853	0.134718	0.103063	0.235561	0.164938	0.0648102	-0.065069	0.071613	-0.0468928	-0.0504775	-0.132987	-0.000718872	0.00703846	0.0102233	-0.0574206	0.11034	-0.13343	-0.0722194	-0.0939022	-0.0381049	0.0132522	0.102898	0.116331	0.222618
#339	-0.116625	0.0493139	-0.0721611	0.0772959	-0.116668	-0.034127	-0.064825	0.0691503	0.273035	0.0613502	-0.113299	-0.176262	-0.185835	0.0123929	-0.0169442	-0.160171	-0.0373737	-0.0272532	0.0658593	-0.097673	0.170581	0.197163	-0.129766	-0.102577	0.0625857	0.0552395	-0.158209	0.0388714	-0.0480008	-0.160516	0.0125139	0.189438	0.082729	-0.0608044	0.173439	-0.0536488	-0.0484223	0.155157	-0.129334	-0.0973452	0.129224	-0.127386	0.0519875	-0.123334	0.0868959	-0.112708	-0.0767488	0.113572	-0.0522456
#340	0.24928	0.0412308	-0.0204256	0.337722	-0.130845	-0.0100318	-0.134081	0.329756	0.175847	-0.194216	0.0900479	0.118637	-0.0770581	-0.0155991	0.0125792	0.17407	0.629134	0.19067	0.135027	-0.117627	-0.0208582	0.0308612	-0.0894004	-0.143422	-0.159104	-0.0517359	-0.11127	-0.118718	-0.0793875	0.0599637	-0.0578253	-0.109234	-0.170672	-0.0393407	-0.0577787	0.0784776	0.241495	0.214911	-0.0790559	-0.0911893	0.193353	-0.00819481	-0.0265451	0.135931	0.192366	0.0361387	-0.134654	0.0660285	-0.0839213
#341	0.0767104	-0.0319064	-0.165175	0.0488906	0.224754	-0.113645	0.570736	-0.165175	-0.0625301	-0.0314572	-0.165175	-0.0930671	-0.110329	0.241413	-0.165175	0.034048	-0.0039909	-0.165175	-0.0345215	-0.0813392	-0.114373	0.090047	-0.152002	-0.142859	-0.139295	-0.165175	0.12261	0.270026	-0.144405	-0.0742018	0.228439	0.184694	-0.165175	-0.0526477	0.0378677	0.235308	0.384588	0.036252	-0.1367	-0.147396	0.0443316	0.0139907	-0.00876616	-0.165175	-0.165175	0.240801	-0.165175	-0.165175	-0.0802188
#342	-0.0675	-0.0114094	0.0627403	0.507879	0.100012	0.0130466	0.0311244	-0.174097	-0.0257727	0.014443	-0.000991456	0.0626197	-0.0407145	0.159164	0.298288	-0.0477686	-0.0450418	-0.132581	-0.05751	0.324611	-0.0239962	-0.0620251	-0.148169	-0.0815895	0.0740178	0.0468307	-0.091693	0.0167807	0.105832	-0.0205266	-0.0016677	-0.118846	0.0417741	-0.163784	0.0269993	0.0368042	0.3185	-0.164102	-0.0829854	-0.0846964	-0.13351	0.156622	-0.148251	0.0183885	-0.0254208	0.0485721	-0.116296	-0.0499881	0.252043
#343	-0.137528	0.0370681	-0.0268451	-0.107804	-0.116272	0.241558	-0.147744	0.280189	0.090615	-0.0706498	0.0253213	-0.115456	-0.0556689	-0.126484	-0.0266045	0.0208259	0.249763	-0.0171687	-0.172607	-0.174539	-0.0886789	0.147538	-0.0232791	-0.104193	0.147944	0.26675	-0.12312	-0.174539	-0.151278	-0.0558928	-0.138551	-0.038972	-0.11308	0.381204	-0.0263455	-0.110041	0.100718	-0.174539	-0.116336	0.0604452	0.0221084	-0.00668364	0.289249	-0.0542906	-0.00947562	-0.0988702	-0.174539	-0.110076	-0.0331267
#344	0.0101599	-0.122506	-0.109303	-0.0973034	-0.0534628	0.0516619	-0.106135	-0.102279	0.100875	-0.0544063	0.00346251	-0.0784769	0.0742512	-0.0715756	-0.0102013	0.051855	-0.0440809	0.0456482	-0.0193723	0.0228031	0.0152755	0.070026	-0.020133	0.178171	-0.0964908	-0.132489	0.094628	0.0228311	0.174239	-0.119345	-0.0760874	-0.0398681	-0.0628164	-0.0491608	0.0445546	0.066244	-0.0592569	-0.0113832	-0.0789317	0.00171668	-0.0606029	-0.149111	-0.0587112	-0.0566741	0.0817993	-0.0356791	-0.0641652	0.170703	-0.0557097
#345	-0.0327777	-0.0208595	-0.185978	-0.0983022	-0.0841309	0.27157	-0.0871312	-0.0973045	0.0410378	-0.156826	-0.0475191	0.254914	0.00668779	0.0565638	0.178464	-0.0127931	0.0189012	0.0700234	0.152203	-0.107779	-0.0495931	-0.158866	-0.119618	-0.101791	0.0314476	0.0106325	-0.00132142	-0.00369744	-0.044991	-0.145728	-0.055265	-0.0525741	0.0769386	-0.207558	-0.0288164	-0.0588018	0.0444922	-0.0739212	-0.0429031	-0.110509	-0.156231	-0.0824724	0.141393	-0.135818	-0.103838	0.101369	-0.119476	-0.129995	-0.0722842
#346	0.0418637	-0.092069	-0.0767163	-0.0267277	-0.0364831	0.0501752	0.106489	-0.0829368	0.476693	0.058698	0.118872	0.0528827	0.108873	0.0184859	-0.0780159	-0.0688224	-0.107742	-0.138263	-0.0358367	0.0216018	0.0155706	-0.0461507	-0.0189856	-0.12329	-0.0407924	-0.160866	-0.0530343	-0.0513464	0.0603329	-0.0695067	-0.0973726	-0.123929	0.0198431	-0.0576497	0.176405	-0.0535793	-0.0213509	-0.00944611	-0.00723745	-0.01949	-0.174253	-0.02942	0.0582901	-0.0502113	-0.021559	0.0206071	0.0598633	0.0295487	0.105018
#347	-0.190215	0.18709	0.0658371	-0.190215	-0.140929	-0.0583517	-0.154885	0.0753364	-0.157238	-0.0107395	0.016484	-0.144458	0.0310432	-0.169695	0.234809	-0.190215	-0.190215	-0.167998	-0.179404	-0.190215	-0.0363578	-0.0988644	-0.145698	-0.0559997	-0.0907405	-0.189629	-0.127834	0.267899	0.138493	0.138039	-0.0707098	-0.0341668	0.045164	-0.0835096	-0.166823	-0.0168528	0.279529	0.0946736	-0.00361937	0.010524	0.0944942	-0.0159803	0.0980596	-0.0552896	0.00423282	-0.0336342	-0.146563	0.000642333	-0.010175
#348	-0.0467124	0.0908488	-0.0532792	-0.043918	-0.0400305	0.0265571	-0.0175928	-0.0916574	-0.0606277	-0.11783	-0.138765	-0.0934384	0.0683049	-0.0310107	0.0436246	0.175598	-0.0893233	0.0108089	-0.129412	-0.0111062	0.0868635	0.0729246	-0.128916	-0.0197585	-0.0885261	-0.012906	-0.0293914	-0.107873	-0.0726102	-0.0207675	0.0266092	-0.0248799	-0.122647	-0.0765594	-0.0242875	0.0601216	-0.0261743	-0.0147864	0.0391468	-0.0168359	-0.0957217	-0.119335	0.0361192	-0.0942342	-0.0456971	-0.0635519	-0.049301	-0.0759806	-0.136395
#349	0.433809	-0.182729	-0.17809	0.0919379	0.0277828	-0.182729	0.105395	-0.182729	0.132578	0.0135444	0.101282	-0.0387615	-0.182455	-0.182729	-0.0983595	0.0515135	-0.0437328	-0.133592	-0.170178	-0.182729	-0.159889	0.0437716	0.315707	0.112568	-0.182729	0.486988	-0.182729	0.0262238	-0.182729	0.332724	-0.175022	-0.0563123	0.207907	-0.182729	-0.0365701	-0.026526	0.0127692	-0.137239	0.00998629	-0.182729	-0.106908	-0.182729	-0.182729	-0.00748161	-0.182729	0.444758	-0.182729	0.224596	0.312127
#350	0.0495	0.129467	-0.0919768	-0.0769828	0.192419	-0.0873279	0.0281796	-0.0942922	-0.0312443	-0.121026	-0.0572657	-0.111543	-0.0447316	-0.0985189	-0.0946477	-0.137864	-0.0616596	-0.113926	-0.0992249	-0.0414254	-0.032678	0.0719297	0.239489	-0.0521873	-0.0897654	-0.159926	0.105984	-0.159783	0.0575973	-0.113762	0.0661921	-0.00790279	0.0168829	-0.143941	0.0591907	-0.0660723	-0.0985037	-0.150996	-0.00393616	0.266934	0.223804	-0.0270537	-0.0718699	0.0894364	-0.0505725	-0.0890797	0.0568196	0.177945	-0.0799743
#351	-0.171493	0.0091495	-0.154656	0.0704579	0.213469	0.01454	0.0746937	-0.0522709	0.167389	-0.183245	-0.0346813	0.0199066	0.0411755	-0.0871919	-0.00950842	-0.0625322	0.133626	-0.00714798	-0.0639626	-0.138439	-0.0470111	-0.108978	0.108963	-0.0663345	0.185753	-0.0107361	0.0459101	-0.0894277	-0.0719903	0.445774	-0.0541292	0.0409052	0.114502	-0.103336	0.0020712	0.10112	0.0578352	-0.139187	0.0815117	0.174327	0.0658966	-0.0885976	-0.118279	-0.165574	-0.031018	0.0861034	-0.066409	0.219648	0.0351727
#352	-0.1182	-0.109859	-0.0640908	0.131623	0.0253875	-0.0580702	-0.00614016	-0.194083	-0.10129	-0.176603	-0.0822018	0.180574	-0.0759393	-0.0511314	0.165181	-0.063382	-0.179725	0.106157	-0.0115695	-0.0718311	-0.070442	-0.030159	-0.0779742	0.288244	0.135792	-0.0936188	0.096831	0.164019	-0.00475832	0.0155774	0.335094	0.0729678	0.0174575	0.043274	-0.200374	-0.178462	0.0845283	-0.167507	0.00802584	-0.161181	-0.156339	0.0779144	0.0673451	0.170456	-0.0132805	-0.0248468	-0.0948718	-0.138393	0.0621485
#353	-0.0165281	-0.0880999	-0.0308933	0.011654	-0.0615445	-0.0877934	-0.0975643	-0.0339377	-0.0260171	-0.0949311	-0.124771	0.0506141	-0.0741918	-0.127215	0.0353429	-0.102159	-0.1232	-0.00680156	-0.0483817	-0.0880061	0.00406662	-0.0485717	0.0478634	-0.0666773	0.0112628	-0.0227487	-0.04073	-0.0395026	0.0189204	-0.046586	-0.0104104	-0.0733358	-0.0214537	0.114621	-0.0262201	-0.111016	-0.0445335	-0.0921403	-0.0496353	-0.0055221	-0.0686136	-0.0935211	-0.0684238	0.0882867	-0.0184789	-0.0672008	-0.0376352	-0.0590761	0.0700487
#354	-0.160628	-0.118225	-0.0631173	-0.126205	0.244987	0.188216	0.0705652	0.145759	0.0478583	0.190817	0.0819093	0.0219634	-0.102341	-0.159183	0.016201	0.0997517	0.0387599	-0.0131503	-0.0987447	-0.139988	0.033618	-0.176388	-0.139791	0.133118	-0.0220501	-0.181068	-0.0607158	0.0348181	-0.0627898	-0.139819	-0.0142862	-0.0168372	0.0172662	-0.121456	-0.112704	0.0193545	0.133493	-0.0296726	-0.00720611	0.123885	-0.165706	0.0293116	-0.15315	0.102708	-0.141294	1.33072	-0.00368924	-0.00548533	-0.0114413
#355	0.118245	0.01306	0.050825	-0.040672	0.0295542	-0.0432218	-0.146362	0.020295	-0.0294583	-0.0796706	0.00887478	-0.0538749	-0.110796	-0.00900776	-0.0657599	0.0401637	-0.09847	-0.132977	-0.0276209	-0.108464	-0.155089	-0.00307231	-0.0162219	-0.0406237	-0.0138827	-0.0482423	0.0186352	-0.0403659	-0.0157752	-0.10249	-0.0690237	0.140795	-0.110147	0.0446864	-0.165924	-0.118409	0.0766464	-0.0381267	0.0946466	0.0880258	-0.0833166	0.0478517	-0.104219	-0.0890957	-0.0194483	-0.165928	0.0670214	-0.0428666	0.0205157
#356	-0.0159395	-0.113787	-0.1683	-0.157228	-0.0689106	-0.108741	-0.0476489	-0.109151	-0.1683	-0.0881357	-0.0935535	-0.1683	-0.1683	0.386296	-0.153542	-0.1683	0.159642	-0.0199884	-0.101069	-0.156372	0.0973448	0.112788	-0.1683	-0.0604267	0.235514	-0.0174365	0.15812	-0.0683882	-0.0796368	-0.1683	-0.0854058	0.0935938	0.058624	-0.147246	-0.130169	-0.0852547	-0.1683	-0.0801072	-0.129009	-0.0187507	-0.087501	-0.0398336	0.0640615	-0.0137908	0.18241	-0.0487211	-0.0713789	0.123183	-0.0894116
#357	-0.0747333	0.154109	0.0186933	-0.165167	-0.136954	0.0260636	0.190519	-0.0878817	-0.144769	-0.017802	-0.0107554	-0.0956068	-0.0688979	-0.0212223	0.0868623	0.0169088	-0.163381	-0.170801	-0.170801	0.0167877	0.111422	0.0435523	0.0363093	-0.109309	-0.0112145	0.862955	-0.0248127	0.0364015	0.0510742	-0.157843	-0.170801	0.204668	-0.161427	-0.152531	0.0535305	0.0175963	0.102937	0.0506538	-0.0480031	-0.0299903	0.0278528	0.192601	0.0813979	-0.0717489	-0.110856	0.00601257	-0.120729	0.121775	-0.0811841
#358	-0.182948	-0.195863	0.035765	-0.100605	-0.182098	-0.108738	-0.195863	-0.156142	-0.153722	0.0390048	-0.124622	-0.0287834	-0.07783	-0.0286944	-0.191511	-0.111039	0.126273	0.199893	0.0202749	0.538944	-0.195863	0.280563	-0.0648111	-0.104285	-0.0642748	-0.166004	-0.179442	0.117227	-0.136647	-0.0174331	0.125735	0.162958	0.0946786	0.059491	-0.126272	0.225144	-0.154185	0.0557153	-0.079745	0.0758744	-0.0391021	0.31161	0.235685	0.148167	-0.0558015	-0.0856552	0.177428	-0.0424605	-0.070779
#359	-0.0347811	-0.124462	-0.111303	-0.0414595	0.175009	0.221069	0.0409691	-0.0479056	0.00644498	0.0880602	-0.0338469	-0.0813555	-0.0813088	-0.186567	-0.0803035	-0.16342	-0.0309959	-0.143797	-0.123004	-0.199019	0.0153407	0.34167	0.0265706	-0.112445	0.184847	-0.164555	-0.207889	-0.142645	-0.0172181	0.189948	0.250126	0.0669594	0.198262	-0.207889	-0.142557	0.294661	-0.138414	-0.0963179	-0.207889	-0.161363	-0.201718	0.0951257	-0.191538	-0.0942626	-0.162164	-0.0670717	-0.207889	-0.108704	-0.159624
#360	0.054669	0.0284776	-0.114026	-0.0364237	0.160983	-0.130357	-0.135963	0.241919	-0.0200524	-0.0272572	-0.0854729	-0.1152	0.092791	-0.0632059	0.101757	-0.12868	-0.0932281	0.242306	-0.10441	-0.0580183	-0.0768216	0.0225044	0.0523517	-0.0131746	-0.0546245	-0.127793	0.172286	-0.151933	0.207177	0.149432	0.124117	0.128126	0.0559301	-0.17207	-0.045962	-0.0212666	0.0280488	0.443123	-0.0677685	-0.124548	0.28802	-0.0109612	0.0898343	-0.0648108	-0.00377329	-0.0831148	0.00798017	-0.0383925	0.0651703
#361	-0.078428	-0.0345602	-0.0305144	0.0654273	0.412277	0.42185	0.430388	-0.0450538	-0.060906	-0.071936	-0.111209	-0.063759	-0.0876005	0.249934	0.0842521	-0.035273	-0.092859	-0.0345685	-0.0924528	-0.036456	-0.0620637	-0.102395	-0.0247818	-0.105771	-0.0940697	0.0472308	-0.143863	-0.0411234	0.0545696	-0.146134	-0.0406445	0.0153208	-0.128362	0.0485649	-0.0157083	0.139965	-0.0723746	-0.151223	-0.0575805	0.356093	-0.0497643	-0.0459455	-0.000738651	-0.0332289	-0.153815	-0.06319	-0.00362435	0.0118897	0.216551
#362	-0.136944	-0.070959	-0.143361	0.202665	-0.041344	-0.037022	-0.185022	-0.183579	0.179039	-0.143481	-0.0168623	-0.0996803	0.477488	-0.185022	0.113877	-0.111107	-0.175074	0.142797	-0.104069	-0.117187	-0.0854181	0.0531249	-0.185022	-0.052175	-0.0393793	-0.185022	-0.0126066	0.0236497	-0.0235843	-0.153964	0.0304525	-0.011408	0.0568476	-0.0268149	-0.132689	0.041986	-0.0793819	0.0439082	0.0647817	-0.119671	-0.185022	-0.105092	-0.0986887	-0.143695	-0.173752	-0.123649	-0.0344067	-0.0716396	-0.0643483
#363	0.0870023	0.0603264	-0.0683007	0.0508251	0.34234	-0.0565239	0.208683	0.129449	0.17041	-0.0946153	-0.118065	-0.151364	-0.0220535	-0.111333	-0.00696994	0.00507207	0.0148102	-0.0199955	0.0288101	-0.0573931	-0.148681	-0.0481974	0.220297	-0.0819769	-0.0802934	0.151053	0.00650646	0.0654865	-0.113475	-0.170281	0.14249	-0.0822113	-0.0672833	0.234955	0.165057	0.0414643	0.0112537	0.154878	-0.0297089	0.0224172	0.0986568	-0.137732	0.186963	0.0988797	-0.0736852	-0.0789729	0.155423	-0.00635617	0.0951803
#364	-0.0693519	0.0838811	-0.0567105	-0.0946979	-0.0014837	-0.147705	0.222329	0.238594	-0.0958095	-0.0881745	-0.00991411	0.0551648	0.134376	0.255902	-0.0630652	-0.0493315	0.191275	-0.00457798	-0.129938	-0.135309	-0.0853104	-0.130501	-0.0263973	-0.144915	0.0332407	-0.0821436	-0.0626549	0.21745	-0.0246472	-0.092284	0.187638	0.392025	0.0163454	0.0334491	0.0101898	-0.107706	0.0605815	-0.0665347	0.19558	0.127584	-0.143712	-0.109205	-0.0318489	0.127094	0.0328275	0.0190361	0.0288321	-0.140736	-0.0648992
#365	-0.111943	-0.0548294	-0.0588489	-0.0886588	-0.121744	-0.162665	-0.0773005	-0.17699	-5.03713e-05	-0.0927529	-0.0458352	0.000134834	-0.0427888	0.053884	-0.101766	-0.0370008	-0.153335	-0.026255	0.031626	-0.0141182	0.0350838	-0.160029	-0.128625	-0.100503	-0.127483	0.0383931	-0.156445	-0.157363	-0.0404955	0.0752226	-0.0302372	0.0778501	0.0956226	-0.139887	0.110156	-0.134448	-0.106245	-0.105416	-0.111145	-0.0154892	-0.0252815	-0.130767	-0.112393	-0.0858591	-0.180276	0.180036	-0.0171366	-0.100073	-0.136944
#366	-0.0335994	-0.190856	-0.00320979	-0.073901	-0.188805	-0.120236	-0.052775	-0.125788	0.0169281	0.188356	0.125466	-0.16131	0.167351	-0.195192	-0.195192	-0.133068	-0.102227	-0.120821	0.00538433	0.420208	-0.132178	-0.140406	0.0744351	0.160993	-0.0371327	0.0588442	-0.195192	0.0562687	0.0520072	-0.149324	0.235351	0.125122	-0.195192	0.244361	0.468134	0.687651	0.860729	0.563106	-0.0141153	0.517758	0.0439639	0.0663403	0.0172557	0.0443921	-0.124221	0.0030521	0.317497	-0.183735	0.133254
#367	-0.0948725	-0.0128433	-0.0418006	0.0851305	-0.043188	-0.159907	0.0115726	-0.109159	-0.0491814	-0.0137993	-0.0341154	-0.0776596	0.0220856	-0.0497215	-0.106863	0.0126064	0.122922	0.0359818	-0.128621	-0.0880238	-0.0313228	-0.053875	-0.120011	0.185525	0.0369626	-0.105407	-0.0179145	-0.0848639	-0.0745486	-0.0509443	-0.0486741	0.112883	-0.0346661	-0.0791833	0.30253	0.0559466	-0.0830092	-0.114046	-0.0800058	-0.0364801	0.0827683	0.0721792	-0.152963	0.142486	-0.0637043	-0.0615101	-0.0156297	0.0411112	0.0040155
#368	-0.128496	-0.082923	-0.0287152	-0.081388	0.08456	0.101677	-0.0440644	-0.113292	-0.053043	-0.0839347	-0.0693581	-0.0927298	0.00909947	0.174853	-0.0565277	-0.159335	-0.0243061	0.0555849	0.157094	-0.0823727	0.0142556	0.0601506	-0.0299411	-0.12121	0.00335465	0.217139	-0.0905636	-0.027321	-0.00657954	-0.19012	0.0212229	0.0310001	0.0684402	-0.152788	0.119068	0.16858	0.260769	-0.0344054	0.0593982	0.11828	-0.00255302	0.0585212	-0.0566178	0.120736	0.135794	0.0314516	0.371945	-0.00249316	-0.12071
#369	-0.151435	-0.109641	0.224791	-0.13135	0.0985317	0.0868828	0.413693	-0.113775	-0.152774	-0.067853	-0.104067	0.322766	0.129984	0.0784653	0.378804	0.106947	0.168812	0.0780775	-0.138507	-0.179116	-0.138599	0.00296831	0.0525523	0.0528512	0.311602	0.556528	0.0823985	-0.130472	-0.0428967	-0.150782	0.233197	0.107721	-0.131058	0.109141	-0.161973	0.388269	-0.0521225	-0.0659733	-0.118616	-0.130355	-0.125428	0.38227	-0.175433	-0.040271	0.00957408	0.168384	-0.179116	-0.117339	0.0484989
#370	-0.125253	-0.107851	-0.15394	-0.15394	-0.15394	-0.0639285	-0.15394	-0.12331	-0.00551094	0.261327	-0.0481162	0.0298356	-0.15394	-0.151144	-0.0727703	0.0216212	-0.15394	-0.15394	-0.15394	-0.0323242	-0.0472631	-0.144142	0.358157	-0.15394	0.201806	0.00953189	-0.0231367	-0.15394	-0.15394	0.149886	0.246608	0.0860027	-0.15394	-0.0373819	-0.15394	0.0232387	-0.0795714	0.255047	-0.105258	-0.0653111	-0.101463	-0.15394	-0.0719685	-0.00220901	-0.15394	0.0431078	-0.00639825	-0.0582757	0.00284204
#371	-0.0863011	-0.112866	-0.0972491	-0.0160502	-0.0762875	-0.0760617	-0.041411	0.0677764	0.18134	-0.0841107	-0.165737	-0.122208	-0.0369731	-0.112738	-0.0183502	-0.0682724	-0.0215482	-0.188093	-0.0764426	-0.0453477	-0.0720716	-0.0357095	-0.088256	-0.0509056	-0.0693864	-0.128518	-0.0809715	-0.152355	-0.175179	-0.118723	-0.0198649	-0.0439199	-0.0706245	-0.0356129	-0.106316	-0.0563551	0.0499475	0.0164719	-0.121044	0.108845	-0.145094	0.0732358	-0.00924252	0.110181	-0.0725391	-0.0115253	0.0847473	-0.128575	-0.0973522
#372	-0.0264213	-0.0228422	-0.00355964	0.0488437	-0.182187	0.0324771	0.19423	-0.176415	-0.182187	0.0234486	-0.0758186	-0.0155006	0.726813	0.283795	-0.156777	1.17123	0.609472	-0.0995892	0.16465	-0.120889	0.0392881	-0.14516	0.569582	-0.0526353	-0.182187	0.8448	0.213754	0.876886	-0.0844757	-0.0885199	-0.116745	-0.167305	-0.122751	-0.0884036	-0.0947955	-0.110778	-0.125923	-0.179909	0.0350795	-0.032042	-0.0567225	0.0328909	-0.13475	0.139694	0.0602837	0.166022	-0.0108888	0.0307308	-0.0264397
#373	0.0711958	-0.00975828	-0.215461	-0.0294664	-0.0469241	-0.100236	0.206589	-0.118026	0.0689683	-0.000827543	0.276321	0.0286132	-0.0636306	0.28103	-0.0247599	-0.181062	-0.0359313	-0.0854516	-0.10499	-0.0572245	-0.147779	0.0127051	-0.00383038	-0.203961	-0.19624	-0.129924	-0.178357	-0.0932872	-0.0991274	-0.0250276	0.0658088	-0.148004	0.0830561	0.0241277	-0.00800237	0.102535	-0.0861953	-0.143226	0.0682165	0.158658	-0.232344	0.0917987	-0.230915	-0.0695775	-0.0691823	0.164196	0.0128797	0.0696226	-0.117408
#374	-0.180705	-0.110682	0.111308	0.0455291	-0.168222	-0.180705	-0.01835	-0.0152347	0.100052	0.0991698	-0.180705	-0.0687234	-0.135458	-0.0298497	-0.180705	-0.0857597	-0.180705	0.0864331	-0.17709	-0.0667293	-0.136979	0.0758293	-0.0992694	-0.0674435	0.00408018	0.1335	0.00179688	0.0726747	0.0746275	-0.090127	0.0103364	0.260774	-0.0477568	0.311013	-0.0610413	-0.0406423	0.0593733	-0.0380053	0.0299438	-0.165452	-0.0948376	-0.0140244	-0.0349005	-0.180705	-0.0499896	-0.0914968	-0.0328732	0.0600859	-0.0920556
#375	-0.0926784	0.0118957	-0.0195476	-0.0037672	-0.067885	0.0534219	0.000468015	-0.1989	0.0584475	-0.137838	0.211559	-0.0253063	-0.187906	0.150484	0.0396901	0.0861936	0.388622	-0.0795321	0.538321	-0.0336726	0.102733	-0.0482674	0.170783	-0.106223	-0.105273	-0.173695	0.253986	0.0316284	-0.0372688	-0.208782	0.0415317	0.0611331	-0.109402	-0.035917	-0.00773624	0.386775	0.000585947	-0.0278633	0.116921	-0.0798186	0.0151446	0.192458	0.0216041	0.0818209	-0.0165886	0.0917382	0.138928	0.313832	0.107818
#376	-0.0936508	-0.136408	-0.122251	-0.0720662	-0.0850121	-0.1098	-0.0744109	0.04672	-0.076955	-0.0115252	-0.0654871	-0.151113	0.0968207	-0.041263	0.0318859	-0.109825	-0.0242813	0.183821	0.173356	-0.129463	-0.0874244	-0.0611292	0.0371788	0.00643876	0.0548674	-0.0327153	-0.106274	0.00206424	0.0724235	-0.161744	-0.045682	-0.0534144	-0.083737	-0.095386	-0.129948	0.0342455	-0.00462885	-0.110511	-0.0596376	-0.0620636	-0.022054	0.164085	-0.0112893	0.0451951	0.0343724	-0.0366918	-0.110959	-0.027327	0.0978466
#377	-0.0426324	-0.139623	-0.0309722	-0.14601	-0.167858	0.0756981	-0.0648289	-0.0843759	-0.162321	-0.0930351	0.023548	0.0573751	0.0625578	-0.125186	0.080064	-0.0989541	0.0345274	-0.101477	-0.149149	-0.141236	-0.121532	-0.0142195	-0.0236564	-0.0282535	-0.119509	0.0627286	0.0558652	-0.167858	-0.0135195	-0.0933491	-0.0459368	0.0297882	0.0195239	-0.113049	0.0182378	-0.0980642	-0.067122	0.0425553	0.0898462	-0.0982924	-0.103557	-0.100609	-0.027811	-0.135913	-0.0900867	-0.041866	-0.0114448	-0.0841732	-0.0122123
#378	0.205116	0.137878	0.0689679	0.2548	0.0199888	0.192859	0.0624758	-0.0986385	-0.0172524	0.0640706	-0.0770498	0.0114524	-0.0727207	0.0953648	-0.018189	0.0447403	-0.0258717	-0.0881362	-0.0898391	0.0207772	0.144093	0.122172	0.0131638	0.018376	0.0744718	-0.014949	0.194117	-0.159359	0.149824	0.0166624	-0.0669601	0.0868593	-0.0943943	-0.0189923	0.0505462	-0.108173	-0.0556737	-0.0200234	0.204111	-0.00347973	0.139049	-0.03645	-0.13499	0.00162341	-0.108968	0.0625925	0.00960288	0.0377757	0.105551
#379	0.0024602	0.0325621	-0.155236	0.108012	-0.199096	-0.0433645	-0.0603633	-0.043456	0.02518	-0.0358004	0.0272273	0.0450947	-0.0765616	0.261572	-0.142012	-0.011028	0.0165316	-0.0331042	0.115032	-0.0294483	-0.1236	0.0346095	-0.12345	-0.142651	-0.0486207	-0.126646	0.232401	0.140635	0.414842	-0.0955855	0.253441	-0.125138	-0.143143	0.0145108	-0.0284925	0.0668064	-0.029568	-0.138786	-0.0150167	-0.018167	-0.198636	-0.0888007	-0.171773	0.0388515	-0.0489149	0.0601656	0.0660589	-0.0218748	-0.127149
#380	-0.188211	-0.0544287	-0.0546307	0.0653581	-0.0959358	-0.166063	-0.148865	-0.0674888	0.00879337	0.239061	-0.126501	0.207846	0.525629	0.298677	0.0458634	-0.039214	-0.17994	-0.146096	0.0369274	-0.154304	-0.109053	0.312183	-0.182931	-0.196065	-0.124986	0.140969	-0.144411	-0.119377	0.19197	-0.0269567	-0.136322	0.216738	-0.127609	0.159163	0.00243429	-0.0427772	-0.00330671	-0.12252	0.34356	-0.174004	0.0230826	0.0288138	0.129047	-0.0976034	0.253877	-0.0214111	-0.0719908	-0.0479834	0.272453
#381	0.0754626	-0.108624	0.129762	-0.180172	-0.0484939	0.0182647	-0.0663581	0.19497	-0.0975585	0.0382297	-0.214001	0.0159131	0.0561423	0.0276603	0.143816	0.295307	0.336861	-0.0826854	0.0710042	0.15927	0.0494587	-0.198018	-0.0451147	0.0401759	0.0872924	-0.00562693	0.102734	0.168671	0.00705947	-0.0608613	-0.0723396	0.0470559	0.00211154	-0.0927653	-0.075361	-0.0435038	0.180638	-0.170482	0.167108	-0.00896496	0.00543047	-0.196618	-0.179077	0.0715595	-0.0633351	0.0179531	0.138667	0.079083	-0.156683
#382	0.159893	0.0688276	-0.0753529	-0.0600183	-0.0479493	-0.00140836	0.105442	0.0840023	0.174253	-0.0171201	0.200586	0.0197205	-0.0365268	-0.134416	-0.0815996	-0.134499	-0.128815	0.0374606	-0.0743247	-0.129225	-0.0208677	-0.0341054	-0.058341	-0.151463	-0.0524584	0.340021	-0.123813	0.00531737	-0.135249	-0.0124098	-0.116774	0.0768029	-0.0740063	-0.00479588	-0.0526926	0.0195954	-0.0827442	-0.150828	-0.0475087	-0.0446843	-0.0354196	0.0857648	-0.0219422	-0.0424126	-0.0226241	0.132827	0.312792	-0.0415168	0.122169
#383	0.148871	-0.0943647	0.143756	-0.01125	-0.0929474	-0.0321562	0.0198524	-0.0599933	-0.0682831	0.0395901	-0.0959616	-0.109365	0.0807669	-0.187364	0.123739	0.0161185	-0.0436342	-0.19025	-0.136131	0.0317924	-0.0810041	-0.0488187	-0.11492	0.0242377	0.163019	-0.0202017	-0.0975187	0.0995147	-0.11757	-0.134805	-0.173412	-0.0257371	0.0080493	0.109616	-0.19025	0.0422412	-0.0248841	-0.125023	0.0570658	0.151047	-0.106246	-0.1414	0.0830963	-0.0502342	0.159019	-0.115789	-0.151522	0.118154	-0.143812
#384	0.068462	0.193449	-0.0212356	0.0055413	0.0337382	-0.031577	0.552111	-0.0450578	-0.0605777	-0.149657	-0.0763778	-0.105877	0.212765	0.392197	0.146479	0.0274779	0.243713	-0.0319715	-0.0176526	-0.00375991	-0.0742693	-0.0484405	-0.140221	-0.0705367	0.072556	-0.0126691	0.0482781	0.0692464	-0.0428623	0.113901	0.0561058	-0.186031	-0.140782	0.00225202	-0.0767332	0.00544889	-0.0125071	-0.0476943	0.0703452	-0.122352	0.0263734	-0.0682929	0.0962752	-0.0765536	-0.0151396	-0.0594304	0.164458	0.126753	-0.100853
#385	-0.0458144	-0.15345	-0.132791	0.230605	0.0273859	-0.135056	0.0468084	0.0605237	-0.0599368	0.17252	0.221332	0.074472	-0.085356	-0.133658	0.0483215	-0.0363947	-0.141937	-0.0665906	-0.031098	-0.0462901	0.0892893	-0.112993	-0.0455059	-0.102659	0.00617518	-0.0443544	0.0709296	0.215967	-0.0600188	-0.0124903	0.0143553	-0.0511278	0.0608424	-0.0711267	-0.078943	0.0946781	0.200466	0.126442	0.0999857	-0.0321179	-0.0774821	0.0404675	-0.0803342	-0.1178	-0.0533958	-0.0972085	0.0691722	-0.0938541	-0.00677988
#386	0.0974014	-0.165547	-0.165547	-0.165547	-0.165547	-0.165547	-0.0315452	0.157781	-0.165547	-0.165547	-0.165547	0.687601	-0.165547	0.0652046	0.0643643	-0.165547	0.289908	-0.165547	-0.165547	-0.0704714	-0.165547	-0.165547	0.11003	-0.0792696	0.00175757	-0.0532686	-0.165547	0.132581	0.657974	0.0898454	0.769844	1.54189	0.102158	-0.165547	-0.078049	0.181023	-0.165547	-0.165547	-0.113273	-0.165547	-0.165547	-0.165547	-0.00369331	0.226528	0.260069	-0.0828683	0.14089	-0.162067	-0.165547
#387	-0.140623	0.0216639	-0.127796	-0.0847785	0.251035	-0.116381	0.16797	-0.0901128	-0.0346129	-0.0960635	-0.13064	0.0452825	-0.112959	0.0838627	0.240093	-0.0627105	-0.102102	-0.0910401	0.222691	0.178885	-0.103184	0.105209	-0.0376562	-0.168048	0.198155	-0.172994	-0.0769032	-0.0564886	-0.0530096	0.17788	-0.133369	0.0338654	0.103617	-0.0175483	-0.0908894	0.0682689	-0.0030012	0.0246287	0.0515355	-0.0421931	0.254425	0.0824866	-0.137375	-0.131241	0.0252939	-0.160725	-0.0818868	-0.10315	-0.00592693
#388	-0.113787	0.232684	-0.203492	-0.101656	-0.0775145	0.014726	-0.112153	-0.203492	0.897302	-0.0259625	0.141578	-0.167175	-0.0296736	-0.17165	-0.0330275	-0.0870418	0.172894	0.186708	-0.0120599	-0.202908	0.0521265	-0.079141	0.24705	0.0444413	-0.191823	-0.110963	0.196634	-0.119403	0.5907	0.278277	-0.138207	0.340672	-0.0408081	-0.194349	-0.147474	-0.0146102	-0.203492	-0.0249455	0.109463	-0.00272807	-0.0931858	-0.0407067	-0.191526	-0.071904	0.067314	-0.0950401	-0.0427226	0.0701719	-0.0474258
#389	-0.0115407	-0.0652986	-0.0272623	-0.127407	0.195912	0.0313259	0.0203323	0.0454881	-0.110848	-0.0475756	-0.0785446	0.181414	-0.065229	-0.104378	-0.0656605	0.132331	-0.0227966	-0.0850982	-0.0128846	0.0545375	-0.0151026	-0.144675	0.0504585	0.103898	0.271342	0.236999	0.160831	0.374611	-0.149986	-0.0152109	-0.0402714	0.0231339	0.0915704	-0.0415637	-0.0769925	-0.0218346	-0.0502462	0.0963984	-0.145027	0.289702	0.479728	0.155016	0.0868308	-0.110429	-0.080777	-0.0316293	-0.157367	-0.0971942	-0.12155
#390	0.0378288	0.0733401	0.229288	-0.126442	-0.169423	0.204061	-0.111508	-0.169423	0.244118	-0.0991375	0.186541	0.0278718	-0.169423	-0.169423	-0.169423	-0.169423	0.465196	-0.169423	-0.169423	0.0582987	0.195141	-0.169423	0.145282	-0.101667	0.120352	-0.169423	-0.072702	0.443151	-0.169423	-0.156197	-0.169423	-0.169423	0.138931	-0.134336	-0.110445	0.128269	-0.169423	-0.169423	-0.169423	-0.0726559	-0.169423	-0.0675917	-0.169423	-0.160757	-0.169423	-0.11334	0.14938	0.057163	0.137272
#391	-0.02636	-0.159119	-0.0878056	-0.145834	-0.104454	-0.00483229	-0.0129897	-0.0856066	-0.0425067	-0.103696	0.0303536	0.00110379	-0.130163	-0.0239304	0.0493588	-0.126839	0.0437539	0.15193	-0.0524292	-0.108279	-0.0493702	-0.119422	0.00127675	-0.0885334	-0.0790274	-0.0626805	0.118753	-0.0660835	-0.0502407	0.109553	0.0702669	-0.0139298	-0.0566898	-0.0769926	-0.0420485	-0.0740905	-0.0096425	0.0910377	-0.0251086	-0.105293	-0.0507125	-0.136324	0.0130115	-0.0645818	0.0122828	-0.00689025	-0.0205739	-0.0736871	-0.0796597
#392	-0.0983645	0.0793677	0.0269038	0.0392541	-0.142396	-0.0148872	0.0855595	-0.0571177	-0.113145	-0.107831	0.25611	0.0430319	-0.138656	-0.0871385	0.0737049	0.0845659	0.0421059	-0.174096	-0.0672705	0.262712	-0.0213204	0.00943244	0.238892	-0.130801	-0.117794	-0.0659334	-0.117441	-0.00685895	-0.00328809	-0.0344732	0.0395177	-0.0710281	0.0910864	0.0948649	-0.076141	-0.106703	0.0652052	-0.0728269	-0.135313	-0.0235361	-0.0401896	-0.104333	-0.0159677	-0.00990487	-0.0488641	0.0558207	0.111321	-0.0593159	0.124514
#393	0.163115	-0.21137	0.0378272	-0.179424	0.179277	0.0600278	0.0578345	-0.0432277	-0.17734	-0.178386	-0.235051	0.15255	0.0116599	-0.160539	-0.0474034	-0.157503	-0.0125937	-0.219859	-0.0410347	0.15012	-0.00752892	-0.0811978	-0.171346	-0.00248071	0.030211	0.0425383	-0.0678661	-0.0448367	0.333955	-0.171153	0.397785	0.274246	0.109911	0.1002	0.39163	-0.110083	0.0751092	0.00324543	0.461903	0.324975	-0.0969912	0.0910534	0.0816615	-0.111159	-0.187815	0.148422	-0.215156	-0.0440993	0.156813
#394	0.149455	0.00980589	-0.107788	0.00275672	-0.119956	0.0827096	0.147287	-0.0608112	-0.119956	-0.119956	-0.119956	-0.119956	0.0597392	-0.119956	-0.119956	0.0997664	-0.119956	0.0416686	-0.119956	0.406538	-0.119956	-0.119956	-0.0738047	-0.049755	-0.0608548	0.0476033	0.782611	0.100952	-0.119956	-0.119956	-0.119956	-0.119956	-0.0832414	-0.119956	-0.119956	-0.00706647	0.0563446	-0.049434	-0.0442989	-0.119956	-0.119956	-0.0324883	-0.119956	0.128758	0.00661298	0.0824772	-0.119956	0.0477643	0.348806
#395	0.118214	-0.145871	0.847029	-0.163197	0.577492	-0.182306	-0.0524822	-0.182306	-0.0267013	-0.182306	-0.182306	-0.130128	-0.0866105	-0.182306	0.21007	-0.149809	-0.182306	0.292055	0.21614	0.777191	0.066743	0.506782	-0.137804	-0.0110517	-0.182306	-0.182306	-0.164249	-0.138465	-0.0615362	0.0633416	-0.182306	0.00322685	-0.154526	-0.157441	-0.158096	-0.182306	0.281043	0.269725	-0.133541	-0.182306	-0.182306	-0.172378	-0.182306	0.0289521	-0.117494	-0.0676624	-0.112773	0.408235	-0.126483
#396	-0.0625269	0.273216	-0.000597665	0.111489	-0.121684	-0.115612	-0.146353	0.00119171	-0.0192597	0.000336141	-0.0814622	-0.053528	0.305375	-0.0844956	-0.148965	-0.0141822	-0.122472	-0.173223	-0.0489718	0.0355709	-0.0880335	-0.0389597	0.0269688	0.0731029	-0.143189	0.123417	-0.040595	0.0381644	0.031674	0.0490233	-0.1033	0.152475	0.00959081	-0.0706121	-0.152384	0.0225722	0.0547237	-0.0413621	-0.0205869	0.0182819	-0.00160465	-0.0649313	0.014711	0.0227231	-0.0937825	-0.0919725	0.0789416	0.116895	-0.0833111
#397	0.334703	0.367085	-0.130693	-0.130693	-0.0904047	0.00739837	-0.130693	0.254402	-0.110977	-0.130693	-0.130693	0.0252268	-0.0929381	-0.130693	-0.130693	0.0115222	-0.130693	-0.112233	-0.130693	0.162132	0.251816	-0.130693	-0.130693	0.146124	0.106628	0.00658817	-0.130693	-0.122681	-0.130693	-0.0998079	-0.0449653	-0.130693	0.244666	0.00750088	0.0142405	-0.0525102	-0.0812468	-0.012951	-0.0479355	-0.101734	-0.130693	0.159753	-0.130693	-0.0213305	-0.0492215	-0.083635	0.363177	-0.130693	-0.130693
#398	-0.193054	-0.193054	-0.193054	-0.0652258	0.0364973	-0.0564845	0.0595154	-0.193054	-0.161969	-0.193054	-0.0324987	-0.106726	-0.120306	-0.193054	-0.193054	-0.0916567	-0.193054	0.334912	-0.193054	-0.165008	-0.078082	-0.191664	-0.193054	-0.0475727	-0.0701157	-0.116427	0.897672	0.953793	1.49256	-0.00263239	1.42054	-0.00456736	0.0583349	-0.193054	0.078194	0.0436933	-0.0274889	-0.193054	0.0386492	-0.176256	0.114358	-0.139033	-0.193054	-0.0208125	-0.0978786	0.0332912	-0.0974316	-0.0712676	0.0264932
#399	-0.171102	-0.171102	0.294733	-0.169552	0.60871	0.133269	-0.0284847	-0.171102	-0.0639727	-0.171102	0.159524	-0.171102	0.293064	0.153535	0.0858224	-0.069694	0.00888884	0.390774	0.00547859	0.132012	-0.171102	-0.0603468	-0.171102	-0.054332	-0.147293	0.332136	0.340351	0.173988	-0.171102	-0.171102	0.0158618	-0.066472	-0.0022763	-0.171102	-0.171102	-0.131173	-0.171102	-0.171102	-0.109988	-0.171102	0.144449	0.351275	-0.0677805	-0.145225	-0.171102	0.13898	-0.171102	0.491084	-0.171102
#400	-0.188353	0.312787	-0.188353	0.188309	-0.135654	-0.188353	-0.188353	0.00125906	-0.0464268	-0.188353	0.0827815	-0.188353	-0.188353	-0.188353	0.0174562	-0.188353	0.140095	0.293514	-0.188353	0.230826	0.229497	0.313068	0.513949	0.10698	-0.188353	-0.00397577	-0.0724278	-0.118591	-0.103637	0.517968	0.10393	-0.0456451	-0.188353	-0.0421023	-0.188353	-0.0467266	-0.103561	-0.188353	1.23101	0.0307317	-0.0770128	0.354777	0.154992	2.36595	1.1458	-0.188353	1.57363	0.925189	-0.179309
#401	-0.0413357	-0.0208504	0.0817661	0.0555052	-0.190898	-0.0680491	-0.0372349	-0.0104534	-0.102172	0.0307822	0.0990824	-0.190898	-0.0669833	0.110939	-0.129064	-0.067393	0.0128084	-0.126564	-0.158711	0.0916945	0.0841138	0.00559868	0.0435266	-0.043149	-0.190898	0.0530813	0.0322413	-0.153679	-0.131154	-0.127837	-0.0558425	-0.132776	-0.0215915	0.00121747	0.219805	-0.12739	0.133058	0.147396	-0.159949	0.0699035	0.159899	-0.0554443	0.447927	0.0201803	-0.0690869	0.0422054	-0.124698	0.030173	-0.0243391
#402	-0.106045	-0.154385	0.127182	-0.155224	-0.161188	-0.0353696	-0.0689681	0.0620188	0.0892837	-0.123359	0.0101114	-0.100966	-0.117162	-0.0368354	-0.0597524	-0.0842281	0.0727576	-0.0158805	0.107823	0.0686498	-0.0256751	-0.0147147	-0.0130841	-0.139133	0.0212151	-0.0925307	-0.10932	-0.0839976	-0.137626	-0.161188	0.0387762	0.0989529	0.315849	0.00405105	0.208433	-0.0275379	-0.0367887	-0.0619745	-0.161188	-0.0514089	-0.0871274	-0.0275536	0.0609451	-0.00404675	-0.0231489	-0.0200611	-0.0511194	0.0878607	-0.0411522
#403	-0.180487	-0.108057	-0.152577	0.163316	-0.0177497	-0.187573	0.155964	0.0370779	-0.0407767	0.408042	0.0785228	-0.121468	-0.024396	0.00766081	0.0427793	0.172029	-0.113336	-0.105352	-0.131495	0.143016	0.0752278	-0.0278302	0.00391219	-0.0425465	0.0396618	-0.0324141	-0.137435	0.0317649	-0.029942	-0.0206086	0.019522	0.10113	-0.00983116	-0.158323	-0.00033968	0.057809	-0.059046	0.0162902	0.145014	0.0602159	-0.100298	-0.0811103	-0.158041	-0.0523077	0.274992	0.0110151	0.0498604	0.0197992	-0.163404
#404	-0.170284	-0.197442	-0.0984076	-0.197442	-0.135029	0.0103309	-0.197442	-0.197442	-0.197442	-0.197442	-0.197442	0.473834	-0.197442	0.100105	-0.170513	0.731188	-0.197442	-0.197442	0.462706	-0.197442	-0.197442	-0.197442	-0.0513852	0.288789	0.445363	-0.109552	0.0197546	-0.197442	-0.0317065	-0.197442	0.520509	0.276263	-0.121354	-0.122693	0.109058	-0.0339417	-0.197442	0.252484	-0.197442	-0.124772	-0.197442	-0.0720342	0.400525	0.00461965	-0.197442	0.745277	0.476255	0.0233209	-0.071312
#405	-0.144868	-0.144755	0.0402139	-0.144868	-0.144868	0.220913	-0.138369	0.0362474	-0.0948705	-0.144868	-0.12086	-0.0516271	0.129826	-0.0788745	-0.144868	0.0235935	0.0607709	-0.0613897	-0.144868	0.313651	-0.129997	-0.140161	-0.00916824	-0.144868	-0.0769623	0.222509	0.0969943	0.558402	-0.138933	0.0641353	-0.144868	-0.104439	-0.10455	0.204642	-0.0136922	-0.0757145	-0.144868	0.228343	-0.0887728	0.305787	-0.144868	0.0394932	-0.105646	-0.144868	-0.110693	-0.144868	0.00933478	-0.12118	-0.144868
#406	0.328607	-0.157984	-0.157984	0.332422	0.0968061	-0.133028	0.104444	0.061611	-0.157984	-0.00955306	-0.0245097	-0.157984	-0.106408	-0.157984	-0.157984	-0.157984	-0.0808686	-0.157984	-0.151925	-0.157984	-0.157984	0.0527169	-0.157984	-0.157984	-0.147904	-0.0134648	-0.157984	0.0359335	-0.157984	-0.157984	0.0449368	-0.131378	-0.0431517	0.69907	-0.0682087	-0.0333095	0.165653	0.14807	0.0244884	-0.110744	0.660101	-0.157984	0.189981	-0.157984	-0.157984	0.0551187	-0.157961	-0.0654577	-0.157984
#407	-0.0778159	0.0649261	0.323797	-0.110922	0.109599	-0.162834	-0.0161125	0.0446956	-0.10311	-0.168617	0.075751	0.112314	0.0829434	-0.0034131	-0.173782	-0.00681288	-0.190422	0.199144	0.0332822	0.119724	0.159284	-0.190422	-0.101193	-0.178922	-0.11883	-0.162174	0.18885	-0.18344	0.00318553	0.127694	0.0253636	0.143335	0.221849	0.489242	0.438565	0.0994287	0.0268596	0.0686972	-0.0568391	-0.0536596	0.0117076	-0.106446	0.0659523	0.109786	0.140025	-0.190422	-0.17577	-0.109299	-0.112279
#408	0.0301147	0.373329	0.0951665	-0.111534	-0.0873208	0.372659	-0.165576	0.00952869	-0.0826473	-0.085817	-0.131509	0.0416005	-0.0100376	-0.128452	-0.0166614	-0.130764	-0.0860833	0.0769707	0.0184225	0.243463	0.0558755	-0.0204375	-0.14097	0.0663115	-0.045825	-0.0289891	-0.0624133	0.109375	-0.0378977	-0.0749128	-0.0824765	0.0649389	0.0393882	-0.156266	0.0498512	-0.186557	0.188458	-0.0327825	0.0391499	-0.102038	0.127462	-0.149624	0.023379	0.494269	0.243671	0.0584915	0.0780326	-0.128894	0.164339
#409	-0.182196	-0.182196	-0.182196	-0.135663	-0.182196	-0.116413	0.365227	0.552337	-0.182196	-0.182196	0.371828	0.472438	0.00106928	-0.182196	-0.182196	-0.140048	-0.182196	-0.182196	-0.0510846	-0.0719573	-0.135748	0.199368	-0.0952948	-0.182196	0.115258	-0.182196	0.184558	-0.0672336	-0.0795491	-0.167358	-0.0471528	0.161938	-0.0689674	-0.182196	-0.166962	-0.171666	-0.182196	-0.182196	-0.0349293	-0.182196	-0.182196	0.1661	-0.182196	0.382916	-0.118475	-0.182196	-0.0206267	-0.182196	-0.182196
#410	-0.176325	-0.0488099	-0.115355	-0.176325	-0.176325	-0.0616104	0.379355	-0.176325	0.199181	0.0207338	-0.0601962	0.557901	-0.176325	-0.176325	-0.139417	-0.0941456	0.0544674	-0.176325	-0.176325	-0.176325	-0.121345	-0.131207	0.0535918	-0.103382	-0.133395	-0.0368801	-0.0518177	-0.140115	0.329579	-0.0676214	0.294696	-0.176325	0.154321	-0.067525	-0.115249	-0.168847	-0.0472146	0.456404	0.482573	-0.0911206	-0.176325	-0.176325	-0.106015	-0.0293736	-0.0424615	-0.176325	0.0306199	0.0516652	-0.161935
#411	-0.122469	-0.107468	-0.0316104	-0.103102	0.047542	-0.0259272	-0.00789829	0.0558445	0.10328	-0.0828373	0.0524193	0.0216812	-0.0621191	-0.0318096	-0.0530426	0.0786529	-0.0483082	-0.126704	-0.122931	0.0272073	-0.0526225	-0.0860094	-0.11551	-0.0683259	-0.048212	-0.116461	-0.0124713	0.0763027	0.0836779	-0.143423	-0.0536385	-0.103862	-0.145785	-0.0647936	-0.105304	0.0200451	-0.0720742	-0.0170998	-0.146421	-0.0119584	0.061115	0.00819617	-0.0915965	-0.0948233	-0.0435266	0.119087	-0.0242073	-0.0769731	-0.0726177
#412	-0.0268296	0.196221	0.0622442	-0.0826326	-0.00614023	-0.166695	-0.00872	-0.0390248	-0.166695	-0.166695	-0.0675757	-0.0369443	-0.138681	-0.083465	-0.118788	0.0124527	-0.0795991	-0.13539	-0.0205784	0.0269008	-0.0233723	-0.016127	0.145254	-0.029311	0.101085	0.148637	0.207364	0.510598	0.0433625	-0.000597219	-0.166695	-0.0476895	0.0544432	0.16183	-0.166695	-0.00910811	-0.033055	-0.0107225	-0.000394307	0.0666225	-0.0583564	-0.066403	-0.0814262	-0.0922056	0.119335	-0.159118	0.166933	-0.12063	0.0221765
#413	-0.0479224	-0.0742207	-0.0259193	0.0597094	0.0467687	0.264811	0.197729	-0.0544184	-0.0446742	-0.0274691	0.102545	-0.0361745	-0.123924	-0.115564	-0.0804695	-0.0111057	-0.0366182	-0.0443312	-0.0202322	-0.12925	-0.106933	-0.00621237	0.219162	0.196627	-0.116308	-0.0388672	-0.0838769	-0.0885702	-0.0259294	0.0826969	-0.0873124	-0.0581591	0.0591624	-0.10254	0.24801	0.194826	0.199676	0.219536	0.0106605	-0.0433297	-0.0441838	-0.071915	0.0892324	-0.0582765	0.216014	0.452746	0.0852158	-0.0405913	-0.00995267
#414	-0.150898	-0.150898	-0.0140144	0.00899601	-0.124722	-0.0351407	-0.150898	-0.0889651	-0.150898	-0.148909	0.0869515	-0.0772305	0.122768	0.115539	0.134921	-0.150898	-0.0877769	0.659943	-0.150898	-0.043288	-0.150898	0.689561	-0.0473769	-0.125783	0.373878	-0.0332347	-0.0897674	-0.150898	-0.0142783	0.0428298	-0.150898	-0.028332	-0.150898	0.592798	-0.150898	-0.13887	0.344481	-0.0679165	-0.0892717	0.0444024	-0.149889	0.0796454	0.0356029	-0.0596072	0.0516775	-0.150898	0.264183	-0.150898	-0.0423627
#415	-0.0510405	0.206716	0.186265	-0.0053107	-0.173307	0.0284943	0.0598781	-0.00243107	0.0358264	-0.0839181	0.0259828	0.0794735	0.149895	-0.0491125	-0.109315	-0.0710287	0.0729139	-0.0178019	-0.13052	0.00186546	0.101583	-0.0615791	-0.0138025	-0.0536882	-0.0298681	0.306045	0.0154882	0.0805461	0.0147392	-7.33504e-05	-0.205955	-0.0270381	-0.124612	0.00877933	0.0997827	-0.00216673	0.0200078	0.0570136	0.027642	0.191327	0.0502011	-0.131996	-0.0679892	-0.0508666	-0.181854	0.0503313	0.0350959	0.0807574	-0.100847
#416	-0.10235	-0.172067	-0.0341114	0.135403	-0.172067	-0.172067	-0.0973661	0.142609	-0.172067	0.0115643	0.225188	0.00320765	-0.172067	-0.130588	-0.172067	-0.172067	0.211219	0.0171893	0.108754	-0.172067	0.0110674	0.390662	0.516918	-0.172067	-0.103007	0.798934	-0.16374	-0.172067	-0.160234	0.0892992	-0.0260724	0.0761448	0.0249297	0.00918731	-0.172067	0.109479	-0.172067	-0.172067	-0.172067	0.147688	0.0913128	-0.102797	-0.169265	-0.0388414	-0.172067	-0.172067	-0.0783371	-0.0505749	-0.172067
#417	0.14294	0.0843507	-0.0777885	-0.0919821	-0.0888542	0.0216272	0.140207	-0.0285056	-0.0634919	0.0697264	0.0244899	-0.112659	-0.139759	0.0778681	0.23823	-0.0193907	-0.0455102	0.00164273	0.0791012	-0.0608115	-0.0348193	0.1993	0.0354882	0.272998	0.0231841	-0.0077736	0.492463	0.139629	-0.193113	-0.014912	-0.0253478	0.0544586	0.0262222	-0.106367	0.155415	0.0332287	0.148069	-0.180675	0.0144482	0.0540427	-0.0326086	-0.108549	-0.125852	0.0277985	-0.119644	0.0510986	-0.0270885	0.114884	0.207735
#418	0.277728	0.0458797	-0.206241	0.00785826	0.38444	-0.190288	0.180456	0.199745	0.248394	-0.053864	0.190414	0.092617	-0.0608777	-0.18916	0.390077	0.104753	0.0401807	-0.0875361	-0.187578	-0.166544	-0.0237352	0.306005	0.227972	0.0727173	-0.0110354	0.297479	0.0876386	0.0316665	-0.148818	-0.144484	0.171369	0.02095	-0.140995	0.159189	-0.16173	0.353933	0.0732928	-0.0473199	0.180399	-0.147337	-0.123234	-0.162525	-0.183173	-0.179731	0.0449334	0.0132459	0.00110202	-0.120035	0.113542
#419	-0.058622	-0.0603604	0.0131886	0.00943337	-0.0255231	0.00058084	0.0895459	0.000988795	0.127764	-0.190875	0.0689995	-0.0213171	0.318709	0.0500679	0.159376	-0.140493	0.17887	-0.014217	-0.151763	0.214765	-0.025714	0.0124636	-0.152515	-0.0761652	-0.0886684	0.152506	-0.101268	-0.166844	0.0860495	-0.0344582	-0.092925	0.129305	-0.0820165	-0.106959	0.132467	0.081838	-0.116657	0.069747	0.121002	-0.0458524	-0.152079	0.0631212	0.300486	0.0528216	-0.102153	0.0397436	0.0477223	0.0294969	0.0139256
#420	-0.1925	-0.0439283	-0.0395733	-0.035812	0.026657	0.0411035	-0.185825	-0.0241104	-0.0102929	0.101156	0.105672	0.0323781	0.0661222	-0.0289201	-0.0745796	0.289392	-0.0158231	-0.17468	0.16439	-0.1925	0.0441747	-0.1925	-0.0809549	-0.124603	0.0483683	0.0199595	0.170229	-0.1925	-0.0037225	-0.175526	0.208399	-0.1925	-0.143276	-0.1925	0.204661	-0.0454187	-0.154071	0.172178	-0.0851872	0.116501	-0.105278	0.0659087	-0.0687631	-0.125646	0.0945175	-0.0982324	-0.153268	0.41563	-0.0782077
#421	-0.0850644	-0.240496	0.201095	0.0601341	-0.174014	-0.0781295	0.249386	0.0139956	-0.197092	-0.00713846	-0.123557	0.212206	0.045911	-0.0866316	-0.150755	-0.157911	0.432437	0.319858	0.125153	-0.221476	-0.0566032	-0.215717	-0.117027	0.236839	0.0673195	-0.051147	-0.00284081	-0.15901	0.207266	0.0424895	-0.125	-0.0758387	-0.0964185	0.0570581	-0.119134	0.234109	0.358378	0.0886393	-0.0634174	-0.0446342	-0.132309	-0.221393	0.47885	0.0582208	0.00161111	0.263086	-0.082781	-0.17141	-0.0149584
#422	-0.135301	0.0164793	-0.0786425	0.186728	-0.115507	-0.142264	0.0483291	-0.00627869	0.0368228	-0.118228	-0.0393874	-0.157944	-0.133552	0.190709	-0.0262823	0.0844502	0.00211849	-0.107123	-0.150403	0.0051155	0.00905191	0.117694	-0.0488423	-0.0623489	0.112917	0.252419	0.730558	-0.100402	0.083111	-0.1456	0.0575615	0.0514317	-0.159958	-0.0277405	-0.00276435	0.0997549	0.53614	0.231539	-0.0458839	-0.0743062	-0.0759146	0.135712	-0.0632287	-0.0996345	0.063537	0.0133585	0.192626	0.0982483	-0.164952
#423	-0.0772842	-0.0876158	-0.0249649	0.141824	-0.172846	-0.0520032	-0.128301	-0.15771	-0.107507	-0.172846	-0.109361	0.0328118	0.0527883	-0.0472524	0.101933	0.0899919	-0.0447807	-0.156387	0.0737637	-0.0192442	-0.172846	-0.103412	-0.0667807	-0.060977	0.00791751	-0.0838002	-0.0654891	0.177463	0.132867	0.0387626	-0.032011	-0.102163	-0.172846	-0.0875452	-0.077462	0.0154023	-0.0228437	-0.163048	-0.0786184	-0.0362963	-0.133666	-0.0598405	0.052164	-0.101753	-0.0465592	-0.00295558	-0.172846	0.141512	-0.164283
#424	-0.110948	-0.0950983	-0.177239	-0.091672	0.108196	-0.177239	0.0820513	-0.149713	-0.128505	-0.0173135	0.000152248	-0.136113	-0.0354229	-0.0916244	0.171018	-0.145436	-0.117862	-0.0527498	-0.0902893	0.0404271	-0.014586	0.142445	-0.0661072	0.317274	-0.135501	-0.0864194	0.363582	-0.0959456	0.057147	-0.0474995	-0.16332	0.0203601	-0.000931964	-0.00646916	0.108552	-0.157019	-0.123676	-0.148298	0.165057	-0.1536	0.0253576	-0.0364275	-0.168067	-0.0805794	-0.0803213	0.0316282	-0.0794286	-0.152085	-0.0887986
#425	0.1739	0.212255	-0.0125059	0.196044	-0.107663	-0.0697885	0.0703039	0.0884752	-0.169237	0.113587	0.038498	-0.0345338	-0.186272	-0.152949	0.249376	-0.186272	-0.029928	-0.0130604	-0.106341	-0.0409093	0.154983	-0.186272	0.0197427	0.166622	-0.150079	-0.0895717	-0.180805	0.220235	-0.154899	0.011799	0.179813	0.517851	0.0347739	0.223382	-0.0018349	0.15682	0.523101	0.242542	0.0100366	-0.137492	0.0604259	-0.184916	-0.186272	0.26503	0.58184	0.122812	0.0685953	-0.186272	-0.143061
#426	0.112225	-0.0940206	-0.117508	-0.0143359	-0.0879057	0.156537	-0.0606073	-0.0706621	-0.0795685	0.0990766	-0.0746298	-0.0493778	-0.108569	-0.142096	-0.1112	0.0519733	0.148733	0.0167239	-0.0518612	-0.109984	-0.105417	-0.131262	-0.14777	0.004487	-0.0288213	-0.0810903	0.0235712	-0.0204803	-0.141063	0.0180102	-0.0256224	-0.0118263	-0.118794	0.0182797	0.0422757	-0.0229597	0.116528	-0.0313382	0.0202727	-0.136818	0.00290984	-0.0877387	-0.0562938	-0.00926528	-0.077767	-0.144986	-0.0613543	-0.118662	0.129139
#427	-0.1361	-0.0439851	-0.0826019	-0.0757921	-0.108904	0.0193276	-0.021239	-0.0360989	0.0119352	0.0494384	0.0366311	-0.0583308	-0.0490111	0.0809623	-0.0511948	0.0672008	-0.0347786	-0.0399365	-0.0275662	-0.0390601	0.00339631	0.121742	0.0203468	0.0338655	0.000736909	-0.0699261	-0.00680234	0.0423491	-0.00873316	0.155616	-0.062212	0.159655	0.218979	-0.0121494	-0.0538865	0.0488082	0.0467967	-0.096074	-0.0386271	-0.119813	-0.114635	-0.0032747	-0.150033	0.00534662	0.19471	0.021183	-0.0569887	0.000364114	0.0775789
#428	0.192397	-0.186187	0.369172	-0.10678	-0.0635395	-0.0308654	-0.14915	-0.0779686	-0.00460212	-0.0234546	0.252803	0.0558752	-0.123425	-0.159171	0.013696	-0.13859	0.0481382	0.097805	0.152503	0.0758219	-0.149307	-0.0299021	0.0450961	0.0841353	-0.0725209	0.135787	-0.0439023	-0.0906483	0.0389349	-0.0961289	0.0932021	-0.15882	-0.0385794	0.0750083	-0.10225	-0.102373	-0.0826595	-0.11393	-0.164602	0.0859243	-0.0714782	0.152057	-0.032272	0.0484162	0.257136	0.270575	0.0854772	-0.173819	-0.102437
#429	-0.125971	-0.062769	-0.16404	-0.171884	-0.0178613	0.0464327	-0.171884	-0.116054	-0.170666	0.101139	-0.171884	-0.171884	-0.0431712	-0.171884	-0.171884	-0.171884	-0.131915	0.28007	-0.11515	0.253349	-0.0527341	0.200275	0.0467638	-0.171884	0.0134578	-0.100636	0.162977	-0.171884	-0.171884	0.173537	-0.0547768	0.0049048	-0.0117725	-0.0382697	-0.0864782	-0.171884	-0.133969	-0.171884	-0.0167305	-0.104407	-0.147773	0.0112231	-0.171884	0.0575632	-0.171884	0.00302604	-0.0258603	-0.0751611	-0.171884
#430	-0.113	-0.185948	-0.0596159	0.11475	-0.0555125	-0.18081	0.149987	0.0546603	0.00662716	-0.0229277	-0.0544148	-0.187733	-0.172806	0.0100653	-0.182587	-0.128746	-0.0731053	-0.0976064	-0.171812	0.0959668	-0.100126	-0.0971038	0.050262	0.132136	0.130747	-0.0963253	-0.0987114	0.389718	-0.116101	0.269454	-0.174177	0.0555716	0.0771537	0.0323419	-0.0292198	-0.13686	-0.0928091	0.0299096	-0.190842	-0.00609223	-0.0836928	0.0317879	0.23341	-0.194616	-0.112626	0.0639383	-0.157498	-0.155716	-0.0686352
#431	-0.160698	0.0515169	0.128932	0.17409	-0.140871	0.156272	-0.00622819	-0.157229	-0.190831	0.0916368	0.0930168	0.12333	-0.142009	0.103173	-0.127978	0.0391082	-0.129796	-0.197689	-0.0791661	-0.0722026	-0.116376	0.403407	-0.125687	0.0818286	0.0200143	0.0656994	0.179785	0.142908	-0.146162	-0.0673714	-0.125157	-0.147314	0.0256151	-0.0402333	-0.136983	-0.114658	-0.0208646	0.0333158	0.0792119	0.402094	0.398573	0.11504	0.126058	0.00182341	-0.00947038	-0.11466	-0.139441	-0.0386261	0.123821
#432	-0.099866	0.0522724	-0.126249	0.324088	-0.0438527	-0.117586	-0.0373859	-0.00376188	0.16471	0.130127	0.0829969	0.238786	0.00850366	0.00439009	-0.00545583	-0.021412	0.0114763	-0.0665753	0.000970079	-0.0570943	-0.0465903	-0.0658091	-0.0236527	-0.0260727	-0.0255968	-0.0813034	0.0175897	0.00917628	-0.0305368	-0.0369166	-0.169749	-0.0014935	-0.108619	-0.158293	0.0706583	-0.108968	0.0672995	0.110396	-0.0497392	0.00972121	-0.0130999	-0.00706349	-0.0867196	-0.0899448	-0.0102104	0.0232521	0.333738	0.103869	-0.0640121
#433	-0.179104	0.0154649	-0.128691	-0.0287238	-0.0981482	0.0396069	-0.136787	-0.132119	-0.0308834	0.146727	0.0711337	-0.046218	-0.0394176	-0.0812812	-0.176483	0.147234	0.0196366	-0.133017	-0.119046	-0.17383	0.0474985	-0.0820898	-0.121797	0.079075	0.22017	-0.19498	0.0754632	-0.112132	-0.138356	-0.0910065	0.0779031	0.03041	0.0217791	0.0948294	-0.164354	0.0854283	-0.19498	-0.132648	-0.0902945	0.179	-0.0803829	0.0648619	0.00482622	-0.110122	-0.152181	-0.190271	-0.19498	0.186823	-0.10294
#434	-0.0866348	-0.151686	0.0823517	0.0437736	-0.118777	0.0297267	-0.0547708	-0.127707	0.0249863	-0.149299	-0.123761	0.551304	0.0825545	-0.153565	-0.14842	-0.059576	-0.0990409	-0.00416951	-0.160745	0.0194896	0.091346	0.0625147	0.346782	0.0835843	-0.0919177	-0.111645	0.0239791	-0.0192061	-0.149266	0.257046	-0.140539	-0.164456	-0.095542	-0.0268897	0.0310727	-0.0946684	0.0210581	-0.0225961	-0.164456	0.19781	-0.0876313	-0.117481	-0.160873	-0.0598661	-0.0787041	-0.0151484	0.0526255	-0.160923	0.099478
#435	-0.213459	0.0338016	-0.18806	0.0878003	0.00463602	0.198649	0.356943	0.199029	-0.0767452	-0.155863	0.0936126	-0.132593	0.0533995	-0.142123	-0.171309	-0.015218	-0.0359602	-0.0455244	-0.172605	0.0366798	0.374483	0.0915393	-0.107852	-0.215869	-0.169393	0.0433207	0.0119022	-0.114672	0.343382	0.43404	-0.0249349	-0.0047182	-0.0429674	-0.2129	-0.063959	-0.142511	-0.0298565	-0.167611	0.0305835	-0.148698	0.128932	-0.177996	-0.073672	0.503931	-0.119957	0.0328792	-0.214216	-0.110251	0.0444452
#436	-0.174409	-0.0651253	-0.174409	0.0697859	-0.174409	-0.174409	-0.174409	-0.16504	0.0443659	0.397664	-0.0426143	-0.174409	-0.174409	0.0521697	0.145956	-0.0996878	-0.126646	0.418441	0.236215	-0.174409	0.670433	0.105276	0.51499	0.0300331	-0.0153367	-0.174409	-0.174409	-0.174409	0.00894458	-0.174409	0.0742418	-0.174409	-0.0815053	-0.174409	-0.174409	-0.14549	-0.174409	0.183614	-0.174409	-0.0859555	0.423494	-0.0283265	-0.047359	-0.0126114	0.289502	-0.174409	-0.174409	-0.0674491	-0.161782
#437	-0.0465202	-0.200349	0.147071	0.111216	0.119327	-0.000121647	-0.139132	0.0886672	-0.186577	-0.163506	0.0233917	0.164277	-0.00652732	-0.178404	-0.186317	-0.103473	0.0243175	-0.0678336	-0.200349	-0.108909	0.147223	0.0358617	-0.200349	0.0144979	0.107069	-0.117333	-0.160455	-0.0260623	0.0138249	0.154657	0.00508109	-0.150794	0.14476	-0.200349	0.0810396	0.132099	-0.0365288	-0.0388106	0.335136	-0.021275	0.352826	-0.200349	-0.0790242	0.0916399	1.35077	0.254808	-0.200349	-0.0864988	0.0159131
#438	-0.152207	-0.115764	0.0794467	-0.00324324	0.136882	0.037108	0.348992	-0.0551207	-0.0592503	0.0283369	-0.152599	-0.0271121	0.186508	0.224858	0.0325915	-0.200784	-0.205909	-0.140588	-0.0800855	0.0738667	-0.154162	-0.0537041	-0.0266587	0.08927	0.0077272	-0.0878178	-0.131013	0.0296301	0.168591	-0.0951843	-0.0281576	-0.0360908	0.11668	0.061754	-0.0789031	0.0869548	-0.172706	0.117497	0.102848	0.237373	-0.0435062	-0.0918696	0.00119605	-0.149567	-0.0754691	-0.131539	0.076585	0.244307	-0.102226
#439	-0.187276	0.174279	-0.187276	0.00617725	0.522295	-0.187276	-0.187276	-0.0356441	-0.178248	0.0525517	-0.187276	0.165868	1.00535	-0.187276	0.146869	0.0249911	-0.130548	-0.187276	-0.0772802	-0.123786	0.444509	-0.187276	-0.187276	0.278893	0.0294661	-0.187276	0.173145	0.0475999	-0.185973	-0.187276	0.468259	0.168849	-0.187276	-0.187276	-0.144385	-0.187276	-0.187276	-0.187276	-0.187276	0.460546	-0.187276	-0.187276	-0.187276	-0.187276	-0.187276	-0.0970084	-0.187276	-0.187276	-0.179526
#440	-0.145617	-0.0910766	-0.0136554	-0.125464	-0.153449	-0.0332219	0.0482407	-0.150293	0.0313505	-0.0511782	-0.0850007	0.0883133	0.00847781	-0.0986958	-0.159565	-0.093996	-0.0261009	0.0984258	-0.114958	-0.168091	0.00797259	-0.0908324	-0.0573267	0.00733961	0.0600161	-0.0886388	0.0734615	0.0626198	-0.039796	0.0548043	-0.108067	-0.0528409	0.0382616	-0.0973141	0.054912	-0.0683542	-0.0809178	-0.0835079	-0.132848	-0.125961	-0.0318822	-0.119311	-0.0575818	-0.132627	0.12941	0.0425495	-0.15464	-0.0142942	-0.118762
#441	0.123213	0.0590278	-0.0673067	-0.0251834	0.0083282	0.153246	-0.0654147	-0.0251316	0.327591	0.354906	0.160766	0.156751	-0.0539069	0.0355029	-0.0263788	0.219702	-0.0995359	-0.0595153	-0.121435	0.111745	0.0173133	0.173578	0.0975228	0.18659	0.121898	-0.110059	-0.150616	0.00452727	-0.153566	-0.073853	-0.184877	-0.0800462	-0.0831911	-0.0847083	-0.0759662	-0.106228	0.0514732	-0.0364022	-0.00850872	0.131357	-0.153367	-0.141309	-0.133959	0.0438518	-0.0242881	-0.130922	-0.120073	-0.0111327	-0.0351141
#442	-0.0613431	0.0977589	0.227565	0.145028	-0.0435061	0.250406	-0.169132	-0.144543	-0.04761	0.00961531	-0.112795	-0.102832	-0.129037	0.0206243	-0.080398	-0.144508	0.201762	-0.087094	0.0536312	0.295076	-0.110618	0.0182233	-0.0999014	-0.0187275	0.0140541	-0.0849196	0.0215021	-0.167526	0.198028	-0.114062	-0.196849	-0.0340414	-0.000264662	0.00346476	-0.160451	0.00380561	0.121891	-0.112486	0.127873	-0.127455	-0.0907474	-0.0647631	-0.16145	-0.153534	-0.0329855	-0.119554	-0.0728244	-0.109357	0.0137724
#443	-0.103436	0.178164	0.465119	-0.131926	0.0664527	0.212038	-0.177496	-0.0496355	1.19787	-0.14863	-0.203597	0.238153	-0.0741786	0.133582	0.430397	-0.0979345	0.348821	-0.120844	-0.189676	-0.186988	-0.205606	0.356342	0.0745445	-0.1872	0.345729	-0.200665	-0.040752	0.277009	-0.138074	0.362123	-0.0787387	-0.161041	-0.0952642	0.123745	-0.0560532	-0.181557	-0.0963961	-0.0689075	0.195726	-0.128556	-0.120222	0.252559	-0.193753	-0.0275788	0.130959	-0.108517	-0.162216	-0.172095	-0.043028
#444	-0.0368154	-0.0690042	-0.0999187	-0.130248	0.0674666	-0.0785017	-0.000646282	-0.0766221	-0.0363587	-0.024028	0.195281	0.089755	0.0322637	0.0365235	-0.0340162	-0.0636598	-0.0120582	-0.0419141	-0.0175886	-0.045149	-0.063829	0.0131721	-0.118808	0.17518	-0.058879	-0.060107	-0.11758	-0.00713244	-0.0373791	-0.0164094	-0.0186739	-0.132568	-0.147983	-0.00629944	-0.100196	0.230191	-0.147983	-0.106094	0.0521117	-0.0520414	0.815822	0.726592	-0.0302196	-0.132036	-0.0780361	-0.0804114	-0.113177	0.0861708	0.39647
#445	0.205955	-0.20651	0.257727	0.14785	0.417613	-0.0793672	0.260157	-0.0403206	0.0165806	-0.0629596	-0.106887	-0.20339	0.0615563	-0.146184	-0.102182	0.394371	-0.164666	0.139162	-0.0678484	0.308325	-0.0226236	-0.116079	-0.1318	-0.0996769	0.069983	-0.152666	0.0685479	-0.145506	-0.089508	0.177706	0.0175957	-0.0541607	0.25496	0.0502803	-0.135688	0.510001	-0.0567059	0.00713404	0.0320526	-0.0834811	-0.149968	-0.0014611	-0.0472149	0.131975	0.105469	0.3038	-0.109015	0.150332	-0.0728714
#446	0.239253	0.00430026	-0.125639	0.110037	0.0053111	-0.0101998	0.0309009	-0.123971	0.0392246	-0.085068	0.00994292	0.00711376	-0.0211987	-0.0290341	0.139825	-0.0102548	0.160957	-0.115471	0.00641869	0.0547326	-0.0165312	-0.0685115	-0.0690002	-0.112348	-0.0592242	0.293255	-0.0635338	-0.0106573	-0.161	-0.014558	-0.0753666	-0.10177	-0.068163	-0.0850421	-0.0504376	0.0466364	0.0202349	-0.0958326	-0.103254	-0.169222	-0.123488	-0.00633315	0.0495501	-0.042074	0.00140051	-0.0468314	0.0995598	0.171015	0.0419414
#447	0.240774	-0.153031	-0.0235006	-0.0681963	-0.00751942	-0.0383625	0.516602	-0.00174128	0.153674	0.00688284	-0.0880398	-0.0815737	0.180615	-0.0239661	0.0843582	0.00851805	0.0456793	0.35331	0.157986	-0.0300406	-0.122741	-0.093086	0.118223	0.0320983	-0.00765114	0.144033	-0.00948727	-0.0398235	-0.0741602	0.0262753	0.218841	-0.102869	-0.0113609	-0.165547	-0.00158878	0.0898848	-0.0231807	-0.117536	0.287234	-0.0635693	-0.00884892	-0.137618	-0.0360499	-0.1045	0.0635761	-0.0633356	0.106973	-0.138004	-0.0391964
#448	-0.115249	-0.0152357	0.0659966	-0.118911	0.45436	0.0960027	0.0468014	0.0573898	0.031579	0.0115701	-0.161752	-0.043494	0.20297	-0.135277	0.286363	-0.187115	0.270239	0.397823	0.212081	0.0841871	0.117819	0.0988427	-0.0901929	0.515623	0.0318227	0.00291299	0.120869	-0.200049	0.0669265	-0.0781024	-0.00165212	-0.114873	0.379038	-0.112416	0.385331	-0.00446383	0.224599	0.0447438	-0.0492725	0.58964	-0.0544277	0.122882	0.046652	-0.200049	-0.200049	0.0302339	0.108984	0.0176424	0.215899
#449	-0.105014	0.381716	0.394992	-0.031035	0.0141235	-0.0853114	-0.0528622	0.107519	0.0423691	-0.066982	0.000488986	-0.124182	-0.120203	0.0199618	0.130434	0.0217595	0.0109237	-0.0306688	-0.124662	0.000973829	-0.140802	-0.0608628	-0.0351185	0.0183541	-0.0776369	0.0399401	0.0816788	-0.100694	0.125562	-0.134681	0.0472411	-0.0541596	0.0461221	-0.119876	-0.0171391	-0.100972	-0.110542	0.347135	0.58041	-0.140802	-0.0163344	-0.119205	0.518742	0.0149172	-0.09034	0.153226	0.205404	0.224041	0.52724
#450	-0.023154	-0.16112	0.0616204	-0.0488704	0.115548	0.087936	-0.0935691	-0.0105065	0.0407725	-0.139988	0.0783542	0.0287818	-0.0430964	0.219991	0.130035	-0.146867	-0.143756	0.100556	-0.0662528	-0.117784	0.0282497	-0.0123764	-0.108085	-0.0519221	0.0605832	-0.0456278	-0.159659	-0.00452566	0.39297	-0.0123638	0.0461021	-0.0944433	0.183039	-0.0898976	-0.144912	-0.0572471	-0.0231536	0.0610579	0.063056	0.102311	-0.0815629	-0.0977747	0.0184295	-0.124852	-0.0776645	0.0008734	-0.0406587	-0.0755457	-0.05937
#451	0.019362	-0.178722	0.073401	-0.0578977	-0.038455	-0.127252	-0.111959	-0.0813248	-0.0464842	-0.10662	-0.18465	-0.16421	0.0842981	-0.00598859	0.00975021	-0.0707946	-0.0693381	0.355736	0.0328807	-0.0840263	-0.057707	-0.0776077	-0.00867687	-0.110695	-0.0761863	-0.0168568	-0.0403383	0.0674646	-0.121606	-0.134037	-0.0509992	-0.183846	-0.136722	-0.169219	0.00539164	-0.012317	-0.0422788	0.00498077	0.0321124	0.0192548	-0.0514458	0.0258673	0.0566652	0.0463779	-0.110439	0.25397	0.0756104	-0.102183	0.0200063
#452	-0.113067	-0.0687715	-0.0795768	0.0125448	-0.0496422	-0.10862	-0.128452	-0.120421	-0.142166	-0.15698	-0.0623835	-0.0383965	-0.082862	-0.110228	-0.106434	-0.136986	-0.0341405	-0.0845429	0.0640421	-0.167676	0.0443352	-0.108492	-0.0514974	-0.0602535	-0.149603	-0.0515983	0.0480258	0.0549381	-0.0377052	-0.149769	-0.0993312	-0.0793466	-0.154013	-0.1355	-0.0919268	-0.115319	-0.015067	-0.115977	-0.121097	-0.0111438	0.00590166	-0.071888	-0.0890068	-0.137002	-0.103143	-0.177398	-0.11354	-0.0858373	-0.0646145
#453	-0.0235925	-0.166605	0.717644	0.692522	-0.17207	-0.164506	0.0619513	-0.17207	0.0922571	-0.133104	0.156712	-0.17207	-0.0768942	0.761431	0.302281	-0.15049	0.0344432	-0.17207	0.196433	-0.17207	-0.17207	-0.17207	-0.17207	-0.089265	0.164811	0.433606	-0.17207	-0.163848	-0.153825	0.286574	0.0543018	-0.0300345	-0.00524378	-0.17207	0.0154724	-0.17207	-0.17207	-0.0749666	0.186797	0.00993878	-0.157049	0.663758	-0.153586	-0.125019	-0.17207	0.0853798	0.383363	0.0801392	-0.0122977
#454	-0.103682	-0.0904528	-0.0619262	0.00227457	0.2417	0.0339587	0.22161	-0.0186818	-0.0781556	0.0622128	-0.0186774	0.00830542	-0.000547823	0.197567	-0.0902803	-0.0637369	-0.0614012	-0.119637	-0.0566356	-0.0439988	-0.00373113	-0.0857336	-0.0602836	0.0852157	0.329	0.000840073	0.0534466	0.0818549	0.0127678	-0.0985446	-0.00274967	-0.0251534	-0.0191087	0.0289232	-0.00359973	-0.0742365	-0.00264559	-0.0541161	-0.0844492	0.024412	0.24722	0.34235	0.00367719	-0.145089	-0.0256677	0.059887	-0.209758	-0.147362	-0.0038295
#455	-0.0821568	-0.0500887	0.480806	-0.0830507	-0.168637	0.0285654	-0.173707	0.012237	-0.0885307	-0.156292	-0.143863	0.19122	0.118159	-0.032121	-0.0648887	0.110635	-0.125253	-0.12861	-0.0450142	-0.0542213	-0.14002	0.00892422	0.21544	0.220491	-0.0302019	-0.105227	0.14166	0.135868	-0.0986327	0.11673	-0.0990681	-0.101308	0.0494193	0.0988373	-0.0836096	-0.171063	0.119253	0.0638612	0.0483469	0.0377311	-0.0980848	-0.118081	-0.0212732	0.160417	-0.162362	-0.204861	0.0391493	-0.0645317	0.159792
#456	-0.0664369	0.0603585	0.0951375	0.040948	-0.131933	0.0338082	-0.0571874	-0.0215647	-0.0340352	0.00602983	-0.0109582	0.0085957	-0.0306964	-0.0639631	-0.00789028	-0.0894524	0.0299818	-0.0416583	-0.0883607	-0.0202002	0.118637	0.039467	-0.037339	-0.101511	-0.031429	0.0709698	0.0301019	0.0260461	0.0636782	-0.0166426	-0.0215502	0.00061552	-0.0048592	-0.00485085	-0.131176	0.124304	-0.0584213	0.0055634	-0.128674	-0.000835151	-0.0504328	0.00182395	-0.00554662	0.0540828	-0.112353	-0.0464765	0.0606066	-0.0722966	0.0504836
#457	0.0871439	-0.0376178	0.269069	-0.0657429	0.0477409	-0.159301	0.487968	-0.0797392	-0.0351596	0.108507	-0.158803	-0.0879179	-0.0461201	0.126337	-0.0659412	-0.0237123	-0.0557749	-0.0915434	0.0814962	-0.0673633	-0.00245164	-0.084023	0.265739	0.0589945	-0.11677	-0.149446	0.118263	-0.159301	0.399416	0.730856	0.0571071	-0.128459	-0.0939908	-0.0398814	-0.0800725	-0.106472	-0.159301	0.0191961	-0.159301	-0.108219	-0.0443434	0.1885	0.0146111	0.286398	-0.0885287	0.176828	-0.0717383	-0.0447371	-0.0540429
#458	-0.0770362	-0.0224877	0.0386261	0.0831921	-0.0604435	0.0420886	-0.0398152	-0.00198109	-0.0438511	0.0884265	0.205406	-0.0436758	-0.179734	-0.099618	0.0267402	0.188166	0.00614073	0.0357674	-0.0346639	-0.133973	-0.0340376	-0.0152644	-0.0201607	-0.0695384	-0.171806	-0.0467525	-0.181881	-0.00319816	-0.159168	0.120442	0.0691018	-0.149923	0.113975	-0.00850602	0.21032	-0.101871	0.0660549	-0.0728934	-0.038999	-0.0438506	0.0519027	0.103935	-0.0299888	-0.169017	0.0805946	0.112532	0.273656	0.0645588	-0.0609048
#459	0.0979022	-0.142662	-0.0583072	0.0107928	-0.170124	0.000337187	-0.181505	0.0230599	-0.218806	-0.130083	-0.205704	-0.217123	0.127553	0.0991373	-0.020399	0.0719686	0.0707913	-0.183296	0.0434546	-0.0211176	0.100121	0.0618473	3.11826e-05	0.142405	0.0149964	0.345716	-0.0791214	-0.125966	0.0149543	-0.0085755	0.262462	0.0493132	-0.110784	-0.0577914	-0.0153674	-0.0952076	0.199303	-0.0137714	0.123756	-0.0141621	0.0838614	-0.135654	0.255251	-0.0640244	0.0316873	-0.0104181	-0.15124	-0.0499405	-0.0355332
#460	0.152713	-0.0699984	0.0630529	0.109854	-0.0591404	-0.0918797	-0.0066377	0.273656	-0.119508	0.0368522	0.127144	-0.05906	-0.0107003	0.295164	-0.109451	0.0769595	0.0768553	-0.0569721	-0.19647	0.0429415	-0.135399	-0.192541	0.0126861	-0.116482	0.213254	-0.0346625	0.0923472	0.163881	-0.134737	-0.193735	0.116341	-0.0522427	-0.0025252	0.0719542	-0.0886578	-0.0594339	-0.0932107	0.123927	0.25649	0.211789	-0.121031	0.297189	-0.12987	-0.162423	-0.0614749	0.0319649	-0.137647	0.106292	0.0863449
#461	0.134321	-0.0277401	-0.0110942	-0.133816	-0.158107	-0.0980182	0.0489419	-0.0785226	0.0701211	-0.0146503	-0.0936497	-0.0251894	-0.179661	0.115938	-0.0260246	0.0163064	-0.0448968	-0.182779	0.151835	-0.156677	-0.117695	0.160935	-0.0183771	-0.100027	0.222142	-0.0135151	0.0987029	0.129024	-0.0225256	-0.0808971	-0.128242	-0.0400901	-0.111406	-0.136213	0.196365	-0.123457	-0.145226	-0.126387	0.0829252	0.00737065	0.0667315	0.238877	0.134234	0.139236	-0.0971985	0.102913	-0.154546	0.0236545	0.00835485
#462	0.125948	0.0736053	-0.139084	-0.061207	-0.00237639	-0.172556	-0.114543	-0.15483	-0.173933	-0.081369	-0.173933	-0.123344	0.0485478	0.219192	0.0365593	-0.173933	0.00753763	0.255403	0.306026	0.572382	0.397873	0.660936	0.758423	0.112925	-0.0584949	-0.0572578	0.34618	-0.0469385	-0.116617	-0.0772697	-0.0115369	-0.0822663	0.210706	0.020599	-0.0432221	-0.0999121	-0.173933	0.0746747	-0.0114161	-0.049019	-0.00540703	-0.142623	0.212459	-0.123002	0.412346	-0.162986	0.0265635	0.306082	0.387261
#463	-0.0717342	-0.182194	-0.182194	-0.0299299	-0.139347	0.156387	-0.182194	-0.182194	1.12087	0.0436957	-0.0282557	-0.182194	-0.0474324	0.0291644	0.148315	0.116718	-0.182194	0.634264	-0.0946485	0.205259	-0.182194	-0.182194	-0.182194	0.014471	0.130441	-0.182194	-0.0768892	0.530186	0.00377074	0.367284	-0.1734	-0.182194	0.105601	-0.182194	-0.182194	-0.182194	-0.12416	0.0965955	-0.182194	-0.0118322	-0.182194	-0.182194	0.54183	0.291845	-0.169361	-0.182194	-0.125479	-0.182194	0.0219855
#464	-0.118739	0.0143634	-0.124737	-0.136917	0.149138	0.282908	-0.174673	0.0734767	-0.0585784	-0.0836583	-0.138341	0.216407	0.112951	0.0379159	-0.0492731	0.0955904	-0.154527	-0.118254	0.17408	0.306129	-0.103841	-0.140509	-0.160254	0.0135248	0.000686424	0.235263	0.0394229	0.156028	-0.13557	0.149155	-0.0488877	-0.106835	-0.0567766	0.121427	-0.158434	-0.135679	0.194418	0.0517859	0.035856	0.0348313	-0.0247848	-0.150525	0.0279679	0.214132	-0.0635401	0.0238095	0.160432	0.0402961	-0.0877606
#465	-0.0278805	0.0441649	-0.135952	0.0240765	-0.0119656	-0.147697	-0.107867	-0.10933	0.127272	-0.153809	0.000620425	-0.0942103	0.0367778	-0.0868274	0.0886796	0.325717	-0.189088	0.0608819	0.00937391	0.0355278	-0.0330731	0.126683	0.129989	-0.040314	0.197659	0.334599	-0.183998	-0.108664	0.118589	0.278555	0.220026	-0.112648	0.0884973	-0.0205471	0.0354088	0.00836206	0.0500129	-0.190667	0.126964	0.0536804	0.0407102	-0.0945219	-0.128858	-0.138265	-0.120662	-0.123401	-0.0124308	0.107723	0.348759
#466	0.0550381	-0.0845556	0.240915	0.183937	-0.125216	-0.128119	0.179124	0.314456	-0.0498128	-0.190814	-0.0604467	-0.0202159	-0.114259	-0.00753313	-0.0932805	-0.0686058	0.138282	0.16073	0.198363	-0.171089	0.20344	-0.093368	0.196428	-0.023893	-0.0344083	-0.0612998	0.0650767	-0.0483651	-0.110512	-0.127494	0.0504902	-0.190814	0.210483	-0.190814	0.336143	0.142576	-0.0595961	-0.190814	-0.190814	-0.11714	-0.176932	-0.00891443	-0.150919	-0.0651096	-0.0567192	0.30723	-0.0677752	-0.047189	-0.147548
#467	-0.0508183	0.135437	-0.000736474	-0.142485	0.0988425	-0.0112287	0.0161016	0.175909	0.0117858	0.0684334	-0.123628	0.198251	-0.0852066	0.554952	-0.0185177	-0.138462	-0.144176	0.0897599	0.216399	0.150235	0.125052	0.00290616	-0.0201712	-0.00101981	0.528496	-0.0942694	-0.0927594	-0.0751927	0.142876	-0.132158	-0.104239	-0.0943474	-0.0137815	0.0751775	-0.0669489	-0.0905913	-0.146532	0.155685	0.165662	0.0758452	-0.0224505	-0.123434	-0.158081	0.0370076	-0.0794078	0.0535815	0.522988	-0.166971	0.0346656
#468	0.101637	-0.0867077	-0.0885151	0.0467765	-0.149056	0.250711	-0.189252	-0.105369	0.221251	-0.189252	-0.189252	0.153667	-0.0280746	-0.0376514	0.174105	-0.0990158	0.0954189	-0.164471	-0.0642332	0.01284	-0.112732	0.350655	0.0811649	0.296596	-0.108238	0.0654018	0.00117517	0.117039	0.156082	0.0121849	-0.0651776	-0.152293	-0.0663048	-0.124697	0.156685	-0.189252	0.0170757	0.358802	-0.0355807	0.0358805	-0.129184	-0.171851	-0.10725	-0.163042	-0.0334975	-0.189252	-0.189252	-0.100679	0.0666225
#469	0.0430277	0.119263	0.00808663	-0.190462	0.0472572	-0.119269	0.146657	-0.019465	-0.0455847	-0.0301925	-0.0352774	-0.0937025	0.0767586	-0.111973	0.159975	0.097764	0.0791433	0.0492796	-0.111527	-0.0377632	-0.138707	0.183926	0.271754	-0.12354	-0.17821	0.124175	-0.0925362	0.170593	0.0833364	-0.0909992	0.19243	0.00893271	-0.103136	0.00847634	-0.000230678	-0.0658718	0.00819302	0.148216	-0.0837597	0.0627065	0.193371	0.28293	-0.0556415	-0.0594501	-0.0296946	0.0318353	-0.0303385	0.183436	-0.160174
#470	0.254164	-0.130117	-0.108691	-0.0372695	-0.150625	0.00558637	-0.010636	0.028342	-0.0294159	-0.0829896	-0.0360934	-0.118104	-0.106878	-0.0658068	-0.0507293	-0.159402	-0.153806	0.00648049	-0.0876787	-0.089388	-0.000503876	0.00453455	-0.00728683	-0.159402	-0.0775441	0.0207287	-0.0853483	-0.12752	0.00372142	0.0827457	-0.0784831	-0.0562586	-0.111673	-0.103164	-0.0193022	0.0370038	-0.107134	0.0587481	-0.129136	0.10729	-0.0139081	0.0896605	-0.0560479	-0.081353	-0.049384	-0.0854091	0.1398	-0.159402	0.387619
#471	0.141959	-0.0514835	-0.0689044	-0.0106656	0.0457113	0.0630616	-0.166948	-0.0351846	0.042209	-0.0493394	-0.105127	-0.164383	-0.0942551	-0.0647461	-0.115497	0.0315489	0.0948047	-0.0689748	-0.0716558	-0.0251572	-0.0949207	0.0160171	-0.108518	-0.115129	0.0602426	0.0621185	0.0867695	0.0215985	0.271168	-0.0210276	-0.140428	-0.142643	0.0402499	-0.0920522	0.0938502	-0.121609	-0.0596541	0.216385	0.0878324	-0.0168014	-0.0206803	0.111175	-0.0492547	-0.0715396	0.0323082	-0.163367	-0.0781013	-0.107158	-0.157878
#472	-0.14577	-0.10667	-0.0870599	-0.0654885	-0.107265	0.000394428	-0.098395	0.23155	0.0999571	0.15668	-0.113843	0.00303649	-0.0153429	-0.130589	0.0209187	0.102338	0.0589056	0.0334176	0.17684	-0.0702746	-0.0943764	0.0230448	0.0742883	0.240894	0.027024	-0.075445	0.0741684	-0.0590707	1.02666	0.413208	0.170555	0.10854	-0.100436	-0.107193	0.0458613	-0.0488723	0.11996	0.0244644	-0.109716	-0.0319824	-0.102185	-0.0122376	-0.133645	-0.018163	-0.0821944	-0.0169442	0.0202428	0.0586843	-0.0542408
#473	-0.0211249	-0.0210571	-0.121482	-0.170341	-0.0871415	0.0987173	-0.135017	-0.137512	-0.100489	0.335026	-0.0816754	0.182044	0.0327415	0.225649	0.102239	-0.0388125	-0.124653	0.107136	-0.127467	-0.130294	-0.0239565	-0.0820776	-0.023224	-0.123506	-0.158071	-0.0815746	-0.0681131	-0.0538897	-0.0496916	0.0755565	0.00897177	-0.15049	0.134681	0.0532321	-0.142899	-0.0262452	-0.097394	-0.0517916	-0.0467358	-0.0877973	-0.170341	-0.030613	-0.00300773	-0.0983411	0.262693	-0.00689301	0.0241539	0.0150186	0.285868
#474	-0.0628366	0.066962	-0.174856	-0.169298	-0.137504	-0.139789	0.0522226	-0.0894293	-0.122742	0.0906012	-0.113213	-0.0602	0.190227	-0.178102	-0.141079	0.032853	0.0401216	-0.149233	0.00115539	-0.0918799	-0.119785	0.358412	-0.0284215	-0.197765	-0.197765	0.0351355	0.172791	0.0532835	0.134812	-0.16458	-0.171148	-0.0873123	-0.0676354	-0.16329	-0.0441624	-0.197765	0.0101257	-0.074225	0.154107	0.00128391	0.0985594	0.0381058	0.0861223	-0.0739517	0.104956	-0.0667276	-0.0147465	0.00303771	-0.00263363
#475	0.0132367	-0.132677	-0.010641	0.0525215	0.0196781	-0.0385525	-0.150265	0.430771	0.300206	-0.0406156	0.102873	0.302238	-0.0523992	0.0414604	-0.10552	0.177236	-0.0587413	-0.150265	-0.150265	-0.116316	-0.150265	0.109041	-0.112433	-0.0421714	-0.0548826	-0.0622845	-0.101902	-0.0784261	-0.066783	-0.0971628	0.0472964	-0.13655	0.0399317	-0.0419253	-0.0929124	0.0871905	-0.0538283	-0.0834126	-0.150265	-0.103868	-0.112322	-0.0723274	-0.0401404	-0.0562082	-0.0604827	-0.0248973	0.045722	-0.00782273	-0.150265
#476	-0.142181	0.212995	-0.128327	0.087338	0.0455756	-0.0918772	-0.172013	-0.0574579	-0.126872	0.0821471	-0.0582488	-0.0830874	0.0299574	0.144464	-0.141491	0.0358457	-0.121243	-0.0962957	0.0498526	-0.0224093	-0.172013	-0.172013	0.177998	-0.09895	-0.118043	-0.126307	-0.112658	-0.0960971	-0.0788908	-0.0835659	-0.0573347	0.111251	-0.0899976	0.10783	0.0766808	0.00858671	0.0701781	-0.0229294	0.142802	-0.112238	-0.088538	0.0575636	0.104874	-0.085081	0.361518	0.0674473	-0.00501632	-0.172013	0.213855
#477	0.0197685	0.0394575	-0.0596408	-0.16273	-0.122791	-0.0766734	-0.135285	-0.141937	-0.153819	-0.0393467	0.147959	-0.04782	-0.0386681	0.0286524	0.0692717	-0.176014	0.103076	0.183383	-0.118238	-0.0384002	-0.168761	-0.028779	-0.0635842	0.0540753	-0.0955365	-0.0358287	0.0924919	-0.123737	-0.0385323	-0.0403197	-0.0361281	-0.0105517	-0.176014	0.129528	0.0726895	0.0252955	-0.176014	-0.0658573	-0.0756623	-0.156391	0.00608752	-0.162322	-0.0274303	-0.102079	0.276367	-0.172539	0.0689346	0.0330105	-0.17249
#478	-0.196462	-0.0692252	-0.0981881	-0.0601333	-0.0991812	-0.0378916	0.198054	-0.178665	-0.154661	-0.161045	-0.054714	-0.142619	0.0972462	-0.0424249	-0.159354	0.205958	0.042164	-0.168892	-0.0745193	-0.16021	-0.147727	-0.169982	0.0274633	-0.0450475	-0.0182687	-0.0861851	-0.130563	0.104573	-0.196462	-0.179928	-0.114115	-0.0241983	-0.0618611	-0.140009	-0.119959	0.0833594	-0.0150617	0.00319305	0.101415	-0.0196207	0.0325833	-0.132893	-0.0712946	-0.0810586	-0.0345291	-0.137929	0.030252	0.0820057	-0.0516208
#479	-0.0810672	-0.0782184	0.241929	-0.112745	-0.0540175	-0.0645769	0.18432	-0.16398	-0.0977612	-0.0687014	-0.00149189	-0.125791	-0.0139442	-0.076736	0.0125575	-0.0249335	0.245466	0.165661	-0.0741322	-0.129604	-0.0862022	0.0559473	-0.117645	-0.149003	0.149742	0.119115	0.402714	-0.172073	-0.0576908	-0.125155	-0.0143351	-0.0556659	-0.164348	0.0211559	0.337538	0.17446	0.0704766	0.186496	-0.130005	0.302329	-0.0199441	0.0505495	0.138306	-0.0632038	0.199977	0.00192468	-0.0263757	0.00994599	-0.0294003
#480	0.518195	-0.109005	0.574796	-0.177771	-0.0357393	0.0537127	0.00967082	-0.0445147	-0.0345305	0.528125	0.0286765	-0.0132621	-0.116789	-0.154679	-0.0964805	0.641465	-0.0279001	2.30724	0.317804	-0.123893	0.495716	-0.177771	-0.177771	0.648269	-0.177771	-0.177771	-0.138891	-0.177771	-0.177771	-0.177771	-0.177771	-0.0120017	0.0069548	-0.0014484	-0.177771	0.200067	-0.177771	-0.0895278	0.208877	-0.0263367	0.185722	-0.107723	-0.177771	-0.078912	-0.0577795	-0.177771	1.38897	-0.177771	-0.177771
#481	-0.0296648	0.235571	0.0313134	-0.00873831	-0.0497771	-0.0220454	0.196279	0.13615	0.0791244	0.00712357	0.0884857	-0.127698	-0.114932	-0.100419	-0.122525	0.0348241	-0.061919	-0.146091	-0.07238	0.00352732	0.115313	-0.100086	0.273316	0.139092	0.0188917	0.110432	0.0341433	-0.0885401	0.0445924	0.090889	0.121164	0.0462897	-0.0847396	-0.00183615	-0.161006	-0.111122	-0.0357251	0.0417166	-0.025088	0.0957434	0.220869	-0.090705	0.171173	-0.00738393	-0.0637271	0.0528716	0.0900104	0.099797	-0.0497784
#482	-0.103643	-0.0204854	-0.0180118	0.0542314	0.30908	0.209804	-0.0408841	0.233761	1.28976	0.0909103	0.0361958	-0.0850522	-0.0431271	0.0498553	-0.178583	-0.0372582	-0.0541554	-0.0168553	-0.0164328	-0.0193275	-0.182196	0.13592	-0.168353	0.105672	-0.00908695	-0.0161035	0.069739	0.198223	0.156719	-0.182196	-0.174497	0.0349686	0.5854	-0.182196	0.0507589	-0.161476	-0.128438	-0.130369	-0.0768328	-0.0552414	-0.173531	0.0707055	0.0573011	-0.182196	-0.161195	-0.082888	-0.0274979	-0.150187	0.0536528
#483	-0.131129	-0.111085	-0.184202	-0.184202	-0.184202	-0.184202	0.0431435	-0.17244	0.627708	-0.184202	-0.184202	0.0302812	0.274752	-0.104645	-0.184202	-0.184202	-0.184202	-0.184202	-0.0846549	-0.184202	-0.0872137	1.26425	0.00685463	-0.129629	0.0196185	-0.184202	-0.184202	-0.157813	-0.184202	0.0407377	-0.184202	0.288777	0.0131641	0.151736	-0.175548	0.681918	-0.112678	-0.078664	-0.184202	-0.184202	0.0984273	-0.184202	0.51826	-0.110823	0.169036	-0.184202	0.161337	0.0487504	0.148782
#484	-0.202683	0.125636	-0.0978786	-0.00806935	0.0107068	0.0993275	0.309586	-0.202683	0.0106436	-0.202683	-0.023792	0.0974318	0.514316	0.00212205	-0.067321	-0.107725	-0.202683	0.253375	-0.088332	-0.147768	-0.168702	0.18662	-0.124873	-0.115897	-0.202683	-0.0655872	0.409779	-0.202683	0.0791927	0.0739393	-0.170808	-0.202683	-0.202683	0.37808	-0.171532	-0.202683	0.0776479	0.875383	-0.00881311	-0.202683	0.524275	-0.202683	-0.100859	0.151803	-0.104707	0.181459	-0.202683	0.718702	0.528196
#485	0.0638947	-0.0266046	-0.0939487	-0.0962271	-0.0925309	-0.156434	-0.116853	0.0653421	-0.12463	-0.0623873	-0.0529352	-0.153433	-0.129963	0.0212597	-0.0653423	-0.159286	-0.0352488	-0.0897566	-0.0659777	-0.117255	0.0192999	-0.053578	-0.0971144	-0.0806151	-0.0627907	0.0265829	-0.053886	0.0614681	-0.021796	0.112729	-0.114475	-0.0731189	-0.159286	0.0233212	-0.0904011	-0.0763948	0.0591956	-0.0841933	-0.0418701	-0.094011	0.0675183	-0.124925	-0.0947725	-0.0732186	0.0451061	0.075007	-0.0398755	-0.089823	-0.127465
#486	-0.0151617	-0.100961	0.486712	0.180771	-0.0935938	-0.00429355	0.286831	-0.0693252	-0.0398215	0.0222151	0.190998	0.154828	0.0115614	0.217537	0.0589908	0.26038	-0.113003	0.0196217	0.148341	-0.0709796	0.594106	0.0855658	-0.0102095	0.12285	0.360897	-0.0888963	0.108985	0.157229	-0.131626	0.172334	0.146493	0.0474474	-0.0102382	0.0309252	0.215927	-0.0385828	0.0668946	0.257842	0.225539	0.08886	-0.0973157	0.152004	-0.022763	-0.0707792	0.099699	0.183865	0.0829004	-0.0333497	0.144595
#487	-0.125661	-0.156477	0.257506	-0.0485062	0.0644635	-0.196502	-0.19198	-0.157257	-0.116409	0.040582	-0.14496	-0.161086	0.315557	-0.164954	-0.065294	-0.0694748	0.0886587	-0.186893	-0.157396	0.508157	-0.188405	-0.000897304	-0.0650762	-0.084675	0.11115	-0.193077	-0.166562	0.163393	-0.0516089	0.111239	-0.0478713	-0.162523	0.231022	0.200158	0.167475	0.0716101	0.0820957	-0.0218862	-0.0342857	-0.196502	-0.0318619	0.0251855	-0.151196	-0.015644	-0.13843	-0.0105764	0.160034	-0.0495289	-0.0176603
#488	-0.0662705	-0.0934473	-0.151715	0.0316871	-0.0430129	0.00684661	-0.0405993	0.0225186	-0.114941	0.0614939	-0.0560676	-0.186473	-0.0799092	0.0319635	-0.1125	-0.0340715	-0.0308482	-0.141188	0.0628018	0.266305	0.130662	0.0619164	0.107505	-0.0755792	-0.046743	-0.0205202	-0.0385032	-0.00663773	-0.125311	0.0693203	0.0940317	0.0470337	-0.104131	-0.123865	-0.0737509	0.186236	-0.15387	-0.0750055	-0.178338	-0.132144	-0.0728291	-0.0662694	-0.0180227	-0.0432741	-0.175315	-0.155573	-0.194714	-0.123134	0.1384
#489	0.00337474	0.196995	0.0769921	-0.155612	-0.0484633	-0.079644	-0.038823	-0.0599923	0.0319384	-0.0201503	-0.155612	0.0588979	-0.00292889	-0.00419316	-0.0969643	-0.0547072	0.0156244	0.181294	-0.094631	-0.127295	-0.0511181	0.0528858	-0.0941529	0.0489909	0.349848	0.206486	0.282624	-0.143844	0.145069	0.0108952	-0.155612	0.0611916	0.095258	0.118658	-0.0559104	-0.155612	0.00541398	-0.0394214	0.311252	-0.016169	-0.151951	0.00566921	0.00680078	-0.0431898	0.0989452	-0.11809	-0.127623	-0.078861	-0.0281116
#490	0.164679	-0.119806	0.0958023	-0.0206768	-0.0969788	-0.00241433	0.124186	-0.189057	0.149719	0.0392571	-0.00695998	0.0804848	0.06983	-0.0611751	0.224032	0.10304	0.968289	0.344282	0.963371	-0.101893	-0.177049	0.222052	-0.0164169	-0.0642645	-0.125289	0.31231	-0.067557	0.154407	0.279082	0.101878	-0.107781	-0.0379081	0.0673181	-0.122629	-0.153864	-0.0594683	0.194235	-0.189057	0.236148	-0.0774405	-0.100377	-0.0497195	-0.0305975	0.137822	-0.011413	0.235025	0.209815	0.0436987	-0.143332
#491	-0.0406924	-0.0892294	0.0326596	0.199979	0.124207	0.234615	-0.00779785	-0.0765636	-0.122107	0.116114	0.154065	-0.00340464	0.541741	-0.0594636	0.0710079	0.0506642	0.0933193	0.108898	0.3555	0.398603	-0.0429785	0.122352	-0.0523117	0.0861624	-0.0246926	0.374373	0.00821155	0.542021	0.155862	-0.000641616	-0.0626283	-0.0215565	0.661906	0.0500342	0.00692624	0.103714	0.077357	0.162341	0.17093	-0.0606384	-0.0375588	0.193626	-0.164745	0.187076	0.408223	0.237009	-0.0223638	0.385242	-0.123614
#492	-0.00981815	-0.164639	-0.0924175	0.0711161	-0.167293	0.0112999	-0.0492827	-0.0214203	0.0576286	-0.0275641	-0.105516	0.0195622	0.0635506	-0.0424308	-0.180284	0.0878555	-0.051134	-0.125554	-0.0848443	-0.102741	-0.0350548	-0.0956958	0.00861234	-0.0903767	-0.009274	0.19026	0.048766	-0.0353024	-0.119204	-0.0834581	-0.0317105	-0.130939	-0.154895	-0.0625362	0.0462933	-0.0474152	-0.0155978	-0.192366	0.0603285	-0.12718	0.0525672	0.0814602	-0.0731344	0.294427	-0.0579608	0.0968535	-0.0215389	-0.0476922	-0.116502
#493	0.0661129	0.0431794	-0.021154	0.0340913	0.513806	-0.0246929	0.0675816	-0.227773	-0.165836	-0.00386828	-0.199379	0.0881392	-0.11932	0.0874538	-0.204209	0.252243	-0.200647	-0.227015	-0.0619584	0.126493	-0.0336013	-0.163852	0.0203063	0.170162	0.4011	-0.201149	0.0356534	-0.160819	0.0083532	0.192098	0.0182107	0.00872497	-0.0151509	0.0401032	-0.227773	-0.125844	0.11611	-0.210445	-0.159282	0.0742137	-0.177531	0.0659842	0.0878622	0.247551	-0.0777535	0.148565	0.189173	-0.104466	0.113316
#494	0.0145994	0.136422	-0.00893846	0.0597317	0.566075	0.525015	0.785674	-0.14475	-0.0863112	-0.18621	-0.0970567	-0.122101	0.0858718	0.19025	0.262507	0.200983	-0.0598593	0.556789	0.364434	-0.0394363	-0.174277	0.00842852	0.000328572	0.195646	0.408457	-0.0816794	0.0242685	0.0590268	-0.18621	-0.181764	-0.0490546	0.151479	-0.13249	-0.0681533	0.194411	-0.0952923	-0.157335	-0.01088	-0.0921237	-0.133204	-0.00975513	-0.00887691	0.00588403	0.353094	-0.0115212	0.0812737	0.0277034	0.606155	-0.182733
#495	-0.129854	-0.158622	0.0201594	-0.0995524	0.0465406	0.196171	0.028176	-0.00119672	0.266349	-0.0945744	-0.0387744	0.0265321	-0.143122	-0.154	-0.0424871	-0.0569773	-0.043876	-0.164744	-0.115909	0.00424092	0.229583	0.0220052	-0.123798	-0.00853009	-0.0387666	-0.110002	-0.006071	0.0805961	-0.0184252	0.0392715	0.12569	0.159879	-0.023101	-0.0597461	0.0983873	0.170656	-0.0340951	0.0673609	-0.0228469	-0.0331231	0.0204426	-0.178343	-0.124956	-0.114047	-0.14007	-0.120848	0.1454	-0.178343	-0.12616
#496	-0.0374097	-0.0132083	0.0393384	-0.0572071	0.147871	0.0473089	-0.117775	0.0186753	-0.123091	-0.0888625	0.0677248	-0.0356369	-0.0337446	0.0102336	-0.00785707	-0.153007	-0.0736389	-0.0324678	0.000599016	-0.0823296	-0.127758	0.0629779	0.0934727	-0.0970935	0.215539	0.159955	-0.0943753	-0.0142434	-0.00115759	-0.0881347	-0.0698336	0.0620693	0.0116967	-0.120629	-0.15158	-0.0558689	-0.0591627	0.141529	0.227266	-0.0211401	-0.0612839	-0.107292	-0.0562322	0.0114869	-0.0927589	-0.0297408	0.000151225	-0.135521	-0.0413882
#497	-0.196693	-0.196693	0.00474534	0.18657	-0.196693	-0.130515	-0.196693	-0.196693	0.600653	-0.196693	-0.174719	-0.196693	0.306524	0.0963149	-0.0577255	-0.137455	0.191807	0.535887	-0.0673247	0.0788587	0.124783	-0.0754062	0.290083	0.0127421	-0.196693	-0.196693	-0.121893	-0.0118768	-0.196693	-0.104108	0.809026	0.0499667	0.386652	-0.0420835	0.957255	-0.196693	0.119947	-0.039843	-0.196693	-0.0760227	-0.0711706	-0.196693	-0.196693	0.0314909	-0.196693	-0.196693	0.315631	0.0901576	-0.196693
#498	0.0776984	0.320673	-0.0960808	0.078807	-0.172651	0.18992	-0.102006	-0.182508	-0.182508	-0.0203824	-0.182508	-0.00552649	0.0556699	-0.182508	0.0597789	0.19427	-0.00685158	0.378887	-0.0165128	-0.0767771	-0.182508	0.0700044	-0.182508	-0.0362569	0.0732175	-0.182508	-0.182508	-0.182508	-0.182508	-0.182508	-0.132201	-0.151383	-0.113952	-0.182508	-0.0800142	-0.00148934	-0.0930091	0.0223932	0.575176	-0.179584	0.521019	-0.182508	0.156257	0.178893	-0.105318	-0.0505405	0.196842	-0.166503	-0.182508
#499	-0.116336	-0.0519	-0.102349	-0.0386306	0.122184	-0.044361	-0.0640672	-0.109736	-0.107123	-0.0973026	0.0923244	0.0400802	0.0657855	0.128946	0.0824957	-0.0351239	0.0695825	-0.0579095	-0.105257	-0.0777728	-0.0796015	-0.101572	-0.049521	-0.0237095	-0.0599613	-0.0403903	-0.0495932	0.225554	0.181808	-0.1191	-0.1191	-0.0455807	0.2442	-0.0367507	-0.0899794	-0.00418717	0.0758021	-0.0520576	0.142349	0.00745405	0.00588834	0.0686818	-0.102791	-0.077868	-0.106908	-0.0316863	-0.070652	-0.0657578	-0.0901134
#500	-0.204499	-0.146287	-0.0948437	0.191296	-0.0576672	0.625948	0.0524344	0.261172	-0.165184	-0.0709013	-0.192832	-0.204499	-0.053375	0.0226314	-0.0361121	-0.0458003	0.410638	0.0553267	-0.0139922	-0.127455	0.442818	-0.09437	-0.180724	0.117844	-0.166407	-0.156931	0.0122762	-0.0668535	0.204795	0.125821	-0.118176	-0.0452238	-0.0691679	-0.0903572	0.0629055	-0.164692	-0.106207	0.203664	-0.0545134	-0.0688971	-0.0490338	0.0637293	0.111303	0.33387	-0.117989	0.120163	0.061197	-0.204499	-0.0216168
#501	-0.130064	0.417814	-0.0343271	-0.161897	0.0696004	-0.172607	0.0559636	0.430231	0.108856	-0.166379	-0.0708019	0.0163338	0.420653	0.197175	0.22076	-0.035895	-0.0642738	-0.179927	-0.118256	-0.0404416	0.0609378	-0.000516951	-0.049585	0.171361	-0.173225	0.0196997	-0.118378	-0.112892	-0.0538285	0.0991758	-0.13105	-0.138566	-0.116631	-0.121733	-0.194944	-0.0286551	0.600862	0.679232	-0.0625422	0.14656	0.0616316	0.177684	0.230679	0.166717	-0.0592515	0.00545262	-0.191248	0.280116	-0.083484
#502	-0.14375	-0.102303	0.18072	-0.158662	-0.0713145	0.060676	-0.104629	0.179852	-0.0116384	0.0633989	-0.158662	-0.0829441	-0.121394	-0.158662	-0.0305721	-0.158662	-0.15638	0.833491	-0.14045	0.0856743	-0.158662	-0.0567403	-0.140396	0.272657	0.166213	-0.135793	-0.158662	-0.141055	0.039774	0.221035	-0.136394	0.209638	-0.0303482	-0.158662	0.591109	-0.0426675	1.54801	0.501555	-0.115842	-0.158662	-0.125239	-0.158662	-0.158662	0.111846	0.130676	-0.158662	0.0813994	-0.158662	0.0591859
#503	-0.13082	0.00512889	0.13413	0.148531	0.202206	-0.122514	0.0987126	0.301299	-0.0883898	0.324807	0.0752861	-0.168665	-0.00918047	-0.0480543	0.299697	-0.191728	0.24669	-0.156273	-0.191728	0.149532	-0.191728	-0.0286247	0.0124825	-0.167811	0.284524	-0.148108	-0.00303813	0.055386	-0.128818	0.032572	-0.101743	0.213195	-0.186579	0.0471625	-0.162962	-0.167779	-0.0889685	-0.00342512	-0.165409	-0.0571796	-0.054585	-0.117281	0.218497	-0.151488	0.170102	0.0473273	0.158874	0.51365	-0.0951813
#504	0.268122	0.131919	0.21264	0.31549	0.177423	0.187538	0.213635	0.145639	0.00155542	0.0805324	0.0665932	0.0793263	-0.0436523	0.121094	-0.102629	0.0200902	0.0513214	0.207298	0.115441	0.091928	0.218794	0.135993	0.0225378	0.0768491	0.232303	0.120257	0.022063	0.122267	0.113273	0.0734616	0.0737332	-0.00453412	0.157776	-0.0103612	0.172695	0.31481	0.264305	0.6403	0.323566	0.414636	0.0745553	0.281409	0.229828	0.127804	0.20483	0.066131	-0.00344439	0.249785	0.168357
#505	0.35655	0.122359	-0.0820033	0.320812	0.286789	0.16842	0.481132	0.178518	0.150273	-0.178238	0.0756027	0.184329	-0.103683	0.132197	-0.0153065	0.474545	0.0397146	0.292223	0.115603	0.133066	0.368107	0.0892402	0.0160041	0.292929	0.0897668	0.236581	0.0675767	0.00529317	-0.0153121	-0.134704	0.00807194	-0.0860716	0.0321938	-0.0670888	0.293221	0.100916	-0.160944	0.0746432	0.016248	0.0407013	0.144613	-0.139376	0.070855	-0.0573432	0.0121267	-0.145493	0.0204629	-0.0498849	0.0108338
#506	0.750058	0.418639	-0.206616	-0.0675912	-0.167755	-0.0908969	-0.137329	0.0569979	-0.143549	-0.0712332	0.407051	-0.210394	-0.130588	0.128137	-0.00143743	-0.027177	-0.0497175	-0.00858846	-0.191507	0.040126	0.166543	-0.157995	-0.0821899	-0.0533869	-0.165684	0.0647354	-0.039925	-0.103444	-0.210394	-0.210394	0.219369	-0.0348662	0.836967	-0.15291	-0.210394	-0.0809454	0.118261	-0.210394	0.122986	0.234678	0.213356	-0.0434474	0.286324	-0.0951298	-0.134708	-0.210394	-0.189756	-0.0107037	0.322787
#507	0.178507	-0.178253	-0.178253	-0.178253	-0.0536356	-0.164799	-0.0399899	0.568684	0.009828	-0.0379222	0.0751121	-0.178253	0.152213	-0.178253	-0.178253	0.485506	-0.098444	0.256985	-0.0744023	0.803254	-0.178253	0.185805	-0.178253	-0.168799	-0.178253	-0.0626154	-0.065263	0.670563	0.0210643	-0.178253	0.229834	-0.178253	-0.178253	0.317337	0.420496	-0.178253	-0.178253	-0.178253	0.281937	-0.178253	-0.178253	-0.178253	-0.178253	0.0130578	-0.178253	0.354402	-0.0420326	-0.178253	0.108654
#508	-0.122579	0.646479	-0.175098	0.106963	-0.176566	-0.0158097	-0.176566	0.809072	0.41781	-0.143476	0.190276	0.0222025	0.239565	-0.176566	-0.176566	-0.176566	-0.176566	-0.176566	-0.176566	-0.150975	0.119835	0.0260443	0.118585	-0.0839018	-0.053325	-0.176566	-0.0710544	-0.0888125	-0.129355	0.0907041	-0.176566	-0.00371671	-0.176566	0.218968	0.169357	-0.148772	0.174586	0.0705256	-0.176566	0.0395034	-0.0716743	0.852451	0.0390982	-0.158626	-0.176566	-0.167206	0.916573	0.279293	-0.176566
#509	-0.106688	-0.204413	-0.204413	0.0256203	-0.126644	0.420627	-0.0175409	-0.105198	0.17145	0.276392	0.374703	0.00893015	0.384838	0.305912	0.0280581	-0.0182584	0.988913	0.175147	-0.204413	0.190901	1.2459	-0.0123186	-0.204413	0.170877	-0.204413	0.0406392	0.14518	-0.0589927	-0.0501543	-0.204413	-0.204413	0.0376079	0.42532	-0.204413	-0.0690183	-0.204413	0.161875	-0.123011	-0.0879582	0.133808	-0.170638	-0.204413	-0.0632971	-0.204413	-0.0666088	0.123637	0.323482	0.667924	-0.167263
#510	0.104248	-0.182669	-0.0222435	0.0633744	-0.0246057	0.116188	0.0364202	0.23366	0.026238	-0.187658	-0.0286196	0.220651	0.170064	0.160352	0.0431951	-0.187658	-0.161835	-0.116942	-0.0797648	-0.165246	0.0698846	0.133675	-0.0256849	-0.134331	-0.187576	-0.109198	-0.0638233	0.379598	-0.135159	-0.149171	-0.169326	-0.117237	-0.0860757	-0.114368	-0.113393	-0.0105804	-0.0530111	0.107112	0.195718	0.0497169	-0.175214	-0.112011	0.0529925	-0.0725554	-0.187658	-0.187658	-0.187658	0.173529	0.185738
#511	-0.0657131	0.343351	0.395358	-0.0984883	0.0109222	-0.0325163	0.091273	-0.028254	0.165805	-0.0853912	0.029035	-0.0446866	0.0494199	-0.105519	0.00230936	0.235315	0.068859	0.200018	0.0266553	-0.115411	0.0463291	-0.142462	0.0903672	-0.0946835	0.0739648	-0.0591804	0.14962	-0.0729873	0.115321	-0.0493646	-0.0901212	-0.14053	-0.0882981	0.0132355	0.114136	0.165772	-0.068333	-0.0642395	0.0458933	-0.0767328	0.0589771	0.0138541	-0.0125279	0.00987748	0.0664934	0.121601	0.0685049	0.131771	0.156389
#512	0.0158678	-0.0973073	0.374341	-0.0232654	0.527671	-0.068119	0.00857346	-0.0835052	-0.0213059	-0.0440315	0.0204737	0.128495	-0.11593	-0.173489	0.143814	0.212565	-0.12482	0.0970391	-0.0272463	-0.127271	-0.0951307	-0.115307	0.183813	-0.0173707	-0.022567	0.175043	-0.0750407	-0.0297185	-0.180725	-0.117797	-0.14328	0.0606233	0.167328	-0.0115527	0.0708574	-0.133511	-0.0984279	-0.0252265	-0.186643	-0.0303635	0.15363	0.105658	0.244926	-0.0101676	-0.186643	-0.0767218	-0.122448	-0.138694	-0.13417
#513	-0.0256709	0.0529464	-0.0706587	0.0126164	-0.0946205	-0.0561384	0.081349	-0.117687	-0.0319182	0.0749622	-0.108657	0.169816	-0.00957383	0.00208741	0.146012	-0.0572884	-0.0432786	-0.155006	-0.168042	-0.0531914	-0.145112	-0.05508	-0.113982	-0.163461	-0.139895	-0.168042	-0.0381544	0.0792014	-0.133418	-0.0785114	0.230671	0.115524	-0.108811	-0.168042	0.00915626	-0.0431296	-0.168042	0.17342	0.148153	0.226372	0.00171601	-0.135529	-0.0535476	-0.108329	-0.15728	-0.0304657	0.18691	-0.107883	1.36926
#514	-0.0203854	-0.197278	0.0734511	-0.0219734	0.0790345	-0.203232	-0.196685	0.163513	0.0921225	-0.0338379	0.129915	0.0391945	-0.168201	-0.0111342	0.0701634	0.0951816	-0.0599457	0.0728925	0.0396755	0.241013	-0.203232	-0.0684932	-0.121651	0.335611	0.301514	0.132721	-0.197983	-0.113838	-0.139658	-0.0740525	0.10491	-0.0639865	-0.131122	-0.0519545	0.00322335	0.113669	-0.197441	-0.203232	-0.114735	-0.092269	-0.0644428	-0.1829	-0.189525	0.0932309	-0.0318899	0.273529	0.114809	0.159514	0.0874407
#515	-0.148509	0.0999816	-0.0124919	0.0125791	-0.148509	-0.148509	0.776809	0.638389	-0.147291	0.169931	0.15574	-0.0263663	-0.127996	-0.148509	0.315915	-0.0972217	-0.0962873	-0.148509	0.157144	-0.0160748	0.0995651	0.0248034	0.0210827	-0.148509	0.401724	-0.127637	0.00917431	0.194542	-0.148509	-0.148509	0.112147	0.0758202	0.0688215	-0.086355	-0.0489891	-0.148509	-0.148509	0.0721156	-0.132355	-0.148509	-0.148509	0.0216385	0.144852	-0.0907351	-0.148509	-0.148509	-0.0711636	-0.148509	-0.131808
#516	-0.0545151	0.181442	-0.0727894	0.0358121	0.3688	0.0260523	-0.0932049	0.0458328	0.185855	-0.16264	0.113609	-0.149941	-0.035646	0.0640226	-0.187465	-0.159565	0.0378263	-0.00389424	-0.187465	-0.0766182	-0.130409	-0.187465	-0.167647	0.0838842	-0.187465	-0.0625294	-0.175966	0.086591	-0.0129552	-0.137121	0.0412281	-0.0695888	0.110167	-0.187465	-0.136265	-0.187465	0.106468	0.15229	0.0586029	-0.0756807	-0.0376611	-0.145671	-0.161587	0.00634062	-0.0121206	-0.0805042	-0.187465	0.025189	-0.0960258
#517	-0.197277	-0.197277	0.00117546	-0.197277	-0.134125	0.479572	-0.110656	-0.197277	-0.197277	-0.110922	-0.192184	-0.197277	-0.0991792	0.0942225	0.422793	-0.197277	-0.0527692	-0.197277	0.541999	0.233929	-0.185571	-0.197277	0.045451	-0.197277	-0.197277	0.271608	0.0914268	-0.00763324	-0.0943268	-0.197277	-0.0700295	-0.197277	-0.197277	-0.0847641	0.304526	0.257902	-0.164066	-0.0325306	0.592315	-0.12276	-0.00234526	0.252972	-0.147256	-0.197277	0.0478479	-0.0360825	-0.122141	0.339886	-0.193412
#518	-0.106209	-0.0684769	-0.0160679	-0.0204721	0.0532652	0.198044	-0.0245589	-0.0374472	-0.190782	-0.129108	0.0804505	0.0149645	-0.0689645	-0.126784	0.213108	-0.128121	-0.190782	-0.00604373	0.556934	-0.00539661	0.352486	-0.0406625	0.182078	-0.045124	-0.11841	-0.185663	0.119229	0.0467394	0.101488	-0.0932301	-0.099811	-0.190782	0.314799	-0.190782	-0.090708	-0.151371	-0.0446482	0.0914234	0.216334	-0.0602897	0.527558	0.384465	-0.0482873	0.0742279	0.0264121	-0.0802355	0.0682859	-0.0828567	0.141721
#519	-0.0126899	-0.0976184	-0.173729	-0.0968423	-0.0951948	-0.00743638	-0.0354465	0.0970972	-0.0368937	0.125572	-0.026262	0.307935	-0.0901918	-0.102563	0.219883	0.113147	0.0341529	-0.02562	-0.0136081	-0.133872	0.0789406	-0.0200464	-0.0703088	-0.0664944	0.011075	0.0287389	-0.0399762	0.0177003	-0.122509	-0.0553321	0.00163639	0.0652173	-0.0410249	0.0340898	-0.0225901	-0.0377569	-0.105904	-0.098311	-0.0494029	0.0256739	0.0440452	-0.0286872	-0.151713	-0.0615744	0.0330771	0.0168005	-0.146104	0.0093824	0.136216
#520	-0.0879844	0.163456	0.00535254	-0.0852902	-0.075183	-0.064437	0.0566315	-0.0292227	-0.08784	0.0129928	-0.167485	0.0798105	-0.0284004	-0.0209775	0.296856	0.151617	0.0446171	-0.18042	0.0750301	-0.18042	-0.14558	-0.0168611	0.16969	0.168081	-0.155569	-0.0170357	-0.0213461	-0.12245	-0.0105762	-0.0574419	0.0177393	-0.0585599	0.129596	0.195878	0.033549	-0.0501344	0.0532574	0.186504	0.002743	-0.128741	0.053738	-0.168055	-0.0807905	-0.141765	-0.110359	-0.121113	-0.127129	0.0364926	-0.0240741
#521	-0.062338	-0.0881921	0.162727	-0.130544	0.0395856	-0.154449	-0.0948845	-0.104506	-0.00139124	-0.116412	-0.113934	-0.0646773	0.105642	0.119991	-0.0650249	0.0328838	-0.153546	-0.121994	-0.119161	-0.0807276	-0.12403	-0.0477461	-0.202326	-0.150109	-0.0255822	0.0492341	-0.154265	0.289803	0.030058	-0.0213509	0.0485541	-0.080883	-0.109855	-0.126275	-0.0804457	-0.0691857	-0.0835552	-0.000268385	-0.13253	-0.148199	-0.173265	-0.114013	-0.176265	-0.158156	-0.0794434	-0.105708	0.0311806	-0.00471205	-0.112989
#522	-0.185686	0.267393	-0.0373564	-0.185686	-0.185686	-0.122237	0.0592451	-0.16937	-0.115883	-0.185686	0.039213	0.518802	-0.185686	0.303342	-0.185686	-0.165887	-0.185686	-0.185686	0.12973	-0.185686	-0.015073	-0.185686	-0.129672	0.340443	-0.185686	-0.0020259	-0.185686	-0.185686	0.366978	0.179851	-0.00958155	-0.185686	-0.185686	-0.108767	-0.185686	-0.0983731	0.0314132	0.0743038	0.196907	-0.185685	-0.10713	-0.131425	-0.0638063	-0.161839	-0.112514	-0.0237617	0.614712	-0.177661	-0.185686
#523	0.44263	-0.107288	-0.0766528	-0.0733805	-0.051677	-0.0718939	-0.109483	0.0393901	0.0598673	-0.0851153	0.000472445	-0.0559886	-0.184461	0.00298233	0.0924307	0.267313	-0.0173482	-0.0140807	-0.173235	-0.0454554	-0.097768	-0.216061	0.0881924	-0.190075	-0.00864262	0.119801	-0.0275752	-0.214945	-0.147805	-0.0418655	-0.0239653	-0.186307	-0.179548	-0.0403925	0.00749785	-0.0122223	0.186726	-0.132942	-0.163115	-0.196446	-0.0274929	0.0288533	-0.0721956	0.103477	0.427644	0.0671929	0.289873	-0.207774	0.0111564
#524	-0.0612926	-0.162873	0.0294536	-0.0783196	0.210778	-0.0369239	0.141847	0.299769	0.00677287	0.523099	0.12913	0.00507068	0.0358349	-0.0627185	-0.100504	0.00155692	0.00627064	-0.0878326	-0.0984084	-0.0744789	0.194188	0.0146395	0.0255296	-0.0347835	0.115199	0.0307797	0.12137	0.0798268	-0.131728	-0.0531761	-0.0590735	-0.105659	-0.061066	0.0150974	0.000603796	-0.153899	0.00547795	0.195884	-0.0977114	-0.0437175	0.147522	0.178558	-0.103388	-0.0646442	0.0221791	0.0344424	-0.0135191	0.0701001	-0.042356
#525	-0.189589	-0.189589	0.0434076	-0.184528	-0.0322301	0.212973	0.355235	-0.17113	-0.189589	0.0140707	-0.00658569	-0.0967545	0.127063	0.0617877	0.163681	0.0503057	0.0691965	-0.104459	-0.189589	0.108818	-0.0142124	-0.0468872	-0.180685	-0.165006	-0.167651	0.193555	0.339927	0.29257	-0.0853133	0.126032	-0.0073289	-0.11566	0.0696743	0.133113	-0.106017	-0.170704	-0.189589	0.0603273	0.35639	-0.189589	-0.189589	-0.189589	-0.179888	-0.15362	-0.189589	-0.112584	-0.0622263	0.196747	-0.0524624
#526	0.605147	-0.163024	-0.163024	0.168984	-0.163024	-0.163024	-0.163024	-0.0273225	0.158849	0.192885	-0.163024	0.243045	-0.129819	0.0662579	-0.0403559	-0.0445129	-0.163024	-0.0683973	-0.15761	-0.131388	-0.163024	-0.163024	-0.163024	0.337943	0.170815	-0.0853902	0.0736779	-0.163024	-0.163024	-0.0581216	-0.151578	-0.0675066	-0.163024	0.124585	-0.109498	0.316523	-0.163024	0.542023	-0.0422319	-0.163024	0.148189	0.0612838	-0.013788	0.00861352	-0.163024	0.268469	0.208026	-0.163024	-0.163024
#527	-0.173547	0.067354	-0.0597229	-0.0402141	0.0332714	-0.0223806	0.19076	0.252053	-0.115882	-0.0408292	-0.198355	0.055231	0.643558	-0.109307	0.0652921	0.191626	-0.210173	-0.191764	0.327422	-0.134365	-0.0743396	0.00647202	-0.0816265	-0.0608549	-0.0719648	-0.0631559	0.366625	-0.163074	-0.0981359	0.216325	-0.0570489	0.0786968	0.782596	-0.112632	0.07858	0.175526	0.470254	0.311556	1.40489	0.257593	-0.122927	0.579925	1.01408	1.13823	-0.041543	-0.196731	-0.0862811	0.392714	0.427904
#528	-0.0484082	-0.025514	0.00512179	-0.110644	-0.0034909	0.00995373	-0.0585689	0.000705485	-0.0110932	0.2806	0.0540544	-0.155168	-0.0880294	0.148502	0.160044	-0.180298	-0.0349802	0.250225	-0.178305	-0.183181	0.0279554	0.0752418	0.00996051	0.0588886	0.238426	-0.0488669	0.0464238	0.0719976	-0.0837358	-0.0140863	-0.124889	0.178723	-0.011181	-0.157771	-0.0776446	-0.0379298	0.0958984	-0.0402506	-0.012403	-0.0471663	-0.132383	-0.123699	0.134254	-0.18225	-0.144137	-0.107363	0.00876284	0.15324	-0.0829928
#529	-0.201489	0.0761413	-0.0352883	0.13789	-0.201489	-0.0683259	0.278936	0.0745719	-0.201489	-0.0491008	0.180248	-0.0870635	-0.121481	0.0286998	-0.0907516	-0.201489	-0.0703681	-0.183558	-0.108004	0.0776654	-0.0456486	0.215889	-0.0385642	-0.0485961	0.0542288	0.118208	0.0404825	-0.0716845	0.0267759	0.109214	-0.0991976	-0.165593	-0.101567	-0.105909	0.0326176	-0.131341	0.101623	0.0843875	-0.0151959	0.126858	0.226968	-0.201489	-0.201489	0.1527	0.0781746	-0.0591237	-0.148632	0.193302	-0.0392422
#530	-0.114915	0.00890045	-0.022823	-0.0441531	-0.0257905	-0.135998	-0.110511	0.00649168	0.29644	0.073619	-0.128848	-0.0209351	-0.0461173	-0.131615	-0.0270305	0.218945	-0.157716	-0.0216245	-0.119557	-0.0928889	0.134716	0.312689	0.0837667	-0.0994028	-0.136033	-0.157716	-0.0929523	-0.0770359	0.0516847	0.133245	-0.148558	-0.0981853	-0.112527	0.0164962	-0.0630626	0.0206257	-0.102846	-0.0271433	-0.0878467	0.0567206	-0.157716	0.0290094	0.210058	0.150549	0.383676	-0.157716	-0.127038	-0.123632	-0.0114639
#531	-0.180712	-0.146633	0.0765392	-0.0477763	-0.0084644	0.0176386	-0.0560199	0.133984	-0.00660983	-0.158471	0.0398794	0.144249	-0.183036	0.0282893	-0.0361563	0.0874872	-0.129496	0.016283	0.00317241	0.0310549	-0.068072	0.0491731	-0.110409	0.136652	-0.0991905	0.0766143	-0.0687148	-0.040742	-0.0629473	0.196656	0.164794	-0.0285381	-0.0743644	-0.0236897	0.0917245	-0.0194202	-0.0919431	0.0134768	-0.10314	0.141463	0.121964	-0.0463788	-0.072556	-0.114164	0.061245	0.16189	0.102031	0.394715	0.198983
#532	-0.177263	0.0222565	0.0841831	-0.177263	-0.177263	-0.177263	-0.0801347	0.236898	0.142063	-0.177263	0.429636	-0.177263	0.132309	-0.0359382	-0.0216142	0.03954	0.53856	-0.102527	0.269725	-0.177263	0.151134	-0.177263	-0.154436	0.164329	-0.177263	-0.170923	0.800633	0.345792	-0.177263	-0.173879	0.150545	0.0613449	-0.177263	-0.00955475	-0.177263	0.139668	-0.161862	0.0747359	-0.177263	0.267726	-0.177263	-0.0757222	0.0391669	0.357055	-0.100985	-0.177263	0.189312	-0.177263	0.0858611
#533	-0.020029	-0.228268	-0.0628666	0.154065	-0.0637979	-0.228268	0.0146201	-0.0713987	0.115031	0.018319	0.623319	-0.181258	0.139147	0.160837	-0.133803	-0.142656	-0.0450161	-0.143095	0.243879	0.0367126	-0.228268	-0.0897994	0.198039	0.290768	-0.045727	-0.0782993	-0.20806	-0.0781491	0.0467743	0.00909659	0.164606	0.325195	-0.193162	-0.147659	-0.155415	-0.121408	-0.150721	-0.151736	-0.0751339	0.373003	-0.143551	-0.199223	0.48684	-0.174368	0.0863409	-0.155834	0.396592	0.0847958	-0.133478
#534	0.0186904	-0.12463	0.533084	-0.149544	-0.154814	-0.194223	-0.0517397	0.253656	-0.0235248	0.601145	-0.00194473	-0.103211	-0.150196	-0.1192	-0.0750652	-0.190794	0.0940952	0.221972	-0.123283	-0.110764	-0.0677876	0.280819	-0.13652	0.368115	-0.0920906	0.0224532	-0.123701	-0.204274	0.30378	0.411425	0.0227426	-0.163435	0.0724319	-0.149089	0.359373	-0.164189	-0.0255463	0.0584622	-0.15036	-0.0977507	-0.0539027	0.0161964	-0.0876992	-0.0565248	-0.0792139	0.00750369	-0.122093	-0.204274	0.237451
#535	-0.0371524	0.147827	-0.0828577	0.0194119	0.0874361	0.0130263	0.0434127	0.0931578	-0.0805986	0.0386826	-0.0207061	-0.165086	0.186392	-0.100806	-0.106145	0.0125061	-0.0880298	-0.189486	0.207914	0.0743193	-0.0524119	-0.100757	-0.0155292	-0.110839	0.0514508	0.12063	-0.0303268	-0.143791	-0.087617	0.131816	-0.0493804	0.00233702	0.225297	0.00256335	0.068585	-0.00256737	-0.163827	-0.0027814	-0.175076	0.137489	-0.127408	-0.160345	-0.0294552	0.0981333	-0.0166731	-0.0479604	0.0374916	-0.121563	-0.189486
#536	-0.174005	-0.174005	-0.034272	-0.07001	-0.0929498	-0.103364	0.0232309	-0.0972756	0.0443649	0.0582405	-0.174005	0.364101	-0.174005	-0.174005	0.475512	0.0937492	-0.142265	0.125276	0.141716	0.288591	-0.0646219	0.434186	-0.0321527	0.62187	0.190199	-0.174005	-0.174005	-0.0767583	-0.149105	0.61607	0.0706275	0.588036	0.210298	0.125004	-0.0496902	0.0161497	-0.174005	0.622126	-0.174005	0.652366	-0.174005	0.0651917	0.0522434	0.00105373	-0.174005	0.0166704	0.512087	-0.0172581	-0.174005
#537	0.0240764	-0.141069	-0.141069	0.240981	-0.141069	-0.114981	0.14652	0.0862564	-0.141069	0.0577016	-0.0819732	0.00774687	-0.141069	-0.141069	-0.141069	-0.141069	-0.0757318	-0.141069	-0.135435	0.0590351	-0.141069	-0.0617553	0.324549	-0.0924582	-0.125993	0.214405	-0.141069	0.0213255	0.275526	0.0730761	-0.0998954	0.216874	0.983977	0.239681	-0.055017	0.0252601	0.0572582	-0.141069	-0.141069	-0.141069	0.0293586	0.0288449	-0.141069	0.204256	-0.141069	0.194837	1.24066	0.744135	0.1982
#538	0.0377276	-0.0468763	-0.0753805	-0.128513	0.083759	-0.0790345	-0.0379945	-0.0615412	-0.143216	0.00252767	0.000257266	-0.108822	-0.118805	-0.09555	-0.0472834	0.0634043	-0.00765783	-0.00387185	-0.0289947	-0.0970284	0.0644146	-0.0930788	0.0301054	-0.07037	0.0191374	-0.0446299	0.0411382	0.00850232	-0.141043	-0.0431979	-0.0169104	-0.0310027	0.0334602	-0.00341998	-0.0561249	-0.067968	-0.118344	-0.0598234	0.0562497	-0.0609913	-0.0945851	0.0678024	-0.050255	-0.0136381	-0.0618164	-0.0903575	-0.101551	0.0109055	0.0824397
#539	-0.139516	0.571458	0.0118666	0.572813	1.22862	0.497729	-0.183978	-0.0607326	0.0778749	0.0187923	-0.101111	-0.186839	-0.148182	-0.0637858	-0.0619791	-0.186839	-0.166659	0.396741	0.0270697	-0.144141	0.205935	-0.0792839	0.139144	-0.186839	0.0620975	-0.139423	0.105586	0.0779828	0.0667104	-0.10234	-0.157496	-0.0744201	0.218533	0.183844	0.161153	-0.0643708	-0.186839	0.0744729	0.0598347	0.0243479	-0.186839	-0.00128407	-0.181792	0.253853	0.171511	0.174684	0.0123579	0.0503504	-0.112059
#540	-0.120586	-0.0197866	-0.00427453	-0.15457	0.00672123	-0.0631402	-0.00562293	-0.0321385	-0.0394546	0.0570299	-0.0761511	0.0504941	-0.0302759	0.127637	-0.0554768	-0.00929205	-0.00359487	0.0445844	0.13442	-0.117717	-0.141183	0.0893961	0.280912	0.190638	0.0248832	-0.00802656	-0.105016	0.032324	0.0390396	-0.127312	-0.0561465	-0.04159	-0.134302	0.0327754	0.0487325	0.00235861	-0.043048	-0.0199051	0.137787	0.0152461	0.0856512	-0.0254993	0.201279	0.205274	0.0635646	0.3631	-0.106749	0.0351516	-0.0303102
#541	-0.10066	0.30762	0.0578962	-0.192354	0.110198	0.13422	-0.061808	-0.192354	0.538973	-0.0815423	0.131831	-0.192354	0.108984	-0.192354	0.0900309	0.0193269	-0.192354	0.373619	-0.0740376	-0.0835431	-0.0907927	-0.163601	0.217272	0.417968	0.0709945	0.223532	-0.192354	-0.188694	0.165423	-0.169086	-0.158555	-0.192354	-0.192354	-0.192354	-0.192354	-0.0680597	-0.0941846	-0.192354	0.3746	-0.192354	0.595695	-0.132456	0.000585684	0.352045	0.316201	-0.165416	0.114014	-0.164959	-0.192354
#542	1.413	-0.190902	-0.190902	0.345451	-0.190902	-0.103891	-0.0607972	-0.190902	-0.0590574	-0.152852	0.1141	-0.190902	0.325045	-0.160828	0.0736481	-0.173645	-0.190902	0.071431	0.166082	0.722936	-0.190902	0.651559	0.0192588	0.160959	0.143001	-0.190902	0.241476	-0.164726	0.195221	-0.190902	-0.190902	0.109473	-0.190902	-0.0651938	0.00458239	-0.117275	0.788077	0.0284304	0.261284	-0.131588	-0.190902	-0.190902	-0.190902	-0.129721	0.0531075	-0.110167	-0.0169481	-0.190902	-0.190902
#543	0.0606756	-0.00185437	-0.0618016	0.0866115	-0.111112	-0.0671188	0.0581989	-0.087666	0.187578	0.079644	0.158034	-0.147255	0.190117	0.0408754	0.175402	0.160302	0.0277635	-0.00770559	-0.0622167	-0.102515	0.0267594	0.0353181	-0.140706	-0.0293236	-0.124404	0.108426	-0.0651727	0.0480581	0.168757	-0.14839	0.0309087	-0.0546449	-0.186406	-0.0846533	-0.186406	0.207459	-0.0940149	0.0757779	-0.0213012	-0.0621608	0.0915371	-0.0746236	-0.0991394	0.0954793	0.0753514	0.0713299	0.0407876	0.0680864	0.00129233
#544	0.207807	-0.196971	-0.158503	0.097377	-0.171048	0.289128	-0.0916605	-0.0997482	0.00930577	-0.00192662	0.0145865	-0.0679354	0.157104	0.0306859	0.0283517	0.0139129	-0.0278377	-0.080465	-0.114725	0.00417735	0.0504764	-0.161106	-0.0343171	-0.156672	0.0703168	-0.124671	0.0377658	0.00281898	0.0719587	0.276755	0.370008	0.0518349	0.0772428	-0.0935873	0.0166378	-0.00889385	-0.0125314	0.0135539	-0.0584972	0.0769924	-0.196971	-0.18705	0.0915847	0.127705	0.249316	-0.0973302	0.350863	0.11756	0.120598
#545	0.288203	-0.207687	-0.11324	-0.0286961	-0.138438	-0.0378943	-0.0884267	0.0830658	-0.0947027	-0.0502473	0.136773	-0.123816	0.0869256	-0.129716	-0.100397	-0.071754	0.0947253	-0.00834531	0.0458622	0.0578275	0.0203587	-0.134341	0.110038	-0.0725324	0.022036	-0.0254159	-0.117847	0.00949036	-0.191753	-0.0735495	-0.0371937	0.193118	0.0255236	0.113942	-0.0273064	-0.183152	-0.0524828	0.0955411	0.0566494	0.0583113	-0.00409134	0.0412768	-0.0428467	-0.0927847	0.0160828	-0.162832	0.0582855	-0.0833603	-0.111015
#546	-0.0353341	0.0612887	0.0420553	-0.0892952	-0.199957	0.511572	0.377462	0.118373	-0.192153	0.139836	-0.119142	0.0617924	0.16887	0.142477	-0.104788	0.0820367	-0.170386	0.0553034	-0.200481	0.24302	-0.0335703	-0.109505	-0.126989	0.136826	-0.157781	0.237569	-0.0617019	0.191964	-0.161025	-0.206127	0.0791847	-0.206233	0.0879914	-0.0936393	0.33543	0.177613	0.621396	0.599049	0.0366454	-0.0922341	0.11826	0.0774588	0.0186732	-0.181065	0.307577	0.0999733	-0.167491	0.339473	0.0955524
#547	-0.0375313	0.0431107	-0.0455078	0.244741	0.0189627	0.000819031	-0.157768	-0.218944	-0.119079	-0.0194233	-0.197173	-0.0340472	-0.0271721	-0.166569	0.21884	-0.0749137	0.06787	-0.141672	-0.0901288	0.0479197	0.120733	-0.114508	0.130108	-0.187247	-0.0868195	-0.171095	0.244027	-0.164437	0.0821777	-0.218944	-0.119701	0.0183214	0.0883488	0.0229607	0.076401	0.0722159	-0.122929	-0.0650532	-0.211303	-0.0992535	-0.0856738	-0.115237	-0.0441829	0.340229	0.0163084	-0.180592	0.060915	-0.0263349	-0.179199
#548	-0.0381641	0.273068	-0.0910546	0.00942973	0.310447	0.00720696	-0.0498208	0.0087371	-0.00865793	0.138531	0.120082	-0.141992	-0.0431411	-0.171419	-0.0351971	-0.0467823	0.0785166	0.162554	0.21087	-0.165734	-0.110704	0.0401169	0.0589353	-0.172172	-0.0913011	-0.101928	-0.0137733	0.0424718	-0.0873154	-0.071405	0.0564314	-0.118051	0.0870295	0.00396109	0.0847704	-0.103905	-0.0227166	-0.0911716	0.0747247	0.145113	-0.133975	-0.12388	-0.11514	0.0325329	-0.0640784	-0.128872	0.108656	-0.045909	0.0923485
#549	-0.13686	0.0652213	-0.09677	-0.113738	-0.0462944	-0.143328	-0.043929	0.056775	-0.115258	-0.10977	0.0276409	-0.0441309	0.278764	-0.104302	-0.0975996	0.124126	-0.0368687	0.0381711	-0.0707849	-0.0999521	-0.184849	-0.0690555	-0.0609589	0.188462	-0.157258	-0.139508	-0.034872	0.186405	-0.0852149	0.150359	-0.0599173	-0.056869	-0.0495609	-0.115199	-0.0767804	-0.184849	-0.112327	-0.114247	0.106402	0.0773045	0.22174	0.0287594	-0.184849	-0.151098	-0.135486	-0.104972	-0.184849	-0.184186	-0.00202972
#550	-0.0983898	-0.17444	-0.0171822	0.118095	-0.161155	-0.0164865	-0.182358	-0.117375	-0.151468	-0.108233	-0.180099	-0.00952319	0.0627659	0.0820203	0.0493406	-0.00473442	0.0811235	-0.0439426	-0.114619	-0.0836503	0.04226	-0.0125894	-0.169561	0.193789	-0.0808166	-0.130669	-0.053062	-0.140622	0.0850143	-0.00265444	-0.168767	0.241991	-0.0830419	-0.111822	-0.0600832	-0.117858	0.104962	-0.142854	-0.0873048	0.220934	0.198872	0.0293795	0.0635703	0.0931114	-0.019409	0.207486	-0.0425252	0.747306	0.289545
#551	-0.0133555	0.144096	-0.138159	0.040426	-0.0785261	-0.0732415	0.154501	-0.0154595	0.39577	-0.130454	-0.150905	-0.00108487	-0.112853	-0.132078	-0.082053	0.0989815	-0.0225539	-0.0971574	-0.0737634	-0.0823294	-0.145526	0.0190187	0.114957	-0.0373857	-0.157479	-0.0857639	0.12424	0.108319	0.0380233	-0.00309383	-0.0523059	-0.102102	-0.0368849	-0.104088	0.0339918	0.0239156	-0.0819833	0.157457	0.14742	0.169135	-0.102425	-0.120266	-0.0972714	-0.0771956	0.0456905	-0.0994877	-0.120222	-0.119026	0.0726356
#552	-0.151638	-0.0599665	-0.0314927	-0.1347	-0.127588	-0.105899	-0.0388041	0.243651	0.0767334	-0.12372	0.0996114	-0.0626665	-0.135778	0.084765	-0.177825	-0.172274	-0.0395462	-0.161772	0.24638	0.240692	-0.0493213	0.0266489	-0.0309177	0.0911871	0.015559	0.0787102	-0.0135086	-0.0703328	-0.183538	-0.0354477	0.0601694	-0.0540682	-0.122398	-0.0932908	-0.135207	-0.0979385	-0.00627862	-0.144021	0.0590891	0.105506	-0.106103	0.0641105	-0.0847465	0.0927197	-0.0848745	-0.0606564	0.196264	-0.0630239	-0.139928
#553	0.143411	-0.179254	-0.115231	-0.00361497	0.0835616	0.00393047	0.0415462	0.328667	0.103893	0.108373	0.119307	0.327514	0.0494785	0.246309	-0.0410104	0.0711703	0.34491	0.367276	-0.00899767	0.967628	0.13199	0.932248	0.336187	0.0794299	1.14278	0.153496	0.435058	0.161823	0.386645	0.26578	-0.14118	-0.167212	0.344293	-0.0831212	-0.158518	0.334295	0.141825	-0.0581236	-0.0578364	-0.0141602	0.00404813	0.16832	-0.114732	-0.0643158	-0.0520114	-0.0178346	0.181985	-0.143726	-0.133833
#554	-0.015825	-0.144759	0.064732	-0.134126	0.0228664	-0.152287	-0.0817632	0.0570538	0.0566331	-0.0993922	-0.0584299	-0.15374	0.094005	0.0536393	0.0155985	-0.0159561	-0.156324	-0.150275	-0.156324	0.0323123	-0.0961287	-0.0373322	-0.0052485	0.159977	-0.0639524	0.060582	-0.0650693	0.114624	-0.022475	-0.0716308	-0.105753	0.0230638	-0.120339	0.0752713	0.0849172	-0.144657	-0.129184	-0.0696938	-0.120566	0.00734847	0.0364081	0.0322912	-0.00103034	-0.149203	-0.131962	-0.135224	-0.119404	-0.124177	-0.129218
#555	0.135615	-0.189422	0.231322	-0.175597	0.057833	0.181796	0.065254	-0.0141362	0.0218899	0.0248166	-0.13973	-0.062859	-0.16282	0.126843	0.0865762	-0.193501	0.0521919	-0.204629	0.227563	0.120135	0.150185	0.242296	0.238979	-0.0801449	0.0654832	-0.024388	-0.093454	0.0273143	-0.0683934	-0.204629	0.00477478	-0.178462	-0.108894	0.0208029	0.00832461	-0.0645736	-0.0515509	0.0178474	-0.0994957	-0.123759	0.0715547	-0.137927	-0.025376	0.0445283	0.0354743	-0.0292491	-0.0188272	-0.122902	-0.204629
#556	0.269037	-0.109067	-0.0825609	0.112548	-0.0695366	-0.00385577	0.491092	0.102153	0.312448	-0.0263725	-0.00648692	-0.0123675	-0.0243994	-0.18135	-0.212279	0.116973	0.142218	0.0170298	0.00758046	-0.210624	-0.0135858	0.132476	0.492466	-0.00436453	0.00574843	-0.192525	0.0420722	-0.227536	0.0245778	-0.144136	0.018026	-0.126139	0.16935	-0.0127692	0.295372	0.141893	0.0702809	-0.202934	0.33238	-0.131265	-0.180556	0.0297386	-0.066849	0.0850918	0.0108505	0.188159	0.223037	0.00277917	-0.0473018
#557	-0.0399389	0.205405	0.254474	-0.184815	-0.109173	0.000584589	-0.0997497	0.0615123	0.0405576	-0.15234	-0.139918	-0.0571931	-0.0519451	-0.105444	-0.152747	-0.130652	-0.0705979	-0.00541112	-0.118285	-0.184718	-0.000615828	0.0823489	0.187202	0.0939735	-0.0120073	0.157795	-0.125816	0.0292651	-0.106995	0.0990283	0.0597095	0.0456345	-0.207737	-0.0883318	-0.0401531	-0.144895	-0.0178766	0.0775846	0.0223513	0.214661	-0.0047389	-0.145199	-0.0653324	-0.0318868	-0.170957	-0.0392852	0.0172074	-0.0760978	0.372828
#558	-0.0739112	0.222071	-0.0107642	-0.1501	0.0656777	0.047712	0.488761	-0.17673	0.020212	0.127427	-0.0384083	0.189482	-0.175022	0.0511003	-0.128479	-0.0528282	-0.0700179	0.2672	0.163708	-0.136732	-0.0248662	0.0387807	-0.183849	-0.0326369	0.33525	0.0208978	-0.0784347	-0.0464349	-0.185759	-0.185759	0.0175106	-0.0367634	-0.179013	-0.162187	-0.0833331	0.0675523	-0.181686	0.0577879	0.0962142	-0.0794965	-0.144849	-0.0773068	0.103885	0.168683	-0.037774	0.257779	0.0558488	-0.119521	0.08386
#559	0.0404398	0.0891533	0.656142	0.00882765	0.134503	-0.187644	-0.187644	-0.0472368	-0.0637606	-0.134663	-0.187644	0.183542	-0.187644	-0.187644	-0.100019	-0.187644	0.19648	0.417674	0.793635	-0.187644	0.193215	-0.187644	-0.187644	-0.142707	-0.187644	0.491658	0.397357	-0.182147	-0.187644	0.278816	0.56382	0.0496751	-0.187644	0.3618	-0.187644	-0.0760368	-0.180104	-0.0622693	-0.187644	-0.156551	-0.187644	-0.0604744	0.0397203	-0.187644	-0.154393	-0.0600506	0.0957797	0.130949	-0.187644
#560	-0.117068	-0.0762701	0.0239705	-0.0230303	-0.0083737	0.015941	0.00459099	0.0450267	-0.00333701	0.00579869	0.027497	0.0505065	0.0862487	-0.195061	0.0226471	-0.0232935	-0.126848	-0.0718251	-0.0739359	-0.175255	-0.0416811	0.201972	0.0815787	-0.0537633	-0.168737	0.304961	-0.0581848	-0.0331268	-0.133639	0.0068337	0.00575643	-0.135962	-0.133621	-0.128095	-0.0809144	-0.164806	0.0719647	0.12699	0.0832436	0.168442	-0.021546	0.134752	-0.0403434	-0.0370341	-0.0929473	0.137543	0.105687	0.296177	0.046003
#561	0.130367	0.376415	0.29247	0.412741	0.0970488	0.0553204	-0.0689503	-0.185357	-0.170548	-0.036563	0.679055	-0.0614352	-0.0819171	0.154446	-0.200919	-0.119691	-0.111395	-0.058083	0.180843	-0.0666817	0.245126	0.128089	0.0850659	0.37639	0.0273082	-0.212235	-0.0512541	-0.0549177	0.270268	-0.13976	-0.138985	-0.067962	-0.0644082	0.013356	0.448985	-0.212235	-0.0956231	0.175326	-0.0752366	0.0727507	0.552966	-0.108093	0.161142	0.368047	0.0783497	0.114807	-0.0468672	-0.126345	-0.120096
#562	-0.0935763	0.102927	-0.124418	-0.0428396	-0.05144	-0.137456	-0.0776169	-0.0253918	-0.112303	0.0626786	-0.126611	-0.076178	0.0837981	0.0266189	0.0403741	-0.117044	-0.0314512	-0.063069	0.000317577	-0.0781165	-0.0400281	-0.00417015	-0.0297817	-0.0694115	0.0646104	0.0263258	-0.104249	-0.143375	0.293092	-0.060158	-0.0514491	-0.027135	0.00709903	-0.0809919	0.0697353	0.248767	0.251435	0.044406	0.025163	-0.0115407	-0.0306986	0.0212612	0.0357515	0.093374	-0.0629611	0.0417179	-0.153893	-0.0439546	-0.0375652
#563	-0.0984368	0.0415317	-0.0565487	0.128355	-0.154254	-0.0827742	-0.0848356	0.179362	-0.108938	0.0424785	-0.0862817	0.184156	0.434542	0.0259835	0.125217	0.021005	0.0819945	-0.0515844	0.021262	-0.0779215	-0.156184	0.0429443	-0.159867	0.0501349	-0.0252596	-0.201319	0.00174179	-0.020595	0.202463	-0.125841	-0.0770244	-0.0453769	-0.113685	-0.0713696	-0.0242509	0.0337705	-0.153251	-0.201319	0.262301	-0.145603	-0.0147557	-0.148903	0.0835282	-0.0356664	-0.189673	0.101984	0.0853918	-0.030687	-0.163596
#564	-0.0948206	-0.122114	-0.0342556	0.282512	0.176048	-0.104541	-0.0457736	0.206098	0.0610689	-0.150779	-0.112619	0.130961	-0.129096	-0.0807649	-0.169902	-0.146002	-0.0367997	0.0240428	-0.170113	0.00882727	0.254379	0.0801008	-0.0499198	-0.191461	0.177914	-0.0820955	0.0809051	-0.00839631	-0.147424	0.110503	0.18838	-0.13865	0.215352	-0.0395856	-0.0391792	0.154744	0.131814	-0.066339	0.16766	0.138603	-0.0747783	0.10432	0.00986807	-0.109782	-0.0777225	0.138632	-0.0272385	-0.0533663	-0.150892
#565	0.0695245	-0.106286	-0.0787598	-0.190567	0.0961171	-0.0524498	-0.147922	-0.0737625	-0.123217	0.193784	-0.172222	0.0433862	0.115507	0.0253756	-0.098178	-0.0856986	-0.0490046	-0.0686937	-0.190567	-0.190567	0.0544986	0.127184	-0.129765	-0.158629	-0.135087	0.0563119	-0.00900806	-0.190567	0.00610625	-0.0756087	-0.116052	-0.0178042	0.0253854	0.00173983	-0.107389	0.157295	-0.165079	-0.0664642	0.0404325	-0.122857	0.10909	0.0521556	-0.149825	-0.151629	0.023761	-0.0878397	-0.0133078	-0.155304	0.00831353
#566	0.0488291	-0.0322166	-0.0484027	0.0819063	0.0260225	-0.123122	0.0251109	0.191251	-0.10746	0.0920289	0.00255353	0.0691259	0.207408	0.125814	0.124463	-0.137756	0.367332	0.113061	0.134796	0.0407693	-0.0759271	-0.0873383	0.0881543	-0.0122395	0.0645286	-0.140492	0.00420913	-0.0470502	0.238067	-0.0467573	0.0552403	-0.087534	-0.0719777	-0.00532331	-0.0357265	-0.0746318	0.021763	-0.00355298	-0.0983736	-0.12097	-0.0453055	0.132475	-0.164012	-0.163674	-0.0567838	0.0576394	0.0207631	0.0489207	-0.123351
#567	-0.194659	0.579746	-0.10667	0.374447	0.160103	0.0733876	0.087673	-0.0467244	0.197798	-0.194659	-0.117072	0.983811	0.406674	0.0120746	-0.191488	-0.194659	0.0904257	-0.194659	-0.194659	0.165054	-0.16526	0.20747	-0.133565	0.225594	-0.194659	-0.0182753	-0.15277	0.173399	-0.194659	-0.123792	0.135188	-0.054608	0.114963	-0.194659	0.187803	-0.194659	-0.156065	-0.194659	-0.194659	-0.194659	-0.194659	0.0661772	-0.190935	-0.191217	0.211439	-0.194659	-0.194659	0.529934	-0.194659
#568	-0.0980152	0.216598	-0.144665	-0.083709	0.00322216	-0.0622829	-0.0575531	0.290955	-0.0216633	-0.000858125	0.0839521	-0.0589188	-0.0348195	-0.0405372	-0.0266371	-0.156685	0.192274	0.0888737	0.15984	-0.0468968	0.078038	-0.104353	-0.0654495	0.0700151	0.0461637	-0.081371	0.0766926	-0.0772968	-0.09279	-0.0949583	-0.0492696	-0.101517	-0.0384222	-0.161893	-0.151307	-0.0836638	-0.0995137	0.198485	-0.0659567	-0.054347	-0.103164	-0.125972	-0.0384306	0.0558243	-0.0404693	-0.168446	0.0194989	0.0546894	-0.0119675
#569	0.221666	-0.0782553	-0.00413668	-0.178823	0.17146	0.225297	0.0666329	-0.0504517	-0.176959	0.11839	0.251443	0.175072	0.198115	-0.060614	-0.114029	-0.179322	-0.111281	-0.118318	0.0475108	-0.107081	-0.162006	-0.179825	-0.184015	0.0168182	0.0156914	-0.145034	0.00401291	0.103833	-0.122397	-0.164498	0.0888355	-0.0719804	-0.120572	-0.109733	-0.153149	-0.0891822	-0.0240316	-0.0906927	-0.189367	-0.172092	-0.15055	-0.106787	-0.169069	-0.00770954	-0.132655	-0.0939233	-0.071151	-0.126259	-0.11825
#570	0.035686	-0.111228	-0.0905105	0.0105372	0.0567742	-0.00125108	-0.0596145	-0.121422	0.0455088	0.0317371	0.191099	-0.169072	0.11844	0.0171195	-0.131232	0.154051	0.087498	-0.0859559	0.359437	0.181115	-0.0960214	0.0681897	0.211918	-0.0881645	0.261169	0.452331	0.166185	-0.0762394	-0.0971218	0.216787	0.295155	0.112994	-0.0469434	0.197663	-0.0763103	0.0819539	-0.0875182	-0.0875733	-0.155724	-0.0243761	-0.0958621	-0.0808491	-0.131475	0.0150145	-0.109471	0.0308888	0.0348643	0.012275	-0.0255739
#571	0.145864	0.132644	-0.0742212	-0.193875	0.0936113	-0.189242	-0.192615	0.0477686	-0.193875	0.135995	0.0219492	0.00950721	-0.193875	-0.0444054	0.234895	0.0110838	-0.177143	-0.0665714	-0.0222419	0.166388	-0.0336629	-0.193875	-0.103056	-0.128937	0.0193673	-0.0555442	-0.193875	0.0497967	0.326578	-0.0734363	0.0920137	0.234107	-0.0664219	0.0017094	-0.0403654	0.190568	-0.155985	0.361122	-0.174297	0.282262	-0.139425	0.0972942	-0.145219	0.0978195	0.0467607	-0.177514	0.116465	-0.0869895	-0.10477
#572	0.0145787	0.0712663	-0.0834787	0.0963972	0.063259	0.122322	0.114131	0.149701	0.00160971	0.066823	-0.10346	-0.156051	-0.048382	-0.0171873	0.0157088	-0.0820469	0.0574811	0.0092454	-0.0459789	-0.0771171	-0.0729859	-0.0756409	-0.0634085	-0.124143	-0.0291427	-0.0682373	-0.0866852	0.0612861	0.0256388	0.0159018	-0.0919681	-0.0300698	-0.0912393	0.0447645	-0.100999	-0.0228741	0.0477564	-0.0900216	0.0335253	0.244743	-0.135499	-0.0701343	-0.0798765	0.0149323	-0.134339	0.111135	0.00603734	-0.106226	0.0405613
#573	0.121607	-0.0862232	0.383743	-0.0949806	-0.123864	-0.157991	0.159213	-0.0522042	-0.0258033	0.265465	-0.111492	-0.0685309	0.0298961	0.340933	0.0613814	-0.107808	0.0102005	-0.110646	-0.0779899	-0.0248851	-0.0544144	0.0993364	-0.0247455	0.0503086	0.336656	-0.170811	-0.0793383	-0.144555	0.154075	-0.00747096	-0.100052	0.217376	-0.0333237	-0.149677	0.101307	-0.101737	0.138753	-0.0526763	-0.0598803	-0.0858743	-0.0768324	0.00421953	-0.0553902	0.00505203	-0.0932169	0.0859833	0.113555	-0.107954	-0.0588985
#574	0.246827	0.160712	0.01339	0.00493034	-0.00218228	-0.0616447	-0.0544813	-0.0349515	-0.116098	0.184862	0.11956	0.048463	-0.0898618	0.0161482	0.00225317	-0.151455	-0.0934409	-0.143241	-0.0599312	-0.0624578	-0.184177	-0.0788496	0.20549	-0.184177	-0.11936	0.169754	-0.0918206	0.00884505	0.0627509	0.141329	-0.0376159	0.0451004	-0.13399	0.0231093	-0.0713955	-0.0122569	-0.122306	0.0715946	0.03983	-0.184177	0.119743	0.103932	-0.105906	0.00914029	-0.0800282	0.124763	-0.0260166	-0.179911	-0.00615561
#575	0.00736821	0.09534	0.37693	0.0683654	-0.127957	-0.00363281	0.0286892	0.580791	-0.0215695	-0.194579	0.00159069	-0.138757	-0.139458	0.227251	-0.0873962	-0.123326	-0.138794	-0.165065	0.0466878	-0.096235	-0.12504	-0.194579	0.045054	-0.0797719	-0.0860302	0.0263182	-0.108207	-0.142866	0.159721	0.0532616	-0.049475	-0.194419	0.297452	-0.0172777	0.084335	-0.151972	0.0207287	0.0140863	0.104521	0.28689	0.0893086	0.298851	0.182094	0.316469	0.098447	0.331296	0.65406	-0.0960973	-0.0711416
#576	0.0206252	0.127994	0.0314414	-0.0977139	-0.029871	-0.119002	-0.190138	-0.190138	-0.00738399	-0.128747	0.0348567	-0.0561094	0.529656	-0.0365691	-0.190138	-0.190138	-0.190138	-0.0535582	-0.0484015	0.175578	-0.0461785	-0.143852	0.0352024	-0.126514	-0.143634	-0.0471503	0.270889	0.250176	-0.0756166	0.0521704	0.0104718	-0.190138	-0.0401932	-0.157755	-0.0947179	0.0428772	-0.136103	-0.0648969	0.157526	-0.143675	-0.0282853	-0.0507246	-0.134834	-0.140381	-0.0275586	-0.136842	-0.104813	-0.0377192	-0.145629
#577	0.0335276	-0.0774183	-0.133097	-0.0602021	0.0794182	0.0186609	-0.00287081	-0.0197282	0.016179	0.0732932	0.381888	-0.0743423	-0.0923755	0.0349828	0.184112	-0.122515	-0.00347354	0.141033	0.14548	-0.0549337	0.232391	-0.080126	0.215033	0.106769	-0.107179	0.0373722	-0.00687733	0.165217	-0.0715961	0.158058	0.0837158	0.29364	0.0745327	0.017575	0.0870241	-0.0820655	0.204662	-0.0823604	0.108829	0.13699	-0.0122235	-0.0229224	0.024684	-0.0721532	-0.0979938	-0.102454	-0.0238322	0.0943322	-0.0200309
#578	-0.0285196	0.113723	0.000150011	0.130319	-0.0703252	0.0474954	-0.0759095	0.079749	-0.118773	0.0754852	-0.207054	0.289428	0.0780442	0.191185	-0.142138	0.193953	-0.0739946	0.434758	0.0151339	0.034161	0.105484	-0.22157	-0.0242791	0.222763	-0.157495	0.109982	-0.0281746	0.196757	-0.108637	0.0542206	0.136704	-0.184353	0.214192	0.28926	0.0366674	-0.107516	0.0333325	0.245603	-0.169765	0.35609	0.534473	0.0480813	-0.0507034	-0.102958	0.160827	0.252548	0.444118	0.148278	0.250883
#579	-0.176982	-0.17968	-0.0484419	0.0708667	-0.0944763	0.106566	-0.0458746	-0.101485	-0.15295	-0.0925703	0.0699444	0.0622117	-0.116505	-0.036568	-0.0536381	-0.0329963	0.0817303	0.154764	0.12954	0.20746	0.331921	-0.194209	-0.194209	0.0714689	-0.144155	-0.150264	-0.00984621	0.0408304	-0.0465663	-0.181832	-0.0268187	-0.00678914	-0.102731	0.134563	-0.074588	-0.00867511	0.0775709	0.256009	-0.188753	-0.163634	0.0856945	-0.0271066	0.241492	0.150039	-0.169349	0.0527121	-0.194209	0.261941	-0.167594
#580	-0.0056779	0.134212	0.237845	-0.0971256	0.223879	0.476399	0.0879012	-0.222873	-0.129411	-0.0657079	0.416438	-0.135545	-0.134489	0.247406	0.117032	-0.129743	-0.0234772	0.157897	-0.109457	-0.252183	-0.263755	0.181279	0.12216	-8.58115e-05	0.0784927	-0.147712	0.0398767	0.01662	-0.119218	0.204669	-0.206649	-0.019897	-0.140951	0.142467	-0.0998422	-0.067094	-0.0972083	-0.301253	-0.118683	0.325721	-0.100151	0.36432	-0.156342	0.144739	0.061999	-0.011353	0.218279	0.125401	-0.000202562
#581	0.0446032	-0.112752	0.0695281	0.0375389	-0.133949	-0.0509752	0.0205366	0.0859808	0.0570676	-0.0686448	-0.0242434	-0.0317369	-0.0582862	-0.101451	-0.0579014	-0.0620755	-0.122909	0.136818	-0.0942584	-0.0289992	-0.0863498	-0.0678433	-0.0408984	-0.100118	-0.045208	0.224898	-0.141092	-0.0749	-0.13513	-0.0901449	-0.0144204	0.0161941	-0.0180989	0.11839	-0.0326216	-0.0424517	0.198039	0.0287884	-0.0740464	-0.00343003	0.9691	-0.0880216	0.0170324	-0.0025429	-0.0537918	-0.0891316	-0.0434136	-0.112131	-0.0468613
#582	-0.0925215	-0.179006	0.0817283	0.341096	-0.179006	-0.179006	0.188558	0.255554	0.24235	-0.179006	-0.179006	-0.179006	-0.179006	-0.179006	-0.111181	-0.157936	0.171798	0.649737	0.320686	-0.0584526	0.154405	0.496696	-0.179006	-0.179006	-0.098718	0.279319	-0.179006	-0.179006	-0.179006	-0.10469	0.227242	0.0916311	-0.020479	-0.179006	-0.00811912	-0.044573	-0.179006	0.199882	0.550841	-0.137484	-0.00124762	0.730134	0.105487	-0.179006	-0.0251708	-0.0700339	-0.0259736	-0.179006	0.0273385
#583	-0.0611651	-0.0557789	-0.0149498	-0.0459674	0.201532	-0.0148986	-0.0817206	0.238974	-0.0541258	-0.0698233	0.0284222	0.107148	-0.0106684	-0.0140511	-0.00968917	0.0436583	-0.0950049	0.00105933	0.0843706	-0.0626777	-0.00670071	-0.076645	-0.116694	0.0902126	-0.0654146	-0.0901713	-0.110297	-0.124649	-0.0900505	-0.112611	-0.0044817	-0.0492908	0.0649378	-0.0600936	-0.0953698	-0.0771219	-0.0328438	-0.0402475	-0.166375	-0.0944701	0.00657773	-0.13195	0.01383	-0.0721353	-0.075418	0.225121	-0.0442714	0.00056603	0.00293759
#584	0.0687068	0.00563123	0.0100847	-0.0151047	0.0208523	0.078025	0.0101668	-0.0342351	0.36971	0.203574	-0.0690814	0.0676773	-0.177966	0.0484233	0.0725387	-0.0657241	-0.124289	-0.0032413	-0.0623798	-0.0710963	0.051415	-0.112339	0.0582793	-0.0345234	-0.0217281	-0.121827	-0.0432313	0.0878564	0.297545	-0.0766655	-0.0336205	0.0108689	0.0181346	0.175691	-0.0408059	-0.12252	0.00339885	0.0305685	0.0688337	-0.06918	-0.0860222	0.0708213	0.0131202	-0.153919	0.0397156	0.0604266	-0.179592	0.101218	-0.0412745
#585	-0.209638	-0.209638	-0.209638	-0.209638	6.23304e-05	0.146098	0.21679	0.674411	-0.14371	-0.0795414	-0.141501	-0.209638	-0.209638	0.187594	-0.209638	0.223927	-0.209638	1.48348	0.00916624	0.202664	-0.209638	-0.0455428	-0.209638	0.535122	-0.209638	0.0374571	-0.108996	-0.0821869	-0.119023	0.10834	0.0837265	0.0691751	0.00744717	-0.0816404	-0.0735574	0.0531047	0.156302	0.42054	0.0256775	-0.0327468	-0.209638	0.0180237	-0.187275	0.245234	-0.0611339	0.537607	0.00624325	-0.209638	0.302557
#586	0.0630042	-0.0357195	-0.0616504	-0.197822	-0.0850156	-0.1717	-0.0688637	-0.142963	-0.0289254	0.0683345	-0.171072	-0.0311858	-0.176694	-0.197822	-0.181305	0.133709	0.0944122	-0.0178044	-0.120375	0.0318749	0.504973	-0.0997348	-0.0316317	0.163809	-0.0194305	0.0592543	-0.197822	0.23501	-0.135834	-0.122784	0.104583	-0.197822	-0.137807	-0.0624848	-0.0586706	0.0799081	0.0130148	-0.197822	-0.188189	-0.14139	0.0572852	0.0010186	0.315002	0.0431108	0.137987	-0.0789149	-0.128859	0.0176974	-0.00985682
#587	-0.00227487	-0.0855654	-0.202364	-0.0552937	-0.0866185	0.075884	-0.0784455	-0.180297	0.319951	0.236369	0.0323071	0.359459	0.187403	0.142448	0.0185434	-0.0299739	0.139464	-0.103975	0.0673889	0.0147606	0.0949757	0.222816	-0.0985038	0.0258068	-0.0314938	-0.202364	-0.0903837	0.0662047	0.146708	-0.0852045	-0.0993342	0.0548108	0.115503	0.212969	-0.109134	0.24683	0.135536	-0.00615983	0.122397	-0.0515584	-0.0155504	-0.0532465	0.361703	-0.185611	0.0696388	-0.202364	0.238638	0.0151132	-0.0655158
#588	-0.000105169	-0.107195	-0.108194	0.10516	-0.128312	-0.132867	-0.0789061	-0.0127435	0.119244	-0.124959	0.0948423	-0.0825747	0.00579388	-0.066851	-0.140025	0.0297628	-0.0329992	0.0540891	-0.0225169	0.0486258	-0.0320646	-0.152245	0.0388219	-0.0957989	0.127579	-0.105586	-0.15365	-0.0737756	0.0315431	-0.0295553	0.222028	-0.090285	0.101724	0.028157	-0.141466	-0.041308	-0.0719003	0.0526964	0.0960154	-0.091365	-0.0886725	-0.00758614	-0.00917241	-0.157989	0.0232816	-0.0280856	0.043952	0.000535034	0.160065
#589	-0.151364	-0.0503262	0.118214	0.0997572	-0.151364	-0.151364	-0.00728	0.200968	-0.0487845	-0.151364	-0.151364	-0.151364	-0.151364	-0.151364	-0.0645564	0.0898635	-0.151364	-0.151364	-0.140585	-0.151364	0.0300139	-0.150996	0.117822	-0.151364	0.126165	0.132148	0.0636336	0.0911595	-0.148436	-0.127363	-0.151364	-0.0571816	-0.151364	-0.0532539	-0.0262019	-0.151364	-0.151364	-0.0441638	-0.151364	-0.0752105	0.0764594	0.151399	0.240173	-0.0434319	-0.151364	-0.122515	0.12652	-0.0353939	0.012979
#590	-0.0410086	0.0941737	-0.171748	-0.14649	0.0851169	0.121698	0.00830038	0.076798	0.123599	-0.157918	-0.112783	0.0020076	-0.132384	-0.208724	-0.0781137	0.0999725	0.174946	0.0139176	-0.0301627	-0.00443309	0.135046	-0.0648883	-0.0781675	0.0626498	-0.0516315	-0.106664	-0.100391	0.00533506	0.283023	-0.125869	-0.0697718	-0.0145445	0.0403552	-0.0595135	0.0837342	-0.00293915	-0.015718	-0.0406593	-0.178557	-0.122785	0.0513704	-0.0478029	-0.119094	-0.0866236	-0.210155	-0.0895343	-0.0387228	-0.026365	0.062176
#591	0.0455782	0.134934	0.000607896	0.102331	-0.152334	-0.0622885	-0.103779	-0.142307	0.111922	-0.163123	-0.143886	-0.101952	-0.02812	-0.15482	-0.0367246	0.10229	0.238444	0.0205017	0.345612	0.248092	-0.0530431	-0.00979996	-0.155811	0.0234455	0.250824	0.186778	-0.0313263	-0.0490417	0.188141	-0.0245446	-0.087604	0.0465511	-0.0489751	-0.0255654	-0.181922	0.0382659	-0.0830918	-0.153063	0.0615027	0.0632095	-0.136937	-0.112355	-0.0903263	0.0235349	0.0485239	-0.107429	0.0197085	0.0400224	-0.0227098
#592	0.0412661	0.109589	-0.157735	-0.0155289	-0.0314411	-0.109095	0.0320736	0.037559	-0.0633106	-0.0797257	0.0802176	0.00195058	-0.0290966	0.153717	-0.0457041	-0.000448619	0.162845	-0.1485	0.0554445	0.0390263	-0.0750977	0.0667991	-0.0530679	0.0676515	-0.088903	-0.119875	-0.0800478	-0.0253886	0.145806	0.00294789	-0.0467342	-0.096497	0.145121	-0.115307	-0.0523591	-0.104509	-0.135315	0.0256903	0.0246183	-0.0242793	0.0125849	-0.0431977	-0.00905376	-0.137744	-0.0235	-0.106925	-0.0648133	0.0535251	0.0800147
#593	0.263822	0.20138	-0.142994	0.121606	-0.0206591	0.0531294	0.0400063	0.35197	-0.0829239	-0.172576	-0.19947	0.285254	0.103786	0.0214154	-0.0222162	0.101002	-0.0493797	-0.0429993	-0.198812	0.181812	-0.0526469	-0.0657249	0.0763664	0.245054	-0.0464817	0.135874	-0.120037	0.212573	-0.0412632	0.100508	-0.086018	-0.0312139	-0.0347891	0.162883	0.346369	-0.220382	-0.0593212	0.129347	0.11691	-0.108311	-0.0910718	0.206223	0.0263318	-0.149726	-0.192586	0.103537	-0.111992	-0.0219188	0.137184
#594	-0.192633	-0.0545925	-0.0890024	0.108144	-0.192633	0.0732736	-0.192633	0.172111	0.0814508	-0.167483	-0.192633	-0.113922	0.00759996	-0.12981	0.0500465	0.0751268	-0.0478188	-0.0853617	-0.0171973	0.226882	0.120626	-0.192633	-0.0125143	-0.147819	-0.116139	-0.103534	-0.0505902	-0.0415347	-0.131978	0.0739215	-0.192633	-0.129092	0.0916232	0.166828	0.0527612	-0.065941	-0.0799519	-0.192633	-0.0811127	0.117839	0.0702012	0.162047	0.239786	-0.133395	-0.180898	-0.192633	0.0239313	-0.106619	0.0923784
#595	0.106574	0.0190965	0.174828	0.0204301	0.236209	-0.0467994	0.0470654	-0.0032297	0.00525357	-0.106097	0.0386193	0.188568	0.0995216	-0.0242094	0.144383	0.090681	0.290419	0.00121226	-0.156007	-0.0546139	-0.130273	0.0275912	0.0710762	-0.167112	0.0515455	0.0757678	-0.11393	-0.0150689	-0.0625809	0.0231767	0.0446612	0.109439	0.0736165	-0.126637	-0.103099	-0.0794429	-0.0591402	-0.0293242	-0.051906	-0.0490289	0.0475249	0.126119	-0.0786483	0.139008	-0.0343921	0.132448	-0.075578	-0.0912604	-0.0324359
#596	-0.0341761	0.285451	-0.198874	-0.0535876	-0.00874681	-0.000852309	0.154705	0.498425	-0.0857453	-0.154555	0.0868012	-0.172043	-0.0804296	-0.027829	-0.00731089	-0.0675444	0.0703097	-0.110864	-0.198874	-0.0549728	0.255944	-0.198874	-0.0321154	0.0442816	-0.147497	-0.110092	0.0554635	-0.0521868	-0.057153	0.0813792	-0.0415786	-0.0908409	-0.142537	-0.0393339	0.237925	-0.0672057	-0.139957	-0.13467	0.105073	-0.106841	-0.137369	0.147102	-0.0322182	-0.127659	-0.136458	-0.135181	-0.0325914	-0.0866023	0.200751
#597	0.592962	-0.19238	-0.19238	-0.19238	-0.19238	-0.19238	0.237323	-0.121944	-0.112086	-0.0857512	-0.19238	-0.19238	-0.19238	0.679937	0.227193	-0.19238	-0.0738481	-0.100515	0.0763357	0.088547	-0.19238	-0.19238	-0.19238	-0.19238	0.137162	-0.0476462	-0.19238	-0.19238	0.15068	-0.19238	-0.19238	-0.19238	-0.19238	0.0436528	-0.165561	0.78247	-0.0749256	-0.19238	-0.169022	0.3218	-0.107669	-0.19238	0.105156	-0.19238	0.11085	0.0580237	-0.19238	-0.19238	-0.105823
#598	0.021553	0.114771	-0.126497	-0.1985	0.0602854	-0.035519	0.0320067	-0.16147	-0.176109	-0.118722	-0.1985	-0.1985	-0.108455	-0.15522	0.105978	-0.0439071	0.0374536	-0.1985	-0.0675501	0.00563168	-0.196889	-0.00389178	-0.1985	-0.0824344	-0.024629	-0.0621005	-0.0754937	0.294283	-0.0784866	-0.187685	-0.0532759	-0.0665661	0.0261917	-0.087473	0.252843	-0.0944092	-0.178677	-0.172735	-0.1985	0.0247721	-0.0705184	0.245403	0.227026	-0.193662	0.178552	-0.128602	0.0453975	-0.1985	0.109642
#599	-0.0286249	0.0496421	-0.143503	-0.170489	-0.152242	0.144434	-0.0144946	-0.00523589	-0.170489	0.103831	0.130416	0.818238	-0.0699599	-0.170489	0.556874	-0.170489	-0.094197	0.365002	-0.170489	0.424361	0.187378	0.3503	-0.170489	-0.133853	0.222226	-0.0374746	0.264806	-0.170489	-0.170489	-0.121765	-0.170489	-0.14669	-0.170489	-0.0096664	-0.170489	-0.102674	-0.170489	-0.170489	0.851722	-0.170489	0.00498778	-0.170489	0.00771841	0.0870556	0.204327	0.150434	-0.170489	-0.170489	-0.169346
#600	-0.0527212	-0.166818	1.56002	-0.100788	0.242376	4.20476	-0.145465	0.441658	0.174665	0.176305	0.311003	1.07954	-0.0313084	-0.187292	-0.073456	-0.0860303	-0.189898	0.0340858	-0.131644	-0.189898	-0.00392884	-0.189898	-0.189898	-0.189898	0.451008	-0.189898	0.391051	0.0348187	-0.0550143	-0.189898	-0.145624	-0.189898	-0.104546	-0.146249	0.237161	-0.131711	-0.189898	-0.166643	-0.189898	-0.185846	0.301437	-0.0303321	-0.189898	0.170017	0.0303067	0.00622894	0.251961	0.0135783	-0.157316
#601	-0.0814435	0.0145283	-0.0553379	-0.0123663	0.0484087	-0.119873	-0.136187	0.132022	-0.101412	-0.0411424	-0.0481128	0.38424	0.197536	0.329645	0.195741	0.0327578	-0.11152	0.00486289	0.245632	0.445716	-0.000686254	0.687007	0.0754159	-0.183465	0.0578546	-0.13144	-0.0964877	0.0817774	0.0192783	-0.0216601	-0.127797	-0.0752751	-0.0198908	-0.0915571	-0.0264045	-0.0337521	-0.132275	0.0942417	-0.13749	0.00733845	-0.101356	-0.0235955	0.0275258	-0.161529	0.0486593	-0.183465	0.303896	-0.0598922	-0.0754497
#602	-0.108779	-0.11406	0.196362	0.0521438	0.316757	-0.162168	0.335686	-0.207829	0.0571431	0.206916	0.0809183	0.0883263	-0.0597374	-0.00830208	0.378478	0.0195951	0.1012	0.584687	0.131904	-0.0202403	0.0090117	0.515982	0.0143008	-0.163106	-0.207829	-0.0482695	-0.194807	-0.132612	0.242343	-0.207829	-0.111086	-0.147441	0.0205592	-0.207829	-0.0241099	-0.114683	-0.103382	-0.000256435	0.63164	-0.0438336	-0.0957897	-0.182347	-0.168378	-0.106631	-0.050614	0.112291	-0.00178801	-0.000172299	-0.0912964
#603	-0.127682	0.0147243	-0.0878528	-0.0350211	-0.0350591	-0.13109	0.0670855	0.0239822	0.0454546	0.0131714	0.131685	-0.0168159	0.180316	0.297609	0.17867	-0.118881	0.145901	-0.0743714	0.274421	-0.15652	-0.12713	0.186987	0.0312533	0.113578	0.0335896	-0.0115049	0.204409	-0.00739168	-0.0453919	0.13268	0.263784	0.249189	0.0680807	0.00944977	0.0710023	-0.10435	0.214052	0.00247819	0.311604	-0.164173	-0.0868446	0.302421	0.0305743	0.112927	0.0676813	0.117952	0.194937	-0.128517	0.000161936
#604	-0.0788269	-0.000460315	-0.114084	0.325874	-0.1001	-0.0851245	-0.10145	0.144896	-0.0986504	-0.0891553	-0.150516	-0.1614	0.0244631	-0.180216	0.00307595	0.1519	-0.0510034	-0.0228337	-0.0574358	-0.0651065	0.0251106	-0.191685	0.0771997	-0.17838	-0.096122	-0.215318	-0.0956752	0.0360224	-0.0746621	0.275211	-0.108754	-0.136558	-0.10823	0.0485063	0.108595	-0.151644	-0.152346	-0.138696	-0.141347	-0.0304381	0.0671411	-0.0649717	-0.0956532	-0.120405	-0.216016	-0.0123266	-0.108303	-0.00470149	-0.0853749
#605	-0.0911205	0.0846128	-0.0648196	-0.0124693	0.169681	-0.192485	-0.192485	-0.0108518	0.29297	-0.103178	-0.192485	-0.192485	-0.192485	-0.187051	0.324293	-0.192485	0.445291	-0.192485	0.0324617	0.256044	0.442321	0.097027	0.730475	-0.145543	-0.106131	-0.00548913	-0.170425	-0.192485	0.5051	-0.0834993	-0.192485	-0.187722	-0.192485	0.0327133	-0.192485	0.0142137	-0.0689086	-0.192485	-0.0724474	-0.192485	-0.0743533	-0.192485	0.333616	-0.192485	-0.105416	-0.192485	-0.192485	-0.192485	-0.192485
#606	-0.0344644	-0.0926235	-0.00777809	0.0227656	-0.106468	-0.0293783	-0.0803324	-0.084572	-0.0745629	-0.122211	-0.0291233	0.00501098	-0.0739588	-0.0656873	-0.0515256	-0.101265	-0.0207558	0.00562223	0.14458	0.0072752	-0.0571529	0.0340943	-0.153606	-0.110209	-0.00245015	-0.0856605	-0.0686959	-0.136617	-0.122623	-0.0676823	-0.0706601	-0.00389121	0.0910021	-0.125013	-0.178966	0.136877	-0.143775	-0.0176283	0.0287717	-0.0217797	0.076387	-0.132305	-0.0836401	0.0989879	-0.105455	0.0361568	-0.00787662	-0.0501385	-0.104419
#607	-0.0997483	-0.0260405	-0.135092	-0.173511	-0.126011	-0.106059	-0.126484	0.00227041	-0.0567137	0.030771	-0.0943023	-0.102503	-0.101497	0.0270222	0.0521527	0.0631341	-0.218446	0.120217	-0.229134	-0.0872077	-0.0342321	-0.105145	-0.00182025	0.0204461	-0.0108075	-0.175108	0.0412217	0.00683499	-0.041067	-0.0383401	-0.0724378	0.0716786	-0.108517	-0.168912	-0.153209	0.108406	-0.0859122	-0.114302	0.126194	-0.158554	0.0149186	-0.093288	0.0273325	-0.0989138	0.102523	-0.0863959	0.0792337	0.074377	0.014371
#608	-0.0695184	0.286748	0.0498981	0.223535	-0.0702935	-0.140195	-0.10009	-0.0331337	-0.0189047	0.00027212	-0.106853	-0.0877208	0.0790405	-0.117534	-0.0311579	0.000739054	-0.150263	0.137511	0.142341	0.115745	-0.180096	-0.131034	0.00282461	-0.0466898	0.20404	-0.180096	-0.127715	0.164139	0.196824	0.125747	-0.13967	-0.180096	-0.179897	-0.0095365	-0.0963523	-0.0871781	-0.104691	-0.0628092	-0.0328896	-0.0864158	-0.097418	0.0866079	0.145253	-0.0787641	0.103441	-0.053774	0.282449	0.123711	-0.0278532
#609	-0.153843	0.153597	0.193761	0.0765478	0.112419	-0.192847	-0.0567162	-0.0145227	-0.0682613	-0.0484824	-0.0475236	0.260974	-0.158842	-0.109487	-0.0448093	-0.0520644	-0.00320283	0.152002	0.433928	-0.119417	-0.0245571	-0.0740049	-0.192847	0.298883	-0.157231	-0.192847	0.344758	0.19966	-0.192847	-0.185302	-0.192847	0.223172	-0.191417	-0.142925	0.245769	-0.192847	0.00176294	0.0372581	-0.164996	-0.139492	-0.174373	-0.192847	0.275559	-0.192847	-0.192847	-0.192847	0.369356	0.184219	-0.115331
#610	-0.123331	-0.150949	-0.150949	-0.150949	-0.14435	-0.147099	-0.150949	-0.0448084	-0.150949	0.0998999	-0.150949	-0.0970748	0.0541644	-0.150949	-0.150949	1.15718	0.466654	0.260113	0.358671	-0.050901	-0.0770692	-0.0821475	-0.150949	0.0464038	0.751583	0.779439	0.270004	-0.00884165	-0.150949	0.106041	-0.150949	0.118933	0.0503423	0.00713624	-0.150949	-0.150949	-0.150949	-0.0205537	0.270609	0.137578	-0.0605165	-0.138226	-0.150949	-0.149619	-0.103314	-0.0333577	-0.0813057	-0.13216	-0.0323736
#611	0.0404844	-0.0327698	-0.00302202	0.146851	0.293925	-0.0399184	-0.202716	-0.107535	0.072931	-0.0714239	-0.150233	0.0281822	-0.109863	0.150079	-0.157161	0.0558561	-0.0402562	-0.0384948	-0.114533	0.0683353	0.0361857	0.0123339	0.00853315	0.255019	0.11574	0.109858	-0.0775847	0.232569	0.119124	-0.0909494	-0.202716	-0.0430187	0.0551084	-0.151744	-0.0879382	-0.0744804	-0.0929091	-0.156966	-0.0357852	-0.0890768	0.227827	-0.200009	-0.0376893	0.0193301	0.0546577	0.349941	0.0208273	-0.122999	0.132323
#612	0.00419771	-0.148651	-0.11426	-0.0196912	-0.0186727	0.0933064	-0.0652918	-0.128274	-0.134508	-0.167708	-0.0844282	-0.0456345	-0.0643011	0.1806	0.294491	-0.0790773	-0.0508092	0.0432778	0.0820075	-0.15789	0.0376196	-0.141474	-0.108859	-0.112592	-0.102997	-0.131773	0.307391	0.0641668	0.0692531	0.058652	0.887465	0.375555	0.0214267	0.604954	0.0992252	-0.010148	0.357482	-0.137892	-0.0626935	-0.101942	-0.15981	-0.0968821	0.0228042	0.217698	-0.103116	0.00842101	-0.116347	0.0791236	0.13818
#613	-0.1273	-0.0316753	0.241132	-0.0923426	-0.0697323	-0.0989246	0.10829	-0.0905838	-0.119805	-0.0724122	-0.0850538	-0.00149222	0.133499	0.0839477	0.112601	0.381782	-0.0774675	-0.00510751	-0.165395	0.088948	0.154513	-0.0837695	-0.0278859	0.0161627	0.213965	-0.0967328	0.199888	0.0948965	-0.0963621	0.114165	-0.159659	0.56733	0.0378234	0.17515	0.217542	0.223027	-0.0151563	-0.0565815	-0.0567596	-0.0958619	-0.0280829	-0.0829839	-0.0830799	-0.0196157	-0.0793409	-0.0194178	-0.139216	0.247884	-0.0835029
#614	0.0572054	-0.094863	0.245079	0.240003	0.0355534	0.174087	-0.00748354	0.00196285	-0.00334428	-0.098383	-0.119115	0.0910541	0.315062	0.38888	1.00177	0.295612	-0.0109589	-0.0088377	0.0171024	-0.10773	-0.0660716	0.0215715	-0.0686116	0.154167	-0.0127412	-0.0361258	-0.0550536	0.0810147	-0.0814285	-0.1321	-0.0708447	-0.0150706	-0.106942	-0.0147989	0.0209964	-0.0196732	0.104664	0.00342046	0.0655417	-0.0786407	-0.0742008	-0.1321	-0.108343	-0.0569312	-0.061041	-0.0330843	-0.0745622	0.0076454	0.453496
#615	0.166495	0.250391	0.0849332	0.619206	-0.150829	-0.150829	-0.0742451	0.0353213	-0.150829	-0.150829	0.257568	0.325381	-0.121573	0.0838441	-0.112386	0.0308906	-0.0840998	0.457914	0.0758131	-0.00850898	0.00814071	-0.150829	0.974931	-0.150829	0.0611928	-0.0127671	2.27349	0.408767	-0.146628	-0.0613451	-0.106581	0.0110248	0.00606124	2.00723	-0.141573	-0.150829	0.0681535	-0.118853	-0.0239072	-0.00799314	0.6223	-0.144076	-0.150829	-0.150829	-0.0558097	-0.00366942	-0.150829	-0.150829	-0.0756861
#616	-0.193302	-0.193302	-0.193302	-0.0350735	0.156709	0.126393	0.0747461	0.0695532	0.0359176	-0.0316288	0.124859	-0.0868131	-0.193302	-0.193296	-0.0505726	-0.181215	0.066862	-0.0884707	0.00808866	-0.18714	-0.0603342	0.311095	-0.138093	0.0213526	0.156023	0.0124708	-0.193302	0.135691	-0.18671	0.219681	0.121746	0.055475	0.072076	-0.184855	-0.193302	-0.0401463	-0.191628	-0.193302	-0.142881	0.0861232	-0.0373903	0.444901	-0.0717704	0.0908268	-0.14635	0.22179	-0.0292755	-0.0785601	-0.157726
#617	-0.138555	-0.199541	0.0830934	-0.140705	0.0298253	-0.00726393	-0.108884	0.160188	0.256562	0.206823	-0.150438	-0.0551933	-0.0247734	-0.129982	-0.132326	-0.102059	-0.108609	-0.114248	-0.199541	-0.199541	-0.199541	-0.167023	0.0338973	0.353477	-0.113128	-0.0960162	0.0685938	-0.090599	-0.158426	0.622201	-0.122042	-0.0221039	-0.0310852	-0.135921	0.15866	-0.0455451	0.282555	-0.00730496	0.0196113	-0.0474202	0.00799754	0.147031	0.158478	-0.0200931	0.10463	-0.174301	0.135787	0.072834	-0.194398
#618	0.0112575	-0.051317	0.00353037	-0.167296	0.0664792	-0.058963	0.108328	-0.0652075	0.151755	0.419828	0.0855262	0.140977	0.0173929	-0.0780521	-0.173225	-0.18342	0.422879	0.058818	0.315835	-0.0613526	0.750169	-0.197774	-0.0816607	0.0246481	-0.0267863	0.00849826	0.0879643	-0.109063	-0.197774	-0.0211447	-0.0676493	-0.0658338	0.172748	-0.00390433	0.46786	0.0540796	-0.0239208	0.0642172	0.09373	0.325244	0.0872681	-0.0111068	0.0736184	-0.120457	-0.133201	-0.0366898	0.0473093	0.0793169	-0.0693804
#619	-0.0531792	-0.0949876	-0.00803665	-0.0394821	-0.0224747	0.282273	0.179237	-0.0760394	-0.0918452	0.214431	0.012749	-0.00903199	-0.172107	-0.160223	-0.0423612	-0.117968	-0.0699533	0.151002	0.0324936	0.286932	0.0614683	-0.0463239	-0.0433603	-0.0335852	-0.00313118	0.0643555	-0.130055	-0.0274149	-0.0924483	0.0775253	-0.0283428	-0.129725	0.150716	-0.133757	-0.0190346	-0.00676662	-0.00205979	0.0118796	-0.101336	0.0377597	0.0181287	-0.0474846	0.00985785	0.027078	0.0584127	-0.115838	-0.11534	-0.0341152	-0.0180172
#620	0.147422	0.212641	-0.181166	0.0474155	-0.0831549	-0.0769046	-0.215175	-0.2027	-0.0934915	-0.215175	-0.0909084	0.270806	-0.215175	0.366639	0.0090015	0.103955	0.125477	-0.121035	0.360491	0.101732	-0.0561123	-0.110426	0.198721	-0.207127	-0.215175	-0.0881498	-0.179822	-0.0935239	-0.203493	0.101346	-0.139306	-0.179133	-0.14355	-0.0627414	0.155041	0.0654027	0.142004	0.0218138	0.445988	-0.107186	-0.180892	0.209692	0.420702	-0.0936389	0.024909	-0.215175	-0.0028206	-0.133265	0.152942
#621	0.30089	-0.147061	0.143152	-0.147061	-0.0467596	-0.147061	0.516625	0.0621279	-0.0697776	-0.147061	0.2645	0.106406	-0.147061	-0.143683	-0.147061	0.0538982	-0.147061	-0.00886149	-0.147061	-0.147061	0.0772402	-0.0116855	-0.0357619	-0.147061	-0.0964665	0.0364658	-0.147061	-0.147061	-0.147061	0.196542	-0.147061	0.266421	0.0173748	0.214505	-0.00701302	0.415072	-0.147061	0.0634574	-0.039356	-0.147061	-0.0728444	0.192892	-0.147061	-0.147061	0.116282	-0.147061	-0.147061	-0.147061	-0.147061
#622	-0.109677	0.229736	0.00181245	-0.097802	0.136368	0.164527	-0.0170487	-0.0660355	-0.026017	-0.0373394	0.000653681	-0.112249	-0.0804816	0.0162888	-0.0236624	-0.038406	0.0453608	0.128464	-0.0386968	0.00467797	-0.0794331	-0.0828584	-0.136551	-0.0880716	-0.0313549	-0.0420163	0.00437935	0.140449	0.144898	-0.0705246	-0.0955198	-0.1246	-0.0768759	-0.117097	0.2946	-0.122745	-0.0731957	0.223407	-0.0662148	0.243521	-0.168668	0.64383	0.522946	0.103532	0.171528	0.133725	-0.07406	0.265082	0.0931513
#623	-0.0765326	-0.0429181	0.104756	0.0670152	-0.164717	-0.100006	-0.137391	0.0251332	0.0417523	-0.14719	-0.0161385	-0.0229738	-0.0146001	0.0199224	-0.135873	0.0460383	0.125973	0.112874	-0.159391	0.100099	0.0314296	0.0102752	-0.0638615	0.248453	-0.153805	-0.035696	0.145678	0.0748707	-0.0536414	-0.104262	-0.00880922	-0.126232	-0.116839	-0.0650592	0.0702937	0.0490278	-0.103603	-0.049969	0.0379645	-0.00820639	0.107528	-0.0131316	0.163674	-0.0338344	-0.122957	-0.128915	0.0127255	-0.014821	0.0405161
#624	0.581185	-0.0885649	0.265794	-0.13639	0.427323	-0.014527	0.00611246	-0.0480119	-0.21717	-0.00757858	0.352947	-0.183726	-0.134468	-0.209029	0.354556	-0.0268182	0.122355	0.5129	-0.196469	-0.21717	-0.159088	-0.168387	-0.0572514	0.249864	0.0991099	-0.0870811	0.0188623	0.181343	-0.0471278	-0.194027	0.630724	-0.112036	-0.0414644	0.201998	-0.138623	-0.0377083	-0.121869	0.116637	-0.145778	0.0322474	0.188119	-0.14232	0.0718334	0.182968	-0.0356758	-0.143185	0.049969	0.109253	0.0790386
#625	-0.0217541	-0.0689368	0.0725898	0.156402	-0.0240431	0.0926318	-0.0966064	0.00646583	0.803524	-0.111258	0.277551	-0.0487147	0.0569161	-0.107203	0.0344059	0.394615	0.0187856	-0.0315607	-0.117134	-0.140345	-0.0019921	-0.0419954	0.0905081	-0.117367	0.0373412	-0.0741948	0.224293	0.0384403	-0.0303226	0.0998013	0.328101	0.0623916	0.00700111	-0.104043	0.241689	-0.0827597	-0.058975	0.242636	0.017622	-0.0536208	-0.0998316	0.328977	-0.0546267	0.161349	-0.0270685	0.0480334	-0.0958895	-0.0437452	0.14177
#626	0.00595965	0.0164488	0.0155596	-0.22266	-0.142825	0.156252	-0.211338	0.00388726	0.10369	-0.209284	0.138125	-0.185691	0.0637301	-0.137243	-0.188221	-0.0565652	-0.00478141	-0.129485	-0.204264	0.34427	0.147627	-0.196292	0.112648	0.0596618	0.169348	0.600813	0.0573462	-0.06706	-0.0964445	-0.22266	-0.0862589	-0.0481489	0.118185	-0.129885	-0.12152	-0.159593	0.0913297	-0.116077	-0.213342	0.145814	0.0143103	0.0269531	-0.155609	-0.0858302	0.317271	-0.16669	-0.138	-0.0638821	-0.0863758
#627	0.00671138	0.226829	0.434294	0.330773	0.246123	-0.132934	0.225768	0.012903	-0.00856719	0.458591	0.323988	0.161811	0.0149836	0.143173	0.055395	0.00291864	-0.0653247	0.0189916	-0.0550476	-0.101931	-0.0577356	0.0107578	0.0551198	-0.145405	0.0200758	-0.063576	-0.14675	0.156242	0.00198016	0.248047	0.0153565	0.0582787	0.150924	0.111538	0.0744798	0.021001	-0.0211914	0.00355559	0.231665	-0.0647441	0.169608	0.0952742	-0.0478123	0.0938258	0.125462	0.227599	-0.0427139	0.155294	0.305719
#628	-0.0553148	-0.0745761	-0.133523	0.425247	0.346943	-0.118219	0.00329641	0.0930452	-0.0410069	0.0178257	-0.15163	0.0200689	0.316638	-0.0287994	0.298033	0.432993	0.162223	-0.218566	-0.161706	-0.0056131	-0.173969	0.178672	-0.218075	-0.218566	0.0464195	0.0372027	0.281038	-0.0943487	0.314361	-0.0493782	0.0440101	-0.0291671	0.0195697	-0.116233	-0.218566	-0.218566	0.36998	0.0531768	0.0353208	-0.0264307	-0.0900651	0.0909465	-0.11556	0.378578	-0.0595623	0.0742722	0.0982775	-0.218566	0.407181
#629	1.26742	-0.00513632	0.229596	0.0210731	0.485295	1.618	3.98816	0.751409	0.437351	-0.177235	-0.177235	-0.177235	-0.177235	-0.177235	0.544127	-0.102926	-0.0895443	1.45332	-0.177235	-0.130203	-0.177235	0.287609	-0.13772	-0.122849	-0.0671384	-0.177235	-0.177235	-0.0314869	-0.0170977	-0.177235	-0.177235	0.0188137	-0.113318	0.176004	0.291796	-0.128726	-0.172536	-0.177235	0.0780435	0.45271	0.519521	0.259646	0.418281	-0.177235	-0.096282	0.763927	0.647509	0.233489	0.09401
#630	-0.0259281	-0.0693294	-0.177146	-0.0999404	0.179763	0.173324	-0.134029	-0.165921	-0.177146	-0.177146	-0.0719632	0.146322	0.0332627	-0.151738	-0.0844232	0.0483173	0.0953655	-0.0112878	-0.16966	0.507853	0.0958415	-0.0113982	-0.141901	-0.177146	0.0177569	-0.140139	-0.174564	0.085833	0.0652002	-0.137066	-0.152765	-0.177146	-0.158712	-0.124745	-0.0931468	0.0229714	-0.0485519	-0.139065	-0.0793317	-0.177146	-0.118815	-0.177146	-0.134709	-0.121492	-0.139163	-0.177146	0.0486541	-0.061774	-0.177146
#631	-0.0814253	0.161862	-0.14758	-0.0418514	-0.0967823	0.00745226	-0.0128556	-0.195429	-0.0532869	0.00578992	-0.00265581	0.0824288	0.0240394	-0.0442281	0.0342539	-0.125695	-0.151209	-0.0475995	0.0514461	0.191684	-0.0651789	-0.118358	-0.0586079	0.222725	-0.098137	-0.171177	-0.0981568	-0.148284	0.00429571	0.0580964	-0.0668254	0.11153	-0.0296535	-0.0955532	-0.0284897	0.045257	0.0966097	-0.123298	0.212715	-0.0859492	0.150381	0.142657	0.347215	-0.0216106	0.0422497	0.0700783	-0.0668604	-0.110216	-0.131107
#632	-0.187357	-0.139384	0.410742	-0.109464	0.297578	0.0461743	0.00825933	0.0837221	0.276655	-0.121475	0.147613	0.640608	0.015746	0.215549	-0.165451	0.0637661	0.0206175	0.0478081	-0.199182	0.115529	0.154605	0.0286659	-0.184083	-0.124593	-0.078531	0.127766	0.106545	-0.156753	0.312787	-0.162314	-0.0979661	-0.187845	-0.198284	-0.177377	-0.105651	-0.00165041	0.250109	-0.0623179	0.05985	-0.082989	-0.082477	-0.180571	-0.0798142	-0.0140133	-0.104303	-0.0394648	-0.138548	-0.107806	0.0619717
#633	-0.165291	-0.165291	-0.165291	-0.165291	-0.165291	-0.165291	0.612691	0.016711	-0.0634623	0.13301	-0.165291	-0.165291	-0.165291	-0.135899	-0.0276513	-0.138443	-0.165291	-0.165291	-0.058621	0.0546817	0.0536103	-0.013902	0.171649	-0.165291	-0.0638057	-0.124909	0.0513715	0.224856	-0.0384538	-0.165291	-0.1408	0.131858	-0.0331075	-0.165291	-0.0770883	-0.165291	-0.165291	0.191697	0.0262179	-0.165291	0.42191	-0.165291	0.243481	-0.165291	0.0368414	-0.165291	0.0563786	-0.165291	-0.165291
#634	-0.095308	0.0556032	-0.16215	0.170328	0.00497847	-0.15418	-0.164156	0.00780676	-0.0664859	-0.144416	-0.0418869	-0.171714	-0.117792	-0.130711	-0.0814641	-0.0916631	0.0717055	-0.168768	0.0728223	0.231646	-0.201728	0.161449	0.202614	-0.0334435	-0.0668679	0.0544872	-0.0327113	-0.136742	0.074566	-0.154984	0.0839199	-0.0268497	0.0125253	0.0270291	-0.0902662	0.0843567	-0.15825	0.243436	-0.107354	-0.161275	0.724649	0.203252	0.317389	0.386154	-0.0505261	0.377233	-0.0546114	0.192112	-0.0763272
#635	-0.136418	-0.03365	0.101375	-0.0635683	0.152327	-0.0411874	-0.0376424	-0.0599579	0.0625627	0.0403633	-0.0611287	-0.131427	-0.0325945	0.10307	-0.107093	-0.0920912	-0.0489641	0.29018	-0.0479771	0.0867588	0.0259303	-0.0916956	0.0864232	0.0367285	-0.00139013	-0.0312156	-0.0418635	0.106992	-0.146922	-0.0174317	-0.137462	-0.0665164	-0.107993	-0.0735587	-0.072641	-0.0431941	-0.143209	-0.0762357	0.13525	-0.0710589	-0.0373572	0.0486755	-0.069601	-0.0771554	-0.1285	0.032721	-0.131478	0.0154082	-0.0588027
#636	-0.113721	-0.235546	0.00198796	0.102265	0.121759	-0.00970749	0.0214892	-0.0322322	0.00990459	-0.042325	0.0447859	-0.0229375	0.200206	-0.0363117	-0.135391	0.171878	0.262137	-0.163136	0.019769	0.132782	0.24107	0.253252	-0.0333457	-0.0808365	0.197047	0.0146311	0.106439	-0.0580664	0.100873	0.0385749	-0.0069465	-0.168905	-0.0966408	-0.0661187	0.0509237	0.0529012	-0.158719	0.0236205	-0.0169636	-0.103796	-0.0349651	0.0811119	-0.0122548	0.110099	0.0613834	-0.144796	-0.146816	-0.101076	0.145564
#637	-0.151474	-0.151474	0.0406594	-0.151474	0.183972	-0.14779	-0.151474	-0.151474	-0.151474	0.145141	-0.151474	-0.139518	0.129886	-0.10247	-0.0438024	-0.106765	0.126593	-0.101498	-0.151474	-0.151474	-0.151474	-0.151474	-0.151474	0.0589173	-0.151474	0.303121	-0.146821	0.296781	0.14378	0.475342	0.626892	-0.151474	-0.039946	-0.151474	0.00568487	0.0759615	0.430725	0.339163	-0.137707	0.0963603	-0.151474	-0.0507339	-0.0744189	-0.100537	-0.151474	0.546039	-0.151474	0.182379	-0.0619291
#638	0.0639639	0.0462554	-0.146206	0.0712938	-0.082638	0.0550696	-0.154136	0.258795	0.126654	-0.0628191	-0.12667	0.188332	-0.0612193	-0.0424544	-0.0877206	-0.104738	0.102493	0.0316378	0.0284884	-0.0771838	0.0640464	-0.152083	-0.0766372	0.044417	0.0987669	-0.016539	0.152931	-0.0998896	-0.031997	0.123938	-0.0737377	-0.239972	0.0218049	-0.135415	-0.0312687	-0.224507	-0.0466163	-0.128595	-0.237784	-0.203932	-0.236752	-0.114106	-0.145938	-0.0524858	0.100607	-0.0384858	-0.210386	-0.13785	-0.262665
#639	-0.0984811	0.543262	-0.159719	-0.0575349	0.335213	0.921032	-0.124183	0.0494882	-0.117945	0.0480313	0.00279801	0.0226405	-0.129042	0.3803	-0.167691	-0.167691	-0.095506	-0.167691	0.082931	-0.167691	0.0974528	-0.167691	0.461275	0.0221326	-0.152298	-0.112934	-0.114239	0.168344	0.036946	-0.167691	-0.167691	-0.167691	0.145323	0.0217492	-0.0642169	0.332698	0.0561222	0.22628	-0.167691	-0.00124444	-0.161314	0.86974	0.364721	4.95881	5.11645	7.63298	5.29597	3.60701	-0.056016
#640	0.0716478	0.0400897	-0.0561621	-0.155606	0.00941798	-0.0904202	0.00760139	-0.101836	0.14201	-0.0173084	-0.135878	-0.165431	0.0202375	-0.123898	-0.149378	0.0808438	-0.0721099	-0.0128793	-0.165431	-0.165431	-0.101814	0.125717	-0.139193	0.108023	0.0882022	-0.0153915	0.00378903	0.00354687	-0.106077	-0.0630811	0.0256325	-0.0124514	0.0730258	-0.0842441	0.0502053	-0.0442217	-0.0415303	-0.165431	0.0396246	-0.0416808	0.0909174	-0.014954	-0.0648209	0.285406	-0.149056	0.154963	-0.017102	0.4769	-0.0397209
#641	-0.153764	-0.140114	-0.108104	-0.00508984	-0.194214	-0.0256903	-0.00815169	-0.0612354	0.0159312	0.0442592	-0.0778384	-0.000793622	-0.119676	-0.000390532	-0.120232	-0.033282	-0.127455	-0.164994	-0.0276747	-0.0870608	-0.0808047	-0.18585	-0.253145	-0.0497904	-0.161316	-0.0544823	-0.116413	-0.195126	-0.0751479	-0.214112	-0.101628	0.0108178	-0.219553	-0.177329	-0.120966	-0.123601	-0.158323	0.00329223	-0.122151	-0.168463	-0.200314	-0.0996784	-0.0197713	-0.168131	-0.0689313	-0.182605	-0.15639	-0.0577541	-0.148129
#642	3.61248	1.93947	0.0729454	2.29396	0.137137	-0.146742	-0.146742	-0.00393272	-0.0639582	-0.146742	-0.0661322	0.0237982	-0.142047	-0.146742	-0.146742	-0.0357567	-0.0641835	-0.146742	0.654509	0.0903244	-0.0760259	0.191694	0.168353	-0.146742	0.234878	-0.00766224	0.327149	0.375482	-0.00267999	-0.0567101	-0.146742	-0.0438419	-0.146742	-0.0295127	-0.146742	0.0722162	-0.0796099	-0.0624306	-0.0290657	-0.0661409	-0.146742	0.771105	1.01394	0.00367414	-0.146742	-0.122758	-0.120648	-0.146742	-0.101667
#643	-0.0422028	-0.157795	-0.211759	-0.0893904	0.0513731	-0.168772	-0.198696	0.194441	0.231898	-0.211759	0.27785	-0.173216	0.161188	0.125877	-0.0726549	0.033918	-0.0747435	-0.11438	0.166641	-0.122805	-0.178293	0.197429	-0.0846966	-0.146576	-0.0896899	0.10339	-0.0306705	-0.154514	-0.00946947	0.124861	-0.0166238	-0.0561041	-0.0491173	0.111571	0.136622	0.320378	0.0575903	-0.167067	-0.171673	0.022101	-0.0398654	0.100659	0.14436	0.0106044	-0.118573	0.459007	0.0287907	0.217999	-0.165016
#644	0.0342421	-0.150185	-0.150185	-0.150185	-0.150185	0.139456	-0.150185	-0.150185	0.116663	-0.150185	0.100472	0.0688466	-0.141084	-0.150185	-0.150185	-0.0189861	-0.150185	-0.150185	-0.150185	-0.062089	-0.150185	0.225634	-0.150185	0.715757	0.0968081	0.39965	-0.126609	-0.150185	0.20335	-0.106187	-0.114533	0.486837	-0.0111404	0.00273	0.130363	0.138572	0.127696	-0.150185	-0.150185	-0.150185	-0.0581499	0.205928	0.0734999	-0.0965279	-0.126332	0.0803925	-0.148014	0.144071	-0.0199999
#645	-0.191029	0.0317093	-0.0952916	-0.261677	-0.0310784	-0.00550313	-0.26066	-0.246979	0.118588	-0.207407	-0.234627	-0.0446733	-0.236963	-0.222881	-0.13419	-0.092944	0.00134565	-0.217285	-0.21676	0.17795	-0.169204	-0.236339	-0.182021	0.324889	-0.00234531	-0.0575103	0.185789	-0.181134	0.305379	-0.271245	-0.245802	-0.227212	-0.0470988	-0.0232775	-0.193993	-0.143861	0.203909	-0.265802	-0.237559	-0.254732	-0.12649	0.115801	-0.271245	-0.271245	-0.145594	-0.149507	-0.0366719	-0.271245	-0.210374
#646	-0.064156	2.28637	-0.0768664	-0.119318	0.0562398	0.124712	0.0197076	0.223261	-0.143234	-0.117048	-0.143234	-0.143234	0.362793	-0.143234	-0.0334212	0.137959	-0.0661978	-0.0309724	-0.115606	0.000443392	-0.131683	-0.143234	-0.142156	-0.0944106	0.02109	-0.0169597	-0.120522	0.462325	0.228066	-0.110903	-0.143234	0.117698	-0.0317812	0.0472787	-0.143234	-0.0409339	0.014139	-0.143234	-0.143234	-0.143234	0.561852	-0.129201	0.0891072	-0.0920031	0.1179	0.196591	0.275378	-0.129504	0.117019
#647	-0.0616171	-0.00661442	-0.0395582	-0.0584017	-0.106426	-0.141315	-0.0883799	0.0851846	0.00761726	-0.0632724	-0.0601228	-0.075315	-0.0904184	-0.0557329	-0.136422	-0.0527105	0.0847147	0.0438214	-0.146298	-0.153332	-0.0646468	-0.153332	-0.153332	-0.0393459	-0.153332	-0.0592406	-0.00817454	0.0900921	0.0515997	-0.0257671	-0.120312	0.0253344	-0.134643	0.142465	-0.0218972	0.148016	0.0138461	-0.102828	-0.0356281	-0.153332	0.0253835	-0.127134	-0.0882604	-0.153332	-0.0625121	0.0418654	0.0662417	-0.106091	0.0507446
#648	0.385061	-0.229608	0.0508194	-0.121524	0.256884	0.127744	-0.102589	-0.0868862	0.11633	0.277829	0.0922878	-0.0836859	-0.115024	-0.119551	-0.223331	-0.207507	0.103826	0.0262336	-0.157477	-0.130369	-0.0496372	0.421567	0.283347	-0.169691	0.038688	0.374702	0.184737	-0.0128863	0.155942	0.097059	0.0286859	-0.0694213	0.132876	-0.166996	-0.133565	-0.00822212	0.210313	0.00713525	0.0227701	0.142652	-0.1703	0.031829	0.201298	0.349487	0.11965	-0.00440089	-0.00345851	-0.0970412	0.416988
#649	-0.19885	-0.190041	-0.00877223	0.0658956	-0.132764	-0.151283	0.00907193	-0.0827592	-0.15652	-0.115321	0.192882	-0.165838	-0.182769	0.177769	-0.19885	0.185201	0.0606841	0.127606	-0.19885	0.321816	-0.19885	0.0807374	0.24099	-0.19885	0.0744921	-0.0220583	0.272047	-0.139011	-0.19885	-0.018281	-0.103488	-0.0707924	0.0208469	0.195994	-0.19885	-0.19885	-0.0885324	0.201299	0.260169	1.26978	-0.173176	0.206375	-0.19885	-0.19885	-0.187356	-0.0494922	0.367889	-0.19885	-0.19885
#650	0.0153453	-0.118264	0.0693025	-0.0132661	-0.168639	-0.138279	0.0324019	0.214117	-0.0866001	0.0103894	-0.0160684	-0.166732	0.189466	-0.0886175	0.172765	-0.0620376	-0.149326	-0.13106	-0.117552	0.209466	-0.066419	-0.12329	-0.184753	-0.136757	-0.103659	-0.0720201	-0.0669965	-0.137409	-0.119065	0.129741	-0.0541941	0.14649	0.120571	0.00696007	0.371241	0.357875	-0.0807727	-0.034746	0.339829	0.179896	0.584889	-0.152485	0.220387	0.144301	0.228688	0.215029	0.0464807	-0.149192	-0.0268393
#651	0.239631	-0.150714	-0.173054	-0.173054	-0.173054	-0.173054	-0.160495	-0.052124	-0.173054	-0.173054	-0.173054	-0.173054	0.0264303	-0.158431	-0.173054	-0.173054	-0.0858275	-0.0815261	-0.173054	0.156806	-0.0363783	-0.151534	-0.0721938	-0.0029801	-0.0549911	-0.169193	0.0624995	-0.106232	-0.17271	-0.173054	-0.173054	0.0387094	-0.170532	-0.0657758	-0.118847	-0.104941	-0.0642706	-0.173054	-0.100811	-0.173054	-0.173054	0.322045	0.014355	-0.0345643	-0.0558636	-0.0596209	-0.0390728	-0.164886	-0.173054
#652	-0.0555077	0.107653	0.0949407	0.0775888	-0.0724945	0.272119	-0.00963851	-0.0152293	0.150674	-0.170632	-0.122977	0.162877	0.0164984	-0.0732566	-0.153055	-0.189688	-0.177153	-0.0045724	0.022515	-0.185582	-0.193788	-0.0220079	0.231855	-0.203184	0.0132883	-0.0683764	-0.194626	-0.0155219	0.125713	-0.0236299	0.146994	0.053309	-0.0214242	-0.139277	-0.150927	0.238536	-0.187608	-0.17439	-0.181876	-0.00424522	-0.0420627	-0.128016	0.154828	0.0797602	-0.0711175	-0.0354769	0.0801598	-0.0696223	0.187195
#653	0.02038	-0.128011	0.275067	-0.00199501	0.385123	-0.127827	0.0664298	-0.0554496	-0.165966	-0.144102	0.0162595	0.0838526	-0.130763	-0.0394626	-0.132554	0.160231	-0.0483533	-0.118591	-0.167196	-0.071467	-0.0728139	-0.0224477	-0.0963088	-0.152692	-0.108803	0.0753524	-0.0838063	5.95929e-05	-0.127372	-0.0315675	-0.0389692	-0.137949	-0.180179	-0.188159	-0.0500335	0.0289818	-0.136104	-0.059366	-0.0891347	-0.114431	-0.0235963	-0.146619	0.31004	-0.188159	-0.081946	-0.0334544	-0.173369	-0.188159	-0.131683
#654	0.454375	0.454709	-0.177256	-0.0136238	-0.110647	-0.127471	-0.20683	0.228414	-0.154625	0.0437344	-0.125782	-0.0928618	-0.203379	0.275342	0.040479	0.19348	-0.0459952	0.016887	-0.154769	-0.112338	0.258464	0.136186	0.0664135	-0.20683	-0.176267	-0.050437	0.0854005	0.0343325	-0.07234	0.27585	-0.0834316	0.0662183	0.0563161	-0.148857	-0.136842	-0.156544	0.0897709	0.055665	-0.145179	-0.0739848	0.0439205	0.120542	-0.205034	-0.0174815	-0.01071	-0.054204	-0.0426509	0.0656691	-0.20683
#655	-0.111718	0.229829	-0.171427	0.104672	0.0749937	0.228026	0.184474	-0.130954	-0.212875	-0.142625	-0.211645	-0.0897242	-0.17375	-0.209146	0.0491867	-0.185196	-0.109066	-0.00267587	-0.0318814	0.321875	-0.0331779	-0.119335	0.271517	0.184314	0.0347095	-0.185951	0.247344	-0.142074	0.336123	-0.0712459	-0.0489321	0.000289173	-0.126618	-0.077463	0.122869	0.112334	-0.0685325	0.366378	0.0887895	0.089518	0.0576906	0.0929741	0.189109	-0.118569	0.215357	-0.0606525	-0.0534136	0.216308	0.104812
#656	0.0075888	-0.191697	0.144422	0.138003	0.00905249	0.111007	0.144127	0.0677053	-0.194617	-0.0371784	0.0272068	0.153335	-0.0549218	-0.102391	-0.155152	0.00260681	0.0639932	0.130353	0.0165662	0.112625	-0.160432	0.13589	-0.128161	0.182409	-0.140511	-0.0155724	0.0142419	0.0211931	-0.00600271	0.00806734	0.0727036	0.245882	0.1201	0.0364902	-0.0910903	0.352647	0.140882	0.0420051	-0.0752391	0.140387	-0.0742887	0.106977	-0.106613	-0.0174977	0.1488	0.0141245	-0.0713257	-0.0118601	-0.0513851
#657	-0.147665	-0.172403	-0.0284987	0.142626	0.151243	0.217163	-0.172403	-0.0684736	-0.172403	-0.108191	-0.0183601	-0.0837553	0.64403	-0.169498	0.0202266	-0.0478625	-0.172403	-0.0986792	0.112472	-0.0916381	0.306842	-0.0199297	-0.0813601	-0.172403	-0.172403	-0.172403	0.0349447	0.160983	0.712033	-0.127328	-0.0122406	-0.172403	-0.172403	0.0573703	-0.121846	0.0913902	-0.172403	0.0726405	-0.172403	-0.172403	-0.172403	-0.172403	-0.0181592	-0.107414	-0.172403	0.0751236	-0.172403	-0.172403	0.123248
#658	-0.0656178	0.0749652	0.362807	-0.178791	0.818073	0.6241	0.129418	0.13641	0.718068	0.413631	0.103667	0.412643	-0.0230708	0.214901	0.163477	0.352573	0.202548	0.123324	0.227805	0.338377	-0.0464334	0.398362	-0.0639599	0.126042	-0.115595	0.138613	0.21502	0.144192	0.145074	0.041808	-0.203586	0.406112	0.0233437	-0.0745925	0.314966	-0.110634	-0.0137148	-0.152192	0.159812	-0.0291812	0.465136	0.287253	0.072639	0.335364	0.434298	-0.0204714	0.343987	0.36285	0.0389322
#659	-0.0662341	-0.0859386	0.0470926	-0.0472133	-0.118474	0.200278	0.0125375	-0.145884	0.241189	0.0457494	0.1977	0.146642	0.018701	0.964103	-0.0617199	0.484958	0.0551111	-0.0413686	0.0155629	0.510669	0.00555751	-0.160193	0.347596	0.167537	-0.0705037	0.286559	0.316299	0.0988417	-0.155487	-0.143428	-0.121502	0.0152171	0.056159	0.0444933	-0.169705	-0.169705	-0.0330633	0.0614476	0.242372	-0.135149	-0.0984285	0.201432	-0.0357781	-0.104407	-0.10211	-0.0609199	-0.140872	0.0361149	-0.169705
#660	0.0733563	0.106007	0.23253	0.0847005	-0.0103897	0.374494	-0.0512974	0.108536	-0.100332	0.328181	0.0846892	-0.0867714	0.0605695	-0.133944	-0.0822861	0.0861737	-0.0140109	0.122019	-0.00484427	0.06118	0.12901	0.0140838	-0.0854922	-0.00228118	0.0354632	0.0930286	0.170082	-0.0638181	0.0236418	-0.0617473	-0.134915	-0.0406163	-0.0558324	0.232506	-0.108781	-0.0143395	-0.0386612	0.0152718	-0.0948714	0.136038	0.227727	-0.112825	-0.0665297	-0.00155994	-0.129345	-0.0152731	-0.0770248	0.211353	-0.0748245
#661	0.358117	0.433235	0.632133	-0.128129	0.368576	0.173421	-0.176502	0.0992905	0.0831372	0.3923	-0.17435	0.221855	-0.176502	0.246273	-0.0845228	0.561588	0.0322765	0.119603	0.547098	0.138033	-0.176502	0.187123	0.306646	-0.122892	-0.172424	0.214427	-0.168141	0.136647	-0.176502	0.234699	-0.176502	-0.156454	-0.14254	0.172039	0.39847	-0.176502	-0.176502	0.0975784	-0.0980354	-0.106269	0.274474	0.0639899	-0.176502	0.0375004	-0.152614	-0.0944767	0.138961	-0.0249766	-0.176502
#662	-0.0800549	0.0219943	0.164793	-0.1327	-0.112481	0.485296	-0.0916539	0.0329384	0.0262719	0.241346	0.0385668	-0.149276	0.146462	-0.128967	0.360121	-0.096324	-0.0850485	-0.0931768	-0.141027	-0.0955606	-0.0523489	0.0218271	0.0108996	-0.13565	-0.0468964	0.460978	-0.15148	0.0963413	0.0148143	0.150274	-0.0743864	-0.0452445	-0.105115	-0.0851237	0.0598827	-0.0137265	-0.0948449	-0.124018	-0.0746417	-0.01095	-0.0364183	-0.030557	-0.0930173	-0.1458	-0.0875328	-0.124918	-0.109376	-0.15148	-0.129293
#663	-0.0198145	0.0638408	0.347145	-0.196649	0.247278	-0.0308466	0.34908	-0.147774	0.245343	-0.0225328	0.0596185	-0.115698	0.0583997	-0.0396947	0.367603	-0.140034	0.0609153	0.193881	-0.0103668	-0.0538575	0.187573	0.0391929	0.147056	0.0524625	0.148047	0.0559692	-0.0187904	0.0870781	0.157193	0.117673	-0.0271582	0.0166617	0.305207	0.0301281	0.256563	0.241741	0.097376	-0.0403209	-0.0212256	-0.0869066	0.160787	-0.0930549	0.103782	-0.0985372	0.0501655	-0.00340397	0.370177	-0.0567703	0.0210018
#664	-0.019568	-0.0276461	0.0481957	-0.191783	-0.201903	0.110641	-0.13828	-0.201903	-0.188464	-0.114189	0.0789388	-0.201903	0.197816	0.03786	-0.201903	-0.201903	0.0410812	-0.189282	0.26035	-0.0846141	0.124766	0.5223	-0.201903	-0.138438	-0.108995	0.408461	-0.146686	-0.0932628	0.0877375	0.113982	-0.189506	0.0982591	-0.0700752	-0.101038	-0.0698824	-0.201903	0.123408	0.0741496	0.170991	0.195942	-0.055326	0.16164	0.120436	0.0434853	0.0241297	0.0319184	0.38645	-0.0120954	-0.09756
#665	0.130789	-0.0190833	-0.00461241	0.0553837	0.047592	-0.0434913	-0.117557	-0.0624627	-0.246654	0.0530405	0.294343	0.0111435	0.111974	-0.0869754	0.00188896	0.298776	-0.00665684	-0.117873	-0.246654	-0.00368639	0.110963	0.0994308	0.194495	-0.112763	0.025287	-0.0439487	0.018134	0.119025	0.0031526	-0.100443	-0.072152	0.00674348	0.359678	-0.00113569	0.137966	-0.0345647	0.165589	-0.0506911	-0.0161935	-0.0199719	-0.109456	0.0417589	-0.246654	0.349221	-0.0636406	0.178187	0.14631	0.208456	0.102535
#666	-0.0129288	-0.0467799	-0.196064	0.100026	0.0732678	-0.185165	-0.125551	-0.182683	-0.0518956	-0.180442	-0.017879	-0.116372	0.0655525	0.216237	-0.019102	-0.145584	-0.201168	-0.0540828	-0.201168	0.161158	0.0310434	-0.0417805	-0.00318726	-0.156277	-0.0920547	-0.109389	0.0303784	-0.149195	-0.183926	-0.0132241	-0.0173491	0.0331363	-0.201168	-0.201168	0.145161	-0.106191	-0.178562	-0.00501688	0.0884554	-0.156023	0.211911	0.0902159	-0.103462	-0.18799	-0.0448737	-0.0956008	0.124818	-0.083537	0.217378
#667	-0.0447143	-0.17671	-0.17671	0.0587117	-0.17671	-0.17671	-0.17671	-0.0835352	-0.168997	-0.0843645	-0.17671	-0.17671	0.00979055	-0.0521732	-0.17671	0.16055	0.113984	-0.17671	-0.17671	-0.0246895	0.0574773	-0.0969058	-0.139693	0.427504	-0.17671	0.399006	-0.17671	0.218529	-0.090347	-0.17671	-0.17671	0.526341	0.236462	-0.17671	-0.1152	-0.17671	-0.17671	-0.026906	-0.17671	-0.17671	0.256723	-0.163948	-0.17671	0.203059	-0.17671	-0.17671	0.399414	-0.17671	-0.0298093
#668	-0.157364	-0.126254	0.281914	-0.110521	0.0378563	0.0215504	-0.0928899	0.128343	-0.169466	0.0713418	-0.169466	-0.169466	0.0349166	-0.0248546	-0.154821	-0.108662	0.128055	-0.0986467	-0.169052	-0.105138	-0.155368	-0.130301	-0.152827	-0.153536	0.0422118	-0.00213406	0.0326176	0.0166308	-0.148678	-0.167302	-0.169466	-0.123295	0.0903823	-0.0405438	-0.0735175	-0.103538	-0.0721911	-0.111466	-0.158693	0.0915734	-0.142643	-0.169466	-0.0716547	-0.169466	-0.0340919	0.0392139	0.115933	0.0146241	-0.0979221
#669	-0.00825697	-0.14154	-0.0462727	0.0885186	0.245176	-0.172031	0.40827	0.0418525	-0.193745	0.439582	-0.0502191	0.12213	-0.157048	-0.148574	-0.108838	-0.11747	-0.0913397	-0.179471	-0.100875	-0.191232	0.0389721	-0.11016	0.0257907	-0.159487	0.124561	-0.0632509	0.0703038	0.210089	-0.137725	-0.132166	-0.142822	-0.176994	-0.193642	0.0670829	-0.187696	-0.190575	-0.15685	-0.0284362	-0.200336	0.0311073	0.0243636	0.122285	-0.0929987	-0.0697229	0.0363582	-0.0194812	-0.125705	-0.0803605	-0.0346257
#670	0.0963805	-0.0807955	0.206299	0.163925	0.22647	-0.0986425	-0.178638	0.12913	0.0368018	-0.146309	0.00314439	-0.0626656	-0.170251	0.131074	0.0694719	-0.202694	-0.0747469	-0.197044	0.179609	0.140797	0.145731	-0.119388	-0.0789908	-0.173406	-0.206495	-0.192299	0.152605	0.0832189	-0.117247	-0.127044	0.0558022	0.0786022	-0.0393329	-0.111887	-0.101817	-0.137123	0.0227114	-0.03541	-0.117807	0.409736	0.0808828	-0.100326	-0.0333228	0.0147888	-0.154118	-0.05592	0.172492	-0.171195	0.0560986
#671	0.073006	0.283526	0.135926	0.160383	0.0717599	0.200139	0.110763	0.215715	0.152783	-0.0835534	0.0150299	0.0879267	0.101741	0.0195646	0.0094828	0.276679	-0.00578662	0.185136	0.327181	0.00654274	0.042853	0.0412437	-0.0288079	0.374299	0.162725	-0.0481697	0.0862928	0.0528204	0.0379147	0.131137	-0.0372389	0.140936	0.060102	0.0394024	0.0880058	-0.0803929	0.0489711	0.00613123	0.142831	0.0755817	0.195322	0.325509	-0.0415454	0.199032	0.148934	-0.00936434	0.0872315	0.268367	0.264094
#672	-0.0902949	-0.0153887	-0.188998	0.195795	0.0171203	-0.188998	0.314879	-0.0625415	-0.188998	-0.188998	-0.188998	0.0837876	0.445192	-0.0607236	0.242429	-0.17099	0.17395	-0.188998	-0.0618973	-0.157452	0.372313	0.604674	0.137275	-0.172162	0.335641	-0.12482	-0.188998	-0.188998	-0.188998	-0.0549664	-0.131306	0.252698	-0.188998	0.0862319	0.17303	0.798941	0.654422	-0.183949	-0.188998	0.241651	-0.188998	-0.188998	-0.188998	-0.148916	-0.185561	-0.188998	0.300272	0.464035	0.0343208
#673	-0.207392	0.336539	-0.204606	-0.0803832	-0.109401	0.150828	0.10131	0.0417626	-0.104335	0.130999	-0.126263	0.0598316	0.246987	0.27516	-0.207392	-0.00133985	0.299727	-0.207392	-0.192067	-0.0852484	0.130308	0.0430944	0.129565	0.51986	-0.207392	0.00188943	-0.105097	-0.0925928	0.148399	-0.138822	0.168507	-0.0310843	0.194579	-0.0541821	0.17214	0.176893	-0.0521988	0.168264	0.104707	0.0446949	-0.0601052	-0.0844919	-0.0574007	-0.207392	-0.169182	0.10285	-0.0428467	-0.207392	-0.0807361
#674	0.0378776	-0.0197529	-0.0555899	0.0187185	-0.0850274	-0.0333787	-0.0232073	0.206709	-0.0604968	-0.031364	-0.168862	-0.0900853	0.0234029	-0.178083	-0.0345014	-0.0055032	0.11742	0.133647	-0.0913435	0.288444	-0.124183	0.239353	-0.0978598	-0.158541	-0.00181276	-0.0189096	0.0884816	-0.0356024	-0.0638059	0.258952	0.100973	0.00292	0.481417	-0.0996358	0.035495	0.0707519	-0.0433904	-0.119241	-0.129615	0.00269975	-0.0347721	-0.104978	-0.153147	0.0546819	0.00998655	-0.16011	0.0982702	-0.0295196	-0.0433961
#675	-0.0998564	-0.13237	0.0726237	-0.154708	-0.0647804	-0.0285106	0.01641	-0.154708	0.0877189	-0.0238097	0.0411797	0.136018	0.0732313	0.0642907	0.00377349	-0.0985009	-0.154708	-0.154708	0.275063	-0.154708	-0.154708	-0.154708	-0.154708	-0.111219	0.0559121	0.242466	-0.0439085	0.144519	0.226799	0.435098	0.196351	-0.154708	-0.090223	-0.0472706	-0.154708	-0.118297	0.0196327	-0.128808	0.0442721	-0.154708	-0.137102	0.302115	0.0150862	-0.154708	-0.154708	-0.0563289	-0.0909875	-0.0832837	-0.154708
#676	0.0414115	-0.157646	-0.155882	-0.142261	-0.157646	-0.157646	0.575934	-0.157646	0.276754	1.86309	0.387028	0.122657	0.457171	-0.157646	-0.151641	-0.0937298	-0.157646	-0.127289	0.00757902	0.0391814	-0.0178508	-0.155428	-0.157646	0.0100892	0.497155	-0.0859006	-0.157646	-0.157646	-0.157646	0.0191513	-0.157646	-0.0567569	-0.157646	-0.157646	-0.0463849	-0.157646	-0.142035	0.0935903	-0.157646	0.490414	-0.157646	0.0260302	0.215797	-0.0867116	-0.0156618	0.032428	-0.139405	0.0674615	-0.00844529
#677	0.159371	0.0548783	-0.190925	-0.0254912	-0.161339	0.359725	-0.190925	0.154756	-0.139672	-0.00516288	-0.115467	-0.125696	0.250215	-0.128545	0.0284762	0.0837878	-0.0701591	-0.186261	0.31482	-0.157173	0.204567	-0.132203	0.271233	-0.190925	0.243452	-0.0617454	0.152878	0.0438908	-0.0715637	-0.144475	0.0787803	-0.152216	0.103433	-0.177718	0.312289	0.231298	0.0614055	-0.0510043	0.159899	0.0724943	-0.0622839	-0.158023	-0.0826854	-0.190925	-0.1254	0.0767187	0.0974721	-0.0544024	0.306336
#678	0.166618	0.011396	0.598753	0.287836	0.19802	-0.0265555	0.188952	0.533076	0.239642	0.360327	0.188482	0.150862	0.277845	0.0420455	0.314221	0.361028	0.173087	0.382233	0.105797	0.104072	-0.0743242	0.282978	0.0662041	-0.0325891	0.0185213	0.0775478	0.171386	0.0772671	0.169553	0.29079	0.00210015	0.288145	0.0321799	0.439684	0.0663071	-0.0118371	0.186283	0.294478	0.14814	0.108084	0.1994	0.13369	0.335643	0.163267	0.116456	0.125123	-0.109938	0.0437347	0.0326106
#679	-0.0685292	-0.128607	-0.121832	0.153703	-0.156618	0.0711845	0.0643622	0.0598807	-0.169151	-0.158312	-0.145958	-0.144203	0.351971	0.134337	-0.0480288	0.00948438	0.112689	-0.0755718	-0.11486	-0.202343	-0.163276	-0.184983	0.127573	0.793804	0.166491	0.613583	-0.0758605	0.381679	0.163907	0.103642	0.474175	0.256534	0.316713	0.22167	-0.0114	-0.202343	0.0258661	-0.132621	-0.104171	-0.134267	0.364664	-0.0536747	0.176346	0.0305084	-0.140296	-0.00624509	0.223059	-0.161151	-0.0786801
#680	0.0959051	-0.0408116	-0.160529	0.198884	0.316555	0.181388	-0.0518281	0.108549	0.208861	-0.213646	-0.0746608	-0.059643	-0.0028383	0.24886	0.043183	-0.110062	0.096361	0.152426	0.000791954	0.230956	-0.053476	0.0653659	0.258316	0.138956	-0.180428	-0.0142194	-0.195337	0.163218	-0.155604	0.0317898	0.0300758	0.846896	-0.213646	0.234188	0.841093	0.0142121	-0.213646	-0.0721794	-0.0594481	-0.0674012	-0.134652	0.137197	0.0343362	0.27514	0.328278	-0.0610934	0.178322	0.43475	0.0867571
#681	0.0631306	-0.138713	-0.138713	-0.0936491	-0.138713	0.000965377	-0.138713	-0.0419167	0.00615691	0.0863956	0.0182375	-0.138713	-0.0966135	0.00367848	-0.0214089	-0.138713	0.696467	0.687274	0.217942	-0.138713	0.214843	0.26161	1.60508	1.36742	2.03583	1.3781	0.237126	1.28266	0.618711	0.286307	1.39481	1.00731	-0.138713	0.932628	-0.138713	1.69848	0.445299	0.298923	0.384304	0.909402	-0.138713	0.262449	-0.0102593	-0.136319	-0.0900247	-0.138713	-0.0899093	-0.138713	-0.138713
#682	0.0505082	-0.143875	-0.118716	-0.0586234	-0.0348989	-0.175876	-0.0916585	-0.146362	0.177236	-0.0565378	0.00962533	-0.153687	-0.01912	0.0416818	0.08786	-0.0895565	-0.12119	0.0634049	-0.119391	0.0186217	-0.139757	-0.0395138	0.0620436	-0.145109	0.0356536	0.112003	-0.105717	0.0215855	-0.155145	0.0625754	-0.0991856	-0.0694955	-0.107145	-0.133069	-0.183099	-0.157256	0.00454045	0.101886	0.190786	-0.121821	0.0521672	0.102489	-0.00605998	0.0758125	-0.0366788	0.144064	-0.0458688	0.0993962	-0.174995
#683	0.202096	-0.057576	-0.0745248	0.344646	-0.220206	0.206989	0.117329	0.197417	0.0206378	-0.0658103	-0.0235462	0.0998196	-0.111856	0.0396267	0.0581336	-0.054678	0.204942	-0.0717069	0.0183789	0.0507699	-0.104127	0.148979	0.14383	0.134108	0.07897	0.0381099	0.019231	-0.00057932	-0.106848	0.0217363	0.114688	-0.0253746	-0.103043	-0.0214578	0.0317422	-0.0561771	0.0388768	0.0790171	-0.131054	-0.10072	-0.0725667	-0.126265	0.056501	0.0627999	-0.138816	-0.0496929	-0.176406	-0.0291975	-0.0263261
#684	0.187008	-0.0437282	0.251931	-0.0917373	-0.138266	-0.015068	0.0172907	0.0101772	0.171177	-0.157609	0.0708035	0.0359385	0.0712217	0.131347	0.178201	-0.175887	-0.0566079	-0.0517752	-0.079888	-0.191131	-0.0247087	-0.115789	-0.171146	-0.126716	-0.157892	-0.055932	-0.0631198	0.449963	0.132935	-0.0134069	-0.155435	-0.132549	-0.191131	-0.0425641	-0.0214319	-0.0529507	-0.157642	-0.0542079	0.27995	0.484769	-0.132486	0.042556	0.141905	-0.109057	-0.191131	-0.135485	0.149399	0.0208897	0.364583
#685	0.0148634	0.266046	0.16093	0.178169	0.598775	-0.140635	0.305228	-0.0555749	-0.108995	-0.0817613	0.0311392	-0.0678358	0.0225576	0.0222858	0.125164	0.359106	-0.0977015	0.407492	0.132216	0.27616	0.000881461	0.0363884	-0.104431	0.227987	-0.100239	0.109107	0.0698447	0.00329501	0.0956823	0.291381	0.0879312	-0.0865636	0.0270485	-0.14165	0.303117	0.258014	0.0346783	0.130633	0.142535	-0.171665	-0.0623376	0.14226	-0.0624827	0.164687	0.177189	-0.206788	0.244722	0.00495975	-0.140535
#686	0.183461	0.241459	0.0522979	-0.183302	-0.0610818	-0.0406175	0.188903	-0.0531478	-0.0104667	0.010972	-0.0193856	0.0469103	-0.10918	-0.147789	0.121168	0.137185	-0.06536	-0.127392	0.141523	-0.0627314	-0.0698212	-0.0274569	-0.0962851	0.0352028	0.0535492	0.16227	0.102758	0.0215931	0.124379	0.0970477	-0.00412192	0.0491429	0.111112	0.0988181	0.0616231	-0.00585342	0.198328	0.226783	0.197112	-0.0259302	0.155862	0.0190255	0.362933	-0.0570636	0.0434401	-0.0259872	0.0221405	0.244541	-0.142481
#687	0.167643	0.108883	-0.0982138	0.147465	0.0110739	0.18621	0.0423264	0.0696584	-0.0281133	0.0281616	0.220266	0.0754114	-0.111681	0.0704652	0.192563	-0.152567	0.0226731	-0.0311462	-0.15424	0.0104316	-0.177082	0.0484677	-0.0570212	-0.0369178	0.0947554	-0.00959389	0.144905	0.0873474	0.141582	-0.010976	0.0509632	0.00792236	0.086058	-0.0681061	0.0189368	0.0703193	0.157607	-0.0162023	0.151274	0.0971301	0.230167	0.00115129	0.00891173	0.0260379	0.243996	0.13789	0.0390501	0.0990656	0.0131392
#688	-0.0192325	-0.147438	-0.0989382	-0.169632	0.15601	-0.0442346	-0.163767	0.08474	-0.00024219	0.0255004	-0.0586151	-0.159819	-0.126416	0.219933	-0.175083	-0.169553	-0.175083	0.0089932	0.0601351	-0.0552376	-0.077706	-0.155658	-0.110058	0.0574741	0.0793501	0.0212628	-0.0407416	-0.00850634	-0.0974153	0.23683	-0.0108628	0.0798974	-0.0809488	0.121114	0.06561	-0.136327	-0.0552568	0.0227754	-0.148077	-0.136014	-0.15574	-0.0847454	-0.108418	0.163237	0.248799	0.216034	0.00753867	0.010821	-0.0854952
#689	-0.0829462	-0.117028	-0.131756	-0.117576	-0.0941131	-0.134372	0.0712207	-0.0850676	-0.129075	-0.162884	0.000927724	-0.120553	-0.182159	-0.151916	-0.117791	-0.0953392	-0.0755302	-0.0856458	0.0989622	-0.14343	-0.166166	-0.0642585	-0.101178	-0.0627147	-0.109107	-0.0715851	-0.181722	0.0926428	-0.0330183	-0.100134	-0.122454	0.102149	-0.0948867	-0.182159	-0.137564	-0.0645252	-0.128821	-0.114238	-0.117643	-0.0554085	-0.147859	0.0255131	-0.144369	-0.0828323	-0.137685	-0.120009	-0.0665314	-0.0854209	-0.120446
#690	0.19506	-0.0261746	0.263796	0.0411058	0.125095	0.10152	0.0715998	0.128739	0.355539	0.0687939	-0.0760054	-0.0939765	0.146227	0.151093	-0.0906502	0.14039	-0.00174174	0.133771	-0.184548	0.0977347	0.29703	-0.0296974	-0.120263	-0.145645	0.0226217	-0.116015	0.0828938	-0.112618	0.355158	-0.0729952	-0.114594	0.0407649	0.00628561	-0.0798286	-0.00220092	0.247348	0.153453	-0.163207	-0.00808649	-0.0625236	0.0984322	-0.106518	0.0973362	-0.0985948	-0.154994	-0.0247619	-0.0284811	-0.0161386	-0.0911327
#691	0.174842	-0.0849515	0.148946	0.183308	-0.121863	-0.104666	0.686158	-0.00724461	-0.179137	0.235058	-0.0731679	0.0472762	-0.19633	-0.0737679	-0.0843224	-0.0304617	-0.137529	0.065339	-0.0823824	0.132693	-0.0388966	-0.209195	-0.12548	0.0585354	-0.0741051	-0.171721	-0.204226	-0.0132205	0.106563	-0.00348578	0.0227795	-0.068519	-0.170241	-0.0369145	-0.0691181	0.438752	-0.0341666	-0.169211	-0.159243	0.198971	-0.0678566	-0.107678	-0.199625	-0.216972	0.0992107	-0.145223	-0.16733	-0.195604	0.116326
#692	-0.000702398	-0.0820154	-0.091111	-0.053696	-0.0718401	-0.00898105	0.0813501	0.084664	0.113939	0.0370747	0.0971648	-0.0326356	-0.11698	-0.11505	-0.0125557	0.131218	-0.0346793	-0.143428	-0.0586378	-0.149445	-0.132148	0.0760606	0.290461	-0.0418227	0.12281	0.00761657	-0.147975	0.0954636	-0.0782852	-0.154416	0.00118983	-0.0166266	-0.181399	-0.130277	-0.050851	-0.150973	-0.0484323	0.0929178	-0.0494038	0.0523592	-0.191314	-0.198638	0.405846	0.119985	0.00381506	0.0184111	0.053397	0.0498891	0.0602156
#693	-0.135854	-0.158055	-0.0732185	-0.0602476	-0.0255985	-0.209987	0.172551	0.0457533	-0.199579	-0.135312	0.00243422	-0.136004	0.0614632	0.0033822	0.0135218	-0.131025	-0.190267	-0.122088	-0.010478	-0.008457	-0.118982	-0.180436	-0.186766	-0.178476	-0.120347	-0.132375	-0.220455	-0.145538	-0.207994	-0.117416	-0.0425754	-0.215621	-0.226288	-0.136988	0.0376661	-0.033945	0.264618	0.0703895	-0.0286349	0.271066	0.161011	0.221853	0.0206905	0.0973823	-0.0150189	0.165928	0.4838	-0.0318549	0.146516
#694	-0.0441035	-0.116982	-0.116982	0.195001	-0.0229627	-0.116982	0.011629	-0.0969483	-0.0517174	-0.0694672	-0.0535903	-0.00769532	-0.116982	-0.0658471	0.240433	0.308761	2.84572	1.3819	-0.116982	0.139111	-0.116982	-0.116982	0.746364	0.952721	1.75915	0.163252	2.73839	1.23853	0.289804	2.53019	1.90634	1.31962	0.374996	1.05336	0.0366657	0.229112	-0.116982	0.782835	1.51419	-0.116982	-0.116982	0.0413209	0.0714006	-0.0425465	0.111691	0.0299369	-0.0919644	-0.0360684	-0.0537268
#695	0.184479	0.107739	0.254991	0.0915466	0.159158	0.193754	0.0614087	0.167228	-0.138622	-0.0106906	0.0277635	0.0737996	0.0286542	-0.0128259	0.103485	0.156413	0.219459	-0.0256491	-0.104345	-0.0571834	0.237071	0.0582449	0.37469	0.337854	0.126481	0.469236	0.27097	0.403965	0.0701775	0.254005	0.760548	0.101428	0.0928103	0.175161	0.189145	0.209732	0.0709849	0.415584	0.23256	0.0324695	0.00342382	0.193157	0.114618	0.237774	0.165899	0.160078	0.0543904	0.058119	0.141703
#696	-0.0846619	0.127372	-0.0586587	0.0812569	0.123441	0.0849483	-0.00786649	0.347963	0.018249	-0.00198518	0.146848	0.105635	0.0463371	0.454299	0.239443	0.160984	0.0516073	0.0474695	0.0641665	-0.0621672	0.076413	0.207748	0.036025	0.259458	0.192953	0.229068	0.159262	0.0547575	0.137549	-0.0704742	0.0271138	0.0738308	-0.00021806	-0.0410185	-0.0818702	0.00736316	0.0433064	-0.129526	0.022098	-0.0560323	-0.0784273	0.00694405	0.0498972	-0.0250264	-0.0733952	-0.0234534	-0.0110554	0.0379602	-0.0461256
#697	-0.204087	-0.0711865	-0.114717	0.0211861	-0.211869	-0.0650039	-0.137337	-0.115572	0.129372	0.0508097	-0.0707257	-0.0529516	-0.0431813	0.0654125	0.0768226	0.0488327	0.122757	0.0420379	0.0597104	0.195119	0.158428	0.0836291	0.154533	-0.0588508	0.105632	0.107297	0.198321	0.0672777	-0.128765	-0.108561	0.0135844	-0.142993	-0.0207046	-0.0734801	-0.197424	-0.228744	0.00814205	-0.04187	-0.0664694	-0.068939	0.0668286	-0.144202	-0.00417489	-0.162896	0.137722	-0.0650559	0.0704006	0.110848	0.0559547
#698	0.0788542	0.168473	0.105384	-0.115891	0.525085	0.119626	0.693314	0.0949091	0.65055	0.0326212	0.0906423	-0.198072	0.274174	0.179338	0.669278	-0.103456	-0.206614	0.147734	0.207769	0.245413	0.178946	0.259915	-0.164651	0.455103	0.878518	-0.0599034	-0.167332	0.687204	-0.133285	0.182559	-0.206614	-0.199524	0.304318	0.447187	-0.206614	-0.181872	0.22728	0.413994	0.0830291	0.227786	0.766167	-0.15684	-0.157931	0.147407	-0.142208	-0.206614	0.15766	0.0590361	0.254257
#699	-0.0651819	-0.109574	0.211196	-0.110245	0.0938228	-0.0674096	0.119905	0.268971	-0.0323511	0.320347	-0.152827	0.0928107	-0.136533	0.016606	-0.152827	-0.0977592	-0.138813	0.00869164	-0.017751	0.000981094	-0.106675	0.113083	-0.124219	-0.0226466	-0.148081	0.0275769	-0.144205	-0.152827	-0.133115	-0.140525	0.0390268	-0.123602	-0.126498	-0.0782584	-0.0681233	-0.0139737	-0.0330287	0.00952427	-0.152827	-0.0361537	-0.136003	-0.150057	-0.110493	-0.121217	-0.0709941	-0.128888	-0.0594198	-0.128679	-0.11114
#700	0.00436894	-0.0583552	-0.217296	-0.0630717	-0.0765565	0.156279	-0.0141074	0.0384434	0.0694085	-0.173272	0.224233	-0.0159528	-0.0233907	-0.0543058	0.153981	-0.0996292	0.0112311	-0.321103	-0.187754	-0.0205856	0.124846	0.143463	0.162661	-0.143867	0.148444	-0.0401972	0.18287	-0.181688	0.0476057	0.0981546	0.0073366	0.0396377	-0.321805	0.0568558	-0.0820363	-0.172409	-0.102472	-0.256453	0.0962794	0.259522	0.035518	-0.13783	-0.10692	0.0737362	-0.103769	-0.00173657	-0.295999	-0.107346	-0.107218
#701	-0.115107	0.19167	0.146626	-0.0249008	0.0852978	-0.0956477	0.0823222	-0.0885415	0.133712	-0.212998	0.0105558	0.0665244	0.198369	0.0821277	0.0302888	0.184274	0.210909	0.00896286	0.14385	0.00470458	-0.0146518	-0.134608	-0.0956311	0.0148961	0.0369138	0.0589033	0.196577	0.0539908	0.189328	-0.10287	0.117362	0.199292	0.190976	0.0263368	-0.136399	-0.141859	0.0407691	-0.0399884	0.006729	-0.0315327	-0.177212	-0.0405677	-0.102064	-0.159023	0.375462	-0.128866	-0.0444006	-0.105762	-0.0814186
#702	0.236029	-0.2009	0.0870338	0.0579895	-0.117578	0.360944	0.111739	0.113222	0.106218	0.144139	0.134261	0.0146854	0.327697	0.0417122	-0.0204773	0.0955897	0.0246081	0.213737	0.390829	0.0252586	0.054033	0.0425216	0.472849	0.244396	0.117769	0.189804	0.0740361	0.206143	-0.0723372	-0.154376	0.262826	0.311887	0.441361	0.144841	0.00223348	-0.0932973	0.037918	-0.118019	0.121291	0.109477	0.0540417	0.00791552	-0.119827	0.604138	-0.0114963	0.127213	0.159937	0.0754573	-0.172009
#703	0.166367	0.229359	0.0143737	0.0802572	0.106475	0.079206	-0.0990314	0.0570658	-0.111608	-0.0211102	0.146842	-0.138758	-0.000658124	-0.108219	0.101983	0.286102	0.0494997	0.341549	-0.0340386	0.259005	-0.132644	0.141206	0.0562896	-0.0111689	-0.032252	-0.100953	-0.00827317	-0.00335538	-0.136571	0.0745011	-0.0583879	0.2658	0.208191	0.0525765	-0.139813	-0.115467	-0.0140089	-0.0129513	-0.0353561	-0.0292396	-0.0845257	-0.120777	-0.0745993	0.0538865	0.102445	0.0657368	0.262292	0.0179675	0.00260707
#704	-0.0926487	0.0445918	0.126029	-0.0113101	-0.0440314	-0.0718869	-0.0857584	0.0297333	-0.055893	-0.00335701	-0.0669566	0.0898933	0.0805343	-0.0405188	0.443777	-0.144693	-0.018268	-0.0622159	-0.0709381	-0.137689	-0.119208	0.0407392	0.244771	-0.0829397	-0.0349491	0.15663	-0.114561	-0.0741631	-0.0243745	0.309929	-0.0720371	0.122496	-0.130293	-0.150814	-0.0857786	-0.0445454	-0.0420421	-0.0570603	0.0736719	0.0141769	-0.0211291	0.0554157	0.112257	0.0968342	0.110494	0.231238	-0.125168	0.0101058	-0.0874608
#705	0.0735357	0.106489	-0.0642527	0.00918878	0.0542557	0.131163	-0.105895	-0.109517	-0.0337358	-0.202404	-0.0503985	-0.176627	0.00468513	-0.0749734	0.656195	-0.251438	0.129902	0.112831	-0.0984154	0.0814343	0.164468	0.0766324	0.295687	0.0818237	-0.130779	0.18428	-0.0119892	0.103685	-0.0755215	0.169398	-0.0718524	0.0333754	0.25652	-0.175192	-0.103227	0.138633	0.0426222	-0.140688	0.387239	0.0687622	-0.0782874	-0.0503577	0.00667847	-0.113413	0.081157	0.313728	0.200626	0.43451	0.309871
#706	-0.00806207	0.0477383	0.022141	0.491585	-0.198858	0.0402906	-0.0767307	-0.168648	0.129722	-0.151099	-0.175732	0.451459	0.452723	0.310152	0.0458232	0.431339	0.31235	0.126157	-0.201514	0.172702	0.019463	0.101953	0.0466353	0.00747346	-0.113577	-0.0873521	0.0208359	0.576176	0.119643	-0.201514	0.190794	-0.135702	-0.109915	0.228998	-0.12677	0.424164	0.478778	0.117689	-0.173042	-0.0635842	0.0415497	0.038266	-0.103855	0.0843824	0.22584	-0.201514	-0.0651049	0.0118751	0.505688
#707	-0.0145271	-0.074158	-0.0772732	-0.0249326	-0.0654963	0.126983	-0.133124	-0.0245283	-0.15359	-0.0509207	-0.0845492	-0.0944458	-0.096176	-0.00211809	-0.0285341	-0.0376267	-0.0662026	-0.0915875	-0.078419	0.0925055	-0.09278	0.0358523	-0.149739	0.0436515	-0.048367	0.0985197	-0.157549	-0.0694363	-0.151287	-0.0260143	-0.0868794	0.018993	0.184468	-0.085662	-0.0451549	0.383749	-0.113084	-0.0698805	-0.0992545	-0.129946	0.370283	0.0957694	5.06134e-05	0.374038	-0.0707063	0.077759	-0.0189246	0.0440195	0.196143
#708	-0.0296293	-0.041001	0.0720566	0.245326	-0.162219	-0.183467	-0.12084	-0.157723	-0.113362	-0.0944672	-0.173539	-0.142313	0.046323	-0.199075	0.109226	0.192022	-0.158104	0.350201	-0.197113	0.114689	-0.157356	0.042703	0.156538	0.16658	-0.187224	0.0348367	0.14864	-0.00938568	-0.00359854	0.0860571	-0.0946094	0.248485	0.017727	-0.035684	0.265371	-0.0722952	0.135526	-0.118336	0.0533047	-0.155506	-0.0594782	-0.069269	-0.0189481	0.237326	0.199703	0.0706756	-0.0259315	0.200191	0.0611274
#709	0.0997343	0.0280185	-0.124187	-0.135121	0.0116035	0.0992138	0.0525759	-0.0360095	-0.11035	-0.176647	-0.0856608	0.0194775	-0.0784772	-0.0331317	-0.162094	-0.0287632	-0.180913	0.178787	0.108611	0.0553621	-0.0636754	-0.188889	-0.205639	-0.0878744	0.080984	0.228221	-0.152365	-0.101196	-0.115786	0.0458879	-0.15163	-0.151635	-0.0880586	-0.0842476	0.0208259	-0.136631	-0.103006	-0.15588	0.15257	-0.121881	-0.0207089	-0.113944	-0.0425818	-0.063446	-0.142524	-0.0947702	-0.0297964	-0.110439	-0.127843
#710	0.138967	-0.0345947	-0.189516	-0.00940437	-0.028508	-0.0172333	-0.0984147	-0.138721	0.00764428	-0.0530138	-0.0823955	-0.116539	0.294405	-0.215633	-0.0866182	-0.160139	-0.135843	0.111286	-0.00787397	0.0331906	-0.143827	-0.0606129	-0.218791	-0.140961	-0.174696	-0.121791	-0.144167	-0.198939	-0.0717795	-0.079854	0.000190345	-0.218791	-0.218791	0.0669579	-0.0738863	-0.218791	-0.186193	-0.029546	0.144416	-0.0509444	-0.139082	-0.179011	-0.114345	-0.206927	-0.0112388	-0.167836	-0.218791	-0.159845	0.0334391
#711	0.0430003	0.104672	-0.0393417	0.230577	0.0847617	0.00138532	-0.14666	0.0751297	-0.0516308	0.075945	-0.0489951	0.0212381	-0.152528	0.0281429	0.251856	0.101492	0.225994	-0.053614	0.101572	0.231991	-0.036823	0.0572779	0.010761	-0.0885455	-0.0739474	-0.027048	0.129266	0.124539	-0.0433237	-0.016934	-0.0727735	0.0100743	0.0758828	-0.000329361	-0.082072	0.0341316	-0.0652175	-0.0189362	0.0585575	-0.14546	-0.139903	-0.165295	-0.0244644	-0.168707	0.0105936	-0.00486207	0.0880563	-0.00131866	0.101039
#712	0.157556	0.130704	0.179965	0.0264005	0.070261	0.165544	0.0467847	-0.193501	-0.0137193	0.0827886	-0.0929614	-0.17726	-0.193501	-0.193501	0.310314	0.125376	0.116132	-0.167031	-0.181183	-0.193501	0.483297	0.317086	-0.193501	-0.0722109	0.20186	0.401348	-0.101448	-0.193501	0.121912	0.308763	-0.170429	0.190577	0.371613	0.174605	0.161487	-0.187686	0.399601	0.296342	0.21467	-0.171378	0.327699	-0.164039	1.40753	-0.126876	0.066681	-0.193501	0.598463	-0.193501	0.799799
#713	-0.17013	-0.0167077	-0.0741556	-0.0369272	-0.132871	-0.141833	-0.0773725	0.0911814	0.0039525	-0.125788	-0.115678	0.00307606	0.0983114	0.00958993	0.0758673	0.254438	-0.00614176	0.0559237	0.501518	0.169842	-0.108968	-0.112136	-0.0710488	0.111934	0.275409	0.0152328	-0.040898	-0.00430807	0.460843	-0.1878	-0.197601	0.30204	-0.0670961	-0.120589	0.180005	0.0353404	0.206948	0.154893	-0.1172	-0.0149199	-0.0608159	-0.0352101	0.288912	0.134727	-0.0133429	-0.126851	-0.0245678	0.0216104	-0.0546204
#714	0.466783	-0.0162375	0.232573	-0.00671418	0.338417	0.510932	-0.00350864	0.0792244	0.140158	0.205494	0.223619	0.236573	0.0123357	0.655398	0.134452	0.437372	-0.0996354	0.130333	0.392957	0.497466	0.00596924	0.231619	0.155691	0.0770781	0.220317	-0.0907664	0.258169	0.150752	0.121969	0.0117901	0.155358	-0.035974	0.278559	0.0765956	0.532694	-0.192325	0.172179	0.243144	0.111898	0.0851731	0.198809	0.408475	-0.00410994	0.277232	0.19458	0.0957999	0.133705	0.251513	-0.0554712
#715	2.397	2.16139	2.77844	2.62696	3.02205	3.06237	0.216566	1.22714	3.05433	0.48936	1.63218	3.76331	1.21931	1.1071	-0.0742445	1.98508	-0.0372958	1.54726	-0.124613	0.0249445	1.41627	-0.186678	0.0745592	0.329611	-0.0329176	-0.186678	0.226855	1.07895	0.475662	-0.170248	0.238072	1.92708	-0.00808104	0.810672	-0.111419	0.315452	0.195401	0.469127	0.909386	0.165527	-0.186678	-0.178258	1.89235	-0.186678	0.0250079	-0.123472	-0.186678	0.137755	1.41861
[truncated: 901 more columns]

## Sheet: Fig. 1i MovDown
	Mean F. deconv per unit of time (before WL onset and after WL offset, in sec)
	Mean F. deconv per unit of time ( before WL onset and after WL offset, imaging frame #; frame rate ~ 30Hz; WL event time-normalized)
Cell	#1	#2	#3	#4	#5	#6	#7	#8	#9	#10	#11	#12	#13	#14	#15	#16	#17	#18	#19	#20	#21	#22	#23	#24	#25	#26	#27	#28	#29	#30	#31	#32	#33	#34	#35	#36	#37	#38	#39	#40	#41	#42	#43	#44	#45	#46	#47	#48	#49
#1	-0.258076	-0.246575	-0.226899	0.0230612	-0.229132	-0.184734	-0.253912	-0.261973	-0.255825	-0.0425912	-0.0884635	-0.0914329	-0.0416605	-0.188856	-0.210732	-0.196848	0.380674	-0.0910866	-0.212458	0.00989831	-0.22118	-0.224822	-0.261973	-0.261973	-0.261973	-0.00911311	-0.151595	-0.245184	-0.24825	-0.261973	-0.140017	-0.261973	-0.0990369	0.0268572	-0.133022	-0.213928	-0.117292	-0.256422	-0.084128	-0.253387	-0.238127	-0.15964	-0.152042	-0.0159398	-0.216623	0.263678	0.13502	0.00484414	-0.259602
#2	0.922273	0.0783381	0.242943	-0.14115	0.489082	-0.14812	0.0893624	0.306744	0.127499	2.68489	-0.182009	0.731135	0.185242	-0.182009	-0.182009	-0.176979	0.586362	-0.182009	-0.0912686	-0.182009	-0.151075	-0.182009	-0.166067	-0.0309555	-0.113712	0.249722	-0.182009	-0.153903	-0.0250871	0.0940782	-0.0996742	-0.0159331	0.0899067	-0.182009	0.189139	0.686824	0.930636	0.527349	-0.182009	0.0135912	0.176898	0.702227	0.125978	0.0723873	-0.182009	0.0565298	0.0921195	1.56248	-0.182009
#3	0.0384555	0.292132	-0.162887	-0.162887	-0.0396386	0.234422	-0.0404127	-0.162887	-0.162887	-0.162887	0.484139	-0.162887	0.412267	0.0374176	-0.115791	-0.0542053	-0.0159542	-0.0872399	-0.162887	0.070383	-0.162887	-0.0671977	0.02517	0.0171544	-0.137835	-0.162887	-0.162887	-0.162887	0.178158	-0.162887	0.0683772	-0.162887	-0.145925	0.08222	-0.162887	-0.0583543	0.363349	-0.162887	0.0256741	-0.0638799	0.170593	-0.162887	-0.162887	-0.0889139	-0.162887	-0.162887	0.318141	0.0870431	-0.075991
#4	-0.22867	-0.124806	-0.22867	-0.0539868	0.436575	-0.0253891	-0.192209	0.138051	-0.0659186	0.117946	-0.134838	0.0888705	-0.0489845	0.144173	-0.0849921	0.276342	0.265647	-0.146066	-0.205783	0.0565161	-0.221889	0.0060521	-0.057269	0.0259203	0.405689	-0.207356	-0.111054	0.169004	0.0772528	-0.195214	0.0254854	0.0490115	0.175493	0.094461	-0.162758	-0.0681474	0.104716	-0.0123581	-0.0827649	-0.0581866	-0.192645	0.0382406	-0.147189	0.107902	-0.0781949	0.318043	0.637633	-0.165222	0.186529
#5	-0.0668176	0.207536	0.0298635	-0.027441	-0.0412369	-0.133152	-0.0865661	0.0597803	-0.116249	-0.154682	-0.125491	-0.107982	0.0175599	0.0390193	-0.103428	-0.0198061	-0.0847157	0.149464	0.0725282	0.097654	-0.111415	-0.151147	-0.0851228	0.447956	0.129282	0.417065	-0.0491897	0.518742	0.0678357	0.874014	0.523581	0.239875	-0.122345	0.455415	0.814755	0.0244961	-0.0354248	0.223095	0.0921901	-0.144705	0.257205	-0.131341	-0.0807086	0.0137214	0.138608	0.427347	-0.0351259	-0.130528	0.0599446
#6	0.238192	0.086446	-0.250595	-0.0785299	0.131017	0.012154	-0.0500893	0.0609159	0.306124	0.0791674	0.00349422	-0.0795111	0.497178	-0.118698	0.208887	0.0776411	0.0996799	0.0763594	-0.190696	-0.0857957	0.276235	0.301898	-0.131053	-0.182137	-0.161199	-0.0681127	-0.130824	-0.0648247	-0.0603156	-0.00480307	-0.0267741	0.00632861	0.0505213	0.287571	0.340879	-0.00265517	0.0623193	0.21045	0.0759376	-0.0236425	0.16617	0.0999845	-0.0527487	0.238169	-0.120201	-0.015316	-0.110609	-0.0908511	-0.0188253
#7	0.0946671	0.109421	0.0821575	0.12804	0.0857859	-0.0785061	-0.181434	-0.031231	0.00208611	-0.0509336	-0.0677245	-0.00109514	-0.066703	-0.158725	-0.035118	-0.0088539	0.137336	-0.0925083	0.014919	0.0837777	0.331663	0.174551	-0.00546196	-0.0525418	-0.118988	0.0355815	-0.0978257	0.346927	0.00147826	-0.00637379	0.0352993	0.239641	0.178737	0.16162	0.0103638	0.069063	-0.033247	0.0914633	-0.0922523	0.156558	-0.160963	0.0562646	0.0613657	-0.0129905	-0.0407717	-0.0618816	-0.0220548	0.179518	0.145041
#8	0.0131835	0.0465256	-0.100799	0.209595	-0.125523	-0.131459	0.0243081	-0.0768349	0.0378681	-0.0785881	-0.112851	-0.073982	-0.131459	-0.131459	-0.0594271	0.112185	-0.0813677	0.325925	-0.0295934	0.0399835	-0.131459	-0.0611395	-0.131459	-0.12757	0.0237364	0.0900077	-0.0900387	0.0524795	0.0956854	-0.131459	-0.0935371	0.102939	0.0054338	0.0390837	-0.00781081	-0.0119982	0.0271692	-0.11428	0.167329	-0.131459	0.026574	-0.11955	-0.119311	-0.131459	0.186204	0.168485	0.00624154	-0.131459	-0.131459
#9	0.0971048	-0.0132898	-0.130498	-0.148785	0.0656598	0.342392	-0.0326952	0.12457	-0.00366545	0.114648	-0.024453	0.152518	0.291079	0.0117522	0.0826602	-0.0160851	0.028158	0.307097	0.0691809	-0.125162	0.242155	0.0336266	0.0500647	-0.0176106	-0.075798	0.0143336	0.149912	0.0666963	0.183066	-0.166236	0.00821089	-0.0900649	0.688208	-0.0265911	-0.0850725	0.108884	-0.0259617	0.624427	0.0513963	0.0083865	-0.108858	-0.114743	0.00864935	0.214965	0.0112849	0.00193442	0.169608	0.191016	0.124219
[truncated: 114 more rows]
[truncated: 901 more columns]

## Sheet: Fig. 1i MovUp
	Mean F. deconv per unit of time (before WL onset and after WL offset, in sec)
	Mean F. deconv per unit of time ( before WL onset and after WL offset, imaging frame #; frame rate ~ 30Hz; WL event time-normalized)
Cell	#1	#2	#3	#4	#5	#6	#7	#8	#9	#10	#11	#12	#13	#14	#15	#16	#17	#18	#19	#20	#21	#22	#23	#24	#25	#26	#27	#28	#29	#30	#31	#32	#33	#34	#35	#36	#37	#38	#39	#40	#41	#42	#43	#44	#45	#46	#47	#48	#49
[truncated: 286 more rows]
[truncated: 901 more columns]

## Sheet: Fig. 1i Behavior
			Mean whisk. mov. per unit of time (before WL onset and after WL offset, in sec)
[truncated: 17 more rows]
[truncated: 903 more columns]

[truncated: 3 more sheets: Fig. 1g, Fig. 1k, Fig. 1l]
