# Supplementary material for: Brain-wide presynaptic networks of functionally distinct cortical neurons
Source: Nature. 2025 Feb 26;641(8061):162–72. doi: 10.1038/s41586-025-08631-w (PMC12043506; doi:10.1038/s41586-025-08631-w)
Supplement: Supplementary file 4 — Source Data Fig. 2 [file 41586_2025_8631_MOESM4_ESM.xlsx]

## Sheet: Fig. 2e-h
		Sham				ACh				NE				NMDA				NMDA + AMPA (Glut)
		r	r			r	r			r	r			r	r			r	r
Animal	FOV	Baseline	Ringer's solution		Animal	Baseline	R blocker		Animal	Baseline	R blocker		Animal	Baseline	R blocker		Animal	Baseline	R blocker
1794	1	0.714364	0.619883		1794	0.613019	0.728881		1794	0.290636	0.338282		1794	0.621464	0.450933		1794	0.426678	0.352444
1794	1	0.230228	0.354681		1794	0.407418	0.643769		1794	0.515671	0.60892		1794	0.366269	0.286348		1794	0.37141	0.240258
1794	1	0.587422	0.568626		1794	0.249253	0.201906		1794	0.267076	0.316898		1794	0.426678	0.374776		1794	0.229281	0.106005
1794	1	0.453624	0.683296		1794	0.319605	0.275985		1794	0.179873	0.193842		1794	0.146654	0.104441		1794	0.134727	0.144823
1794	1	0.151619	0.36596		1794	0.206036	0.24715		1794	0.511641	0.459038		1794	0.134727	0.133844		1794	0.209199	0.156424
1794	1	0.279818	0.474016		1794	0.176292	0.285271		1794	0.0954109	0.0582827		1794	0.209199	0.160191		1794	0.14747	0.0764378
1794	1	0.141057	0.486282		1794	0.33877	0.403091		1794	0.475425	0.649502		1794	0.123983	0.128512		1794	0.141509	0.1433
1794	1	0.403496	0.557442		1794	0.283601	0.349772		1794	0.183738	0.188084		1794	0.32183	0.157836		1794	0.152658	0.058577
1794	1	0.18553	0.372988		1794	0.0837454	0.129748		1794	0.341686	0.369913		1794	0.325838	0.360728		1794	-0.0605389	-0.0263179
1794	1	0.256685	0.447557		1794	0.18977	0.278916		1794	0.245438	0.287963		1794	0.0864563	-0.0185815		1794	0.217725	0.0423525
1794	1	0.241851	0.397304		1794	0.0738705	0.0295482		1794	0.143138	0.246498		1794	0.0366537	0.0793641		1794	0.0277223	0.0408563
1794	1	0.310524	0.393762		1794	0.278651	0.386384		1794	0.0446544	0.0498787		1794	-0.121449	-0.0331904		1794	0.190977	0.0965848
1794	1	0.305815	0.472918		1794	0.00308251	0.038778		1794	0.0943474	0.281594		1794	0.0729687	-0.00568286		1794	0.0848315	0.117364
1794	1	0.170938	0.295157		1794	0.0875223	0.14519		1794	0.0715148	0.0908971		1794	-0.107816	0.105501		1794	-0.0379709	0.0479092
1794	1	0.363782	0.289916		1794	0.116911	0.0441499		1794	0.173903	0.114361		1794	0.160295	0.0789262		1794	-0.0577878	0.0750861
1794	1	0.442421	0.529692		1794	0.0853947	0.145364		1794	0.1808	0.135275		1794	-0.098733	-0.020348		1794	0.0729687	0.0870422
1794	1	0.282309	0.390386		1794	0.072893	0.0449957		1794	0.132342	0.201192		1794	-0.0582346	0.0857199		1794	-0.0894371	0.0945117
1794	1	0.14527	0.180307		1794	0.0939278	-0.00433447		1794	0.27303	0.294016		1794	-0.146257	-0.0520462		1794	-0.0582346	0.128945
1794	1	0.143595	0.159983		1794	0.0679704	0.033979		1794	0.173833	0.138378		1794	-0.0750731	0.0292002		1794	-0.146257	-0.00352188
1794	1	0.218565	0.0756034		1794	-0.0517502	-0.0309768		1794	0.0944269	0.118804		1794	-0.0964838	-0.0482437		1794	-0.0750731	0.0691032
1794	1	0.311552	0.198866		1794	-0.0335712	-0.0571616		1794	0.151437	0.187008		1794	-0.112785	0.036541		1794	-0.0964838	0.0297786
1794	1	0.292365	0.252213		1794	0.123916	0.188472		1794	0.109311	0.153451		1794	-0.0856599	-0.0273996		1794	-0.112785	0.0497025
1794	1	0.0744289	0.0552768		1794	-0.134327	-0.0702254		1794	0.0631967	0.13606		1794	-0.0287071	0.102806		1794	-0.0856599	-0.054742
1794	1	0.0497596	0.0773119		1794	-0.0462682	-0.0513385		1794	0.187426	0.227143		1794	-0.0911407	-0.00845594		1794	-0.0911407	0.0482208
1794	1	0.0554478	0.293599		1794	-0.0691626	-0.0525197		1794	0.0918468	0.130921		1794	-0.0656904	0.0254847		1794	-0.0656904	0.0499861
1794	1	0.0442958	0.0925929		1794	-0.137419	-0.0974241		1794	0.0599062	0.25259		1794	-0.0987757	-0.0416637		1794	-0.0987757	-0.0381507
1794	1	-0.0430991	0.0722035		1794	-0.025989	0.096314		1794	0.0294583	0.069065		1794	-0.12719	-0.0442541		1794	-0.03301	0.0326476
1794	1	0.136273	0.240302		1794	-0.125323	-0.0782326		1794	-0.0447127	-0.0122531		1794	-0.0789503	-0.0398539		1794	-0.0622117	0.0458277
1794	1	0.0228564	0.0361285		1794	-0.118374	-0.0742453		1794	-0.0518308	-0.0836935		1794	-0.0465833	-0.0503053		1794	-0.0789503	-0.019243
1794	1	-0.0376515	0.0804075		1794	-0.117861	-0.106683		1794	-0.102012	-0.0918578		1794	-0.0731559	0.0140871		1794	-0.0465833	-0.00872661
1794	1	0.172751	0.237309		1794	-0.0227163	-0.0613566		1794	-0.0627133	-0.083645		1794	-0.0720855	0.0192252		1794	-0.0720855	0.0779973
1794	1	0.00777834	-0.00959112		1794	-0.0763656	-0.0711158		1794	-0.0622673	-0.0708124		1794	-0.0251862	-0.0410049		1794	-0.0251862	-0.0162776
1794	1	-0.0327884	0.204574		1794	-0.080742	-0.0585407		1794	0.0183642	0.142541		1794	0.0109703	0.094058		1794	-0.0705804	0.0293034
1794	1	-0.052833	-0.0478332		1794	-0.072393	-0.0583165		1794	-0.0503297	-0.090592		1794	-0.0875072	-0.0819165		1794	0.0109703	0.0240898
1794	1	0.0789826	0.148962		1794	-0.0738559	-0.0710327		1794	0.0516866	-0.0472131		1794	-0.0990357	0.0546851		1794	-0.0875072	-0.0299997
1794	1	0.0633767	0.108209		1794	-0.0920731	-0.0830811		1794	-0.109529	-0.0845925		1794	0.0380539	0.063177		1794	-0.0990357	0.0723315
1794	1	0.143937	0.446465		1794	0.0177358	6.20716e-05		1794	-0.104439	-0.0884967		1794	0.0334521	0.0106517		1794	0.0334521	0.00776364
1794	1	0.0477391	0.120856		1794	-0.0835056	-0.0455487		1794	-0.0476544	-0.0288848		1794	-0.0667206	-0.0346483		1794	-0.0667206	0.0168218
1794	1	0.0423156	0.0393799		1794	-0.0612579	-0.0683167		1794	-0.109521	-0.0706362		1794	-0.123504	-0.0771144		1794	-0.123504	0.0171563
1794	1	-0.00304738	0.0706984		1794	-0.0439834	-0.0539771		1794	-0.0843859	-0.0961003		1794	-0.0570239	0.0378662		1794	-0.0570239	0.118027
1794	1	0.0146523	0.0769337		1794	-0.0787911	-0.0646757		1794	-0.0905112	-0.0829744		1794	-0.0231287	-0.00670962		1794	-0.0231287	0.0443364
1794	1	-0.00580909	-0.0327142		1794	-0.0716548	-0.0576044		1794	-0.0277538	-0.0730438		1794	-0.0783501	-0.00598831		1794	-0.0783501	0.0665491
1794	1	-0.0333091	-0.0614854		1794	-0.0766266	-0.0733232		1794	0.00899021	-0.0597356		1794	-0.0693354	0.0521403		1794	-0.0693354	0.0683985
1794	1	0.0245099	0.260783		1794	-0.0594268	-0.0696203		1794	-0.0556384	-0.0552366		1794	0.00893208	0.0399878		1794	0.00893208	0.0652472
1794	1	-0.110889	-0.0811795		1794	-0.0145678	-0.0256071		1794	-0.0614683	-0.0400311		1794	-0.0667751	-0.0286578		1794	-0.0667751	-0.0247253
1794	1	0.0113518	-0.0610172		1794	-0.0243147	0.0254923		1794	-0.0325097	-0.0816733		1794	-0.0495013	0.00662747		1794	-0.0495013	0.0512813
1794	1	-0.0843495	-0.0708757		1794	-0.0556658	-0.0550176		1794	-0.0913162	-0.0797408		1794	0.0257922	-0.0140876		1794	0.0257922	0.0249202
1794	1	-0.0589295	0.0628572		1794	-0.0956652	-0.077399		1794	-0.0619334	-0.0822376		1794	-0.0215414	0.00868731		1794	-0.0215414	0.0455553
1794	1	-0.0340437	-0.0811822		1794	-0.0826149	-0.0446049		1794	-0.0646722	-0.0599003		1794	-0.100602	0.0146337		1794	-0.100602	0.0217595
1794	1	-0.135764	-0.117855		1794	-0.0628384	-0.03203		1794	-0.00292823	-0.0116967		1794	-0.0369675	0.0388186		1794	-0.101267	0.0585128
1794	1	-0.0857892	-0.0425825		1794	-0.0688529	-0.0558625		1794	-0.0509731	-0.100563		1794	-0.101267	-0.0125409		1794	-0.0584126	0.0869526
1794	1	-0.114093	-0.0976084		1794	-0.0765797	-0.054044		1794	-0.153554	-0.122801		1794	-0.0584126	0.0194011		1794	0.116627	0.0648446
1794	1	-0.0589429	-0.0815392		1794	-0.10094	-0.0549407		1794	-0.0180795	-0.0597558		1794	-0.0302272	0.0326843		1794	-0.0302272	0.00398467
1794	1	-0.201701	-0.0160438		1794	-0.0702718	-0.061327		1794	-0.0106889	-0.0432001		1794	-0.0474184	0.0229843		1794	-0.0474184	0.0157956
1794	1	0.109384	0.0231279		1794	-0.117113	-0.056868		1794	-0.072144	-0.0450042		1794	0.0196251	0.0453192		1794	0.0196251	0.0438749
1794	1	-0.0719644	-0.0572351		1794	-0.0949729	-0.0534818		1794	-0.0346143	-0.0501795		1794	-0.0635269	-0.0160486		1794	-0.0635269	-0.0206948
1794	1	-0.040443	-0.0580898		1794	-0.0515736	-0.0467774		1794	-0.0628571	-0.0569613		1794	-0.0701407	0.0300051		1794	-0.0603199	0.0109573
1794	1	-0.054224	-0.0740564		1794	-0.0475365	-0.0502405		1794	-0.02806	-0.0539278		1794	0.0375894	-0.0127853		1794	-0.0701407	0.0200872
1794	1	-0.0514924	-0.0369925		1794	-0.0280827	-0.0400622		1794	-0.0926661	-0.048636		1794	-0.123471	-0.0610601		1794	0.0375894	0.0102866
1794	1	-0.0531281	-0.063697		1794	0.0207504	-0.0392016		1794	-0.0101333	-0.0570978		1794	-0.101339	0.020091		1794	-0.123471	-0.0471219
1794	1	-0.0786453	-0.0579737		1794	-0.059276	-0.0565533		1794	-0.0916796	-0.0940305		1794	-0.0140364	0.000810173		1794	-0.101339	0.0625069
1794	1	-0.0417984	-0.054117		1794	0.0121968	-0.0375966		1794	-0.0954556	-0.0954991		1794	0.0470374	0.0381729		1794	-0.0140364	0.0391279
1794	1	-0.0632128	-0.0435195		1794	-0.104378	-0.0589937		1794	-0.0578755	-0.057853		1794	-0.0795595	-0.011243		1794	0.0470374	0.0709878
1794	1	-0.0491272	-0.060407		1794	0.0751996	-0.0623251		1794	-0.0493262	-0.0319004		1794	0.0141868	0.114436		1794	-0.0795595	-0.00935544
1794	1	-0.0454145	-0.073863		1794	-0.0351712	-0.0640075		1794	-0.0644493	-0.0581205		1794	-0.121303	0.0490965		1794	-0.0708719	0.0507896
1794	1	-0.0173515	0.0658376		1794	-0.0467731	-0.0281608		1794	-0.0096462	-0.0786636		1794	-0.0200523	-0.0413248		1794	-0.121303	0.0609886
1794	1	0.0817663	0.0159081		1794	-0.0787495	-0.0311153		1794	0.0367357	0.0857438		1794	-0.000696577	0.105243		1794	-0.000696577	0.073956
1794	1	-0.0396655	-0.0525606		1794	-0.0737616	-0.0671833		1794	-0.0214566	-0.0391293		1794	-0.0482847	0.00451458		1794	0.0104261	0.0174928
1794	1	-0.0857038	-0.079812		1794	0.0188816	-0.0325338		1794	0.0109712	0.0183087		1794	-0.0352539	0.0399306		1794	-0.0352539	0.0479727
1794	1	0.0324491	0.0737752		1794	-0.122047	-0.0487493		1794	-0.0323478	-0.0295966		1794	-0.0548406	0.0221944		1794	-0.0548406	0.0208173
1794	1	-0.000848572	0.000105692		1794	-0.0544302	-0.0660604		1794	-0.0321138	0.0107842		1794	-0.0182626	0.058605		1794	-0.0182626	0.0629762
1794	1	-0.0431405	-0.0475939		1794	-0.0885234	-0.0454365		1794	0.0167263	-0.0630016		1794	-0.0669952	0.0388326		1794	-0.0134402	0.059347
1794	1	-0.0398524	-0.0544711		1794	-0.0245268	-0.0692075		1794	-0.0555119	-0.0448388		1794	-0.0635477	0.0501854		1794	-0.0669952	0.028936
1794	1	-0.0256295	-0.058774		1794	-0.091211	-0.0122327		1794	-0.0159582	-0.0433843		1794	-0.0200654	0.0316038		1794	0.0588601	0.0907158
1794	1	-0.0259002	-0.0304774		1794	-0.0225555	-0.0298536		1794	-0.0603553	-0.0658101		1794	-0.0317332	0.0075837		1794	-0.0635477	0.0568024
1794	1	-0.0478521	-0.0141252		1794	-0.0501097	-0.0636817		1794	-0.0345297	-0.00838803		1794	-0.0265485	0.0344262		1794	-0.0200654	-7.73493e-05
1794	1	-0.0593069	-0.0686732		1794	-0.064794	-0.0427374		1794	-0.0896999	-0.0580757		1794	0.0476573	0.0362703		1794	-0.0317332	0.00401236
1794	1	-0.0579441	-0.000671963		1794	-0.0616285	0.00896736		1794	-0.037546	-0.0270328		1794	-0.035576	0.00582022		1794	0.0476573	0.0199805
1794	1	-0.0754779	-0.0551227		1794	-0.0401264	-0.00541069		1794	-0.0852003	-0.0451265		1794	-0.070116	0.0715579		1794	-0.070116	0.0830373
1794	1	-0.0433923	-0.0377822		1794	-0.0536335	-0.0824989		1794	0.00289652	-0.00917991		1794	0.016304	0.0109599		1794	0.016304	0.0386024
1794	1	-0.0520196	-0.0599962		1794	-0.0715388	-0.0487848		1794	0.089168	0.0489649		1794	-0.0504959	0.119809		1794	-0.00384936	-0.0199061
1794	1	0.182874	0.0215851		1794	-0.0503059	-0.012526		1794	-0.0190505	-0.0517523		1794	0.141509	0.125509		1794	-0.0504959	0.163185
1794	1	-0.0513224	-0.0541384		1794	-0.0123351	-0.0337021		1794	-0.0554128	-0.0241467		1794	0.0619479	0.189748		1794	0.041692	0.032689
1794	1	-0.0776928	-0.0778025		1794	0.151221	-0.00675045		1794	0.0246087	0.00537892		1794	0.503494	0.312708		1794	0.621464	0.327617
1794	1	-0.0333289	-0.0240104		1794	-0.0718353	-0.0539297		1794	-0.0427498	-0.0228215		1794	0.124584	0.169489		1794	0.203448	0.162313
1794	1	0.102745	0.150209		1794	-0.029513	-0.0218361		1794	0.00381621	0.0643154		1794	0.321346	0.0910298		1794	0.325838	0.356925
1794	1	-0.0652334	-0.0625566		1794	-0.110477	-0.0555664		1794	-0.0940045	-0.0745039		1794	0.238796	0.0887429		1794	0.503494	0.0423058
1794	1	-0.0574696	-0.0778489		1794	-0.0708647	-0.0477851		1794	0.0383446	-0.0130744		1794	0.203448	0.172247		1794	0.124584	0.0591485
1794	1	-0.0884169	-0.0698194		1794	-0.0435751	-0.0102147		1794	-0.0113508	-0.0208415		1794	0.134879	0.0779007		1794	0.321346	0.0292309
1794	1	-0.0695059	-0.0584469		1794	-0.130066	-0.103617		1794	-0.0837557	-0.0673491		1794	-0.0178056	0.0950673		1794	0.366269	0.118287
1794	1	-0.0499563	-0.039191		1794	-0.0589737	-0.0476917		1794	0.024995	0.0283734		1794	0.14747	0.0405686		1794	0.238796	0.0708787
1794	1	-0.0504637	-0.050809		1794	-0.0243684	-0.0468629		1794	-0.1154	-0.075954		1794	-0.0537956	0.03848		1794	0.134879	0.0431262
1794	1	-0.066769	-0.0593471		1794	-0.0802279	-0.051227		1794	-0.0604699	-0.0443701		1794	0.0346716	-0.0610654		1794	-0.0537956	0.0597551
1794	1	-0.00419966	0.0331672		1794	-0.0365129	-0.0455846		1794	0.0226109	-0.0118101		1794	-0.0313806	0.0221074		1794	0.0346716	0.0247821
1794	1	-0.0405111	-0.0490184		1794	-0.0966524	-0.0640342		1794	-0.0336854	-0.0316598		1794	0.126537	0.0122443		1794	0.126537	0.0510553
1794	1	-0.0262997	-0.00664491		1794	-0.0306701	-0.00335104		1794	0.016418	0.0385499		1794	-0.0440188	-0.0433072		1794	-0.0440188	0.0118
1794	1	0.0205203	0.033316		1794	0.0199038	-0.00348292		1794	0.0298914	-0.0117761		1794	0.152658	0.118236		1794	0.0619479	0.063235
1794	1	-0.0440915	-0.0266745		1794	0.0489442	-0.0153961		1794	-0.0156328	-0.0510934		1794	0.193307	0.0369601		1794	0.32183	0.131626
1794	1	-0.0834873	-0.0697785		1794	-0.0549317	-0.0228171		1794	-0.0562529	-0.0259473		1794	-0.0605389	0.0368114		1794	0.193307	0.0702305
1794	1	-0.0955802	-0.0531305		1794	-0.00198791	-0.0198741		1794	-0.0657054	-0.0381265		1794	0.0491455	0.0802788		1794	0.0864563	0.0365488
1794	1	-0.0416036	-0.00678015		1794	-0.0258169	-0.0348685		1794	-0.0249419	-0.0548567		1794	0.217725	0.0181998		1794	0.0491455	0.0534072
1794	1	-0.0415868	-0.0342861		1794	0.0739746	-0.0268547		1794	-0.0220911	-0.00930759		1794	-0.0668417	0.0270865		1794	-0.0668417	0.0545821
1794	1	-0.00482138	-0.0557833		1794	-0.0468695	-0.0274969		1794	-0.0866316	-0.0915234		1794	0.0277223	0.0170908		1794	0.0846127	0.115622
1794	1	-6.1578e-05	0.0179037		1794	-0.0138686	-0.04634		1794	-0.0759564	-0.025368		1794	0.0846127	0.141957		1794	0.15658	0.0489847
1794	1	-0.0020837	-0.0687671		1794	-0.0627138	-0.0153243		1794	-0.0427402	-0.034954		1794	0.15658	0.0596637		1794	0.0167063	-0.0200726
1794	1	-0.0507503	-0.0151666		1794	-0.0641541	0.0213741		1794	-0.051394	-0.0665596		1794	0.0167063	-0.00979539		1794	0.0853785	0.149928
1794	1	-0.0797097	-0.0790699		1794	-0.0416124	-0.0481234		1794	-0.123646	-0.093737		1794	0.190977	0.0158682		1794	-0.0102477	0.034513
1794	1	-0.0589592	-0.0700512		1794	-0.0235353	-0.0264062		1794	-0.0166597	-0.0329803		1794	-0.0102477	-0.0205879		1794	0.0716257	0.119116
1794	1	-0.0731573	-0.0646714		1794	0.0757779	0.0243644		1794	-0.00623092	-0.0324899		1794	0.0716257	0.0867515		1794	0.0366537	0.225955
1794	1	-0.0864081	-0.0420905		1794	-0.0388761	-0.031463		1794	-0.0693027	-0.0639565		1794	0.0848315	0.091644		1794	-0.121449	0.0714047
1794	1	-0.0660947	-0.0675112		1794	-0.0459606	-0.0368578		1794	-0.0886775	-0.0501502		1794	-0.0379709	-0.00148135		1794	-0.107816	0.129801
1794	1	-0.0665625	-0.073122		1794	-0.0377834	-0.0383778		1794	-0.0222076	-0.055639		1794	-0.0591281	0.058412		1794	-0.10216	0.0237083
1794	1	-0.00497863	-0.0646823		1794	-0.0737736	-0.0327097		1794	0.00524495	-0.044107		1794	-0.10216	0.0322723		1794	0.103782	0.0972725
1794	1	-0.050083	-0.0575468		1794	-0.0577394	-0.0497863		1794	0.0605191	0.0137478		1794	-0.0894371	0.0417731		1794	0.160295	0.120133
1794	1	-0.0913558	-0.0846098		1794	0.0259585	0.00283207		1794	-0.0249068	-0.0348781		1794	-0.0622117	0.0810702		1794	-0.098733	0.0391086
1794	1	-0.0189832	-0.0374607		1794	-0.078094	0.00203738		1794	0.0569532	0.0307941		1794	-0.115294	0.053028		1794	-0.0287071	0.10114
1794	1	-0.0868537	-0.0260397		1794	-0.0322063	-0.0254279		1794	-0.0544125	-0.0685739		1794	-0.0705804	0.030593		1794	-0.12719	-0.034567
1794	1	-0.0045226	-0.0697843		1794	0.0194167	-0.0287406		1794	-0.0552467	-0.0565703		1794	0.116627	0.122339		1794	-0.0731559	0.0883984
1794	1	0.0125494	-0.0444483		1794	-0.114798	-0.0562343		1794	-0.0395181	-0.0575951		1794	-0.0922994	-0.00909649		1794	-0.115294	0.0633851
1794	1	-0.0600252	-0.0446003		1794	-0.0724549	-0.0366052		1794	-0.0396688	-0.0576344		1794	-0.0603199	-0.0738513		1794	0.0380539	0.0798158
1794	1	-0.0323983	-0.02565		1794	-0.108278	-0.0279122		1794	0.00747848	-0.0323181		1794	-0.0708719	-0.00676234		1794	-0.0369675	0.081794
1794	1	-0.0163261	-0.00507272		1794	0.195866	0.0507216		1794	-0.0249626	-0.024704		1794	0.0104261	-0.0368388		1794	-0.0922994	0.0666737
1794	1	-0.049601	-0.0702222		1794	-0.047814	-0.0275818		1794	-0.096767	-0.0795022		1794	-0.0134402	0.0299701		1794	0.0141868	0.0677947
1794	1	-0.0278641	-0.0599347		1794	-0.0422451	-0.050441		1794	0.0207452	-0.0346127		1794	0.0588601	0.0340035		1794	-0.0200523	0.0496138
1794	1	-0.0447004	-0.0602404		1794	-0.0498575	0.0200108		1794	-0.00146573	-0.0320241		1794	-0.00384936	-0.0408037		1794	-0.0482847	0.04274
1794	1	-0.0779453	-0.0699676		1794	0.0116498	-0.0148642		1794	-0.0416733	-0.0122525		1794	0.041692	0.0240886		1794	-0.0265485	0.0230546
1794	1	-0.0663859	-0.0216462		1794	-0.0797513	-0.0434055		1794	-0.0155361	-0.00182614		1794	0.103782	0.0670055		1794	-0.035576	0.066295
1794	1	-0.0776208	-0.0696731		1794	-0.031498	-0.027738		1794	-0.0115949	0.0166863		1794	-0.03301	-0.045591		1794	-0.0591281	0.105835
1794	1	-0.08212	-0.061785		1794	-0.0196448	-0.04047		1794	0.0593167	-0.0793282		1794	0.37141	0.189768		1794	0.146654	0.0957698
1794	1	-0.0724557	-0.0608698		1794	-0.0327885	-0.0343939		1794	0.101636	0.0702608		1794	-0.0577878	0.0525562		1794	-0.0178056	0.121142
1794	1	-0.0698108	-0.00843971		1794	-0.0994147	-0.0647353		1794	0.373205	0.32281		1794	0.229281	0.0518918		1794	-0.0313806	0.0417737
1794	1	-0.0355507	-0.0401359		1794	-0.0609565	-0.0175464		1794	0.0864853	0.271669		1794	0.0853785	0.129567		1794	0.123983	0.157619
1794	1	-0.0114242	-0.0199804		1794	-0.0567566	-0.0402539		1794	0.058484	0.0288267		1462	0.365359	0.306976		886	0.404809	0.161412
1794	1	-0.0129797	-0.0256648		1794	-0.0843593	-0.0725231		1794	0.643707	0.753094		1462	0.401314	0.221448		886	0.133953	0.148371
1794	1	-0.0578355	-0.0544165		1794	-0.133086	-0.0769787		1794	0.26898	0.432466		1462	-0.0728579	0.0537873		886	0.0347574	0.0245885
1794	1	-0.0459171	-0.0535225		1794	0.0309606	0.0230802		1794	0.204825	0.13787		1462	0.347151	0.186679		886	-0.0448575	-0.0297544
1794	1	-0.0262283	-0.0606843		1794	-0.0196054	-0.0398697		1794	0.212714	0.223104		1462	0.530593	0.0029456		886	-0.0630956	-0.0272192
1794	1	-0.0550429	-0.0264351		1794	-0.0280332	-0.0235281		1794	0.293552	0.355576		1462	0.120145	0.00886196		886	-0.0498047	-0.00690922
1794	1	0.115365	0.0168013		1794	-0.0373215	0.0490347		1794	0.120468	0.203913		1462	0.0542956	0.0956029		886	0.0407126	0.0155228
1794	1	0.126232	-0.0515111		1794	-0.0794682	-0.0723417		1794	0.0319485	-0.0201341		1462	0.130301	-0.00650875		886	-0.0397547	0.0238209
1794	1	-0.00293552	-0.0338312		1794	-0.067491	-0.0628531		1794	0.165488	0.0929108		1462	-0.116105	0.056258		886	0.0468571	0.0594879
1794	1	-0.0636865	-0.0594039		1794	-0.0467403	-0.0676593		1794	-0.0154122	0.0629832		1462	-0.0027796	0.0160583		886	-0.0535292	0.00189736
1794	1	-0.0524805	-0.0141298		1794	-0.00102534	0.0438043		1794	-0.0155439	-0.0463632		1462	-0.0760284	0.0239956		886	-0.0397409	-0.0281886
1794	1	0.0179201	0.0455821		1794	-0.0280931	-0.0347704		1794	0.0407341	-0.0174123		1462	-0.11384	0.0784927		886	0.325947	0.0368298
1794	1	-0.0381311	-0.0278933		1794	0.0413487	0.0687748		1794	0.0223441	-0.0348637		1462	0.0122058	-0.0437036		886	-0.0202118	0.0466529
1794	1	-0.0624992	-0.0522927		1794	-0.0396732	-0.059733		1794	0.0485785	-0.0243024		1462	-0.0409283	0.14366		886	-0.0534649	-0.040017
1794	1	-0.0613439	-0.0648996		1794	-0.049869	-0.0464443		1794	0.0889525	0.0494777		1462	-0.0978559	0.0720707		886	-0.0364165	-0.00513456
1794	1	-0.0518838	-0.0530516		1794	0.0401144	-0.0143725		1794	-0.0128558	-0.0705095		1462	-0.0778643	0.0288127		886	-0.0446119	-0.00698916
1794	1	-0.0231468	-0.0727389		1794	-0.0437206	-0.0409555		1794	0.0606767	-0.00703685		1462	-0.0574181	0.0266566		886	0.0576036	0.0489478
1794	1	-0.0030165	-0.0352867		1794	-0.0855989	-0.0565931		1794	0.0758096	0.0653693		1462	-0.111414	0.0685501		886	0.110381	0.0266844
1794	1	-0.0386255	0.0375602		1794	-0.00931691	-0.00558538		1794	0.0754459	0.03456		1462	-0.0743137	0.0315065		886	-0.0600655	-0.00159114
1794	1	-0.0395857	-0.0480219		1794	-0.0524766	-0.0425732		1794	-0.125974	-0.106323		1462	0.0248102	0.0449687		886	-0.0115522	0.0569745
1794	1	-0.0430024	-0.0242768		1794	-0.0360138	-0.0124719		1794	-0.0646833	-0.0646766		1462	-0.0467418	0.041932		886	0.108239	0.0106026
1794	1	-0.0355355	-0.0501828		1794	-0.0729556	-0.0107169		1794	0.0744422	0.0683071		1462	-0.0799928	-0.0325049		886	-0.0182672	0.000495876
1794	1	-0.080817	-0.0531866		1794	-0.0652743	-0.0517874		1794	-0.0536006	-0.0426506		1462	-0.0793882	0.0962774		886	-0.0503156	0.0145771
1794	1	-0.0430431	-0.0468695		1794	-0.000743189	-0.0563426		1794	-0.0924423	-0.0702329		1462	0.146087	0.131283		886	-0.06133	-0.00148264
1794	1	-0.0493687	-0.092093		1794	-0.0203399	-0.0571902		1794	-0.0744252	-0.0379426		1462	-0.0779748	-0.0116627		886	-0.0490651	-0.0422073
1794	1	-0.0667964	-0.0674894		1794	-0.059301	-0.050348		1794	0.0150273	0.0811554		1462	-0.0243691	-0.0155155		886	-0.0574199	0.00566828
1794	1	-0.0478294	-0.0295051		1794	-0.0118522	0.0197259		1794	-0.020339	0.112066		1462	-0.0662018	0.0412794		886	-0.0471103	0.0248596
1794	1	-0.0857709	-0.0543883		1794	0.0391519	-0.0234763		1794	-0.0651447	0.0133658		1462	-0.0553989	0.00751732		886	-0.0144807	0.0025972
1794	1	-0.0245942	-0.029693		1794	-0.0613881	-0.0182051		1794	-0.0561031	0.00314321		1462	-0.0413292	0.0454635		886	0.0768621	0.0905326
1794	1	-0.0616165	-0.0455544		1794	0.259175	0.454418		1794	0.0723104	0.0529484		1462	-0.0579025	-0.0432205		886	-0.0439885	0.0115736
1794	1	0.00592612	-0.0530526		1794	0.351471	0.534674		1794	0.0837835	0.0686582		1462	-0.0414879	0.0285457		886	-0.0346045	-0.00165661
1794	1	-0.0471654	-0.0655099		1794	0.245045	0.426873		1794	0.0191489	0.161691		1462	-0.116284	0.0122472		886	-0.0557739	-0.0211159
1794	1	0.0535882	0.0296659		1794	0.175395	0.237173		1794	0.0380519	0.0512542		1462	-0.0747442	0.0255223		886	-0.0226523	0.0305188
1794	1	-0.051546	-0.0343813		1794	0.0156897	-0.0447039		1794	0.0190029	0.0894833		1462	-0.0975276	0.0226158		886	-0.0441976	-0.000469596
1794	1	-0.0409147	0.00447237		1794	-0.0848973	-0.0624332		1794	-0.0341056	0.16959		1462	0.014567	0.0605996		886	-0.0547779	-0.0205261
1794	1	-0.0602196	-0.033784		1794	-0.0162962	-0.0311477		1794	0.00191874	-0.0128087		1462	-0.0885776	0.0313716		886	0.069452	0.0305975
1794	1	-0.0112273	-0.0223978		1794	0.00915808	0.0414657		1794	-0.0412386	-0.0319197		1462	0.0278617	0.0378636		886	-0.0279513	-0.0298209
1794	1	-0.0474705	-0.065634		1794	-0.0901123	-0.0616121		1794	0.0272152	0.0257844		1462	-0.0676729	0.0215792		886	0.0554658	-0.00714762
1794	1	-0.0536546	-0.0434738		1794	-0.0558206	-0.0223553		1794	-0.0596756	0.1044		1462	-0.0938233	-0.0311649		886	-0.0557936	-0.0197133
1794	1	-0.0312045	-0.0302552		1794	-0.0652686	-0.0564397		1794	-0.0484868	-0.000419365		1462	-0.0590569	0.0238626		886	-0.0521793	-0.0204793
1794	1	-0.0110756	-0.0237774		1794	-0.000267554	0.0726963		1794	0.041178	0.0734156		1462	-0.0847179	0.0108118		886	-0.0621251	-0.0162107
1794	1	-0.00598566	-0.0185603		1794	-0.0369471	-0.0677054		1794	0.0976071	0.128085		1462	-0.0921843	-0.0207715		886	-0.0187301	-0.0034174
1794	1	-0.0608409	-0.0657111		1794	-0.0170252	-0.0158849		1794	-0.186526	-0.133289		1462	-0.0784017	0.031467		886	-0.032527	-0.00210674
1794	1	-0.00939174	-0.00328691		1794	0.0280677	-0.0240032		1794	-0.124305	-0.132539		1462	-0.0386609	0.0963841		886	-0.0529038	0.038106
1794	1	-0.0587768	-0.0782975		1794	-0.0743374	-0.0246193		1794	-0.0223052	-0.0590319		1462	-0.0776803	-0.0138347		886	0.0318711	0.0307121
1794	1	0.00614734	0.0411824		1794	0.0547402	0.0336073		1794	-0.0499839	-0.0619314		1462	-0.0816797	0.0233203		886	-0.0637561	-0.0287127
1794	1	-0.0436686	-0.0489604		1794	-0.0602121	-0.0409316		1794	-0.0785549	0.0353988		1462	-0.0765689	0.067142		886	0.0802995	-0.000541458
1794	1	-0.0483899	-0.0725254		1794	-0.00197837	-0.0363832		1794	-0.0632483	-0.0672908		1462	0.022501	0.0250177		886	-0.0235164	0.00737312
1794	1	-0.0931447	-0.0759449		1794	-0.0935694	-0.0273293		1794	-0.0788067	-0.0740691		1462	-0.0585613	0.0108359		886	0.0397132	-0.000522365
1794	1	-0.0494645	-0.0760043		1794	-0.0381107	-0.06257		1794	-0.0330421	-0.00941733		1462	-0.0252698	0.0117585		886	0.0349565	-0.0175751
1794	1	-0.0515244	-0.0615829		1794	0.112799	-0.00138095		1794	-0.139323	-0.155125		1462	0.0412402	0.143369		886	0.21864	0.0386652
1794	1	-0.0491458	-0.00769195		1794	0.0969928	0.0552629		1794	-0.0332485	-0.0182511		1462	0.0320994	0.0574562		886	0.00291416	0.020538
1794	1	-0.00986996	-0.0232772		1794	0.00483736	0.0082077		1794	-0.0399171	-0.0756686		1462	-0.0701676	0.00752851		886	-0.0577333	-0.00942579
1794	1	-0.0515876	-0.0349475		1794	-0.0198855	-0.0425112		1794	-0.0681811	-0.0606522		1462	-0.0157933	0.0136622		886	-0.0473597	0.00739968
1794	1	-0.0935335	-0.0454332		1794	-0.0639453	-0.0286564		1794	0.00205473	-0.0590661		1462	-0.019625	0.0757572		886	-0.0554082	-0.0211401
1794	1	-0.0347048	-0.0165024		1794	-0.0905427	-0.0643844		1794	-0.0136283	0.0498745		1462	-0.0585111	0.0121757		886	-0.0349633	-0.0200394
1794	1	0.0208933	-0.0156267		1794	-0.128629	-0.0832591		1794	0.0202436	-0.0264928		1462	-0.0869366	0.0286537		886	0.0656946	-0.0211577
1794	1	0.00411448	0.0239079		1794	-0.0400868	-0.0296526		1794	-0.0680066	0.0340724		1462	-0.0360198	0.0377703		886	-0.026843	0.0214724
1794	1	0.0284962	-0.00270217		1794	0.0398133	0.0318058		1794	-0.107504	-0.0983907		1462	-0.0569369	0.146647		886	-0.0108351	0.0237266
1794	1	0.0107956	-0.0301437		1794	0.100797	0.259869		1799	0.149835	0.251768		1462	-0.0902509	0.00339115		886	-0.0122964	0.000992973
1794	1	-0.0595745	-0.0619414		1794	-0.0700857	-0.0584016		1799	0.18935	0.389154		1462	-0.00820864	0.0437301		886	-0.031543	0.0254777
1794	1	-0.0495773	-0.0336385		1794	0.0845649	0.0540211		1799	0.110591	0.235875		1462	0.0816492	0.00261142		886	0.107299	0.0530595
1794	1	-0.0630097	-0.0391774		1794	0.0445787	0.172219		1799	0.0726101	0.265841		1462	-0.050736	0.0489479		886	-0.034195	-0.000801274
1794	1	-0.11233	-0.0943		1794	0.0772945	0.192306		1799	0.130595	0.151689		1462	-0.0532901	0.0497238		886	0.128114	0.0216512
1794	1	-0.0531425	-0.000358794		1794	-0.0195714	0.0905524		1799	0.200909	0.235067		1462	-0.073583	0.0408234		886	-0.0589836	-0.0186311
1794	1	-0.0495709	0.0128277		1794	0.11089	0.203746		1799	0.0517702	-0.0690547		1462	-0.0370354	0.0612534		886	-0.0476815	0.00844857
1794	1	-0.0552289	-0.0388097		1794	-0.0363992	-0.0321488		1799	-0.0675086	0.270661		1462	-0.0545527	0.0234733		886	-0.0403795	0.00792553
1794	1	-0.0599717	-0.0530719		1794	0.0816284	0.0625023		1799	-0.0547214	0.120003		1462	-0.0306652	0.0399485		886	-0.0290182	-0.023528
1794	1	-0.0349269	-0.0252757		1794	-0.0774175	-0.0508973		1799	-0.125689	0.0868576		1462	0.00823356	0.000221058		886	-0.0243665	0.028172
1794	1	-0.0279964	0.0306758		1794	0.00013285	0.106205		1799	0.0234489	0.00690697		1462	-0.0335218	-0.000636698		886	-0.0318748	-0.00114633
1794	1	0.00246853	-0.01332		1794	-0.0411273	0.036877		1799	0.00334585	-0.0456558		1462	-0.102824	0.160998		886	-0.0477929	0.00373273
1794	1	-0.0579097	-0.060287		1794	0.137126	0.127713		1799	0.135598	-0.0509539		1462	-0.0101484	0.0332614		886	0.114238	0.0781554
1794	1	-0.0534392	-0.0831373		1794	-0.0312832	-0.0369275		1799	0.0835697	0.142587		1462	-0.0567674	-0.0215241		886	0.209347	0.0314541
1794	1	-0.017132	-0.0399693		1794	-0.0439485	0.0552128		1799	-0.0317007	-0.017516		1462	-0.0510649	0.0430339		886	-0.0463689	-0.00696469
1794	1	-0.104615	-0.0986201		1794	-0.0340684	-0.0225309		1799	-0.0968411	-0.0369003		1462	0.0214297	0.0144902		886	0.0698653	0.000668057
1794	1	-0.0188555	-0.0219851		1794	0.0238594	-0.000123564		1799	-0.157724	-0.0596246		1462	-0.0545295	0.00902317		886	-0.0515978	0.0090902
1794	1	-0.0573403	-0.0597984		1794	-0.0140598	0.0170166		1799	-0.0701691	-0.0731727		1462	-0.0508389	0.0264471		886	-0.0481072	0.0121072
1794	1	-0.0463794	-0.0305655		1794	-0.0295428	-0.017438		1799	-0.0847837	-0.0729968		1462	-0.087385	0.00806299		886	-0.0392534	-0.00808893
1794	1	-0.0669448	-0.0607675		1794	0.0790323	-0.0131892		1799	-0.0718114	-0.0780873		1462	-0.0379162	-0.000693623		886	0.16858	0.0274214
1794	1	-0.00941031	0.0343296		1794	0.0137498	0.141503		1799	-0.164504	-0.105681		1462	-0.0876215	0.0292405		886	-0.026919	0.0387615
1794	1	-0.0406569	-0.0142503		1794	-0.0078294	0.0145048		1799	-0.0875305	0.0282777		1462	-0.0377374	-0.0369668		886	-0.0468398	-0.0322862
1794	1	-0.0321517	-0.0425551		1794	-0.0197612	-0.00685949		1799	-0.0671209	-0.0531841		1462	-0.0328938	-0.0420758		886	-0.0386414	0.0248848
1794	1	-0.0488363	-0.0442507		1794	0.0911213	0.135959		1799	-0.0525065	0.0923828		1462	0.0103775	-0.0120627		886	0.0963635	0.0628138
1794	1	-0.0551092	-0.0457724		1794	-0.0142097	-0.0204433		1799	-0.0826798	0.0424934		1462	-0.0735236	0.0487109		886	-0.0417346	-0.0022395
1794	1	-0.0140761	0.0404843		1794	-0.0132413	-0.0248025		1799	-0.00257699	-0.0403632		1462	-0.0266768	0.0350779		886	0.0262926	0.0334086
1794	1	-0.0411996	0.00563867		1794	0.0209753	0.142292		1799	-0.0605948	-0.00608443		1462	-0.135965	0.0137653		886	-0.07132	-0.0197878
1794	1	-0.0127732	-0.0124268		1794	-0.0691741	-0.0330674		1799	-0.144007	-0.068192		1462	-0.112751	0.0410865		886	-0.0700127	-0.0258781
1794	1	-0.082578	-0.0518403		1794	-0.0162773	-0.0374216		1799	-0.0472897	-0.0221139		1462	-0.137843	0.0976702		886	-0.0317979	0.000810331
1794	1	-0.0559492	-0.0542346		1794	0.0170837	-0.00338327		1799	-0.101875	-0.0188263		1462	0.233314	0.0882672		886	-0.0406756	0.0114092
1794	1	-0.0240578	-0.0505027		1794	-0.0585735	0.0170605		1799	-0.105751	-0.0927872		1462	-0.0308881	0.0199785		886	0.00248686	0.00729881
1794	1	-0.0361475	-0.0472451		1794	0.0126899	-0.00991865		1799	-0.151877	-0.0542226		1462	-0.0600247	0.111297		886	-0.0177684	0.00164825
1794	1	-0.0477089	-0.0559806		1794	0.0685071	0.00683452		1799	-0.0890757	-0.0835339		1462	0.114793	0.0778583		886	-0.0560193	-0.032899
1794	1	-0.0873619	-0.079933		1794	-0.013773115351796_FOV2	-0.0481715		1799	-0.114838	-0.0299591		1462	-0.112818	0.0405417		886	-0.0260817	0.0419868
1794	1	-0.0540239	-0.0201513		1794	-0.0226008	0.0557567		1799	-0.114484	-0.0915073		1462	-0.0844865	0.0783322		886	-0.0327168	0.023334
1794	1	-0.044487	-0.0627708		1794	-0.0724499	0.063562		1799	-0.125521	-0.0526494		1462	-0.0708518	0.105078		886	-0.0386729	0.0148343
1794	1	-0.0159999	-0.0437189		1794	-0.0429913	0.0376857		1799	-0.0560564	-0.00962671		1462	0.224573	0.120732		886	-0.0758192	0.0215332
1794	1	-0.0157188	-0.0223227		886	0.338961	0.283227		1799	-0.0648143	-0.0838891		1462	-0.0459886	0.202646		886	-0.0190823	0.0179182
1794	1	-0.0315353	-0.0237803		886	0.42292	0.302548		1799	-0.0712205	-0.0621183		1462	-0.0936594	0.0941534		886	0.040849	-0.00843237
1794	1	-0.0305906	0.169393		886	0.478326	0.432466		1799	0.0339546	-0.0722608		1462	-0.025521	0.0636538		886	-0.0665552	0.044805
1794	1	-0.0325858	-0.0491336		886	0.214159	0.0466843		1799	-0.0793422	-0.0943047		1462	-0.0319359	0.078505		886	0.00280105	-0.00130797
1794	1	-0.0499088	-0.0524607		886	0.330281	0.0869935		1799	-0.0844182	0.0498626		1462	-0.10434	0.0439086		886	-0.0115126	0.00438091
1794	1	-0.0411275	-0.0573238		886	0.474894	0.625981		1799	-0.106161	-0.105467		1462	-0.0998677	0.0171083		886	-0.0470748	-0.0338142
1794	1	-0.03246	0.0130073		886	0.0544134	-0.0261492		1799	-0.144384	-0.0919188		1462	0.271898	0.0998777		886	0.0421582	0.0188335
1794	1	-0.0409916	-0.0241748		886	0.267336	0.459519		1799	-0.114486	-0.0406534		1462	-0.0724062	0.00862372		886	-0.0152425	0.0137244
1794	1	-0.04156	-0.0629565		886	0.599926	0.564988		1799	-0.0163104	-0.0314079		1462	-0.0143833	0.042084		886	-0.0504905	-0.024816
1794	1	-0.0528686	-0.0245004		886	-0.0295706	0.228808		1799	-0.0979919	-0.0792738		1462	-0.0732367	0.126029		886	0.110607	-0.0110523
1794	1	0.0150328	0.05118		886	-0.0135922	0.0394075		1799	-0.094686	-0.0526441		1462	-0.0806223	0.0448475		886	-0.00418966	0.00687141
1794	1	-0.0650072	-0.0279604		886	-0.022882	-0.0405496		1799	-0.0552726	0.0174989		1462	0.157019	0.141951		886	0.0281598	-0.0340164
1794	1	-0.0560143	-0.0299517		886	0.127955	0.381697		1799	-0.134009	-0.0102991		1462	-0.0439352	0.0581898		886	-0.0647389	-0.00529859
1794	1	-0.0414663	-0.052862		886	-0.0602407	-0.0378107		1799	0.00978436	0.095668		1462	0.0253718	0.118204		886	-0.0725021	-0.0197235
1794	1	-0.0228111	-0.00745783		886	-0.0179353	-0.0268854		1799	-0.1467	-0.10226		1462	0.0415229	0.0747011		886	-0.0455858	-0.0276591
1794	1	-0.0274368	0.00657229		886	0.0696157	0.248023		1799	-0.0877384	-0.0172596		1462	0.0165999	0.183395		886	-0.0549552	0.0187112
1794	1	-0.0254833	-0.0172441		886	0.239283	0.110508		1799	-0.0197595	-0.0370972		1462	-0.00187114	0.0750696		886	-0.0591238	-0.0156993
1794	1	-0.0502181	0.0174056		886	-0.053152	0.0235151		1799	-0.0943299	-0.0763278		1462	-0.053998	0.00794417		886	-0.0402588	0.0182806
1794	1	-0.0662382	-0.0185226		886	-0.0503795	-0.0411296		1799	-0.147161	-0.0609449		1462	-0.0467312	0.121477		886	0.00700037	0.0308505
1794	1	-0.0244913	-0.0455308		886	-0.0449909	-0.0456777		1799	-0.0943778	-0.0771557		1462	-0.00389098	0.0757497		886	0.0488583	0.00926575
1794	1	-0.0804633	-0.0562963		886	-0.0555745	-0.0154641		1799	-0.0878112	-0.062963		1462	-0.069849	0.0560245		886	0.0572738	0.0568172
1794	1	-0.0105586	-0.000362112		886	-0.0437652	-0.0214549		1799	-0.0833828	-0.0522602		1462	-0.0610491	0.0925199		886	-0.0379158	-0.0232684
1794	1	-0.0482215	-0.0580415		886	-0.0484556	0.0110085		1799	-0.0629999	0.0636726		1462	-0.0881817	0.0905381		886	-0.0704229	0.00800467
1794	1	-0.0489468	-0.0398608		886	0.0806123	0.0217002		1799	-0.0147062	0.0926966		1462	-0.073246	0.0305111		886	-0.0645235	-0.0125193
1794	1	-0.047733	-0.026102		886	0.206666	0.355329		1799	-0.114644	-0.0498074		1462	-0.0472546	0.125339		886	-0.0725705	-0.0121777
1794	1	-0.0389458	-0.055908		886	-0.0461839	0.00714528		1799	-0.0959608	-0.0950814		1462	-0.0218635	0.0896478		886	-0.0372378	-0.00128412
1794	1	-0.0337088	-0.0653292		886	-0.0499093	-0.048364		1799	0.041985	0.0314857		1462	-0.0602827	0.0203651		886	0.0114466	0.0582444
1794	1	0.0783117	0.0135715		886	0.113476	0.0970947		1799	-0.0994261	-0.107368		1462	-0.0578535	0.0817557		886	0.128416	0.050118
1794	1	-0.0237173	-0.0562622		886	0.164691	0.356359		1799	-0.0466917	0.016298		1462	-0.0242533	0.0801435		886	-0.0313421	-0.0298298
1794	1	-0.0308827	0.0752627		886	-0.0440963	-0.0410521		1799	-0.091345	-0.0199705		1462	-0.0504738	0.0684013		886	-0.0624348	-0.00418462
1794	1	-0.0284972	-0.017138		886	0.0557733	0.0197063		1799	-0.103597	-0.0729884		1462	-0.0472203	0.0985237		886	-0.0533656	0.00477417
1794	1	-0.0397117	-0.0271615		886	-0.0216684	-0.00138432		1799	-0.0819289	-0.02045		1462	-0.0437716	0.104351		886	-0.0573858	-0.0150698
1794	1	-0.0498714	-0.0179729		886	-0.034182	-0.0304921		1799	-0.0952489	-0.0772368		1462	-0.0711085	0.0645153		886	-0.0292938	0.0207538
1794	1	-0.0313117	-0.022936		886	-0.0171175	0.106542		1799	-0.0991379	-0.0879269		1462	0.0355417	0.108018		886	0.0129005	0.00615392
1794	1	0.0164599	-0.0353496		886	-0.0599277	-0.0438184		1799	-0.0599876	-0.0627245		1462	-0.0491325	0.0540187		886	-0.0315794	0.031033
1794	1	-0.034545	0.00850066		886	-0.0536037	-0.0467966		1799	-0.0760412	-0.0648368		1462	-0.0659364	0.0441101		886	0.00469506	0.0741784
1794	1	-0.0591147	-0.0693829		886	-0.031917	-0.0381223		1799	-0.10594	-0.0899626		1462	-0.0672545	0.0512627		886	0.0665797	0.0336372
1794	1	-0.0658377	-0.0663056		886	0.112693	0.0421325		1799	-0.148139	-0.0344298		1462	-0.10397	0.161366		886	0.0347196	0.0300708
1794	1	-0.0215821	-0.0364912		886	0.194037	0.142303		1799	-0.0548342	-0.0384437		1462	-0.0953997	0.0592659		886	-0.0354433	-0.0113993
1794	1	0.0169801	-0.0177162		886	-0.0316103	-0.0149927		1799	-0.0471313	-0.0123865		1462	-0.120489	0.120052		886	-0.00803037	0.00108981
1794	1	-0.00681679	0.0300327		886	0.112913	0.0939574		1799	-0.0465043	-0.0458836		1462	0.141204	0.0397182		886	-0.0143146	-0.00680401
1794	1	-0.0242999	0.0102835		886	0.0972447	0.0203259		1799	-0.118143	-0.0307563		1462	0.0436535	0.170014		886	-0.0298847	0.000736888
1794	1	-0.0503507	-0.0423796		886	0.0984288	0.0367855		1799	-0.074058	-0.0423542		1462	-0.0376079	0.018354		886	0.0252988	-0.0151375
1794	1	-0.0136248	0.0376291		886	-0.0877087	-0.071373		1799	-0.139891	-0.0752392		1462	0.141204	0.0397182		886	0.00817276	0.0287721
1794	1	-0.0246686	0.079556		886	-0.0509341	0.0850701		1799	-0.128585	-0.095947		1462	0.0436535	0.170014		886	-0.0279637	-0.00332882
1794	1	-0.0358431	-0.0203876		886	-0.0151855	-0.00634498		1799	-0.120254	-0.0863958		1462	-0.0376079	0.018354		886	-0.0205261	-0.000453117
1794	1	-0.0320931	0.00456854		886	-0.0305163	0.0147398		1799	0.0137862	0.0866293		168	0.540626	0.384907		886	-0.0310115	0.0168354
1794	1	0.0426712	0.0893467		886	-0.0434901	-0.056548		1799	-0.0693661	-0.0121516		168	0.534235	0.214219		886	-0.0540687	-0.0142965
1794	1	-0.031505	-0.018636		886	-0.0401224	0.0424175		1799	-0.0548007	0.020684		168	0.409927	0.081429		886	-0.0251333	-0.0018338
1794	1	0.0999616	-0.012129		886	0.00828551	0.0183688		1799	-0.0320847	-0.0649838		168	0.504349	0.250005		886	-5.73781e-05	0.0379974
1794	1	-0.0171545	0.111977		886	-0.0497171	-0.0563969		1799	0.0244446	-0.0412716		168	0.410097	0.26175		886	0.0328405	0.0639403
1794	1	0.466686	0.511458		886	-0.0311881	0.0019858		1799	0.0878828	0.0238686		168	0.0895961	0.130092		886	-0.0236785	0.000298638
1794	1	0.182768	0.0948699		886	-0.0441075	0.0268643		1799	-0.116509	-0.0821547		168	0.499782	0.0430397		886	-0.040512	-0.00436682
1794	1	0.0137513	0.00539539		886	-0.0409389	-0.0173983		1799	-0.0625851	-0.0225435		168	-0.0570828	-0.0191076		886	-0.0241222	0.00103478
1794	1	0.131128	0.303716		886	-0.0436194	-0.00855698		1799	0.0338688	0.0421028		168	-0.0596469	-0.0397356		886	-0.00945474	0.025999
1794	1	0.216831	0.292235		886	-0.0326193	0.0238324		1799	-0.121057	-0.0446973		168	0.0673571	-0.0277571		886	-0.0333034	-0.00747414
1794	1	0.0569976	0.22967		886	-0.0496853	0.0285358		1799	-0.121259	-0.0762913		168	-0.0691778	-0.0306165		886	-0.0657408	0.00223369
1794	1	0.511084	0.648486		886	-0.0292492	0.323442		1799	-0.106561	-0.0700144		168	0.00534502	-0.0183994		886	-0.0350611	0.0125231
1794	1	0.223486	0.48045		886	-0.0404022	-0.0469296		1799	-0.0674582	-0.0709529		168	-0.060332	-0.0384642		886	-0.0258781	-0.000886932
1794	1	-0.0457365	-0.0369026		886	0.0373392	0.298241		1799	-0.11204	-0.0812483		168	-0.066851	-0.0886749		886	-0.000762862	0.00442349
1794	1	-0.0163671	0.0378275		886	-0.0195321	-0.0029052		1799	-0.0415884	-0.0788376		168	-0.0961054	-0.0195102		886	-0.0487415	0.017183
1794	1	0.0916517	-0.00486023		886	0.0735397	0.198909		1799	-0.160806	-0.0709324		168	-0.0790864	-0.0658082		886	-0.0375681	-0.00991995
1794	1	0.256179	0.171969		886	0.0854198	0.0613424		1799	-0.0961225	-0.0667282		168	-0.0823579	0.00614607		886	-0.0434159	0.0198669
1794	1	0.139006	0.0871192		886	-0.00461659	-0.0371046		1799	-0.0248794	-0.0717606		168	-0.0489043	0.0261771		886	-0.0052957	0.00674695
1794	1	-0.063658	-0.0407358		886	-0.0316255	-0.0117279		1799	-0.0550033	-0.0625119		168	-0.0626617	-0.0392341		886	-0.0387416	0.0328967
1794	1	-0.0303405	0.00015449		886	-0.046431	0.254809		1799	-0.106757	-0.0737576		168	0.0824848	0.0122318		886	-0.0342129	0.031478
1794	1	-0.0215329	-0.0302475		886	0.347588	0.278406		1799	-0.0450689	0.0135018		168	-0.0717263	-0.00578471		886	0.0687918	0.0386394
1794	1	-0.0106929	0.0352532		886	0.0615462	0.0107899		1799	-0.0512408	-0.0697793		168	-0.0346843	-0.0761099		886	0.0320025	0.0415032
1794	1	-0.0868136	-0.0809475		886	-0.0401654	-0.026546		1799	-0.0814154	-0.0488828		168	-0.0653966	-0.0690838		886	-0.0565146	0.0106516
1794	1	-0.0626399	-0.0713618		886	0.0497726	0.152499		1799	-0.0259837	-0.0326748		168	-0.0752903	0.0322889		886	-0.0681883	0.00523138
1794	1	-0.087722	-0.000274521		886	-0.0096238	-0.0394068		1799	-0.0969541	-0.0400383		168	0.0468323	0.0375212		886	0.000703482	0.0281957
1794	1	0.1035	0.246372		886	0.439522	0.561868		1799	-0.0214834	-0.051806		168	-0.0624176	-0.0506733		886	-0.0378396	5.85646e-05
1794	1	-0.0270722	-0.0369323		886	0.0237568	0.0337293		1799	-0.0782208	-0.0457151		168	0.154519	0.00584817		886	-0.0710218	-0.0312254
1794	1	0.266965	0.0215605		886	-0.0631159	-0.0516612		1799	-0.0718919	0.0512622		168	-0.100397	-0.0247889		886	-0.022089	0.0246041
1794	1	0.0271683	-0.0212688		886	-0.0509344	-0.0334566		1799	-0.0587451	-0.00526769		168	-0.0661531	0.000459064		886	-0.0470273	-0.017955
1794	1	0.0943472	0.0623854		886	-0.0231142	0.0814854		1799	-0.0494113	0.0480283		168	-0.0636735	0.00361976		886	0.0313416	0.0773403
1794	1	0.0837671	0.0986427		886	-0.053061	-0.0116139		1799	-0.0740344	-0.0908097		168	-0.0551613	0.0419563		886	-0.0538136	-0.0196767
1794	1	-0.0306404	-0.0428203		886	0.0778926	-0.0139402		1799	-0.106057	-0.0796081		168	-0.000424248	-0.0128477		886	-0.0563445	0.0171965
1794	1	-0.0244196	-0.0537568		886	-0.0383605	-0.0238986		1799	-0.117523	-0.0841049		168	-0.120656	-0.0256389		886	-0.0148631	0.0235431
1794	1	-0.0479176	-0.0580295		886	0.109208	0.0565884		1799	-0.0499484	-0.0235208		168	-0.028544	0.0275134		886	-0.00310673	0.0337402
1794	1	-0.00531079	0.05929		886	0.0318001	0.0128644		1799	-0.0678635	0.0315265		168	-0.0670262	-0.0644273		886	0.378234	0.0938958
1794	1	-0.0431081	-0.0631431		886	-0.037445	-0.0472242		1799	-0.0597068	-0.0704267		168	-0.0461502	0.0183864		886	0.347175	0.0383139
1794	1	-0.00633306	0.00673581		886	-0.0489976	-0.0194911		1799	-0.0687725	-0.0449429		168	-0.0361735	0.0307604		886	0.631993	0.162745
1794	1	-0.0260732	-0.0261825		886	0.00268598	0.243615		1799	-0.0321617	-0.0359083		168	-0.0557725	0.0196527		886	0.247027	-0.00618363
1794	1	-0.0338084	-0.0631548		886	-0.0484548	-0.0452568		1799	0.0205639	0.0446483		168	-0.0612512	-0.0138166		886	0.0263277	0.0229841
1794	1	-0.0500906	-0.0528352		886	-0.071145	-0.0258761		1799	-0.0839269	0.042022		168	-0.0686858	0.0434728		886	0.269522	-0.00409461
1794	1	0.264902	0.05676		886	-0.00996871	0.214692		1799	-0.121476	-0.0466614		168	-0.0580495	0.0343739		886	0.30725	0.0639848
1794	1	0.0797072	0.0999551		886	-0.00100092	0.00249199		1799	-0.0314629	0.00305736		168	-0.0849592	0.0621736		886	-0.0303264	0.0165982
1794	1	-0.0191006	-0.00267627		886	-0.0269258	-0.0290065		1799	-0.0414018	0.00932357		168	-0.0585427	-0.048057		886	0.127308	0.0070861
1794	1	0.124832	0.0442966		886	-0.010837	-0.0189412		1799	-0.0652739	-0.035477		168	-0.0944857	-0.027778		886	0.32529	0.010429
1794	1	0.00205027	-0.0135306		886	-0.056714	-0.0421819		1799	0.0180374	-0.037265		168	-0.0599266	-0.0327974		886	0.287713	0.0569308
1794	1	0.0696543	0.0274804		886	-0.019213	-0.0217524		1799	-0.0442302	-0.0300873		168	-0.0592268	0.0103534		886	-0.00264954	0.0299678
1794	1	-0.0384279	-0.0281376		886	0.026446	0.192705		1799	0.020177	0.0388712		168	-0.0514582	0.00257165		886	0.0746423	0.0438312
1794	1	0.0546034	0.0364916		886	-0.0508323	-0.000737308		1799	-0.0253173	0.10652		168	-0.0330892	-0.0548595		886	0.333477	-0.0149636
1794	1	-0.0197521	0.0307571		886	-0.0382082	-0.0477886		1799	-0.0156558	-0.0485319		168	-0.0459608	0.0109394		886	0.236179	0.00297902
1794	1	0.0245643	-0.0351085		886	-0.0435346	-0.0434363		1799	-0.113748	-0.0716007		168	-0.0512545	-0.0170246		886	0.358743	0.0843029
1794	1	-0.0570292	-0.0488055		886	-0.051261	-0.027069		1799	-0.0473484	0.157596		168	-0.0586306	-0.0306887		886	0.362666	0.077043
1794	1	-0.0697984	-0.0450451		886	0.202797	0.165867		1799	-0.0623477	-0.0336334		168	-0.0882819	-0.00230523		886	-0.0445239	-0.0193597
1794	1	0.0189608	0.0768978		886	0.0372615	0.221943		1799	-0.0240351	-0.0684387		168	-0.0538032	0.00422906		886	0.331669	0.139499
1794	1	-0.0759596	-0.0911736		886	-0.00402299	0.160424		1799	-0.0785793	-0.0742189		168	-0.0987605	-0.0423139		886	0.471733	0.157709
1794	1	-0.0673015	-0.0729991		886	-0.0513343	-0.0238363		1799	-0.109392	-0.109117		168	-0.0623515	-0.029948		886	-0.0150112	-0.00336683
1794	1	-0.0624275	-0.0435711		886	-0.0170625	-0.0144598		1799	-0.120566	-0.030689		168	-0.0654004	0.00623483		886	-0.0545548	-0.0112092
1794	1	-0.0440665	-0.0581121		886	0.108642	-0.00434192		1799	-0.018748	-0.00268783		168	-0.0455492	-0.0384937		886	0.18826	0.0574948
1794	1	-0.0734602	-0.0596725		886	-0.0539474	0.0218663		1799	-0.125779	-0.100854		168	-0.055252	0.0240976		886	-0.0547025	0.0370559
1794	1	-0.0317712	-0.0271155		886	0.135229	0.245174		1799	0.0841192	0.0133227		168	-0.0859832	0.00907139		886	0.176647	0.0569431
1794	1	0.032109	-0.048819		886	-0.00993023	0.165432		1799	-0.108514	-0.0671607		168	0.0301079	0.00018032		886	0.177074	0.0785282
1794	1	-0.0298761	-0.0201458		886	-0.0339553	0.0647011		1799	-0.0250318	-0.0521765		168	-0.0393359	-0.0243344		886	-0.0401567	0.000895015
1794	1	-0.0450041	-0.0610291		886	0.42926	0.22002		1799	-0.0714662	-0.0431917		168	-0.0798091	-0.0113646		886	0.0115664	0.0155699
1794	1	0.0303105	0.122263		886	-0.000974514	0.106967		1799	-0.103908	-0.0591519		168	-0.0429158	-0.0467191		886	-0.0541811	-0.0194098
1794	1	0.141013	0.164529		886	-0.0271867	0.0436293		1799	-0.109756	-0.00519546		168	-0.071514	0.0153308		886	0.256362	0.0161895
1794	1	-0.0708217	-0.0180653		886	-0.0248279	-0.0165972		1799	0.028121	-0.00278749		168	-0.0644098	-0.0817107		886	-0.0186426	0.00100919
1794	1	-0.0265853	0.0139632		886	-0.0584855	-0.0332135		1799	-0.0203773	0.0302237		168	-0.0991084	-0.0540789		886	-0.0313313	0.0264388
1794	1	-0.0586568	-0.0321403		886	0.333386	0.337168		1799	-0.0944723	0.0428537		168	-0.00629085	0.0164897		886	0.121723	0.0214707
1794	1	-0.0562498	-0.0424617		886	-0.0224831	0.0223664		1799	-0.0920713	0.0440919		168	-0.117391	-0.00270004		886	0.0183553	-0.0165807
1794	1	-0.0726224	-0.0653419		886	-0.0253463	0.060703		1799	-0.0214197	-0.0653308		168	-0.0571643	0.00359447		886	-0.03578	0.00884889
1794	1	-0.0558566	-0.0609091		886	-0.0284864	-0.0448652		1799	-0.11227	-0.0849013		168	-0.0574822	0.0270542		886	-0.0558903	0.00474848
1794	1	-0.0153659	0.243034		886	-0.0333584	-0.00538393		1799	-0.135491	-0.0663689		168	-0.110035	-0.0325217		886	0.0493517	0.0150427
1794	1	-0.0403941	-0.0088404		886	0.00559736	-0.0280094		1799	0.00663834	-0.045035		168	-0.0668848	0.0150801		886	-0.0349497	-0.0384516
1794	1	0.0838862	0.161275		886	0.135742	0.243098		1799	-0.0334038	-0.0534584		168	-0.0358598	0.0263538		886	-0.0403914	-0.00175397
1794	1	-0.00862533	-0.034337		886	0.00491435	-0.00329085		1799	-0.109773	-0.0578392		168	0.0135415	0.00416889		886	-0.049436	-0.0508857
1794	1	-0.036018	-0.0213042		886	-0.0302453	-0.0305054		1799	0.0714424	-0.0477583		168	-0.00959867	0.0242125		886	0.0790928	0.0550075
1794	1	-0.0196095	0.0526133		886	-0.000113196	0.0351095		1799	-0.0365068	-0.0533233		168	-0.0911182	-0.0147164		886	0.00388687	0.0108805
1794	1	-0.0451805	-0.0234232		886	-0.0533224	-0.0403795		1799	-0.0471283	-0.0126211		168	-0.08131	-0.00754386		886	-0.0417044	-0.000738133
1794	1	0.0551685	0.127437		886	-0.00632707	0.0948574		1799	-0.0726436	-0.0370036		168	-0.0750553	-0.0339345		886	-0.0309611	0.00135314
1794	1	-0.0251418	0.0450124		886	-0.0583434	-0.0452163		1799	-0.0737666	-0.0898403		168	-0.048641	0.0221917		886	-0.0487457	-0.00482532
1794	1	-0.0292244	0.215662		886	-0.0572117	-0.00412351		1799	-0.123346	-0.0176634		168	-0.0486332	-0.044029		886	0.0130722	0.033422
1794	1	-0.0294865	0.0543067		886	-0.0493254	0.0528884		1799	-0.00649684	-0.0123777		168	-0.0865346	-0.0539217		886	-0.0574902	-0.000383647
1794	1	0.0993095	0.0866772		886	-0.0752384	0.00371339		1799	-0.0585352	-0.0672893		168	-0.0256712	-0.0063207		886	-0.0475043	-0.0127878
1794	1	-0.0381879	-0.0247756		886	-0.0498509	-0.0602395		1799	0.0564025	-0.0170211		168	-0.0633698	-0.00771766		886	-0.00792458	0.00196162
1794	1	-0.0371086	0.0585297		886	-0.0402584	-0.0439396		1799	-0.0580831	-0.0571741		168	-0.0912912	-0.0102436		886	0.140243	0.0943193
1794	1	-0.0665895	-0.0379002		886	0.019444	-0.00555269		1799	-0.0304355	0.0068169		168	-0.075309	-0.0118524		886	-0.0262411	0.0196428
1794	1	-0.0460963	-0.0589725		886	-0.0167876	0.0415161		1799	-0.0316361	-0.0232005		168	-0.0458587	0.01861		886	-0.0576413	-0.00875576
1794	1	0.0403226	-0.0174174		886	-0.0615365	-0.0266305		1799	-0.0726591	-0.00370782		168	-0.0310186	-0.00982673		886	-0.075096	-0.0375327
1794	1	0.0263454	0.0595843		886	-0.0210315	-0.0332974		1799	0.0408066	0.110329		168	0.509976	0.191682		886	-0.0407379	0.0254158
1794	1	-0.0527622	-0.0537857		886	-0.0349984	0.0288972		1799	-0.0805586	0.00885691		168	0.41202	-0.0332348		886	0.700657	0.25646
1794	1	-0.00736657	-0.016518		886	0.0412174	0.0282099		1799	-0.100688	-0.0517154		168	0.471851	0.201899		886	0.726264	0.197444
1794	1	0.0646285	-0.023448		886	-0.0340617	-0.0164198		1799	-0.11054	-0.0605942		168	0.633818	0.0469372		886	0.442888	0.225348
1794	1	0.16596	0.253828		886	0.0697491	0.087497		1799	-0.12217351794_FOV2429	-0.0700654		168	-0.0806845	-0.00322261		886	0.734519	0.205495
1794	1	-0.0185926	0.00742076		886	-0.0361601	0.138217		1799	-0.116102	-0.0531123		168	0.408921	0.00371789		886	0.29549	0.0815566
1794	1	-0.0394159	-0.0434028		886	-0.0143141	0.0487816		1799	-0.0487987	-0.013047		168	0.353341	0.031827		886	0.0445385	0.0585146
1794	1	-0.0327239	-0.0163859		886	-0.0407624	-0.0076593		1799	0.0362546	0.0295334		168	0.0912888	-0.0199318		886	0.700657	0.25646
1794	1	-0.0075501	-0.0160461		886	-0.0319654	0.0630817		1799	0.0535782	0.0768319		168	0.12558	-0.000671987		886	0.726264	0.197444
1794	1	0.0771793	0.192961		886	-0.0478418	-0.0305202		1799	-0.140792	-0.0241618		168	0.278554	0.0835441		886	0.442888	0.225348
1794	1	-0.00903998	0.0194662		886	-0.0507425	-0.017896		1799	-0.0668102	-0.0599959		168	0.0209398	-0.0149623		886	0.734519	0.205495
1794	1	0.00618015	-0.0345259		886	-0.0176261	0.026862		1799	-0.155338	-0.0684683		168	0.215353	-0.0131207		886	0.29549	0.0815566
1794	1	-0.0484416	0.00843921		886	0.171624	0.244273		1799	-0.171895	-0.0279536		168	0.0330725	0.000757054		886	0.0445385	0.0585146
1794	1	0.00119959	0.0832579		886	-0.0277795	0.0445413		1799	-0.0188613	0.0753395		168	-0.0536584	-0.00671958		1462	0.530593	0.0349432
1794	1	0.0185842	0.169713		886	0.00271269	-0.0450957		1799	0.0286542	0.0408206		168	0.203942	0.00700189		1462	0.120145	0.0305317
1794	1	-0.0310546	0.017904		886	0.0023604	0.0215417		1799	-0.0451492	-0.0366108		168	0.20967	-0.0350925		1462	0.233314	0.061977
1794	1	0.111331	0.156533		886	-0.0398432	-0.0512827		1799	-0.0613359	-0.0444902		168	0.0349179	0.00138301		1462	0.0542956	0.0357182
1794	1	0.057725	-0.00464249		886	-0.0257328	-0.0496787		1799	-0.0434488	-0.0475727		168	-0.111575	0.0617324		1462	0.130301	0.0171569
1794	1	0.0243923	0.204236		886	-0.0561137	-0.0400319		1799	0.040145	-0.0195634		168	-0.0988116	-0.063565		1462	-0.0308881	0.00216105
1794	1	-0.024636	0.0113336		886	-0.0344178	-0.0286418		1799	-0.11563	-0.0773223		168	-0.108089	-0.0553321		1462	-0.116105	0.0319442
1794	1	0.0276428	-7.27993e-06		886	-0.0235973	0.0871204		1799	-0.0532762	-0.0765625		168	-0.0782712	0.0127165		1462	-0.0027796	0.0131355
1794	1	0.112153	0.062223		886	-0.047573	-0.0568998		1799	-0.093516	0.0434572		168	-0.0678103	-0.0435482		1462	0.114793	-0.0108525
1794	1	-0.0364118	-0.043222		886	-0.060085	-0.0392351		1799	-0.10007	-0.0717121		168	-0.122729	-0.077662		1462	-0.0844865	0.05454
1794	1	-0.0247126	-0.0219553		886	-0.00544417	0.0438967		1799	-0.0448413	-0.023555		168	-0.0795502	-0.0499949		1462	-0.0708518	0.0563126
1794	1	0.0286529	0.0593874		886	0.201125	0.31007		1799	0.0377303	0.0165506		168	-0.0698867	0.120117		1462	-0.0760284	0.111622
1794	1	-0.0563147	0.00230249		886	0.10087	0.0835424		1799	-0.155313	-0.0606489		168	-0.125843	-0.106986		1462	-0.11384	0.0530573
1794	1	0.0242983	-0.0324521		886	0.0106935	-0.0149386		1799	-0.0878318	-0.0658153		168	-0.0566723	-0.0141169		1462	-0.0936594	0.0626183
1794	1	0.00979648	0.0607386		886	-0.0341511	0.171117		1799	-0.087531	-0.0709843		168	-0.122916	-0.0781756		1462	-0.025521	0.0381641
1794	1	-0.100202	-0.0683563		886	-0.0429019	0.0635327		1799	-0.0418734	0.0338324		168	-0.101144	0.00081814		1462	0.0122058	0.0312411
1794	1	-0.0798315	-0.0810584		886	0.0259984	-0.037485		1799	-0.0595356	-0.0615058		168	-0.108542	0.00109572		1462	-0.0409283	0.0177879
1794	1	-0.0771625	-0.069917		886	-0.0175197	-0.0588957		1799	-0.0590057	-0.0280341		168	-0.117794	-0.0661489		1462	-0.0319359	0.0248429
1794	1	-0.0707768	-0.0707468		886	0.107725	0.00115321		1799	0.0110756	-0.00636713		168	-0.15005	-0.068329		1462	-0.0778643	0.0403203
1794	1	-0.0855005	-0.0643638		886	-0.0243618	0.0421788		1799	-0.11857	-0.0678629		168	-0.0585828	-0.0117483		1462	-0.0574181	0.0895493
1794	1	-0.0565749	-0.0623946		886	0.00751145	0.0338241		1799	-0.0611448	-0.00420041		168	-0.0953814	-0.0348239		1462	-0.111414	0.0694968
1794	1	0.0216266	-0.0584436		886	-0.00610055	-0.0246202		1799	-0.122051	-0.0955321		168	-0.0516108	0.0153005		1462	-0.10434	0.0225417
1794	1	-0.0486581	-0.0630633		886	-0.0328261	0.0103866		1799	-0.0560981	-0.0585118		168	-0.0758513	0.0387333		1462	-0.0743137	0.0083008
1794	1	-0.0465011	-0.0584706		886	-0.0218678	0.145951		1799	-0.0910458	-0.0654025		168	-0.126251	-0.0818955		1462	-0.0467418	0.0767422
1794	1	-0.0488927	-0.0611039		886	0.0819532	0.0911935		1799	-0.0726231	-0.0532603		168	-0.106984	-0.0605245		1462	-0.0998677	0.0330189
1794	1	-0.101068	-0.105923		886	-0.0354499	-0.0100325		1799	0.026415	0.0330581		168	-0.0675285	0.03978		1462	-0.0799928	-0.00293832
1794	1	-0.0775253	-0.0848987		886	-0.0546862	-0.0222852		1799	-0.0564957	-0.0612267		168	-0.139822	-0.0450739		1462	0.271898	0.0196276
1794	1	-0.065682	-0.0694755		886	-0.0020365	0.150108		1799	-0.0674058	-0.0375549		168	-0.129875	-0.000931311		1462	-0.0793882	0.10559
1794	1	-0.0841623	-0.0825636		886	0.109049	0.045316		1799	-0.0866103	-0.08151		168	-0.120048	-0.0174536		1462	0.146087	0.0682397
1794	1	-0.109055	-0.0859471		886	-0.042735	-0.0119528		1799	-0.0354426	-0.0394499		168	-0.0628605	-0.00126569		1462	-0.0779748	0.078262
1794	1	-0.0903535	-0.0723331		886	0.066007	0.080124		1799	-0.127411	-0.0503661		168	-0.104056	-0.00425308		1462	-0.0243691	-0.0100411
1794	1	-0.0820428	-0.0780709		886	0.0444583	-0.00756614		1799	-0.090628	-0.0393898		168	-0.0801603	-0.0247735		1462	-0.0143833	-0.00638394
1794	1	-0.0786199	-0.0749376		886	0.0519756	0.0369672		1799	0.0086478	0.0796639		168	-0.107404	0.00390478		1462	-0.0662018	0.019993
1794	1	-0.0474441	-0.00984545		886	0.0156281	0.0205132		1799	-0.0345536	-0.0296806		168	-0.101718	-0.0466141		1462	-0.0732367	0.083093
1794	1	-0.0979113	-0.0696092		886	-0.0558198	-0.0552541		1799	-0.0108282	-0.00606798		168	-0.12364	-0.00110715		1462	-0.0806223	0.0458923
1794	1	0.0285603	0.015577		886	-0.0249922	0.00427011		1799	-0.0927219	-0.0629628		168	-0.0991872	-0.0166648		1462	-0.0439352	0.0193131
1794	1	-0.0844141	-0.0468929		886	-0.0316797	-0.0388584		1799	-0.0937622	-0.0562925		168	-0.0923543	-0.0301678		1462	-0.0413292	0.027251
1794	1	-0.0488153	-0.0641581		886	0.0197313	-0.0132591		1799	-0.0296326	-0.0330111		168	-0.0586216	0.0438249		1462	-0.0579025	0.0351297
1794	1	-0.057535	-0.0508442		886	-0.0486849	-0.0577882		1799	-0.126156	-0.0694489		168	-0.0776721	0.0552007		1462	-0.0414879	0.0331973
1794	1	-0.0709113	-0.0611072		886	-0.0440939	-0.0397236		1799	-0.0643534	-0.0499759		168	-0.0898564	-0.017192		1462	-0.116284	0.00673622
1794	1	-0.0252115	-0.0369587		886	0.0849102	0.147451		1799	-0.0618709	-0.0466134		168	-0.0165769	-0.00516868		1462	0.0253718	0.0883065
1794	1	-0.0707259	-0.0914569		886	0.0126295	0.0742911		1799	-0.0919949	-0.023104		168	-0.0971068	0.0210876		1462	-0.0747442	0.0513924
1794	1	-0.0471145	-0.028172		886	-0.0539752	-0.0287444		1799	-0.0879788	-0.00381135		168	-0.0743737	-0.0201976		1462	-0.0975276	0.0397052
1794	1	-0.0644191	-0.105232		886	-0.0199577	0.0145196		1799	-0.0398256	-0.0797647		168	-0.00673852	0.0241463		1462	-0.0885776	0.0113127
1794	1	-0.0396549	-0.0264323		886	0.00771112	-0.0166027		1799	-0.0324902	-0.0633956		168	0.202383	0.214315		1462	-0.0676729	0.00654613
1794	1	-0.0424924	-0.00864495		886	-0.000939959	0.00104997		1799	-0.0476161	-0.0739686		168	-0.0280554	0.0119551		1462	-0.0938233	0.00429319
1794	1	-0.0128406	-0.0300821		886	-0.0320107	-0.0445114		1799	-0.130811	-0.0544663		168	-0.0292356	0.00183658		1462	-0.0590569	0.036181
1794	1	-0.0816512	-0.0670248		886	-0.00955606	0.0285118		1799	0.0689231	0.0869642		168	0.0645791	0.0214913		1462	-0.0847179	0.00368358
1794	1	-0.092722	-0.0886824		886	-0.0362613	-0.00213396		1799	-0.0811503	-0.0453691		168	-0.0174237	0.0579844		1462	0.0415229	0.0319904
1794	1	-0.123507	-0.114453		886	-0.0672103	-0.0455355		1799	-0.055807	-0.0341366		168	-0.0779138	0.023993		1462	0.0165999	0.0463819
1794	1	-0.0220375	-0.0316755		886	0.0476279	-0.000702977		1799	-0.0740607	0.0200539		168	-0.0878381	-0.115228		1462	-0.0921843	-0.00338004
1794	1	-6.61683e-05	-0.0165039		886	-0.0466158	-0.00253547		1799	-0.0536296	-0.0616928		168	-0.0778479	-0.0626105		1462	-0.00187114	0.0637604
1794	1	-0.030015	-0.0228426		886	-0.0483754	-0.0265407		1799	-0.0755053	-0.0200727		168	-0.081367	-0.0924538		1462	-0.053998	0.0337668
1794	1	-0.0799068	-0.0456894		886	-0.0222625	-0.0356169		1799	-0.0794176	-0.0811921		168	-0.0334765	-0.0461893		1462	-0.0784017	0.0609014
1794	1	-0.0895996	-0.0872213		886	-0.0618985	-0.0411578		1799	-0.0148107	-0.0275882		168	-0.0596263	-0.0534368		1462	-0.0386609	0.0773506
1794	1	-0.0241832	-0.0335589		886	0.105027	0.00365418		1799	-0.0954002	-0.0476157		168	-0.0604341	-0.0326596		1462	-0.0776803	0.0133459
1794	1	0.0146798	-0.0699678		886	-0.010772	-0.000463454		1799	-0.0425042	0.00133324		168	-0.0571544	-0.000874385		1462	-0.0816797	0.00540858
1794	1	0.0280763	-0.0443102		886	-0.0145041	-0.0496438		1799	-0.117701	-0.0668951		168	-0.0656426	0.0327459		1462	0.022501	0.00656314
1794	1	0.0742357	0.00813645		886	-0.0439047	-0.0167279		1799	-0.11004	-0.0456481		168	-0.070811	-0.0229362		1462	-0.0585613	0.0324385
1794	1	-0.0457906	0.0628706		886	-0.01244	-0.0119454		1799	-0.162037	-0.0736901		168	-0.0525801	-0.0511848		1462	-0.0252698	-0.000689314
1794	1	0.0335687	0.115013		886	-0.0563589	-0.0571138		1799	-0.112886	-0.0765568		168	-0.070135	0.0757243		1462	0.0412402	0.0526878
1794	1	0.0138756	0.0632312		886	-0.0386683	-0.00673065		1799	-0.0456624	-0.029714		168	-0.102175	-0.0984368		1462	0.0320994	0.03076
1794	1	0.260241	0.423152		886	-0.0168505	0.0553782		1799	-0.104044	-0.0842232		168	0.0950856	0.0894756		1462	-0.0701676	0.00974524
1794	1	0.0703207	0.108012		886	0.0090398	0.205181		1799	-0.058631	-0.0272213		168	-0.0757554	-0.0839366		1462	-0.0157933	0.0145873
1794	2	0.64461	0.620155		886	-0.0279791	-0.00985791		1799	-0.143672	-0.065901		168	-0.134457	-0.0426923		1462	-0.019625	0.0312272
1794	2	0.608164	0.658712		886	-0.03495	0.0122093		1799	-0.0626148	-0.0544691		168	-0.102175	-0.0984368		1462	-0.069849	0.0426337
1794	2	0.540346	0.531549		886	-0.0319744	0.0422548		1799	-0.0453978	-0.0502916		168	0.0950856	0.0894756		1462	-0.0869366	0.0050628
1794	2	0.0136924	0.0367068		886	-0.0504519	-0.0346191		1799	-0.0396094	-0.0455152		168	-0.0757554	-0.0839366		1462	-0.0360198	0.0279274
1794	2	0.322036	0.0901978		886	0.0102485	0.00197578		1799	-0.110509	-0.0611733		168	-0.134457	-0.0426923		1462	-0.0610491	0.0993871
1794	2	0.470579	0.339082		886	-0.0548628	-0.0365161		1799	-0.0992463	-0.0525198		426	0.222084	-0.01952		1462	-0.0881817	0.0263166
1794	2	0.288921	0.431579		886	-0.0342156	0.0546066		1799	0.0020717	-0.0602546		426	0.370292	0.217858		1462	-0.0902509	0.00820254
1794	2	0.362548	0.458891		886	-0.0483298	-0.0561455		1799	-0.0226579	-0.0287046		426	-0.0325379	-0.00610502		1462	-0.00820864	0.0375926
1794	2	0.433255	0.0496899		886	-0.0478451	-0.0514988		1799	0.0447986	-0.0346838		426	-0.0462856	0.0183844		1462	-0.073246	-0.00443787
1794	2	0.339061	0.342377		886	-0.0101656	0.0799533		1799	-0.0436098	-0.0551646		426	0.0260293	-0.0147703		1462	0.0816492	0.0254543
1794	2	0.197342	0.0874574		886	0.0804555	0.170871		1799	-0.135371	-0.039354		426	-0.0521478	0.0408872		1462	-0.050736	0.0449172
1794	2	0.409119	0.379468		886	0.00978678	0.0121534		1799	-0.0180933	-0.0465232		426	-0.00240532	0.00284263		1462	-0.0602827	0.0481352
1794	2	0.171577	0.0537007		886	-0.00381572	0.0104812		1799	-0.0431763	-0.0443553		426	-0.0194037	-0.105839		1462	-0.0532901	-0.00024954
1794	2	0.294191	0.113322		886	-0.00189323	0.169088		1799	0.0348155	0.0998692		426	-0.0102152	0.0250514		1462	-0.073583	0.0310387
1794	2	-0.0327325	-0.0597913		886	-0.0305956	0.0493127		1799	-0.0952248	-0.0413017		426	-0.0795533	-0.0578359		1462	-0.0370354	-0.0166508
1794	2	0.25722	0.451692		886	0.00871659	-0.0149949		1799	-0.0939976	-0.0934702		426	0.0154951	0.100854		1462	-0.0545527	0.0644023
1794	2	0.130748	0.114097		886	0.0831425	0.0499279		1799	-0.0935796	-0.0642363		426	-0.122349	-0.0652119		1462	-0.0306652	0.0774093
1794	2	0.143474	0.120745		886	-0.0377089	-0.0602987		1799	-0.046059	-0.0436697		426	-0.0873348	-0.0668799		1462	-0.0242533	0.0578034
1794	2	0.0347203	0.00318538		886	0.0201661	0.0593387		1799	-0.0123495	-0.0376951		426	-0.0876725	-0.121487		1462	0.00823356	0.0108737
1794	2	0.21676	0.136289		886	-0.0329041	-0.0426398		1799	-0.126666	-0.0452284		426	0.202796	-0.00746697		1462	-0.0335218	0.108965
1794	2	0.0181073	-0.016605		886	-0.0442465	-0.00339786		1799	-0.0956746	-0.048735		426	-0.00175073	-0.0573164		1462	-0.102824	0.172916
1794	2	0.137639	-0.0125739		886	0.00362235	0.00871255		1799	-0.0365512	-0.043031		426	0.0553324	-0.0181705		1462	-0.0567674	0.0390589
1794	2	0.0859657	0.0228805		1462	0.710312	0.551029		1799	-0.0980204	-0.02767		426	-0.0937097	-0.0791558		1462	-0.0504738	0.0469635
1794	2	0.220878	0.06511		1462	0.242037	0.0680446		1799	-0.0951293	-0.0492292		426	-0.0817396	-0.000241812		1462	-0.0472203	0.0610337
1794	2	0.0819699	0.206339		1462	0.188916	0.0638846		1799	-0.0419821	-0.0555128		426	0.05557	-0.0136399		1462	-0.0510649	0.0282434
1794	2	0.242601	0.327064		1462	-0.0226837	-0.0186882		1799	-0.0538095	-0.0259281		426	0.411084	0.134111		1462	-0.0437716	0.0388859
1794	2	0.0118505	0.0716742		1462	0.467418	0.238642		1799	0.00659288	-0.0656661		426	-0.0330674	0.0233731		1462	0.0214297	0.0184117
1794	2	0.012216	-0.0234996		1462	0.496445	0.314945		1799	-0.0878242	-0.0665369		426	-0.0744525	-0.00194593		1462	-0.0545295	0.0256593
1794	2	0.109262	-0.0274047		1462	0.184755	0.0366639		1799	-0.0596232	-0.0616274		426	0.0921126	-0.0536008		1462	-0.0508389	0.0256411
1794	2	0.110354	0.277722		1462	0.217223	0.113783		1799	-0.0417337	-0.0558783		426	0.0404499	-0.0294901		1462	-0.087385	0.0763759
1794	2	0.060271	0.259124		1462	0.110363	0.000515931		1799	-0.0433609	-0.0626174		426	-0.0603315	-0.0343882		1462	-0.0379162	-0.00123624
1794	2	-0.0819701	-0.018074		1462	0.425337	0.32245		1799	-0.0676273	-0.0189699		426	-0.0228784	-0.0316958		1462	0.0355417	0.0522607
1794	2	0.167909	0.237384		1462	-0.0611316	-0.0105564		1799	-0.0932407	-0.0482886		426	0.0107618	-0.0212362		1462	-0.0491325	0.0622262
1794	2	-0.0128834	-0.0178229		1462	-0.0662332	-0.0385578		1799	-0.0352193	0.0341916		426	0.0715021	-0.0207634		1462	-0.0328938	0.0349789
1794	2	0.133744	0.0933393		1462	-0.00799693	0.063414		1799	-0.0570291	-0.0615532		426	-0.0927723	-0.065204		1462	0.0103775	-0.0140933
1794	2	-0.0560327	-0.0543701		1462	-0.0503112	-0.0484851		1799	-0.0485591	-0.0770934		426	-0.019672656431794_FOV2	-0.0209778		1462	-0.0659364	0.0217932
1794	2	0.0888408	0.0582624		1462	0.336902	0.170832		1799	-0.0273186	-0.0344038		426	0.0552949	0.0440622		1462	-0.0735236	-0.0161138
1794	2	-0.0270162	0.0201098		1462	-0.0466321	-0.00632744		1799	-0.0436205	-0.0672992		426	-0.0718366	-0.0285854		1462	-0.0266768	0.0139253
1794	2	0.0378717	-0.0320149		1462	-0.0452805	-0.0309127		1799	-0.013781	-0.0312775		426	-0.0709011	-0.0611687		1462	-0.0672545	0.0117332
1794	2	-0.042606	0.285346		1462	-0.08192	0.0110224		1799	-0.0213186	-0.0605064		426	0.061483	-0.0170834		1462	0.401314	0.11521
1794	2	-0.0975502	-0.0459372		1462	0.0225376	-0.0132978		1799	-0.052501	-0.0405301		426	-0.0922089	-0.0895694		1462	0.347151	-0.0255123
1794	2	-0.104014	-0.0811245		1462	-0.0931677	-0.0674133		1799	-0.0533669	-0.0413384		426	0.072243	0.0729602		1462	0.141204	0.0350437
1794	2	0.0152213	-0.0548606		1462	-0.0494101	-0.0763125		1799	-0.0574008	-0.0240965		426	-0.052185	-0.0856895		1462	0.0436535	0.0776764
1794	2	-0.124475	-0.0868428		1462	0.00199493	-0.0472568		1799	-0.0626837	-0.0497584		426	-0.0848925	-0.131335		1462	-0.0728579	0.0315727
1794	2	-0.0680299	-0.0926257		1462	0.376419	0.183391		1799	-0.0955693	-0.0678085		426	-0.0278844	0.0222982		1462	-0.0376079	0.0542569
1794	2	0.110674	0.00851663		1462	-0.0569256	-0.0279301		1799	-0.149862	-0.094388		426	-0.0148431	0.00742294		1462	-0.135965	0.0490379
1794	2	-0.0536695	-0.0219249		1462	-0.0891536	-0.078264		1799	-0.0603375	-0.0402461		426	-0.028003	-0.0850137		1462	-0.10397	0.0616368
1794	2	0.122144	-0.0146234		1462	-0.0765719	-0.0016123		1799	-0.0548707	-0.039582		426	-0.076968	-0.0854097		1462	-0.0953997	0.0551886
1794	2	-0.0785987	-0.0577649		1462	-0.0251048	0.0720093		1799	0.353305	0.34388		426	-0.0140688	-0.076033		1462	-0.120489	0.0300861
1794	2	-0.0575074	-0.0733135		1462	-0.0685575	-0.0161424		1799	0.190967	0.2237		426	-0.0770711	-0.000235144		1462	-0.112751	0.0657736
1794	2	-0.076901	-0.0576921		1462	-0.055427	-0.00378671		1799	0.142207	0.171825		426	-0.0443446	0.00586898		1462	-0.137843	0.075617
1794	2	-0.0713244	-0.0270986		1462	-0.0655181	-0.0581478		1799	0.132982	0.205652		426	-0.0397295	-0.0356039		1462	-0.0600247	0.140266
1794	2	-0.089771	-0.0783728		1462	-0.0592744	-0.0390331		1799	0.324301	0.347834		426	-0.0833353	-0.0922443		1462	-0.112818	0.0265976
1794	2	-0.0798378	-0.0809535		1462	-0.0397561	-0.0525194		1799	0.140104	0.120364		426	-0.0722503	-0.124053		1462	0.224573	0.104418
1794	2	-0.0567935	0.00885257		1462	-0.0535867	-0.0804321		1799	0.114386	0.242925		426	0.018618	-0.0199831		1462	-0.0459886	0.0883269
1794	2	-0.0982023	-0.0872751		1462	-0.0905047	-0.0902388		1799	0.0389229	0.0350571		426	-0.0607114	-0.10007		1462	-0.0978559	0.0303542
1794	2	-0.0722218	-0.041632		1462	-0.0729337	-0.0529066		1799	0.0918698	0.140137		426	-0.0421628	-0.0791378		1462	-0.0724062	-0.0194143
1794	2	-0.0912096	-0.0643177		1462	-0.0483593	-0.0756071		1799	0.207438	0.276173		426	-0.0531883	-0.0663554		1462	-0.0553989	0.0412797
1794	2	-0.0903695	-0.0586005		1462	-0.0855601	-0.0758438		1799	-0.00217844	-0.00475793		426	-0.0328053	0.0166955		1462	0.157019	0.0905852
1794	2	0.0131227	-0.056074		1462	-0.0918903	-0.0344299		1799	0.032258	0.108274		426	-0.0305201	0.0242257		1462	0.014567	0.0531223
1794	2	-0.0624121	-0.0374735		1462	-0.0775372	-0.0693851		1799	0.121207	0.210917		426	-0.0395588	-0.0165165		1462	0.0278617	0.0153709
1794	2	-0.0879452	-0.0726513		1462	0.00608391	0.0072954		1799	0.0653036	0.0465927		426	-0.0671461	-0.123614		1462	-0.0765689	0.0947956
1794	2	-0.0244908	-0.0484026		1462	-0.0555835	-0.0807166		1799	0.0473172	0.081236		426	-0.0312529	-0.0165901		1462	-0.0467312	0.145361
1794	2	-0.0228553	-0.0464047		1462	0.181104	0.132003		1799	-0.00406958	0.0441029		426	0.00146658	-0.0792929		1462	-0.00389098	0.0749093
1794	2	-0.126947	-0.0726614		1462	-0.0506593	-0.0918418		1799	0.135933	0.100435		426	-0.0459059	-0.0703534		1462	-0.0585111	0.0585589
1794	2	-0.126368	-0.0704015		1462	-0.0971953	-0.0791056		1799	0.0193921	-0.0250259		426	-0.0396891	-0.00874179		1462	-0.0569369	0.157552
1794	2	-0.00781393	-0.0269697		1462	-0.0619942	-0.050738		1799	0.0302296	0.112483		426	-0.0485675	-0.0042139		1462	-0.0472546	0.124962
1794	2	-0.090144	-0.0562996		1462	-0.0440841	0.0212744		1799	-0.0115402	-0.0319403		426	-0.0488002	-0.0513062		1462	-0.0218635	0.0889624
1794	2	-0.0988199	-0.0885284		1462	-0.0348714	-0.0675651		1799	0.109912	0.157516		426	0.0384031	-0.0274906		1462	-0.0578535	0.00565718
1794	2	-0.0875286	-0.0513446		1462	0.0594065	0.0857363		1799	0.0309784	0.0385278		426	-0.0116759	-0.0596961		1462	-0.0101484	0.0241175
1794	2	0.201732	0.104546		1462	-0.0764069	-0.0591001		1799	0.100201	0.18296		426	-0.0127782	0.0227503		1462	-0.0711085	0.0558298
1794	2	-0.038145	-0.0611672		1462	-0.0708649	-0.0696882		1799	0.0638148	-0.0286656		426	-0.00638617	-0.000761066		1462	-0.0876215	0.0176652
1794	2	0.0452596	-0.0311553		1462	-0.0486905	-0.0499215		1799	0.0392377	-0.0125989		426	-0.0413262	-0.00300198		1462	-0.0377374	0.0543777
1794	2	-0.0524512	-0.0284614		1462	-0.031214	-0.0269851		1799	0.000464793	-0.0383963		426	-0.049746	-0.0259998		1462	0.0248102	0.0255632
1794	2	-0.0714001	0.0200254		1462	-0.0592917	-0.0935569		1799	-0.0428155	-0.0573826		426	-0.0423835	0.0169691		1462	0.365359	0.0943715
1794	2	-0.0329629	-0.041166		1462	-0.0565433	-0.0229633		1799	-0.0680867	-0.0743473		426	-0.0120163	-0.0483254		1462	0.365359	0.0943715
1794	2	-0.0626252	-0.0695376		1462	0.110002	0.0371835		1799	0.10662	0.147197		426	-0.0536434	-0.0569519		168	0.540626	0.404026
1794	2	0.128751	-0.0191934		1462	-0.0705107	-0.0857916		1799	0.0370363	0.0437527		426	0.0208473	0.00555952		168	0.504349	0.281513
1794	2	-0.0761538	-0.0375328		1462	-0.0705537	-0.0197352		1799	0.0739579	0.107843		426	-0.0563498	-0.0740179		168	-0.0536584	0.0282083
1794	2	-0.0418007	-0.0247618		1462	-0.052675	-0.0323228		1799	0.160673	0.164869		426	-0.0518016	-0.00615283		168	0.0673571	-0.0666088
1794	2	-0.0899974	-0.0125227		1462	-0.0409258	-0.0181086		1799	-0.0464471	0.038334		426	-0.0367676	0.0166832		168	-0.0691778	-0.0251978
1794	2	-0.0496152	-0.0533556		1462	-0.0656107	-0.0441131		1799	-0.0963674	-0.0943649		426	-0.0621233	-0.0388544		168	-0.0878381	-0.0452241
1794	2	-0.0940407	-0.0671195		1462	-0.00876729	-0.0104181		1799	0.0112683	0.0183061		426	-0.0304054	-0.00629118		168	-0.0778479	0.0145669
1794	2	-0.0862003	-0.0720487		1462	-0.0562778	-0.0409676		1799	-0.143067	-0.0818704		426	-0.0207865	-0.0696902		168	0.00534502	-0.0528329
1794	2	-0.0887526	-0.0421784		1462	-0.0458767	-0.00459782		1799	0.0811875	-0.0010742		426	0.0300167	0.0230599		168	-0.00673852	0.0662329
1794	2	-0.0805122	-0.0632049		1462	-0.0538802	-0.0142467		1799	-0.0317617	-0.0511985		426	0.00337577	-0.0186541		168	-0.060332	0.00419103
1794	2	-0.0705717	-0.00286963		1462	-0.0505331	-0.0292045		1799	-0.0813018	-0.0599245		426	-0.0261375	-0.0368691		168	-0.066851	-0.0793842
1794	2	-0.0510167	-0.056047		1462	-0.0741678	-0.058145		1799	-0.0041037	-0.0176768		426	0.00582747	-0.0806504		168	-0.0334765	-0.0654786
1794	2	-0.11144	-0.073758		1462	-0.0676031	-0.0565422		1799	0.149158	0.0360095		426	-0.062352	-0.093295		168	-0.0961054	0.0230052
1794	2	-0.0798045	-0.066521		1462	-0.0553353	-0.0697986		1799	0.0882281	0.0190476		426	0.139213	0.129237		168	0.202383	0.0522796
1794	2	-0.0669526	0.0121432		1462	-0.0508066	-0.0449327		1799	0.0908443	-0.0263887		426	0.459178	0.0515145		168	-0.0790864	-0.0215935
1794	2	-0.0838442	-0.0510948		1462	-0.0641508	-0.0197385		1799	0.0299229	0.00481578		426	0.337324	0.224087		168	-0.0823579	-0.0112506
1794	2	-0.0867952	-0.040634		1462	-0.0696736	-0.0545949		1799	0.0354013	0.0407416		426	0.104339	0.122362		168	-0.0489043	0.0631921
1794	2	-0.0477873	0.0223496		1462	-0.0470641	-0.0401875		1799	-0.0589803	0.0223905		426	-0.0734425	-0.0749177		168	-0.0596263	0.0933143
1794	2	-0.0901022	-0.0619989		1462	-0.00595702	-0.0164635		1799	-0.203641	-0.12975		426	0.226791	0.035331		168	-0.0280554	0.0626457
1794	2	-0.0466463	-0.0399066		1462	-0.0659088	-0.0412981		1799	0.0047725	-0.0382052		426	0.102306	0.0629871		168	0.0824848	0.0250886
1794	2	-0.0274255	-0.0393297		1462	-0.0757709	-0.0269268		1799	-0.188325	-0.0937337		426	0.0196216	-0.00668056		168	-0.0717263	-0.0591384
1794	2	-0.0510783	-0.0355358		1462	0.0173001	-0.0268403		1799	-0.10269	-0.0763614		426	0.107885	0.0720698		168	-0.0346843	0.059949
1794	2	-0.0826342	-0.0551994		1462	-0.0391173	-0.056451		1799	-0.192587	-0.0853521		426	-0.0472139	-0.0223127		168	-0.0604341	0.0363592
1794	2	-0.0570415	-0.0680444		1462	-0.0209253	-0.0617218		1799	-0.138592	-0.0805937		426	-0.043748	-0.0585073		168	-0.0752903	0.0385282
1794	2	-0.0257002	-0.0393427		1462	-0.0498312	-0.0606249		1799	-0.177331	-0.0600501		426	-0.066553	-0.0207718		168	0.0468323	0.0711305
1794	2	-0.0349628	-0.033035		1462	-0.0753146	-0.0801411		1799	-0.124008	-0.0672132		426	-0.0642274	-0.0402401		168	-0.0624176	0.105057
1794	2	0.150613	0.0696117		1462	-0.0375103	-0.0205469		1799	-0.0962167	-0.085148		426	0.0550671	-0.0426407		168	0.154519	0.00730328
1794	2	0.048838	0.106551		1462	-0.00973595	0.0176854		1799	-0.12826	-0.0744132		426	-0.0419551	-0.0804368		168	-0.100397	0.0655963
1794	2	-0.0750942	-0.0296006		1462	-0.0423243	-0.0678884		1799	-0.121177	-0.0530582		426	0.00291142	-0.0301806		168	-0.0661531	0.0246697
1794	2	-0.0891723	-0.0684354		1462	-0.0836212	-0.0944017		1799	-0.171767	-0.101083		426	-0.0361226	0.0194885		168	-0.0636735	0.0218454
1794	2	0.0580791	0.0827649		1462	-0.0495961	-0.0499204		1799	-0.121134	-0.0346358		426	-0.044818	-0.0275634		168	-0.000424248	0.00315713
1794	2	-0.051025	-0.0223471		1462	-0.0643039	-0.032543		1799	-0.100844	-0.097986		426	-0.0344726	-0.0160187		168	-0.0670262	-0.0390305
1794	2	-0.0774679	-0.0449199		1462	-0.0429324	-0.0926162		1799	-0.177431	-0.101792		426	-0.0569158	-0.0111015		168	-0.0571544	-0.00181253
1794	2	-0.104032	-0.0699697		1462	-0.0244676	-0.0621743		1799	-0.107757	-0.0660405		426	0.0199018	-0.08695		168	-0.0656426	-0.00777087
1794	2	-0.0304269	-0.0391676		1462	-0.00672062	-0.0463668		1799	-0.120738	-0.0380435		426	0.0132059	-0.0257269		168	-0.0361735	-0.0043386
1794	2	-0.0782754	-0.0411776		1462	-0.0585093	-0.0178803		1799	-0.154306	-0.0921596		426	-0.0235846	-0.101556		168	-0.0292356	0.105015
1794	2	-0.0917578	-0.045665		1462	-0.0319495	-0.0442821		1799	-0.105847	-0.000455229		426	-0.0369003	-0.0359245		168	-0.0557725	0.0150649
1794	2	-0.0676687	-0.0245822		1462	-0.0435852	-0.0146373		1799	-0.12357	-0.0970894		426	-0.0356914	0.0202536		168	-0.0612512	0.0495795
1794	2	-0.0604042	-0.060228		1462	-0.0154487	-0.0239417		1799	-0.125532	-0.0815039		426	0.043614	0.000751032		168	-0.0686858	0.0279767
1794	2	-0.0788245	-0.0385992		1462	0.00849735	0.0275584		1799	-0.144027	-0.0874967		426	0.170688	0.046741		168	0.0645791	0.002638
1794	2	-0.0702849	-0.0425963		1462	-0.0527367	-0.0452487		1799	-0.0872943	-0.0949159		426	-0.0261419	-0.0271304		168	-0.0580495	0.0494466
1794	2	-0.102412	-0.0669967		1462	-0.0660946	-0.0739686		1799	-0.109868	-0.105896		426	-0.0356618	0.0263639		168	-0.0849592	0.0237285
1794	2	-0.050054	-0.0548069		1462	-0.0396375	0.00659112		1799	-0.12955	-0.0829493		426	-0.0540734	0.0571046		168	-0.0585427	-0.0530814
1794	2	-0.0976108	-0.0478592		1462	-0.0542776	-0.0661934		1799	-0.104761	-0.0727593		426	-0.0427402	-0.0144035		168	-0.0599266	0.00593561
1794	2	-0.0572022	0.143946		1462	-0.0505266	0.0029705		1799	-0.107635	-0.0766346		426	-0.0482879	-0.00195638		168	-0.0592268	0.0566444
1794	2	-0.0109969	-0.00476182		1462	-0.0308712	-0.0862002		1799	0.058269	0.305634		426	0.0130404	-0.045314		168	-0.0174237	0.0468743
1794	2	-0.063968	-0.039423		1462	-0.0864966	-0.0220786		1799	-0.0632795	0.0588281		426	0.0111999	0.0155103		168	-0.0330892	0.0113233
1794	2	-0.169269	-0.10985		1462	-0.0695515	-0.0406926		1799	0.0972026	0.303432		426	-0.0443768	-0.012402		168	-0.0459608	-0.0231053
1794	2	-0.0950414	-0.0308974		1462	0.0195073	-0.00445696		1799	-0.0689485	-0.0552162		426	0.0378621	-0.049563		168	-0.0512545	0.0694798
1794	2	-0.0971115	-0.0756601		1462	0.0198349	0.112283		1799	0.0969667	-0.0234175		426	-0.03624	-0.0402725		168	-0.0586306	0.0234241
1794	2	-0.0547905	-0.0428464		1462	-0.0686959	-0.0760753		1799	-0.0406888	0.0116147		426	-0.0321479	0.00607663		168	-0.0882819	0.0415818
1794	2	0.0394983	-0.0327345		1462	-0.0119154	0.0508985		1799	-0.0029683	-0.0414116		426	0.0542746	0.0649051		168	-0.070811	0.0920693
1794	2	-0.0619474	-0.0375123		1462	-0.0374225	-0.0634503		1799	-0.0761971	-0.0595947		426	0.344604	0.0370312		168	-0.0538032	-0.018331
1794	2	-0.0644831	-0.0402548		1462	-0.0149921	0.0356142		1799	-0.0640607	-0.0596559		426	0.131684	0.0918427		168	-0.0987605	0.076587
1794	2	-0.094386	-0.0383594		1462	-0.0621744	-0.0827196		1799	-0.0924236	-0.0891717		426	-0.0599149	-0.0784301		168	-0.0623515	0.0285243
1794	2	-0.0731065	-0.0471824		1462	-0.0260135	-0.0463727		1799	0.133935	0.104674		426	0.141159	0.10012		168	-0.0654004	0.0365889
1794	2	-0.0658883	-0.0327953		1462	0.00451355	-0.0271787		1799	0.006412	0.0528792		426	0.0470985	0.0331866		168	-0.0455492	0.0182379
1794	2	-0.0901044	-0.0360781		1462	-0.0283001	-0.00743431		1799	0.0319353	-0.0737986		426	0.0106026	-0.0505576		168	-0.055252	-0.0145609
1794	2	-0.102537	-0.0618008		1462	-0.0504768	-0.053343		1799	0.000231095	-0.0273231		426	0.145637	0.0165835		168	0.0301079	0.0306741
1794	2	0.0103584	0.062231		1462	0.0421336	-0.0166247		1799	-0.0348969	0.0383644		426	0.0297865	-0.00130971		168	-0.0393359	-0.0647304
1794	2	-0.100246	-0.0598999		1462	-0.0397788	-0.0531136		1799	-0.147348	-0.0225188		426	-0.0666732	-0.00187217		168	-0.0798091	0.00600051
1794	2	-0.0151419	-0.0325424		1462	0.0278901	0.029576		1799	0.00285926	-0.00159606		426	-0.0432227	-0.0592537		168	-0.0429158	0.0369181
1794	2	-0.0110317	0.0781019		1462	0.447528	0.271155		1799	-0.0313301794_FOV230938	-0.0462193		426	0.0479096	-0.011425		168	-0.071514	-0.0325786
1794	2	-0.0656076	0.0303972		1462	-0.0280919	0.0909916		1799	-0.0784158	0.0302196		426	-0.0286432	-0.0310087		168	-0.0644098	0.0143394
1794	2	0.0768844	-0.0265826		1462	-0.0781979	-0.0317109		1799	-0.0149039	0.00110934		426	-0.00135481	0.0265705		168	-0.0991084	-0.0169976
1794	2	0.0435945	0.0842198		1462	0.00405671	0.0372185		1799	0.00039597	0.0012519		426	-0.0277677	-0.0127868		168	-0.00629085	-0.00130043
1794	2	-0.035435	-0.0496566		1462	-0.0569579	-0.0706499		1799	-0.067544	-0.0688869		426	-0.000752543	0.0286474		168	-0.117391	0.012345
1794	2	-0.0975408	-0.0420099		1462	0.119633	0.0466419		1799	-0.160322	-0.0537819		426	0.110935	0.0253548		168	-0.0571643	0.00432547
1794	2	-0.0146336	-0.0193784		1462	-0.0700699	-0.0632482		1799	-0.144571	-0.0899294		426	0.130299	-0.040785		168	-0.0525801	0.0147073
1794	2	-0.00541962	-0.0516877		1462	-0.0656228	-0.0511577		1799	-0.104947	-0.119227		426	0.0173776	0.035077		168	-0.0574822	0.0354504
1794	2	-0.0385683	-0.0619989		1462	-0.0218458	0.0072574		1799	-0.116828	-0.0806805		426	0.137122	-0.0598897		168	-0.110035	0.0267481
1794	2	-0.0783173	0.00785243		1462	-0.0646736	-0.0850478		1799	-0.150482	-0.0561096		426	0.110935	0.0253548		168	-0.0668848	-0.00434316
1794	2	-0.0483908	-0.0195474		1462	0.0755875	0.0916747		1799	-0.127672	-0.089945		426	0.130299	-0.040785		168	-0.0358598	0.0625359
1794	2	-0.0861293	-0.0481962		1462	-0.0519493	-0.0643694		1799	-0.0221396	-0.0769235		426	0.0173776	0.035077		168	-0.0779138	0.0484278
1794	2	-0.0792229	0.0309051		1462	-0.0871961	-0.0453469		1799	-0.142216	-0.107692		426	0.137122	-0.0598897		168	0.0135415	0.0437254
1794	2	-0.108783	-0.06918		1462	-0.0211173	-0.0214978		1799	-0.157262	-0.0587552		431	0.631109	0.143381		168	-0.00959867	-0.0307669
1794	2	-0.0468316	0.00575987		1462	-0.0531843	-0.100281		1799	-0.092163	-0.126701		431	-0.0499392	-0.0869272		168	-0.0911182	-0.00312721
1794	2	-0.0627536	-0.0372822		1462	-0.048239	-0.0701315		1799	-0.166018	-0.0983717		431	-0.0302212	-0.0317115		168	-0.0750553	0.0114276
1794	2	-0.0649269	-0.0443694		1462	-0.0269603	-0.0187174		1799	-0.0398567	-0.0536514		431	-0.0793126	-0.0297511		168	-0.048641	0.047995
1794	2	-0.0986766	0.0341208		1462	-0.0242227	0.0499482		1799	-0.0830102	-0.0631142		431	0.013694	0.000252953		168	-0.0486332	-0.0112668
1794	2	-0.0661039	-0.0510498		1462	-0.0481549	-0.00440479		1799	-0.148871	-0.0783215		431	-0.0683445	-0.0770151		168	-0.0865346	-0.0431587
1794	2	-0.0463689	-0.0565875		1462	-0.063451	-0.0200342		1799	-0.147066	-0.119221		431	-0.0722651	-0.13396		168	-0.0256712	-0.0311364
1794	2	-0.0225715	-0.0377745		1462	0.0302761	-0.011772		1799	-0.113146	-0.0845249		431	0.00988943	-0.148275		168	-0.0633698	-0.0352191
1794	2	-0.073925	-0.0508382		1462	-0.097291	-0.0665191		1799	-0.0361239	0.101545		431	-0.0391095	-0.0360558		168	-0.0912912	-0.00427842
1794	2	-0.0150121	-0.0395332		1462	-0.0138747	-0.0589086		1799	-0.0699911	-0.0636896		431	-0.0523408	-0.0500888		168	-0.075309	0.0573544
1794	2	-0.0354139	0.012422		1462	0.0905151	-0.00655414		1799	-0.0611627	-0.0178434		431	-0.0446402	0.0656101		168	-0.0458587	0.0273345
1794	2	-0.107229	-0.0564694		1462	0.186034	0.00672255		1799	-0.0789501	-0.0178709		431	0.102446	0.00777266		168	0.408921	0.0303478
1794	2	-0.132865	-0.0703619		1462	-0.0719223	-0.0473625		1799	-0.128108	-0.105511		431	-0.0773939	-0.126717		168	0.12558	0.0624124
1794	2	-0.0775214	-0.0651537		1462	-0.0818769	-0.063285		1799	-0.0885205	-0.0145277		431	-0.0578225	-0.0945966		168	0.0349179	0.0396394
1794	2	-0.0563811	-0.00770874		1462	0.0190348	-0.0132248		1799	-0.00175676	0.0134418		431	0.00110574	-0.066532		168	0.633818	0.038871
1794	2	-0.0691617	-0.0647604		1462	0.0169838	-0.0407627		1799	-0.113819	-0.0926699		431	-0.032755	0.0413353		168	0.534235	-0.0332558
1794	2	-0.155056	-0.0682247		1462	-0.0537183	-0.0382158		1799	-0.0450711	-0.0033399		431	-0.0985172	-0.213405		168	0.409927	-0.000967452
1794	2	0.0121462	0.0102005		1462	-0.0583869	-0.00813653		1799	-0.123766	-0.080787		431	-0.0776219	-0.182871		168	-0.0806845	-0.0420199
1794	2	0.0193453	-0.0664975		1462	-0.0562003	-0.0913702		1799	0.0695102	-0.0141269		431	-0.0686201	-0.0872261		168	0.509976	0.0398128
1794	2	-0.041156	-0.0275153		1462	-0.0405034	-0.0408449		1799	-0.0493385	-0.0448977		431	-0.0787506	-0.144798		168	0.353341	0.0272
1794	2	-0.0814247	-0.0386771		1462	-0.0129835	0.0463883		1799	0.0404389	-0.0105613		431	-0.068843	-0.0973106		168	0.0895961	0.132529
1794	2	-0.0590817	-0.0465296		1462	-0.0587376	-0.0607488		1799	-0.043871	-0.0607974		431	-0.0831073	-0.0507138		168	0.499782	0.0366352
1794	2	0.00124366	-0.0539067		1462	-0.0234039	-0.0526238		1799	0.0649302	-0.0339839		431	-0.0622277	-0.1295		168	0.41202	0.0140936
1794	2	0.0314291	-0.00921752		1462	-0.053776	-0.0563218		1799	0.119276	0.0164118		431	-0.0766541	-0.045727		168	0.278554	0.0266098
1794	2	-0.0766544	-0.0565366		1462	-0.0382677	0.0188507		1799	0.0111442	0.0623554		431	-0.0546865	-0.116663		168	0.0209398	0.0473861
1794	2	-0.087804	-0.0643748		1462	-0.0348232	-0.0213275		1799	0.0843968	0.109142		431	-0.0680739	0.0498278		168	0.215353	-0.0566787
1794	2	-0.0612253	-0.0472277		1462	-0.0695916	-0.0637746		1799	0.035111	0.0138767		431	-0.015114	-0.0399072		168	0.471851	0.0868729
1794	2	-0.0339125	-0.00598209		1462	0.000237855	0.0544734		1799	0.0989433	0.127924		431	-0.0807039	-0.0779769		168	0.0330725	-0.0115713
1794	2	-0.109176	-0.0749806		1462	0.172425	0.129585		1799	0.0822512	0.0914715		431	-0.0898131	-0.0385418		168	0.203942	0.0173058
1794	2	-0.0466438	-0.0092703		1462	-0.0532995	-0.0370145		1799	-0.134172	-0.0601435		431	-0.118271	-0.104808		168	0.20967	-0.00763522
1794	2	-0.0654269	-0.0389448		1462	-0.0573847	-0.0487364		1799	-0.116629	-0.0951414		431	-0.0725371	-0.0710472		168	-0.111575	0.0508216
1794	2	-0.0079537	-0.034122		1462	-0.0729774	-0.044601		1799	0.0200272	-0.00574697		431	-0.0821963	-0.145343		168	-0.0988116	0.00130156
1794	2	-0.0592847	-0.0529719		1462	-0.000200008	-0.0115937		1799	0.0293651	0.0318577		431	-0.0609658	-0.01511		168	-0.102175	-0.080366
1794	2	-0.0714003	-0.0649332		1462	0.0969141	0.0774177		886	0.148035	0.108602		431	-0.0784965	0.0160243		168	-0.108089	-0.0675547
1794	2	-0.0514283	-0.0491957		1462	-0.0402906	2.95884e-05		886	0.363224	0.56725		431	-0.0551062	-0.0472698		168	-0.0782712	0.00789543
1794	2	-0.0707478	-0.0582959		1462	-0.0340238	-0.0519804		886	0.432888	0.582838		431	-0.0795644	-0.100193		168	-0.0678103	-0.0139585
1794	2	-0.0971905	-0.00909902		1462	-0.0478765	-0.0376599		886	0.376612	0.507656		431	-0.0700765	-0.161412		168	-0.0795502	-0.0295111
1794	2	-0.0791844	-0.0514249		1462	-0.0472755	-0.0533901		886	0.373966	0.386132		431	-0.0551597	0.0211059		168	-0.0698867	0.0736431
1794	2	-0.0429018	0.0253196		1462	-0.0511149	-0.0472631		886	0.396949	0.481911		431	-0.102614	-0.126115		168	-0.125843	-0.0286176
1794	2	-0.0801429	-0.0726358		1462	-0.0588847	-0.0797092		886	0.369954	0.463415		431	-0.0879153	-0.0864591		168	-0.0566723	-0.00724449
1794	2	-0.059626	-0.0473781		1462	-0.0292732	0.0032974		886	0.059725	0.0863009		431	-0.0332898	0.00483724		168	-0.122916	-0.0252332
1794	2	-0.0497179	-0.0246022		1462	-0.0455373	-0.0545188		886	0.158448	0.0626691		431	-0.0788756	-0.0984434		168	-0.101144	-0.0515103
1794	2	-0.0782855	-0.00224587		1462	-0.0188847	-0.0490276		886	0.382138	0.551706		431	-0.0794331	-0.137134		168	-0.0596469	-0.0361412
1794	2	-0.0442504	-0.0330901		1462	-0.0424531	0.0169975		886	0.17215	0.100803		431	-0.0953911	-0.0823512		168	-0.0570828	0.0603208
1794	2	-0.0370299	-0.0625584		1462	-0.0286394	0.0382851		886	0.149518	0.120667		431	-0.102042	-0.0760729		168	-0.108542	0.0318284
1794	2	-0.056576	-0.0389364		1462	-0.00890231	0.0366466		886	0.0883496	0.0689043		431	-0.0634319	-0.0627635		168	-0.117794	0.0937563
1794	2	-0.0527696	-0.0521559		1462	-0.0140711	-0.0571556		886	0.17863	0.0799022		431	-0.0778987	0.0148773		168	-0.0757554	0.00846993
1794	2	-0.0875391	-0.00973835		1462	-0.0860804	-0.0549297		886	0.090896	0.030363		431	-0.0861067	-0.152302		168	-0.15005	-0.00492131
1794	2	0.0392135	0.0360016		1462	-0.0340333	-0.0124587		886	0.0983066	0.0397893		431	-0.0595866	-0.133065		168	-0.0585828	0.0431405
1794	2	-0.0642547	0.0133778		1462	-0.00212255	-0.015696		886	0.0971277	0.153898		431	-0.0649659	-0.107534		168	-0.0953814	-0.0453311
1794	2	-0.101417	-0.0573019		1462	0.06389	0.0989682		886	0.0811331	0.104736		431	-0.102186	-0.0606256		168	-0.0516108	-0.0236196
1794	2	-0.0358508	-0.0725472		1462	-0.0183845	-0.0217162		886	0.0955844	0.0191211		431	-0.0421901	0.0407249		168	-0.0758513	0.0511809
1794	2	-0.0383286	-0.0250277		1462	-0.0869614	-0.0224939		886	0.0548847	0.0283781		431	0.000301955	-0.0943009		168	-0.126251	0.00184306
1794	2	-0.0704482	0.0407069		1462	0.097877	0.0149529		886	-0.109279	-0.0943665		431	-0.0671895	-0.0983332		168	-0.106984	-0.0050693
1794	2	-0.0205075	-0.019778		1462	-0.0518085	-0.0218661		886	-0.0991338	-0.0656279		431	-0.0739621	-0.0259531		168	-0.0675285	0.0482768
1794	2	0.0102959	-0.0201101		1462	0.0205374	-0.0375043		886	-0.104479	-0.108265		431	-0.0744331	-0.140741		168	-0.139822	-0.00301094
1794	2	-0.00478382	-0.0620485		1462	-0.0339992	0.0644876		886	-0.107075	-0.103858		431	-0.0458289	-0.0272395		168	-0.129875	-0.0395344
1794	2	-0.0487561	-0.0366696		1462	-0.0533382	0.0405132		886	-0.0718871	-0.0584126		431	-0.0474582	0.00519862		168	-0.120048	-0.00837432
1794	2	-0.0949984	-0.034084		1462	-0.0801872	-0.0731071		886	-0.119767	-0.126638		431	-0.0439705	-0.000961529		168	-0.0628605	-0.0139052
1794	2	-0.0290709	-0.00846543		1462	-0.00980621	0.00717628		886	-0.0653674	-0.0510753		431	-0.0852026	-0.0342524		168	-0.104056	0.0432335
1794	2	-0.018193	0.0669271		1462	-0.0700688	-0.0446783		886	-0.0383348	-0.120596		431	-0.0688677	-0.102822		168	-0.0801603	0.0364323
1794	2	-0.0604918	-0.0348452		1462	-0.0150536	-0.0287534		886	-0.0841117	-0.00932795		431	-0.0781084	-0.0745129		168	-0.101718	-0.0139156
1794	2	0.0763463	0.034652		1462	-0.0366779	-0.000424123		886	-0.08322	-0.0895833		431	-0.0612524	-0.113139		168	-0.12364	-0.0112125
1794	2	0.0210747	-0.018143		1462	-0.00716715	0.0623947		886	-0.0729576	-0.0841335		431	-0.069495	-0.151488		168	-0.0991872	-0.00876791
1794	2	-0.0733914	-0.016953		1462	0.00453585	0.0311193		886	-0.061493	-0.095749		431	-0.0727	-0.00249159		168	-0.0923543	0.00866895
1794	2	-0.117387	-0.0593946		1462	-0.056032	-0.0692584		886	-0.0868099	-0.0841121		431	-0.0825508	-0.0781508		168	-0.0776721	0.109873
1794	2	-0.0923552	-0.0892177		1462	-0.0487085	-0.0361248		886	-0.156018	-0.121863		431	-0.0731037	-0.0953795		168	-0.0898564	-0.0158803
1794	2	-0.079166	-0.0253554		1462	0.0278513	-0.0551502		886	-0.0898062	-0.0677439		431	-0.0555649	0.0212646		168	-0.0165769	0.0533634
1794	2	-0.0576613	-0.0412061		1462	0.123627	0.0455077		886	-0.10207	-0.0940567		431	-0.0708513	-0.0716902		168	-0.0971068	0.0268016
1794	2	-0.0891182	-0.0605265		1462	0.21698	0.0767824		886	-0.0705555	-0.117479		431	-0.045551	-0.0342206		168	-0.0743737	-0.00863163
1794	2	-0.0601385	-0.0724968		1462	-0.0735757	-0.00769272		886	-0.129819	-0.149528		431	-0.0511448	-0.0397567		168	-0.134457	0.00626532
1794	2	-0.0883119	-0.0171928		1462	-0.0535286	-0.00764828		886	-0.00810054	-0.0879917		431	-0.0474891	0.025692		168	-0.0626617	0.1344
1794	2	-0.0832394	-0.084044		1462	-0.0480207	-0.066631		886	-0.0858196	-0.0951589		431	-0.0336805	0.0233225		168	-0.0551613	0.14704
1794	2	-0.077553	0.00655372		1462	-0.0343064	-0.00231953		886	-0.088897	-0.106746		431	-0.052032	-0.0598681		168	-0.120656	-0.0841197
1794	2	-0.0838762	-0.0273964		1462	-0.0784144	-0.042022		886	-0.0695663	-0.0702167		431	-0.0753868	-0.0436674		168	-0.0461502	-0.0091301
1794	2	-0.00327388	-0.025917		1462	-0.0343992	-0.0796717		886	-0.0903663	-0.0954936		431	-0.0752409	-0.0994086		168	-0.0944857	0.0967432
1794	2	-0.0191989	-0.0534712		1462	0.0515182	0.206336		886	-0.0356457	-0.062874		431	-0.0113928	0.00916		168	-0.0514582	0.174312
1794	2	0.0192523	0.0930612		1462	0.0165064	0.0212345		886	-0.0724485	-0.0438801		431	-0.0262189	-0.045525		168	-0.08131	0.0897986
1794	2	-0.0167667	-0.0481835		1462	-0.0421886	-0.0272539		886	0.0756518	-0.0248033		431	-0.0563359	-0.0450042		168	-0.0310186	0.0508848
1794	2	0.0556086	0.0218927		1462	-0.0167077	-0.0199342		886	0.0678974	-0.056251		431	0.024524	0.0319715		168	-0.081367	-0.0964106
1794	2	0.00504909	-0.0508517		1462	-0.0594364	0.00149593		886	-0.0314937	-0.0192876		431	-0.061343	-0.0204237		168	-0.0653966	-0.0168428
1794	2	-0.00932964	-0.00550707		1462	0.029492	0.0876615		886	-0.0109352	-0.0389423		431	0.00419899	0.0212501		168	-0.028544	-0.044651
1794	2	0.0107326	-0.0264838		1462	-0.0787353	-0.0533342		886	-0.0965712	-0.128619		431	-0.0536049	-0.0704791		168	-0.0859832	-0.0287142
1794	2	-0.0744553	0.0140095		1462	-0.0184515	-0.0774001		886	0.142132	-0.0367732		431	-0.0621035	-0.101413		168	-0.122729	0.029006
1794	2	0.000185161	-0.000954061		1462	-0.0133658	-0.0337689		886	0.0483519	-0.0238939		431	-0.0213307	0.00228925		168	-0.070135	0.0764703
1794	2	-0.0260222	-0.0154949		1462	-0.0321716	-0.039523		886	-0.0268927	-0.0591724		431	-0.0585166	-0.0765914		168	-0.107404	0.112471
1794	2	-0.0158414	-0.0629621		1462	0.0224384	0.0093315		886	-0.0283944	-0.0998677		431	0.011483	-0.00496499		168	-0.0586216	0.102741
1794	2	-0.0774152	-0.0281664		1462	-0.0616867	-0.0378481		886	0.0142075	-0.0509117		431	-0.0508833	-0.0515889		168	0.0950856	0.0652489
1794	2	-0.0925028	-0.00690461		1462	-0.0134106	-0.0468564		886	0.172847	-0.0539853		431	-0.0686501	-0.0902135		168	0.410097	0.0652975
1794	2	-0.0820115	-0.0136441		1462	-0.0696515	-0.0587997		886	0.152282	0.0416666		431	0.0290722	-0.0142862		168	0.0912888	0.0521121
1794	2	-0.0506087	-0.0338531		1462	0.0702758	0.00276428		886	-0.0747135	-0.0709358		431	-0.0466226	-0.0244705		168	0.0950856	0.0652489
1794	2	0.0169494	0.0179073		1462	-0.0601195	-0.0648342		886	0.0392702	0.021589		431	-0.0539614	-0.00498159		168	0.410097	0.0652975
1794	2	0.0350581	0.0208342		1462	-0.0280137	-0.0318949		886	0.083871	-0.0382632		431	-0.0655784	0.0173962		168	0.0912888	0.0521121
1794	2	-0.0161322	-0.0130098		1462	-0.0452364	0.0214224		886	-0.0272055	-0.0380356		431	-0.0500449	0.0363173		426	0.107885	0.0628779
1794	2	-0.0262779	0.000644339		1462	-0.0352336	-0.0839251		886	-0.0622705	-0.0330723		431	0.546144	0.140216		426	-0.0472139	-0.0333319
1794	2	0.0683255	0.0667885		1462	-0.0512953	-0.0369067		886	-0.0646751	-0.0712013		431	0.488054	0.0698055		426	-0.0443768	-0.000810746
1794	2	0.05141	0.0538433		1462	0.00332694	-0.0274698		886	-0.0152536	-0.0831258		431	-0.0200208	0.00200712		426	0.0154951	-0.00516556
1794	2	0.0145986	-0.0189767		1462	-0.0293251	0.052315		886	-0.0435827	-0.0753973		431	-0.0636813	0.0221336		426	0.0378621	0.0351937
1794	2	0.0106935	-0.0403199		1462	0.0764754	0.0965808		886	-0.0730463	-0.0749814		431	-0.0413944	0.00979802		426	-0.122349	0.0383066
1794	2	-0.034989	-0.0014351		1462	0.0117197	-0.0286564		886	-0.0249781	-0.0629004		431	0.100736	0.0177516		426	-0.0873348	-0.0122197
1794	2	0.0143215	-0.00440333		1462	-0.0532239	-0.0090856		886	-0.00337825	-0.0755315		431	-0.0616268	0.0096671		426	-0.0876725	-0.0267875
1794	2	0.076258	0.0679734		1462	-0.000917169	0.00452978		886	-0.0697094	-0.052331		431	-0.0357337	-0.0494946		426	0.202796	-0.0356322
1794	2	-0.0267747	0.0233624		1462	-0.036039	0.0452261		886	-0.00307856	-0.053363		431	-0.0262522	0.0268229		426	-0.0321479	0.0101223
1794	2	-0.0335558	-0.0856868		1462	-0.0533984	0.04597		886	-0.00415983	-0.0219428		431	-0.0309662	-0.0315584		426	-0.00175073	0.0453626
1794	2	0.0798082	0.0453555		1462	-0.0278947	-0.0319557		886	0.0421103	-0.0624756		431	-0.0603239	-0.0663865		426	0.0553324	-0.00947571
1794	2	-0.0337934	-0.0048246		1462	-0.023637	-0.0678877		886	-0.0543076	-0.0964955		431	-0.033048	0.0144347		426	0.344604	0.00864255
1794	2	-0.122092	-0.0654579		1462	0.00453661	-0.0582309		886	0.0466851	-0.0113365		431	-0.0802703	0.0258379		426	-0.0937097	-0.0243532
1794	2	0.0207423	-0.0211024		1462	0.0529336	-0.0641203		886	-0.0328484	-0.0715769		431	-0.10458	-0.194964		426	0.131684	-0.0104676
1794	2	0.0420997	0.0568191		1462	-0.0809346	-0.0600363		886	0.0093074	0.0422553		431	-0.0430667	-0.00839637		426	-0.0599149	-0.0968634
1794	2	-0.0579864	-0.0390487		1462	0.0334835	-0.00532716		886	-0.0471337	-0.0489339		431	-0.0629748	-0.168312		426	-0.0817396	-0.00420958
1794	2	0.0107454	0.0326363		1462	-0.0348733	-0.000571473		886	-0.0300545	-0.0426142		431	-0.0786201	-0.0279633		426	0.05557	-0.0104054
1794	2	-0.0187489	-0.0148356		1462	0.154825	0.0183431		886	-0.0186358	-0.0454805		431	-0.0727913	-0.0478674		426	-0.0744525	0.0420265
1794	2	0.0506194	-0.0469843		1462	-0.0492133	-0.0450181		886	-0.0319556	-0.0593337		431	-0.0740156	-0.0583888		426	0.0921126	0.0269179
1794	2	-0.0791962	-0.0766368		1462	-0.0270325	-0.052579		886	-0.0690342	-0.0311213		431	-0.0847513	-0.145908		426	0.141159	0.043961
1794	2	0.290213	0.350441		1462	-0.000931214	-0.0546782		886	-0.0679526	-0.0594434		431	-0.0773002	-0.180798		426	0.0404499	-0.0259868
1794	2	0.567918	0.676847		1462	-0.0205503	0.021219		886	0.0148088	0.00939241		431	-0.00320309	-0.064789		426	-0.0228784	-0.0456723
1794	2	0.437472	0.452417		1462	-0.0717313	-0.0252886		886	-0.0472945	-0.0604513		431	0.094084	0.0195032		426	0.0107618	-0.0480415
1794	2	0.40623	0.545054		1462	-0.0499001	-0.0780006		886	-0.00159832	-0.0637192		431	-0.0569707	-0.061014		426	0.0715021	-0.0881095
1794	2	0.355216	0.583058		1462	0.000694904	0.0712004		886	-0.0601435	-0.0881822		431	-0.056811	0.000505238		426	-0.0927723	-0.0461488
1794	2	0.330529	0.564879		1462	-0.044494	-0.0535969		886	-0.0509146	0.0166089		431	0.0683264	0.0292911		426	-0.019672656431794_FOV2	-0.0625406
1794	2	-0.050517	-0.0494538		1462	-0.0600022	-0.0538175		886	-0.0350345	-0.0650081		431	0.00402493	-0.0485875		426	0.0552949	-0.0603635
1794	2	0.265145	0.591436		1462	0.408524	0.402042		886	0.0506632	-0.0292297		431	-0.083287	-0.0471895		426	0.0470985	0.022991
1794	2	0.138069	0.35687		1462	-0.0148954	0.0152102		886	-0.0743137	-0.0602772		431	-0.0539882	0.0619978		426	0.0106026	-0.0249569
1794	2	0.161912	0.386906		1462	-0.0933684	-0.0739523		886	-0.0314658	-0.0756041		431	-0.0618776	-0.0294567		426	-0.0718366	-0.00588853
1794	2	0.192811	0.247615		1462	-0.0685198	-0.0897133		886	-0.0319264	0.0145898		431	-0.0667222	0.00350945		426	-0.0709011	0.000929839
1794	2	0.382907	0.271026		1462	0.105871	0.100617		886	-0.0323402	-0.0672102		431	-0.0664672	-0.0280072		426	0.061483	-0.00669403
1794	2	0.158449	0.0151569		1462	-0.0465781	-0.0275251		886	0.0487025	-0.0338804		431	-0.0792041	-0.102969		426	-0.0922089	-0.0734591
1794	2	0.215171	0.177745		1462	0.0219779	0.00315402		886	-0.00936951	-0.0629609		431	0.0399402	-0.0234404		426	0.145637	-0.00513225
1794	2	0.41582	0.0508066		1462	-0.0579066	-0.0261087		886	-0.0153697	-0.00961345		431	-0.0927909	-0.0509473		426	0.0297865	-0.110713
1794	2	0.153737	-0.0136956		1462	-0.0405412	-0.0520131		886	0.017463	-0.0523166		431	0.0399402	-0.0234404		426	-0.0666732	-0.0299017
1794	2	-0.0578997	-0.0602304		1462	-0.0210959	-0.0618129		886	-0.0377429	-0.0609212		431	-0.0927909	-0.0509473		426	-0.052185	-0.0547546
1794	2	0.383283	0.270808		1462	0.000168989	-0.0237544		886	-0.0299564	-0.0541776						426	-0.0848925	-0.00903096
1794	2	0.403577	0.186775		1462	-0.0542631	-0.0774507		886	-0.0653536	-0.0745001						426	-0.0278844	0.00440631
1794	2	0.200632	0.0235012		1462	0.0540904	0.0199702		886	0.032745	0.0100034						426	-0.0148431	-0.0115974
1794	2	0.198649	0.152308		1462	-0.0577822	-0.00561608		886	-0.00260996	-0.0685195						426	-0.028003	-0.0486398
1794	2	0.0582067	-0.0650106		1462	-0.00214683	0.0151183		886	-0.00708119	-0.0366234						426	-0.076968	-0.0615089
1794	2	0.354514	0.0520334		1462	-0.00974267	-0.0146988		886	-0.0253992	-0.0607473						426	-0.0140688	-0.0519201
1794	2	0.248441	0.0466282		1462	0.00412694	-0.0449261		886	-0.0440835	-0.109551						426	-0.0770711	0.00237531
1794	2	-0.00284722	-0.0156165		1462	0.100493	0.02845		886	0.0528198	-0.015028						426	-0.0443446	0.0185798
1794	2	0.105622	-0.0107116		1462	-0.0367139	-0.0489965		886	-0.000758548	0.0201729						426	-0.0432227	0.0018512
1794	2	0.133304	0.297882		1462	0.0152046	-0.0312722		886	-0.0760223	-0.0887503						426	-0.0833353	-0.0424719
1794	2	-0.0461872	-0.0519307		1462	0.116526	0.0348141		886	-0.00322282	-0.0777211						426	-0.0722503	-0.00458644
1794	2	0.0209385	-0.0581173		1462	-0.0294096	-0.0327785		886	0.0577396	0.0437642						426	0.018618	-0.0142041
1794	2	0.326839	0.194164		1462	-0.0221586	0.0479195		886	-0.00915724	-0.0708431						426	0.0479096	-0.00530762
1794	2	0.0991708	-0.0533423		1462	-0.0877294	-0.0327934		886	-0.053066	-0.039628						426	-0.0607114	0.0120206
1794	2	0.124625	-0.0365249		1462	0.123403	0.0639445		886	-0.00208015	-0.0800232						426	-0.0531883	-0.00994442
1794	2	0.0736067	0.103186		1462	-0.000949191	-0.00200182		886	0.0257645	-0.0469555						426	-0.0305201	-0.00722695
1794	2	0.0473524	-0.0560752		1462	-0.042125	-0.0368916		886	0.12479	0.00625109						426	-0.0671461	-0.156243
1794	2	0.139996	0.118177		1462	-0.0737455	-0.0604155		886	0.0120911	-0.0745934						426	-0.0312529	-0.0177683
1794	2	-0.0390598	-0.0549555		1462	0.0454481	0.0256782		886	-0.0317075	-0.0176261						426	0.00146658	-0.00160878
1794	2	0.309744	0.270846		1462	-0.0454236	-0.0269131		886	0.0166849	-0.0533649						426	-0.0459059	-0.015078
1794	2	0.0727898	-0.0340234		1462	-0.0169562	-0.0402385		886	-0.0698636	-0.0682188						426	-0.0485675	-0.00909441
1794	2	0.258104	0.144117		1462	-0.0556132	-0.0490747		886	0.040864	0.00706773						426	-0.0286432	0.0455069
1794	2	0.0017501	-0.0398431		1462	-0.0441622	-0.0647404		886	-0.0654871	-0.0701068						426	-0.0488002	0.00842071
1794	2	0.186895	0.00173277		1462	0.119703	0.0643714		886	-0.0170653	-0.0970852						426	0.0384031	-0.0111832
1794	2	0.0605357	0.121586		1462	-0.0828818	0.0129851		886	0.045036	0.0114226						426	-0.0116759	-0.0664888
1794	2	0.131049	0.158953		1462	-0.028382	-0.0569767		886	-0.0136663	-0.0450732						426	-0.0127782	-0.0479383
1794	2	-0.0353983	-0.0250736		1462	-0.0384805	-0.0562164		886	-0.0478704	-0.0431752						426	-0.0413262	-0.0290097
1794	2	0.442507	0.390202		1462	-0.0647952	-0.032092		886	0.0894541	0.0695869						426	-0.049746	0.0472048
1794	2	0.0817447	-0.0345879		1462	-0.0458499	-0.038135		886	-0.0241465	-0.0534886						426	-0.0423835	-0.00142397
1794	2	0.0060965	0.012056		1462	-0.0557043	-0.0385666		886	-0.0622442	-0.115054						426	-0.0120163	0.0125507
1794	2	-0.07381	-0.0303071		1462	-0.0233476	-0.0176035		886	0.0410124	0.0437353						426	-0.0536434	0.00751628
1794	2	0.0215909	-0.0110746		98	0.409448	0.38555		886	-0.0560943	-0.084505						426	0.0208473	-0.0657209
1794	2	-0.0479453	-0.0330327		98	-0.0778581	-0.0788012		886	0.25979	0.146706						426	-0.0563498	-0.0174383
1794	2	-0.00803048	-0.023774		98	0.194572	0.173438		886	0.231297	0.102093						426	-0.0518016	-0.0024857
1794	2	-0.0146663	-0.0526171		98	0.112832	0.163541		886	0.329544	0.228649						426	-0.0621233	-0.0798989
1794	2	-0.0373206	-0.0197		98	-0.0476318	0.102049		886	0.126034	0.132254						426	-0.0304054	-0.0144299
1794	2	-0.0329833	-0.0274216		98	0.109461	0.108394		886	0.268818	0.267434						426	-0.0207865	-0.0333416
1794	2	0.0612019	0.0119782		98	-0.0791578	0.0441414		886	0.169963	0.100054						426	0.0300167	0.00580533
1794	2	-0.0338922	0.00311383		98	-0.0611417	-0.0742872		886	0.138241	0.111765						426	-0.0277677	-0.0343413
1794	2	0.279313	0.0330206		98	-0.0312819	-0.0372819		886	0.125397	0.0590862						426	-0.000752543	-0.039146
1794	2	-0.0151871	-0.0124459		98	-0.0730935	-0.0838032		886	0.145791	0.193186						426	0.00337577	-0.00170067
1794	2	0.0560069	-0.00894903		98	0.156919	0.26117		886	0.152566	-0.0376876						426	-0.0261375	-0.0223751
1794	2	0.346133	0.00508258		98	0.0959601	0.28577		886	-0.0394994	-0.0167801						426	0.00582747	-0.0303493
1794	2	0.138739	0.0650821		98	-0.0357066	-0.0155838		886	0.140406	0.0943118						426	-0.062352	-0.125825
1794	2	0.036861	0.00899527		98	0.0530381	0.0997665		886	0.152614	0.0153394						426	0.139213	0.130107
1794	2	0.192581	0.0137529		98	-0.00891483	0.0281187		886	0.070245	-0.0173452						426	0.222084	-0.146885
1794	2	-0.0221589	-0.0330553		98	0.0842335	0.0982281		886	-0.0050363	-0.0317739						426	0.370292	-0.0575564
1794	2	0.131074	0.0605779		98	-0.0287486	-0.0243174		886	0.088108	-0.00346763						426	0.337324	0.111278
1794	2	-0.180872	-0.104012		98	-0.0212915	0.0521068		886	0.0965399	-0.0320795						426	0.0196216	-0.0371147
1794	2	-0.103407	-0.0521967		98	0.174568	0.275212		886	0.0233596	-0.0388744						426	0.459178	-0.0824853
1794	2	-0.103939	-0.0733225		98	-0.130461	-0.0535799		886	0.11851	0.0233533						426	0.226791	-0.00856299
1794	2	-0.0926302	-0.0722423		98	0.0583056	0.0639886		886	0.223967	0.0531608						426	0.110935	-0.00906504
1794	2	-0.0501498	-0.0385887		98	-0.0385189	-0.0436006		886	0.0647329	0.0402824						426	0.130299	-0.0118286
1794	2	-0.0760399	-0.000683084		98	0.12924	0.0735589		886	-0.0172468	-0.0433533						426	0.102306	0.00791663
1794	2	0.0131227	-0.0237784		98	0.0819591	0.190025		886	0.0967581	0.0641884						426	0.104339	-0.189482
1794	2	0.180104	0.122769		98	0.128951	0.150607		886	0.0346736	-0.0878922						426	-0.0734425	0.0558117
1794	2	0.0105357	0.32339		98	0.135581	0.0268356		886	-0.0312943	-0.0662351						426	-0.043748	0.0228198
1794	2	-0.0514505	-0.0711889		98	0.140471	0.156543		886	0.0231002	0.0194984						426	0.0173776	0.00281587
1794	2	0.0253442	-0.0325127		98	-0.0452258	-0.0704006		886	0.0578227	-0.0171935						426	0.137122	-0.0484721
1794	2	-0.00971825	0.0142061		98	-0.0973849	-0.0813082		886	0.25438	0.0212945						426	-0.066553	-0.0412273
1794	2	-0.0836065	-0.0640074		98	0.199736	0.075198		886	0.135364	0.0565764						426	-0.0642274	-0.0818312
1794	2	-0.0625808	-0.0167477		98	0.0975531	0.152115		886	0.128949	0.0327843						426	-0.0419551	-0.0289103
1794	2	-0.0547637	-0.0156517		98	-0.0224541	0.095615		886	0.0887945	-0.0209597						426	0.00291142	-0.122751
1794	2	-0.0738609	-0.067039		98	0.0446453	0.152955		886	-0.00201646	-0.0345645						426	-0.0361226	0.0144397
1794	2	-0.067636	-0.0610848		98	-0.0225645	-0.0372865		886	0.147618	0.0670509						426	-0.0194037	0.0113701
1794	2	-0.107083	-0.0570781		98	-0.0138309	-0.0370989		886	0.0664956	0.0414038						426	-0.044818	-0.0137099
1794	2	0.131656	0.185521		98	-0.0575514	-0.0769443		886	0.00825422	0.0116276						426	-0.0344726	0.0174055
1794	2	-0.00688595	-0.0512907		98	-0.0206958	-0.0549149		886	0.0559909	0.00213483						426	-0.0569158	-0.0275378
1794	2	-0.0938894	0.0137932		98	-0.0987651	-0.0105217		886	0.152054	0.0746044						426	0.0199018	-0.0734446
1794	2	-0.0870713	-0.0514334		98	-0.00407167	-0.0167684		886	-0.0191014	-0.00982812						426	0.0132059	-0.0229145
1794	2	0.0338885	0.00517908		98	-0.0695532	-0.0774313		886	-0.0506876	-0.0529143						426	-0.0325379	0.0334098
1794	2	-0.0634415	-0.0447732		98	0.0222251	0.0438526		886	-0.11005	-0.086561						426	-0.0235846	0.021261
1794	2	-0.0167085	0.0749487		98	0.148802	0.197036		886	-0.07804	-0.0460497						426	-0.0369003	-0.0549369
1794	2	-0.0600174	-0.028337		98	-0.0635152	-0.0163387		886	-0.0533683	0.0374202						426	-0.0356914	0.0516584
1794	2	0.0254534	-0.00672739		98	0.0361296	0.0133099		886	-0.0646412	-0.0772145						426	0.043614	-0.0382364
1794	2	0.0394442	-0.00686405		98	0.0503481	0.18805		886	-0.0829881	-0.0526145						426	-0.0462856	-0.0298645
1794	2	-0.00909618	-0.0283929		98	0.0696812	0.206119		886	-0.0476762	0.00911676						426	0.170688	-0.00924736
1794	2	0.00823645	0.1786		98	-0.0215912	-0.014747		886	-0.0176975	-0.0445489						426	0.0260293	-0.0912864
1794	2	0.0121366	0.0179593		98	-0.0659122	-0.069789		886	-0.0652087	-0.0988286						426	-0.0521478	0.041502
1794	2	0.124969	-0.0616886		98	-0.126778	0.213388		886	-0.0446156	-0.015822						426	-0.0261419	-0.0686734
1794	2	-0.0504099	0.012205		98	0.202363	0.219942		886	-0.0580733	-0.0826855						426	-0.0102152	0.0561652
1794	2	-0.0474922	-0.019545		98	-0.0439657	-0.06835		886	-0.0837259	-0.101044						426	-0.0356618	0.0177838
1794	2	-0.0453819	-0.0664973		98	0.163562	0.201181		886	-0.0924064	-0.0345672						426	-0.0540734	0.0323353
1794	2	-0.0243931	-0.00883902		98	-0.0796084	-0.0167352		886	-0.0120016	0.0510564						426	-0.0427402	0.0120801
1794	2	0.0347082	-0.037958		98	0.0379381	0.0210918		886	-0.0523535	-0.0536299						426	-0.0482879	0.00425422
1794	2	-0.0686683	-0.0359283		98	-0.0617789	0.015665		886	0.0301032	0.469552						426	-0.00240532	-0.0325335
1794	2	-0.0890788	-0.0356511		98	0.0192665	-0.00578774		886	0.122106	0.214472						426	0.0130404	0.0200329
1794	2	0.100416	0.233312		98	0.138602	0.149405		886	-0.0745626	-0.0753585						426	0.0111999	-0.0220245
1794	2	-0.0245044	0.181146		98	0.0623914	0.0937831		886	0.0783781	0.0840921						426	-0.0795533	-0.0377368
1794	2	0.0119959	-0.0248817		98	0.0776184	0.0696956		886	0.14416	0.165097						426	-0.03624	-0.0625591
1794	2	-0.0259263	-0.00941679		98	-0.0186354	-0.0233615		886	0.0156739	-0.0303754						426	0.0542746	0.00726343
1794	2	0.00274212	0.0320478		98	-0.00753033	-0.00331046		886	0.0849051	0.00427402						426	0.411084	0.0631986
1794	2	-0.0988811	-0.0723587		98	0.0460047	0.0836694		886	0.0293009	0.16825						426	-0.0330674	0.0058141
1794	2	0.00293037	0.0449206		98	-0.0461525	-0.0165336		886	0.0313693	0.186584						426	-0.0603315	-0.0144573
1794	2	0.0404841	-0.0281528		98	-0.00704083	0.0257526		886	0.0501383	0.137228						426	0.072243	0.0405062
1794	2	0.0326932	0.208348		98	-0.0447685	-0.0555889		886	-0.0608683	-0.0329382						426	-0.0397295	-0.0128038
1794	2	0.0137557	0.0677309		98	-0.0120482	-0.0235557		886	0.0869102	0.114196						426	-0.0421628	-0.00521274
1794	2	-0.0402304	-0.0305291		98	0.0829498	0.018257		886	-0.0878376	-0.128046						426	-0.0328053	-0.00100224
1794	2	-0.0735934	-0.0641228		98	-0.0045222	-0.0247853		886	-0.0950758	-0.111245						426	-0.0395588	-0.110412
1794	2	0.178916	0.0380024		98	0.000862303	0.0667738		886	-0.064496	-0.0636578						426	-0.0396891	0.014209
1794	2	0.704102	0.451655		98	0.016894	0.0128504		886	-0.0257911	-0.0573196						426	-0.00638617	0.00322664
1794	2	0.304842	0.304651		98	0.000254186	0.0123319		886	-0.045816	-0.113683						426	-0.0367676	0.0339053
1794	2	0.257767	0.303643		98	-0.0646203	-0.0735898		886	-0.0344819	-0.0640717						426	-0.00135481	0.0227444
1794	2	0.255831	0.227172		98	-0.0398018	-0.0486842		886	-0.0369165	-0.0620926						426	0.0550671	-0.0238775
1794	2	0.212984	0.00967839		98	0.0166087	0.0107887		886	0.00654839	-0.0207004						426	0.0550671	-0.0238775
1794	2	0.258885	0.010595		98	0.059171	0.179192		886	-0.111286	-0.122891						431	0.631109	-0.0112364
1794	2	0.00732178	0.0277444		98	-0.0657585	-0.0535402		886	0.108383	0.044234						431	-0.0200208	-0.0166025
1794	2	-0.00751516	-0.0237214		98	-0.00979263	-0.0142866		886	-0.0164098	-0.101329						431	-0.0636813	0.0350088
1798	1	0.314367	0.501377		98	-0.0646104	0.0746913		886	-0.0194162	-0.0700587						431	-0.0357337	-0.00962537
1798	1	0.0627992	0.203073		98	-0.0148616	-0.0293389		886	-0.066254	-0.101909						431	-0.0262522	0.0158283
1798	1	0.190119	0.346132		98	-0.0557271	-0.0733164		886	0.00272178	-0.0337048						431	-0.033048	0.0118603
1798	1	0.330275	0.393147		98	0.0533731	0.151015		886	-0.077487	-0.0887038						431	0.013694	0.0463223
1798	1	0.418892	0.524137		98	-0.0595649	-0.00383028		886	-0.0597872	-0.0647378						431	-0.0773002	-0.132822
1798	1	0.341258	0.365726		98	0.0590663	0.146761		886	0.000892743	-0.0676528						431	-0.0722651	-0.157531
1798	1	0.235089	0.269932		98	-0.063086	-0.0737169		886	0.0426286	-0.0350762						431	0.00988943	-0.0860584
1798	1	0.229069	0.325115		98	0.125342	0.121147		886	-0.0528548	-0.0558036						431	0.094084	-0.0219268
1798	1	0.377871	0.416908		98	-0.000479629	0.0183796		886	-0.0166709	-0.0731428						431	-0.0391095	-0.00602192
1798	1	0.261241	0.289264		98	-0.0612574	-0.0713328		886	-0.0855266	-0.0890131						431	-0.0523408	-0.0273814
1798	1	0.29509	0.478536		98	0.115659	0.121445		886	-0.0998433	-0.0965335						431	-0.0446402	-0.0262694
1798	1	0.292365	0.299276		98	0.0697046	0.113834		886	-0.0606187	-0.0829515						431	0.102446	0.0203433
1798	1	0.280696	0.426014		98	0.0196798	0.104176		886	-0.0675678	-0.113747						431	-0.0773939	-0.105293
1798	1	0.120807	0.162922		98	-0.0861194	-0.0112916		886	-0.0845685	-0.11871						431	0.00110574	-0.0511422
1798	1	0.228378	0.351455		98	0.0321115	0.0921865		886	-0.039007	-0.0522601						431	-0.032755	0.00195944
1798	1	0.397442	0.412315		98	-0.0160319	-0.0318194		886	-0.0239077	-0.106062						431	-0.0985172	-0.0893122
1798	1	0.477965	0.511244		98	-0.074111	-0.0373394		886	-0.0590704	-0.0590774						431	-0.0776219	-0.0465815
1798	1	0.303614	0.0858077		98	-0.0870062	-0.0964905		886	0.0455173	-0.0073622						431	-0.0686201	-0.0419603
1798	1	0.274252	0.220397		98	-0.0519454	-0.0370961		886	0.0575884	0.07544						431	-0.0569707	-0.0556641
1798	1	0.0556477	0.242685		98	-0.00856488	-0.0490556		886	-0.0191003	-0.0997136						431	-0.0787506	-0.0493672
1798	1	0.178738	0.319978		98	-0.0407484	-0.00441478		886	-0.0394937	-0.0751934						431	-0.0622277	-0.0598942
1798	1	0.166013	0.325656		98	0.0900568	0.00515089		886	0.0464211	-0.0579819						431	-0.0766541	-0.0830922
1798	1	0.263332	0.302101		98	-0.0498142	-0.0568514		886	-0.0512846	0.143484						431	-0.0546865	-0.071291
1798	1	0.155512	0.127213		98	-0.0923299	-0.0521563		886	0.12137	-0.0544763						431	-0.0680739	-0.0105287
1798	1	0.202907	0.286597		98	0.0041869	-0.0101121		886	0.214284	-0.0565472						431	-0.015114	-0.00610148
1798	1	-0.0139201	0.0426259		98	0.0196534	-0.0327812		886	0.060042	-0.0141672						431	-0.0807039	-0.0281352
1798	1	-0.0457848	0.0812536		98	-0.0525663	-0.0533639		886	0.154007	0.0257232						431	-0.0898131	0.0041419
1798	1	0.0820545	0.162078		98	0.109716	0.0821435		886	0.0378792	0.018236						431	-0.118271	-0.0522364
1798	1	-0.0157082	0.0251278		98	0.0692437	0.0119101		886	-0.0434156	-0.0758239						431	-0.0725371	0.00627275
1798	1	0.0257824	0.0433837		98	0.102595	0.160116		886	0.0905435	-0.0263642						431	-0.0821963	-0.0478077
1798	1	-0.0341769	-0.0757184		98	-0.0188994	0.000839464		886	0.151337	0.0441123						431	-0.0792041	-0.017379
1798	1	-0.0945822	-0.052726		98	-0.0050079	0.0166817		886	0.145844	0.0327394						431	-0.0609658	0.0102699
1798	1	-0.0505576	-0.018161		98	-0.0588379	-0.0652502		886	0.177162	0.142747						431	-0.0784965	0.0173401
1798	1	-0.131877	-0.10125		98	-0.106189	-0.0798106		886	-0.00190579	-0.0903021						431	-0.0551062	-0.040384
1798	1	-0.0994989	-0.0621328		98	0.0364819	0.0910634		886	0.0905435	-0.0263642						431	-0.0700765	-0.0786258
1798	1	-0.0772616	-0.0397315		98	-0.0368023	-0.0151553		886	0.151337	0.0441123						431	-0.0551597	-0.0384632
1798	1	-0.123997	-0.0709727		98	-0.0116759	0.00180012		886	0.145844	0.0327394						431	-0.102614	-0.0506797
1798	1	-0.135446	-0.0812135		98	0.0409916	-0.00782887		886	0.177162	0.142747						431	0.0683264	0.0248518
1798	1	-0.00225581	-0.0470848		98	-0.0767298	-0.0814196		886	-0.00190579	-0.0903021						431	-0.0332898	-0.0590333
1798	1	-0.0727269	-0.0534846		98	-0.00293938	-0.017247		1462	0.583475	0.591519						431	-0.0788756	0.0158605
1798	1	-0.0712702	0.0122338		98	-0.0332444	0.0174738		1462	0.0875892	0.113192						431	-0.0953911	-0.00698315
1798	1	-0.0541441	-0.00189172		98	-0.0170234	0.0485925		1462	-0.0450582	-0.0135291						431	-0.0634319	-0.0282218
1798	1	-0.0838427	-0.0299922		98	0.04642	0.0379392		1462	0.00713967	-0.0127512						431	-0.0778987	-0.011694
1798	1	-0.0940612	-0.0935552		98	0.0535068	0.0675636		1462	-0.0359684	-0.0136761						431	-0.0595866	-0.0177037
1798	1	0.00474534	0.0160036		98	-0.0465204	-0.0147888		1462	-0.0563679	-0.0636333						431	-0.0649659	-0.0327903
1798	1	-0.0234226	-0.0433519		98	-0.0674825	-0.0533781		1462	-0.0590136	-0.0662858						431	-0.102186	-0.0348408
1798	1	-0.0319988	-0.0401794		98	0.073013	0.10201		1462	-0.0602475	-0.0156286						431	-0.0421901	0.0312848
1798	1	-0.0460143	-0.0348588		98	-0.0803006	-0.0837711		1462	-0.0635981	-0.059274						431	-0.0739621	0.00470114
1798	1	-0.0660178	-0.0687273		98	0.0394388	0.0331537		1462	-0.0622211	-0.0288614						431	-0.0458289	0.0204833
1798	1	-0.133728	-0.0806105		98	0.247862	0.22525		1462	-0.0347143	-0.0440994						431	0.00402493	0.00908138
1798	1	-0.0732921	-0.0625111		98	-0.0377697	-0.0345905		1462	-0.036244	-0.0269191						431	-0.0688677	-0.0494959
1798	1	-0.0553825	-0.0243332		98	0.0757282	0.100439		1462	-0.0494781	-0.00825375						431	-0.0612524	-0.0282984
1798	1	-0.097298	-0.0849457		98	-0.0115761	-0.0518088		1462	-0.0464295	-0.0691469						431	-0.069495	0.000790322
1798	1	-0.0148653	0.132717		98	0.102224	0.117347		1462	-0.0546595	-0.0555666						431	-0.083287	-0.0104899
1798	1	-0.0714365	-0.0756384		98	-0.0178602	0.0596165		1462	-0.0702244	-0.0611693						431	-0.0539882	0.0221547
1798	1	-0.11307	-0.0869231		98	0.0935826	0.0943263		1462	-0.01402	-0.0294239						431	-0.0825508	-0.0384005
1798	1	-0.0352087	-0.0194074		98	0.015236	0.0036819		1462	0.00103006	0.0548798						431	-0.0731037	-0.0116272
1798	1	-0.0695254	-0.0477771		98	0.00450942	-0.0347875		1462	-0.0248209	-0.0411605						431	-0.0474891	0.00185163
1798	1	-0.0947837	-0.065483		98	-0.00893493	0.0323118		1462	-0.0502964	-0.0609122						431	-0.0336805	-0.0149073
1798	1	-0.0208801	0.0122294		98	0.112484	0.188698		1462	-0.0466561	-0.0134669						431	-0.052032	0.0239666
1798	1	-0.079676	-0.0662716		98	-0.0674978	-0.0346151		1462	-0.0448837	-0.0540913						431	-0.0753868	-0.0193627
1798	1	-0.0279689	-0.0345439		98	-0.0529503	-0.0180995		1462	-0.0271511	-0.056931						431	-0.0752409	-0.0353914
1798	1	-0.0484458	-0.0418222		98	-0.0333305	-0.0124574		1462	-0.0109966	0.00727476						431	-0.0113928	-0.00877604
1798	1	-0.0484172	-0.0191974		98	-0.0683738	0.0059686		1462	-0.029313	-0.0379607						431	-0.0262189	0.00841328
1798	1	-0.0389307	-0.0693165		98	0.00124082	0.110879		1462	-0.07313	-0.0177168						431	-0.0563359	-0.00960477
1798	1	-0.0750506	-0.0561174		98	-0.024361	-0.0352361		1462	-0.0333532	-0.0292251						431	0.00419899	0.0109703
1798	1	-0.00936426	-0.040678		98	-0.0150223	-0.0234889		1462	-0.0388645	-0.045398						431	-0.0536049	-0.0303843
1798	1	-0.116255	-0.0657623		98	-0.0601187	0.000762419		1462	-0.0405618	-0.0682959						431	-0.0621035	-0.0383492
1798	1	0.0230052	-0.0114169		98	-0.0135096	-0.0059464		1462	-0.0385588	-0.0455914						431	-0.0213307	0.048594
1798	1	0.0624661	0.124536		98	0.0474001	0.0572872		1462	-0.0521863	-0.0525665						431	-0.0618776	0.0297179
1798	1	-0.0600501	-0.0183831		98	0.0202723	0.00414169		1462	-0.0423011	-0.0758121						431	0.011483	0.00104002
1798	1	-0.0562683	-0.0589691		98	-0.0490035	-0.0463037		1462	-0.0607395	-0.0544989						431	-0.0508833	-0.0125273
1798	1	-0.0401064	-0.0280042		98	-0.0312943	0.00272828		1462	-0.0639685	-0.0752451						431	-0.0686501	-0.0177219
1798	1	0.100379	0.0584175		98	0.000427913	-0.00471999		1462	-0.0331175	-0.053902						431	0.0290722	-0.0109072
1798	1	-0.00787452	0.0482972		98	0.0137094	-0.0375663		1462	-0.0251278	-0.00747996						431	-0.0667222	-0.0225888
1798	1	-0.0622258	0.0462923		98	0.106349	0.110139		1462	-0.0455151	-0.0689305						431	-0.0466226	-0.0249639
1798	1	0.0336003	0.0211892		98	0.0520253	0.0754228		1462	-0.0473616	-0.0585564						431	-0.0655784	-0.00697747
1798	1	-0.0416649	-0.0320726		98	0.0103414	0.0398194		1462	-0.0167468	-0.0483532						431	-0.0664672	-0.0254657
1798	1	-0.00471437	0.181901		98	0.0633686	-0.0100434		1462	-0.0525749	-0.0703425						431	-0.0500449	0.0271176
1798	1	-0.0460446	-0.040992		98	-0.0731285	-0.0605048		1462	-0.0451309	-0.0506269						431	0.546144	-0.0491558
1798	1	0.0402789	0.00961903		98	-0.011975	0.0225293		1462	-0.0662315	-0.0791765						431	0.488054	-0.0727435
1798	1	-0.0580596	-0.033812		98	-0.0368323	0.0703745		1462	-0.0430038	-0.0482266						431	-0.0499392	0.015401
1798	1	-0.0378784	-0.0401611		98	-0.0609744	-0.0476795		1462	-0.0463338	-0.0726296						431	-0.0413944	0.00323723
1798	1	0.0661796	0.101524		98	0.0886136	0.0552065		1462	-0.0322211	0.0376436						431	-0.0302212	-0.0364054
1798	1	0.0184838	-0.0296232		98	-0.0349107	0.0221859		1462	-0.030714	-0.032026						431	0.100736	-0.026517
1798	1	0.00148919	-0.0429175		98	-0.0152538	0.00276332		1462	-0.0418333	-0.0504294						431	-0.0616268	0.0126489
1798	1	0.0106167	-0.0021301		98	0.0311864	-0.0163309		1462	-0.0364884	-0.0319607						431	-0.0309662	-0.0123215
1798	1	-0.00933827	-0.00885018		98	-0.0622968	-0.0201324		1462	-0.02338	-0.0367674						431	-0.0927909	0.035278
1798	1	0.0460241	0.0754925		98	-0.0585996	-0.0589519		1462	-0.0331053	-0.00196055						431	-0.0802703	0.0247944
1798	1	0.0312216	0.0743402		98	-0.00427153	0.0306131		1462	-0.0360351	-0.0563148						431	-0.10458	-0.104981
1798	1	-0.0377127	-0.0400824		98	-0.00533271	-0.0204221		1462	-0.0408839	-0.0525714						431	-0.0430667	-0.00457287
1798	1	-0.04514	-0.0538032		98	0.0414164	0.0723952		1462	-0.0289849	-0.0442659						431	-0.0629748	-0.0961707
1798	1	0.0579168	0.141415		98	-0.0202208	0.0198384		1462	-0.0470268	-0.055383						431	-0.0727913	-0.0521043
1798	1	-0.029673	-0.0125322		98	0.0267276	0.0236761		1462	-0.0602951	-0.059815						431	-0.0740156	-0.00874419
1798	1	-0.045405	-0.0315029		168	0.656395	0.61897		1462	-0.0289197	-0.0438754						431	-0.0847513	-0.0902093
1798	1	0.0761811	0.145161		168	0.554936	0.598873		1462	-0.0428413	-0.0515561						431	-0.0793126	0.0137772
1798	1	-0.0607998	-0.00964289		168	0.595703	0.393009		1462	-0.0340657	-0.0106392						431	-0.0683445	-0.0362893
1798	1	0.0640495	0.0872017		168	-0.082768	-0.0639872		1462	-0.0333567	-0.03141						431	-0.00320309	-0.0515991
1798	1	0.0983198	0.0935489		168	-0.135576	-0.074743		1462	-0.0374286	-0.039724						431	-0.0578225	0.0235317
1798	1	-0.0860412	-0.0546067		168	-0.0854479	-0.0621462		1462	-0.0388412	-0.0302798						431	-0.068843	-0.0301488
1798	1	-0.0476323	-0.0107149		168	-0.120435	-0.077062		1462	-0.036841	-0.0216553						431	-0.0831073	0.0178515
1798	1	-0.0333758	-0.0255114		168	-0.0718882	-0.0898769		1462	-0.0414121	-0.0367187						431	-0.056811	0.0125983
1798	1	-0.014404	-0.0217972		168	-0.140813	-0.11972		1462	-0.0428457	-0.0587793						431	-0.0795644	-0.044728
1798	1	0.058069	0.224732		168	-0.083843	0.0250981		1462	-0.0397351	-0.019781						431	-0.0879153	0.0451913
1798	1	0.00132046	0.0190486		168	-0.0524576	-0.0611571		1462	-0.0650826	-0.0557988						431	-0.0794331	-0.0278649
1798	1	-0.0522557	-0.0204193		168	-0.0705746	-0.106859		1462	-0.0455219	-0.0809921						431	0.000301955	-0.0298487
1798	1	-0.0963125	-0.0565113		168	-0.0842863	-0.0596342		1462	-0.0698984	-0.0724335						431	-0.0671895	0.00873521
1798	1	0.0522908	0.228592		168	-0.0882667	-0.0706735		1462	-0.0377162	-0.0386664						431	-0.0744331	-0.0342235
1798	1	-0.0264843	-0.0274882		168	-0.0726225	-0.0811246		1462	-0.030694	-0.0452217						431	-0.0474582	-0.00273652
1798	1	-0.0150602	0.0150723		168	-0.0953513	-0.077798		1462	-0.0478788	-0.0555153						431	-0.0439705	0.0040441
1798	1	0.0171837	0.0200793		168	-0.114484	-0.112995		1462	-0.0266494	0.0193225						431	-0.0852026	-0.00275143
1798	1	0.111208	0.0673485		168	-0.0839345	-0.0686391		1462	-0.0337823	-0.0428474						431	-0.0781084	0.0163791
1798	1	-0.0373736	0.0366648		168	-0.10192	-0.0840865		1462	-0.0239327	-0.0523239						431	-0.0727	-0.032649
1798	1	-0.00703497	-0.00811364		168	-0.0757046	-0.0570046		1462	-0.0308535	-0.0485408						431	-0.0555649	0.0165922
1798	1	0.0542573	0.101866		168	-0.128938	-0.110312		1462	-0.0385622	-0.044214						431	-0.0708513	-0.0404982
1798	1	-0.0193394	0.0201289		168	-0.097574	-0.0848062		1462	-0.0351261	-0.057588						431	-0.045551	-0.00957281
1798	1	-0.0487598	-0.031691		168	-0.0851781	-0.0677437		1462	-0.0191504	-0.0407736						431	-0.0511448	0.0178704
1798	1	-0.0118667	0.0166395		168	-0.104888	-0.0658731		1462	-0.0292855	-0.0431704						431	0.024524	0.0600866
1798	1	0.0404858	0.0999371		168	-0.0830988	-0.0427359		1462	-0.0234466	-0.0341789						431	-0.061343	0.0227729
1798	1	0.0997171	0.177899		168	-0.0624372	-0.0497315		1462	-0.0593066	-0.0591896						431	-0.0585166	0.0159781
1798	1	-0.0443602	-0.0452616		168	-0.0776606	-0.0877179		1462	-0.0441342	-0.0594432						431	-0.0539614	0.042207
1798	1	0.0113718	0.00258739		168	-0.0952191	-0.0319263		1462	-0.0394536	-0.0402803						431	-0.102042	-0.0319521
1798	1	-0.0126662	0.0504492		168	-0.094609	-0.087705		1462	-0.0390947	-0.0424365						431	-0.0861067	-0.0159278
1798	1	0.0179661	-0.0129942		168	-0.0827608	-0.0789851		1462	-0.0425683	-0.0219529						431	-0.0786201	-0.00143959
1798	1	0.0581884	0.0361412		168	-0.0677165	-0.0883537		1462	-0.0456839	-0.0473155						431	0.0399402	-0.0309072
1798	1	-0.0575831	0.0202937		168	-0.0490975	-0.0730065		1462	-0.0172054	-0.0429						431	-0.0603239	0.02252
1798	1	-0.0374634	-0.0263024		168	-0.0449865	-0.0158241		1462	-0.0235342	-0.0378275						431	0.0399402	-0.0309072
1798	1	-0.0348398	-0.000882901		168	-0.0695028	-0.0743145		1462	-0.0199444	-0.0160047						431	-0.0603239	0.02252
1798	1	-0.0297834	-0.0253288		168	-0.0481038	-0.0675927		1462	-0.0532361	-0.0312883
1798	1	-0.0431501	-0.0225704		168	-0.0163244	0.0129649		1462	-0.0348762	-0.0164525
1798	1	0.0509723	0.0653456		168	-0.0476751	-0.0599352		1462	-0.053598	-0.0581644
1798	1	-0.0466476	-0.0573934		168	0.293894	0.275446		1462	-0.0275587	-0.0351838
1798	1	0.00293637	0.0449024		168	-0.106078	-0.0869993		1462	-0.0289399	-0.0222104
1798	1	0.0175718	0.0181271		168	-0.0606608	-0.103947		1462	-0.0387095	-0.0510154
1798	1	-0.0543321	-0.0324285		168	-0.0725149	-0.0658302		1462	-0.0545497	-0.0507903
1798	1	0.0145124	0.00820338		168	-0.0749941	-0.000811875		1462	0.00438531	0.00287549
1798	1	0.0216273	0.0180192		168	-0.0861631	-0.053		1462	-0.0653398	-0.0555179
1798	1	-0.0480047	-0.0217329		168	-0.101081	-0.0641095		1462	-0.046552	-0.0303284
1798	1	-0.0125741	0.0133739		168	-0.0693765	-0.0939684		1462	-0.0538342	-0.0224044
1798	1	0.0108015	0.0488993		168	-0.0544738	-0.0718033		1462	0.0154325	0.0913526
1798	1	-0.00584107	0.0305597		168	-0.0710767	-0.0878628		1462	-0.0278286	0.00752726
1798	1	-0.0261857	-0.0256074		168	-0.12045	-0.0900556		1462	-0.0428397	-0.0539078
1798	1	0.00479337	-0.0203956		168	-0.0891696	-0.0723131		1462	-0.0536252	-0.0690652
1798	1	0.0596132	0.0372514		168	-0.00898747	-0.0418269		1462	-0.0426341	-0.0358237
1798	1	0.0822001	0.0962502		168	-0.122192	-0.064771		1462	-0.0334113	-0.0533648
1798	1	-0.0722426	-0.00399718		168	-0.110959	-0.0773725		1462	-0.062075	-0.0606759
1798	1	-0.0371477	0.00540182		168	-0.0720032	-0.0373906		1462	-0.0334331	-0.033576
1798	1	0.0391076	0.0505296		168	-0.0868271	-0.0508473		1462	0.0156453	0.0277638
1798	1	0.00493741	0.0207685		168	-0.0940112	-0.0525811		1462	-0.0487579	-0.0422528
1798	1	0.0840712	0.0544275		168	-0.028691	-0.0265287		1462	-0.0183156	-0.027759
1798	1	0.0162993	0.0461049		168	-0.0483884	-0.0531154		1462	-0.0655624	-0.0496397
1798	1	-0.0224496	0.0269542		168	-0.0747456	-0.0649901		1462	-0.0419801	-0.018417
1798	1	-0.0766116	-0.0422997		168	-0.0880914	-0.0755317		1462	-0.0480745	-0.0476312
1798	1	-0.0162524	-0.0160358		168	-0.0810132	-0.0619915		1462	-0.0281003	0.00832432
1798	1	0.00746556	-0.013539		168	-0.0511182	-0.00433219		1462	-0.0328493	-0.0391887
1798	1	0.00706576	-0.00145004		168	-0.0685054	-0.0487588		1462	-0.0368612	-0.0382875
1798	1	-0.0171614	0.0194558		168	-0.120562	-0.0857182		1462	-0.0392675	-0.0322205
1798	1	-0.0190843	0.0310604		168	-0.0858728	-0.0939101		1462	-0.013104	-0.0406193
1798	1	-0.0307278	-0.0163909		168	-0.0842489	-0.0703909		1462	-0.077818	-0.0753612
1798	1	-0.0552892	-0.0361781		168	-0.0944834	-0.0930684		1462	-0.0180992	-0.0232452
1798	1	0.0134639	-0.00729795		168	-0.0408709	-0.0289622		1462	-0.0120272	0.00747981
1798	1	0.00834189	0.0254801		168	-0.116425	-0.102155		1462	-0.0446272	-0.0380231
1798	1	-0.0344498	-0.0156679		168	-0.0765488	-0.0714911		1462	-0.057966	-0.0549618
1798	1	-0.00423441	0.0806439		168	-0.0317934	-0.0277538		1462	-0.0134818	0.000215703
1798	1	-0.0104366	0.0206005		168	-0.0814523	-0.0402204		1462	-0.0275604	-0.0465484
1798	1	-0.029551	-0.0109611		168	-0.0320916	-0.0473474		1462	-0.0373343	-0.0560329
1798	1	0.0802513	0.076078		168	-0.0367623	-0.0780039		1462	-0.0415653	-0.061934
1798	1	-0.0184681	0.0176946		168	-0.0315252	-0.0296268		1462	-0.0451952	-0.0786204
1798	1	-0.0324759	-0.0453372		168	-0.0594532	-0.0331346		1462	-0.0106809	-0.035549
1798	1	0.0113804	0.0127263		168	-0.0712283	-0.0441527		1462	-0.0450841	-0.0711615
1798	1	0.0158874	0.0252892		168	-0.0700132	-0.0649529		1462	-0.00761046	-0.0387237
1798	1	-0.0682903	-0.0496351		168	-0.0287067	0.0347537		1462	0.0125127	-0.0284513
1798	1	-0.0325406	-0.0301996		168	-0.0796944	-0.050022		1462	0.0114403	0.0587896
1798	1	-0.00478668	0.0688998		168	-0.069703	-0.0727391		1462	0.0152098	-0.0381347
1798	1	-0.0515672	-0.0297384		168	-0.0691796	-0.0888897		1462	-0.0291225	-0.0208577
1798	1	-0.0291151	-0.0522963		168	-0.0704308	-0.0643884		1462	-0.0337884	-0.00841681
1798	1	0.00750274	0.0469737		168	-0.0658788	-0.0609565		1462	-0.0429598	-0.0604672
1798	1	-0.0206617	0.0480184		168	-0.0344127	-0.0427221		1462	-0.050566	-0.0420038
1798	1	0.00539136	0.0249237		168	-0.0938272	-0.0298024		1462	-0.0212491	-0.0288842
1798	1	-0.0203569	-0.00941119		168	-0.0925674	-0.0649329		1462	-0.0459062	-0.0483597
1798	1	-0.0390723	-0.0364198		168	-0.0693727	-0.0748112		1462	-0.0205039	-0.0523171
1798	1	0.522988	0.488123		168	-0.0452896	-0.050083		1462	0.0493205	0.0055235
1798	1	0.333663	0.248527		168	-0.0617276	-0.039209		1462	-0.0796433	-0.0551784
1798	1	0.0838298	0.165389		168	-0.0646701	-0.0320669		1462	-0.0741214	-0.0543122
1798	1	0.195987	0.315103		168	-0.103696	-0.0424263		1462	-0.0581122	-0.0547297
1798	1	0.196102	0.299588		168	-0.0438896	-0.053295		1462	0.00740427	0.0748229
1798	1	0.143218	0.093101		168	-0.0644403	-0.0652245		1462	-0.0159482	-0.0440579
1798	1	0.365308	0.541946		168	-0.123258	-0.101969		1462	-0.0301845	-0.0581756
1798	1	0.065204	0.102321		168	-0.106388	-0.084525		1462	-0.0442665	-0.0632663
1798	1	0.114437	0.264905		168	-0.0102022	-0.00196455		1462	-0.0514547	-0.0390978
1798	1	0.264767	0.396133		168	-0.0549634	-0.0490145		1462	-0.0246707	-0.0165991
1798	1	0.292253	0.105062		168	-0.104282	-0.0556736		1462	0.00228987	-0.0132242
1798	1	0.118769	0.206389		168	-0.0949144	-0.0851027		1462	-0.0361082	-0.0549906
1798	1	-0.0495289	0.050641		168	-0.0321239	-0.0370566		1462	-0.0163741	-0.0302572
1798	1	0.0191479	0.0299811		168	-0.103759	-0.0761035		1462	-0.057489	-0.0273472
1798	1	0.00208348	-0.041575		168	-0.0827778	-0.0505123		1462	-0.00800591	0.00953886
1798	1	-0.0526943	-0.0398015		431	0.603488	0.532701		1462	-0.0455014	-0.0436711
1798	1	0.16045	0.134918		431	0.419939	0.229491		1462	-0.0535823	-0.0656117
1798	1	0.236997	0.23646		431	0.528762	0.45663		1462	-0.0659636	-0.053602
1798	1	0.0377234	0.128738		431	0.401989	0.464061		1462	-0.0744385	-0.0713733
1798	1	0.0366287	0.111606		431	-0.0468392	-0.0377335		1462	-0.0305061	-0.0273697
1798	1	-0.014234	0.0121695		431	-0.0571121	-0.0238213		1462	-0.0752193	-0.0724375
1798	1	0.0436692	0.0668802		431	0.135589	0.209129		1462	-0.0350819	-0.0475932
1798	1	0.0135922	0.013525		431	0.0218896	0.0274432		1462	-0.0550009	-0.0456025
1798	1	0.0888877	-0.00895203		431	-0.0790237	-0.0286228		1462	-0.064785	-0.0302107
1798	1	0.0636772	0.0113531		431	-0.0743785	-0.0726796		1462	-0.0653617	-0.0617986
1798	1	0.126535	0.137557		431	-0.0743217	-0.0434997		1462	-0.0289802	-0.0518378
1798	1	0.00308579	-0.0156635		431	-0.0541947	-0.0514679		1462	0.475072	0.406373
1798	1	0.110423	0.0965878		431	-0.051953	-0.0433789		1462	-0.00341669	0.0627936
1798	1	0.0591686	0.0896095		431	-0.0475655	-0.0010395		1462	-0.0179683	0.0213206
1798	1	-0.0266476	-0.00457483		431	-0.0481254	-0.0306714		1462	-0.0409256	-0.0457111
1798	1	0.106983	0.155973		431	-0.0403448	0.00310261		1462	0.0674283	0.187284
1798	1	-0.0184117	-0.0232683		431	-0.0423766	-0.0676819		1462	-0.0197351	0.0821439
1798	1	0.182626	0.227102		431	-0.0509967	-0.0588625		1462	-0.0356073	-0.0359177
1798	1	0.0843527	0.0472813		431	-0.0104929	0.0545928		1462	-0.0301152	0.0783392
1798	1	0.179855	0.232494		431	0.00817342	-0.0420951		1462	-0.0770775	-0.0571423
1798	1	0.0179735	0.0484233		431	0.0542056	-0.0437019		1462	-0.0219282	-0.0310496
1798	1	-0.114846	-0.0717108		431	-0.0167571	-0.0134662		1462	-0.00667165	-0.023621
1798	1	0.0200996	0.178404		431	-0.00378244	-0.032819		1462	-0.0305114	-0.043606
1798	1	-0.0718417	-0.0443417		431	-0.0672763	-0.0546839		1462	0.066074	0.0565051
1798	1	-0.0871509	-0.0549141		431	-0.0560178	-0.0272151		1462	-0.0276119	-0.0284957
1798	1	-0.0886114	-0.0652124		431	0.00773667	0.0172527		1462	0.0387899	0.12487
1798	1	-0.0500025	-0.0245245		431	-0.044909	-0.0268235		1462	-0.0156972	-0.0115581
1798	1	-0.0574065	-0.047863		431	0.0340475	-0.0517327		1462	0.0435659	0.0639874
1798	1	-0.0700725	-0.0107963		431	0.00427142	0.0484652		1462	-0.0370232	-0.0229624
1798	1	-0.00389945	0.0200714		431	0.0129682	0.0519037		1462	-0.0254419	-0.0332973
1798	1	-0.00899266	-0.0421018		431	-0.0738987	-0.0204419		1462	-0.0413026	-0.0478716
1798	1	-0.0410981	0.0423144		431	-0.0420681	-0.0456866		1462	0.00685832	0.0744009
1798	1	-0.0865897	-0.0246429		431	-0.0325706	-0.0282425		1462	-0.0534793	-0.0606723
1798	1	-0.0687277	-3.44023e-05		431	-0.0467709	0.201883		1462	-0.0171626	0.00222986
1798	1	-0.0038068	-0.0303456		431	-0.0739276	-0.0598417		1462	0.0108975	0.0192782
1798	1	0.0478553	0.235877		431	0.0455144	-0.00423186		1462	-0.00541793	-0.0231578
1798	1	-0.0526053	-0.00946839		431	-0.0451432	-0.0452446		1462	0.0485394	0.00493233
1798	1	-0.0579669	0.0171249		431	-0.0533473	-0.00301777		1462	0.143115	0.113433
1798	1	0.11489	0.0237896		431	-0.0588171	-0.0540108		1462	-0.0534311	-0.0759664
1798	1	-0.00220261	0.0948535		431	-0.0674271	-0.0619684		1462	-0.0350739	-0.0352953
1798	1	-0.0783964	-0.0453043		431	-0.0761045	-0.039696		1462	-0.0450838	-0.0600255
1798	1	-0.0609583	-0.0384741		431	0.0083624	-0.0225834		1462	-0.0494574	-0.0632628
1798	1	-0.0641907	-0.0475937		431	-0.0264031	-0.050673		1462	-0.0505973	-0.0559516
1798	1	-0.0719958	-0.0284039		431	-0.00158952	-0.0136069		1462	-0.0495711	-0.0587027
1798	1	-0.00075065	0.072737		431	0.0164046	-0.0409625		1462	-0.0360069	-0.0642793
1798	1	-0.0689656	-0.0246461		431	-0.0819267	-0.0317935		1462	-0.0346767	-0.0288043
1798	1	-0.0251556	-0.0346798		431	-0.0825037	-0.0687685		1462	-0.0443922	-0.061184
1798	1	-0.0481355	0.0947058		431	-0.0750779	-0.0553402		1462	-0.0400149	-0.0404468
1798	1	-0.119699	-0.062063		431	-0.0761044	-0.052039		1462	-0.0340254	-0.039175
1798	1	0.0170347	-0.00400782		431	-0.0760253	-0.0642885		1462	-0.0464921	-0.0592481
1798	1	-0.0461529	-0.00811188		431	-0.0646903	-0.0580525		1462	0.00315077	0.0577783
1798	1	-0.0516871	-0.0364567		431	-0.0842029	-0.0468752		1462	-0.0688896	-0.027249
1798	1	0.00779336	0.0130435		431	-0.0214042	0.0553038		1462	-0.00558892	-0.0645956
1798	1	-0.0649088	-0.00189849		431	-0.00610314	0.0254444		1462	-0.0664786	-0.0784225
1798	1	0.0742357	0.0484059		431	-0.0679884	-0.0748631		1462	-0.0466007	-0.0737146
1798	1	-0.125616	-0.0695605		431	-0.00205404	0.0994523		1462	0.425148	0.480352
1798	1	-0.0737064	-0.0359405		431	0.087545	0.174631		1462	0.428234	0.318453
1798	1	-0.0816272	-0.0422743		431	-0.0424059	0.0225868		1462	0.543809	0.437658
1798	1	-0.10784	-0.0537548		431	0.0143175	0.0614084		1462	-0.00418399	0.0849543
1798	1	-0.00780834	-0.0241892		431	-0.081698	-0.0270793		1462	0.425148	0.480352
1798	1	-0.0875734	-0.0345304		431	-0.0654537	-0.0669909		1462	0.428234	0.318453
1798	1	-0.0547861	-0.0323104		431	-0.0361232	-0.0248418		1462	0.543809	0.437658
1798	1	0.0215213	0.029895		431	-0.0671252	-0.072753		1462	-0.00418399	0.0849543
1798	1	-0.0584733	-0.0366764		431	-0.00797278	0.00886363		168	0.564869	0.527607
1798	1	-0.00220007	0.0997962		431	-0.0769633	-0.0663178		168	0.674409	0.503979
1798	1	-0.0145925	0.00381526		431	-0.0516761	-0.0322555		168	0.490873	0.277572
1798	1	-0.0528733	-0.0384348		431	-0.0679228	-0.0481251		168	0.311487	0.324437
1798	1	0.0296104	0.0551869		431	-0.0289566	-0.00201285		168	0.634342	0.49057
1798	1	0.140613	0.249319		431	-0.0709041	-0.0405205		168	0.492066	0.382997
1798	1	-0.0341059	-0.031065		431	-0.0515591	-0.0244821		168	0.413239	0.306217
1798	1	-0.0149123	0.0166829		431	0.0111354	0.057966		168	0.455352	0.276071
1798	1	0.129402	0.107582		431	-0.0659543	-0.0460943		168	0.0255995	0.0890724
1798	1	-0.0118479	0.106736		431	-0.0514189	-0.05714		168	-0.0902852	-0.105592
1798	1	-0.0552124	-0.0157204		431	0.0079373	0.0376716		168	-0.0945113	-0.138297
1798	1	0.0496375	0.0748331		431	-0.0344567	-0.0255257		168	0.112636	0.267221
1798	1	0.000549831	0.0241511		431	-0.0401942	-0.037579		168	-0.054732	-0.0879147
1798	1	0.101884	0.160625		431	-0.0714139	-0.0503785		168	-0.0567114	0.0692277
1798	1	0.0566311	0.181951		431	-0.0842664	-0.0538008		168	0.0182091	-0.0852522
1798	1	0.0902655	0.134212		431	-0.00403778	0.195545		168	-0.0581328	-0.0848605
1798	1	-0.0663466	-0.0444605		431	0.00252972	-0.00122734		168	-0.0962005	-0.102397
1798	1	-0.025382	-0.0291937		431	-0.00203639	-0.0228353		168	-0.0637188	-0.0812152
1798	1	0.253906	0.443858		431	-0.0584854	-0.0502851		168	-0.0758091	-0.0844062
1798	1	0.0204475	0.0121951		431	-0.0782223	-0.0593487		168	-0.0824436	-0.0816085
1798	1	0.0311691	0.0174056		431	-0.0152774	0.0292039		168	-0.0896352	-0.0984508
1798	1	0.157514	0.158021		431	-0.0780783	-0.0569674		168	-0.088606	-0.129691
1798	1	0.108308	0.179126		431	-0.018054	-0.0233903		168	-0.0705441	-0.0862586
1798	1	0.0756017	0.0583364		431	-0.0532671	-0.0231496		168	-0.086224	-0.106135
1798	1	0.00726998	0.0187644		431	-0.0705955	-0.0757235		168	-0.0634727	-0.0820751
1798	1	0.0415382	0.0949221		431	-0.0482393	-0.057422		168	-0.0849389	-0.104413
1798	1	-0.0719913	-0.0715182		431	-0.0471726	-0.0431746		168	-0.0950344	-0.0862293
1798	1	-0.049047	-0.0274858		431	-0.00609348	-0.00183774		168	-0.0730496	-0.0422925
1798	1	0.0291344	-0.0365629		431	0.0721111	0.054373		168	-0.046721	0.0283133
1798	1	0.0280898	-0.0340691		431	-0.0813415	-0.0521844		168	-0.0685488	-0.0635514
1798	1	-0.0654483	-0.0746578		431	-0.041666	-0.0293742		168	-0.0486325	-0.0215196
1798	1	-0.0463329	-0.000877537		431	0.103131	0.112105		168	-0.0659956	-0.0547644
1798	1	-0.0446425	-0.047893		431	-0.0534429	-0.0305375		168	-0.0836573	-0.102539
1798	1	-0.0959058	-0.0565811		431	-0.0632659	-0.0250751		168	-0.0442136	-0.0526644
1798	1	-0.0292842	-0.0279171		431	-0.0353784	0.049648		168	-0.0118526	-0.0673057
1798	1	-0.0397329	-0.0441374		431	-0.0652785	-0.0258187		168	0.00179117	-0.060328
1798	1	-0.0256667	-0.0386706		431	-0.061801	-0.0357099		168	-0.0590714	-0.0620258
1798	1	-0.0563458	-0.0473854		431	0.00160783	0.0831401		168	-0.0482378	-0.0949647
1798	1	-0.0103362	-0.0114517		431	-0.0468137	-0.0485076		168	-0.0640737	-0.0729947
1798	1	0.000999182	0.00218409		431	-0.0450409	-0.0316957		168	-0.0304742	-0.0478342
1798	1	-0.0108481	-0.00988472		431	-0.0827139	-0.0372346		168	-0.0686605	-0.0326794
1798	1	-0.0852019	-0.0271122		431	-0.0403103	-0.0255288		168	-0.045372	-0.0582276
1798	1	0.0273244	0.014062		431	-0.068788	-0.0609483		168	-0.0662465	0.0169038
1798	1	-0.0537252	-0.0106204		431	-0.0583716	-0.0237993		168	-0.0291385	-0.00160734
1798	1	-0.010712	-0.0300471		431	-0.037113	-0.062173		168	-0.0318756	-0.0632767
1798	1	0.0301801	0.0246918		431	-0.0662596	-0.0495468		168	-0.0565975	-0.0790545
1798	1	-0.0315427	-0.0446343		431	-0.0519484	-0.0206824		168	0.00340882	-0.000832502
1798	1	-0.00598515	-0.000902739		431	-0.0630039	-0.0312097		168	0.0650657	-0.0408142
1798	1	-0.081209	-0.0311977		431	-0.0071281	0.012486		168	-0.0880968	-0.121737
1798	1	-0.0653562	-0.0543525		431	-0.050794	-0.0315316		168	-0.0519464	-0.0864586
1798	1	-0.0469565	-0.0148188		431	-0.0743539	-0.0605173		168	-0.065099	-0.0533643
1798	1	-0.0430208	-0.0386009		431	-0.0293414	-0.0213231		168	-0.047951	0.0156469
1798	1	-0.0714818	-0.0713634		431	-0.0775669	-0.033155		168	-0.0348427	-0.0182094
1798	1	0.0886397	0.257511		431	-0.0373312	-0.0547252		168	-0.0618522	-0.0632953
1798	1	-0.0996285	-0.05324		431	-0.0417634	-0.0101229		168	-0.0112328	0.0161735
1798	1	0.0386838	0.0127798		431	-0.0492063	0.0155789		168	-0.0585843	-0.0187169
1798	1	-0.00386059	0.0142758		431	-0.0313423	-0.0515493		168	-0.063665	-0.0502212
1798	1	-0.0185024	-0.00273211		431	-0.0253091	-0.000910271		168	-0.0542557	-0.0285505
1798	1	-0.0299936	-0.00182089		431	-0.0839193	-0.0349594		168	-0.0502497	-0.0410654
1798	1	-0.0111349	0.0566308		431	-0.0155843	-0.0346924		168	-0.0558679	-0.0531209
1798	1	0.138454	0.0972101		431	-0.0592332	-0.0558662		168	-0.053391	-0.0623223
1798	1	-0.0334547	-0.0311383		431	-0.0387419	0.000973357		168	-0.00813206	-0.0494499
1798	1	0.0229503	0.0515136		431	-0.0410551	-0.0528124		168	0.000805894	0.0978025
1798	1	0.238765	0.331885		431	-0.0192275	0.0305999		168	-0.0399109	-0.069934
1798	1	0.0993776	0.0483109		431	-0.0718579	-0.0590901		168	-0.022952	-0.0425432
1798	1	0.20875	0.295035		431	-0.0552073	-0.0625058		168	-0.0563716	-0.0726368
1798	1	0.0980314	0.0480957		431	-0.0407001	-0.0251648		168	-0.0753076	-0.0871076
1798	1	0.148945	0.227471		431	-0.108804	-0.0776415		168	-0.0534535	-0.0458304
1798	1	0.0712912	0.18571		431	-0.0640928	-0.0463115		168	-0.0771707	-0.0645605
1798	1	0.103332	0.0753216		431	0.0736376	0.0359079		168	-0.0796377	-0.102054
1798	1	0.0594322	0.065257		431	-0.034579	-0.0497854		168	-0.0732463	-0.0791298
1798	1	0.362637	0.448013		431	-0.05494	0.0204778		168	-0.0508107	-0.0348909
1798	1	0.31537	0.457471		431	-0.0509519	-0.0677654		168	-0.0545371	-0.00909604
1798	1	0.213692	0.250312		431	-0.059892	-0.0474237		168	-0.0457476	-0.0847996
1796	1	0.596496	0.394737		431	0.041024	0.045794		168	-0.04403	-0.0384304
1796	1	0.289424	0.330591		431	-0.083436	-0.0693784		168	-0.0486323	-0.0352495
1796	1	0.539156	0.424634		431	-0.0699073	-0.0501016		168	-0.0691648	-0.0629325
1796	1	0.229021	0.216982		431	-0.0234502	-0.0588717		168	-0.0405694	-0.0141428
1796	1	0.11261	0.127541		431	-0.033699	-0.0325822		168	-0.0689245	-0.0703667
1796	1	0.28037	0.123715		431	-0.0451557	-0.0624387		168	-0.0595993	-0.0328285
1796	1	0.360312	0.221416		431	-0.0443876	-0.0240952		168	-0.0599614	-0.0255526
1796	1	0.0947345	0.047453		431	-0.0679029	-0.0862425		168	-0.0907963	-0.118387
1796	1	0.249866	0.334131		431	-0.0650602	-0.0156962		168	-0.0387545	-0.09783
1796	1	0.205701	0.174866		431	-0.0392409	-0.0288053		168	-0.032804	-0.0359179
1796	1	0.13657	0.041618		431	-0.038872	-0.0151133		168	-0.0622966	-0.0595281
1796	1	0.0951395	0.156024		431	-0.067695	-0.0167356		168	0.0907572	0.0820562
1796	1	0.146501	0.038823		431	-0.0255389	-0.00154306		168	-0.083021	-0.067872
1796	1	0.41719	0.397514		431	0.100541	0.0458104		168	-0.0671853	-0.0843991
1796	1	0.0915926	-0.0349494		431	-0.0779066	-0.0490882		168	-0.104579	-0.11013
1796	1	0.11063	0.039416		431	-0.0854984	-0.0659243		168	-0.0564195	-0.0769914
1796	1	-0.118206	-0.103514		431	0.0181303	-0.012563		168	-0.0644699	-0.0118661
1796	1	-0.102391	-0.0994813		431	-0.0298223	-0.0260005		168	-0.0895084	-0.0965989
1796	1	-0.109701	-0.0953619		431	-0.0471733	-0.0411362		168	0.016508	-0.018767
1796	1	-0.0930583	-0.0809949		431	-0.0715212	-0.0259655		168	-0.0657024	-0.103143
1796	1	-0.090548	-0.0728414		431	-0.0345484	-0.0385857		168	-0.0362907	-0.0701575
1796	1	-0.111943	-0.121775		431	-0.0339296	-0.00666211		168	-0.0929765	-0.0806815
1796	1	-0.115935	-0.110576		431	-0.0287342	-0.0270004		168	-0.0922271	-0.0935465
1796	1	-0.0766777	-0.0677921		431	-0.0592227	-0.0021551		168	-0.0639021	-0.0570606
1796	1	-0.0557288	0.077739		431	-0.0619631	-0.0458272		168	-0.0323757	-0.0102709
1796	1	-0.124815	-0.101234		431	-0.0700991	-0.0562243		168	-0.0507848	-0.0671489
1796	1	-0.0508307	-0.0692107		431	-0.0726169	-0.0608757		168	-0.0736545	-0.0989027
1796	1	-0.116983	-0.0610956		431	-0.0683742	-0.0410788		168	-0.0667617	-0.069678
1796	1	-0.130085	-0.0665528		431	-0.0400511	-0.0020127		168	-0.0338237	0.0191003
1796	1	-0.107495	-0.0543838		431	0.0101408	0.066268		168	-0.0240668	-0.00790508
1796	1	-0.081394	-0.0307251		431	-0.0523107	-0.0495425		168	-0.0201585	-0.0367045
1796	1	-0.11006	-0.113441		431	-0.0605714	-0.0531494		168	-0.0613503	-0.0722996
1796	1	-0.0626331	-0.0455294		431	-0.0606303	-0.008048		168	-0.0776948	-0.0587579
1796	1	-0.0922255	-0.0984705		431	-0.0913349	-0.0295672		168	-0.056495	-0.070022
1796	1	-0.0922214	-0.063077		431	-0.00312784	0.00559088		168	-0.0222216	-0.00536771
1796	1	-0.140822	-0.0922986		431	-0.0791794	-0.0463257		168	-0.0394978	0.0495828
1796	1	-0.143157	-0.0879078		431	-0.0771066	-0.0574571		168	-0.0541673	-0.0457684
1796	1	-0.0613671	-0.0725974		431	-0.000538561	-0.0240019		168	0.0871669	0.195554
1796	1	-0.0649872	-0.0481014		431	-0.00902141	0.0713122		168	0.0496764	-0.0314672
1796	1	-0.137437	-0.0819126		431	-0.00157436	0.00435521		168	-0.0320922	0.0765941
1796	1	-0.133668	-0.107669		431	-0.0833275	-0.0736999		168	0.0258308	0.185208
1796	1	-0.153903	-0.0639116		431	-0.0673055	-0.0404061		168	-0.0745237	-0.0935581
1796	1	-0.147024	-0.108747		431	-0.0579081	0.00307494		168	-0.0638093	-0.0876792
1796	1	-0.0456167	0.205757		431	-0.0107111	0.0424716		168	-0.0566896	-0.0888062
1796	1	-0.068377	-0.0661621		431	-0.0158829	-0.00274914		168	-0.0660532	-0.0671911
1796	1	-0.0375727	0.0350864		431	-0.0183602	0.0201059		168	-0.0514498	-0.0206598
1796	1	-0.060196	-0.0805538		431	-0.0579524	-0.0387648		168	-0.0843699	-0.107163
1796	1	-0.0687633	-0.0835489		431	0.0960453	0.0354324		168	-0.0542908	-0.059823
1796	1	-0.0039114	-0.0802138		431	0.0255201794_FOV207096	0.106475		168	-0.0784913	-0.0694284
1796	1	-0.0638834	-0.121009		431	-0.0649728	-0.0400851		168	-0.0403902	-0.0651744
1796	1	-0.10799	-0.0959232		431	-0.0616817	-0.0567118		168	-0.0299579	-0.0468803
1796	1	-0.0685765	-0.0759868		431	-0.032086	0.00306612		168	-0.0841705	-0.0811133
1796	1	0.0327702	-0.0291503		431	-0.0186909	0.025187		168	-0.0675434	-0.0468277
1796	1	-0.0596239	-0.0776701		431	-0.086669	-0.057976		168	-0.0444042	-0.0511597
1796	1	-0.0629759	-0.0355018		431	-0.0733793	-0.0637699		168	-0.0971234	-0.0750947
1796	1	-0.0926317	-0.0857189		431	-0.0325283	-0.0224455		168	-0.0594939	-0.091691
1796	1	-0.0842944	-0.0947039		431	-0.0338365	-0.0379029		168	-0.0547956	-0.0833767
1796	1	-0.0335889	0.00954776		431	-0.039	-0.0208715		168	-0.0720813	-0.114446
1796	1	-0.114365	-0.0708748		431	-0.0280391	0.0546086		168	-0.0388367	-0.0475861
1796	1	-0.0836366	-0.0547591		431	0.118468	0.0364141		168	-0.0549573	0.0185577
1796	1	-0.0665383	-0.079421		431	-0.0429081	-0.0407744		168	-0.028198	0.0459711
1796	1	-0.0333922	-0.039326		431	-0.0357005	0.000363604		168	-0.0497849	-0.01847
1796	1	-0.0737533	-0.084508		431	-0.0324196	-0.0023025		168	-0.07045	-0.0361521
1796	1	-0.00751264	-0.0419515		431	-0.0976712	-0.0724765		168	-0.0545499	-0.0836121
1796	1	-0.0147043	-0.0824239		431	-0.0175531	-0.0145122		168	-0.0585225	-0.0632638
1796	1	-0.0280261	-0.0444155		431	-0.0247555	0.00292231		168	0.247245	0.0539218
1796	1	-0.0662922	0.04906		431	-0.054174	-0.0493402		168	-0.0965688	-0.108083
1796	1	-0.0798764	-0.0895394		431	-0.0079327	0.021483		168	-0.0784113	-0.0909932
1796	1	0.00350462	0.120921		431	-0.080361	-0.0687079		168	-0.0964632	-0.090965
1796	1	-0.0682895	-0.0744135		431	-0.134707	-0.100428		168	-0.0839005	-0.106896
1796	1	-0.0936094	-0.0551739		431	0.0440788	0.0934063		168	-0.0669919	-0.0206544
1796	1	-0.0750642	-0.0678081		431	-0.0448577	-0.0298813		168	-0.0685671	-0.0866741
1796	1	-0.0903993	-0.0640916		431	-0.0481913	-0.0642817		168	-0.0852852	-0.111846
1796	1	0.0373372	0.126516		431	-0.0487953	-0.0516215		168	-0.0763418	-0.061265
1796	1	-0.00252068	0.10735		431	-0.0672222	0.0505328		168	-0.0635778	-0.0968631
1796	1	-0.0862212	-0.0648902		431	-0.0110017	-0.0212169		168	-0.0616416	-0.103909
1796	1	-0.0709789	-0.0780861		431	-0.0480177	-0.00473979		168	0.247245	0.0539218
1796	1	-0.0497389	-0.0300899		431	-0.0383236	-0.0113004		168	-0.0965688	-0.108083
1796	1	0.0295173	0.00444236		431	-0.0321571	0.0414171		168	-0.0784113	-0.0909932
1796	1	-0.0443477	-0.0122539		431	-0.0450532	-0.0413926		168	-0.0964632	-0.090965
1796	1	0.0983276	0.0550278		431	0.0409229	0.0592768		168	-0.0839005	-0.106896
1796	1	-0.0106906	-0.0622441		431	-0.0223904	-0.0379979		168	-0.0669919	-0.0206544
1796	1	-0.068185	-0.0438713		431	-0.0512501	-0.00652339		168	-0.0685671	-0.0866741
1796	1	-0.0543612	-0.0662614		431	-0.0414547	-0.0396315		168	-0.0852852	-0.111846
1796	1	0.137278	0.0385149		431	-0.00837821	0.0607853		168	-0.0763418	-0.061265
1796	1	-0.0378506	-0.0439206		431	-0.0129973	-0.0407916		168	-0.0635778	-0.0968631
1796	1	-0.0335709	-0.0395073		431	-0.0861749	-0.0533487		168	-0.0616416	-0.103909
1796	1	-0.0467932	-0.0447246		431	-0.0533931	-0.00870709		431	0.526083	0.519377
1796	1	-0.103779	-0.0576111		431	-0.0269338	-0.0145081		431	0.208301	0.518111
1796	1	0.0485585	0.0319267		431	-0.0574936	-0.0466607		431	0.177905	0.273769
1796	1	0.111447	0.080708		431	0.0280409	-0.0223588		431	0.123166	0.116917
1796	1	0.0631564	-0.0279779		431	-0.0230591	0.0128665		431	0.164697	0.15477
1796	1	0.0265104	-0.0455641		431	-0.0509521	-0.0344016		431	0.127306	0.155099
1796	1	-0.0560051	-0.0563233		431	-0.0197899	-0.0405855		431	0.114095	0.158978
1796	1	-0.0536706	-0.033089		431	0.00482586	0.0374123		431	0.103077	0.0815848
1796	1	-0.0387963	-0.0462547		431	-0.0842495	-0.0340752		431	-0.0796955	-0.0675698
1796	1	0.0060723	0.0115093		431	-0.0775052	-0.0503815		431	-0.0930602	-0.0712625
1796	1	-0.0183832	-0.0406003		431	-0.0971907	-0.0681415		431	-0.0852623	-0.0900221
1796	1	-0.0867957	-0.0542358		431	-0.091526	-0.0224605		431	-0.0963995	-0.0903125
1796	1	-0.0269597	-0.0442132		431	-0.0215024	-0.0101554		431	-0.0797656	-0.0811364
1796	1	-0.0734016	-0.0597407		431	-0.0196996	0.016004		431	-0.0877663	-0.0979437
1796	1	-0.0581187	0.010788		431	-0.0757414	-0.0700053		431	-0.0682406	-0.0700947
1796	1	-0.0733393	-0.0508843		431	-0.0690106	-0.0498633		431	-0.0875638	-0.0834067
1796	1	0.0852766	0.0121842		431	-0.0468257	-0.015224		431	-0.0573052	-0.0658819
1796	1	-0.0895767	-0.0943934		431	-0.0488655	-0.0114186		431	-0.0601219	-0.0761694
1796	1	-0.022528	-0.0113228		431	-0.040895	-0.0377243		431	-0.0584981	-0.070432
1796	1	-0.0551782	-0.0597672		431	-0.0833483	-0.0656017		431	-0.0498604	-0.0799209
1796	1	-0.0839814	-0.0651706		431	-0.0961222	-0.0621939		431	-0.0806327	-0.0411549
1796	1	-0.0314337	-0.0613847		431	0.032417	0.0540371		431	-0.00208577	0.0548729
1796	1	-0.0495233	-0.0759893		431	-0.00323418	0.0163859		431	-0.0666964	-0.0593884
1796	1	-0.0405837	-0.000209022		431	-0.030195	0.0281926		431	-0.0416196	-0.0805531
1796	1	-0.0533423	-0.0379828		431	-0.0304552	0.00444845		431	-0.0465103	-0.0346399
1796	1	-0.0896884	-0.0933337		431	-0.0568739	-0.0458276		431	-0.0502103	-0.0422738
1796	1	0.0404092	0.0866501		431	-0.0224941	-0.00376871		431	-0.0600998	-0.0323744
1796	1	-0.0754537	-0.0816528		431	-0.0433327	-0.0394271		431	-0.0617661	-0.0926469
1796	1	-2.13503e-05	0.0219231		431	-0.0824364	-0.0252082		431	-0.00476846	-0.0528047
1796	1	-0.0578114	0.0105798		431	-0.0226138	-0.0194253		431	-0.081075	-0.0640208
1796	1	-0.0256288	0.0275937		431	-0.0493925	-0.0163804		431	-0.00921373	-0.0460567
1796	1	-0.0679134	-0.0065429		431	-0.0781504	-0.0533924		431	-0.0568355	-0.0514481
1796	1	-0.108401	-0.0996249		431	-0.0777178	-0.0271774		431	-0.0187109	-0.0144896
1796	1	0.000934892	-0.0371677		431	-0.0203077	-0.0148082		431	-0.00463939	-0.019088
1796	1	-0.0802788	0.0028981		431	-0.0250129	-0.0339322		431	-0.0592454	-0.072012
1796	1	-0.0552776	-0.0674977		431	-0.0197201	0.0635551		431	-0.0880049	-0.0811121
1796	1	-0.0712571	-0.0798201		431	-0.032176	-0.00975564		431	-0.0344071	-0.0459302
1796	1	0.103545	0.0498156		431	-0.0229174	0.112657		431	-0.0805314	-0.0970522
1796	1	0.0663101	0.0903177		431	0.162152	0.133288		431	-0.0598068	-0.0692348
1796	1	0.00929864	0.00499913		431	-0.0525809	-0.0476878		431	-0.0545688	-0.0766233
1796	1	0.0472663	0.0235651		431	0.0127995	0.0163259		431	-0.0594555	-0.0555123
1796	1	-0.0832709	-0.0578772		431	-0.0290635	-0.0531422		431	-0.020211	-0.0280383
1796	1	-0.0375789	0.104297		431	-0.0443095	-0.0324407		431	-0.0431865	-0.0619705
1796	1	-0.0768393	-0.0823079		431	-0.0577185	-0.0296405		431	-0.0702538	-0.0998799
1796	1	-0.100038	-0.10473		431	-0.0401466	-0.0311937		431	-0.0425016	-0.0601849
1796	1	-0.048283	-0.0311374		431	-0.0170608	0.00392815		431	-0.066962	-0.0724138
1796	1	-0.0911906	-0.0505182		431	0.0164507	0.0131344		431	-0.0548839	-0.0139175
1796	1	-0.00186988	-0.0475128		431	-0.0382588	-0.0243436		431	-0.0407991	-0.0654176
1796	1	-0.108346	-0.0787562		431	-0.00471721	0.0293987		431	-0.0504045	-0.0589627
1796	1	0.00890933	-0.0349767		431	0.0107499	0.00877898		431	-0.0591398	-0.0443161
1796	1	-0.00210546	-0.024607		431	-0.0696544	-0.018813		431	-0.0764645	-0.0662745
1796	1	0.0270523	-0.0226932		431	0.0225011	-0.00666069		431	-0.0643721	-0.0715708
1796	1	-0.0144334	0.00614043						431	-0.059872	-0.0499469
1796	1	-0.0170448	0.0191728						431	-0.061648	-0.0658425
1796	1	-0.0348773	0.0121305						431	-0.0318108	-0.0562534
1796	1	0.00146997	-0.027578						431	-0.0327614	-0.0193353
1796	1	-0.0774505	-0.0502433						431	-0.0876542	-0.0838631
1796	1	-0.0847974	-0.09938						431	-0.0496513	-0.0386231
1796	1	-0.100591	-0.0910176						431	-0.0500546	-0.0666925
1796	1	-0.0273824	-0.074758						431	-0.0566643	-0.0496802
1796	1	-0.0141125	0.0597748						431	-0.043314	-0.0591162
1796	1	0.0019795	0.0459137						431	-0.0381205	-0.0640281
1796	1	0.0287537	0.0409955						431	-0.0512251	-0.0716337
1796	1	-0.0663721	-0.0534289						431	0.00490981	-0.0488332
1796	1	-0.0597754	-0.0643157						431	-0.0736737	-0.0735389
1796	1	-0.0348379	-0.0321281						431	-0.0395584	-0.0416269
1796	1	-0.0730204	-0.0879862						431	-0.0197049	-0.0341287
1796	1	-0.0119617	-0.0318902						431	-0.0739645	-0.0799724
1796	1	0.0247478	0.0144929						431	-0.0797543	-0.082971
1796	1	-0.0539075	-0.00937271						431	-0.0246459	-0.0409812
1796	1	-0.0418533	-0.0213428						431	-0.0530153	-0.0667195
1796	1	-0.0191685	-0.0174741						431	-0.0179106	-0.0404212
1796	1	-0.0334534	-0.0153886						431	-0.0511822	-0.0384853
1796	1	0.114941	0.163844						431	-0.05319	-0.00198386
1796	1	0.115907	0.0580003						431	-0.0727778	-0.0785091
1796	1	0.126321	0.00291223						431	-0.046201	-0.0639535
1796	1	0.10258	0.194007						431	-0.0160369	-0.0694803
1796	1	-0.0374408	-0.0289447						431	0.0208669	0.057825
1796	1	-0.0400939	-0.0695215						431	-0.0533175	-0.000340393
1796	1	0.102319	0.0609287						431	-0.0235171	-0.0326274
1796	1	0.0807834	0.101768						431	-0.053586	-0.0383857
1796	1	-0.0214418	-0.0283125						431	-0.0507028	-0.0576973
1796	1	-0.0405496	-0.0389295						431	-0.0431586	-0.0544525
1796	1	-0.0393995	0.0147465						431	-0.0401679	-0.00343111
1796	1	0.044107	0.0184236						431	-0.0136179	0.037682
1796	1	0.0649435	-0.0124679						431	-0.0279925	-0.0690325
1796	1	0.00551186	-0.035221						431	-0.00596975	0.0385606
1796	1	-0.0780584	-0.0294592						431	-0.0499217	-0.0564304
1796	1	-0.116631	-0.091969						431	-0.0336687	-0.026226
1796	1	-0.0804112	-0.0911135						431	0.010953	-0.00429471
1796	1	-0.095958	-0.0915416						431	-0.0346157	-0.0336024
1796	1	-0.0611622	-0.0384305						431	-0.029307	-0.0367487
1796	1	-0.0778432	-0.0326964						431	-0.00350058	-0.0205833
1796	1	-0.0736178	0.00793826						431	-0.0106867	-0.0174289
1796	1	-0.0734449	-0.048317						431	-0.0395803	-0.051448
1796	1	-0.101054	-0.0789625						431	-0.0194673	-0.0239136
1796	1	-0.11186	-0.0926273						431	-0.0281912	-0.0218429
1796	1	-0.0754816	-0.0565213						431	-0.0703748	-0.0471529
1796	1	-0.0431989	-0.0111145						431	0.0275968	-0.0283112
1796	1	-0.0794699	-0.0364822						431	-0.048326	-0.0295455
1796	1	-0.0480837	-0.0653355						431	0.017775	-0.0134708
1796	1	-0.0771988	-0.0593403						431	-0.0433166	-0.0432115
1796	1	-0.0644838	-0.0190755						431	-0.00613788	-0.0183198
1796	1	-0.0375201	0.00576671						431	-0.0343107	-0.0348883
1796	1	0.0122585	0.0317307						431	-0.0307356	-0.0574214
1796	1	-0.140394	-0.0933085						431	-0.0456999	-0.0227393
1796	1	-0.0769092	-0.0419616						431	-0.00701716	-0.0040003
1796	1	-0.11371	-0.0853628						431	-0.0491022	-0.024801
1796	1	-0.0758207	-0.0619744						431	-0.00622669	0.00926412
1796	1	-0.0979836	-0.0897333						431	-0.0488769	-0.0795526
1796	1	-0.0993078	-0.0657983						431	-0.0211325	-0.0351358
1796	1	-0.0637427	-0.0705504						431	-0.0448634	-0.0197216
1796	1	-0.111838	-0.0955315						431	-0.0721118	-0.0729289
1796	1	-0.069715	-0.0495662						431	-0.0285419	-0.0278939
1796	1	-0.121732	-0.0931888						431	-0.00880004	0.0309416
1796	1	-0.0915735	-0.0612051						431	-0.0417225	-0.028052
1796	1	-0.090987	-0.0264541						431	-0.0602127	-0.040773
1796	1	-0.0620658	-0.0768794						431	-0.0882437	-0.0615197
1796	1	-0.108845	-0.0755593						431	-0.0303718	-0.0360214
1796	1	-0.14644	-0.0701123						431	-0.0225328	-0.0417189
1796	1	-0.127879	-0.115295						431	-0.0778036	-0.068197
1796	1	-0.119328	-0.0319232						431	-0.0462574	-0.0375652
1796	1	-0.133026	-0.0820708						431	0.0166523	-0.0202301
1796	1	-0.0948461	-0.0994233						431	-0.0716903	-0.0924362
1796	1	-0.128863	-0.108021						431	-0.00866043	-0.0516563
1796	1	-0.0858243	-0.0771101						431	0.0526954	0.00431558
1796	1	-0.0351575	0.0838606						431	-0.035935	-0.0092829
1796	1	-0.0130531	-0.0230918						431	-0.021334	-0.0381966
1796	1	-0.0841309	-0.0299829						431	-0.0601165	-0.0883558
1796	1	-0.050638	-0.0312495						431	-0.0756731	-0.0941602
1796	1	0.00933542	0.293523						431	-0.0561478	-0.0558754
1796	1	-0.0360911	0.035795						431	-0.0397395	-0.0320286
1796	1	0.133386	0.256337						431	-0.0593216	-0.0176634
1796	1	-0.0346795	-0.0144229						431	-0.0577471	-0.0699737
1796	1	-0.0886892	0.0519479						431	-0.0203056	-0.0416441
1796	1	-0.0377733	0.0443362						431	-0.0484951	-0.0186559
1796	1	0.0914455	-0.0303684						431	0.0299506	0.0452497
1796	1	0.00770305	0.0558125						431	-0.0293157	-0.0423706
1796	1	0.03435	0.0584999						431	-0.0557435	-0.0578198
1796	1	-0.00684275	0.00840398						431	-0.0476956	-0.023523
1796	1	0.0686347	0.208855						431	-0.0351781	0.00348677
1796	1	-0.011104	0.0992702						431	-0.0210971	-0.0282956
1796	1	0.00436286	-0.0403137						431	0.127798	0.156322
1796	1	0.0131398	-0.0315776						431	-0.0660323	-0.0431366
1796	1	0.0563553	0.0292683						431	-0.0376022	-0.0410967
1796	1	-0.042997	-0.00742371						431	0.0193847	-0.0268966
1796	1	-0.0306984	-0.00939665						431	0.0304803	-0.0173647
1796	1	-0.0278804	0.00718589						431	-0.0488178	-0.0348243
1796	1	0.00480719	0.0191666						431	0.0362576	-0.000935478
1796	1	-0.0182014	0.0435996						431	0.0143603	-0.0417604
1796	1	0.0645432	0.0431039						431	0.00688727	0.0455085
1796	1	0.00916362	-0.0121524						431	0.0628544	0.0125749
1796	1	-0.0398903	0.0606355						431	0.00521445	0.0082766
1796	1	-0.110421	-0.147379						431	-0.0283801	-0.0724056
1796	1	-0.0775186	-0.070093						431	0.0282512	0.0390241
1796	1	-0.0667341	-0.0868323						431	-0.0633285	-0.0517939
1796	1	-0.100789	-0.092853						431	-0.0879837	-0.0771393
1796	1	-0.0847222	-0.0733551						431	-0.0692787	-0.0678685
1796	1	-0.0470375	-0.0623902						431	-0.0669655	-0.0616189
1796	1	-0.115003	-0.0908496						431	-0.103029	-0.043292
1796	1	-0.0409507	-0.0505134						431	-0.0681084	-0.0798121
1796	1	-0.0656166	-0.0868757						431	-0.0500508	-0.0531479
1796	1	-0.0892082	-0.0926565						431	0.0150532	-0.0132465
1796	1	-0.0202166	-0.0758665						431	-0.0458718	-0.0545933
1796	1	-0.0757517	-0.11356						431	-0.0740318	-0.0447984
1796	1	-0.110634	-0.11331						431	-0.0621546	-0.0689021
1796	1	-0.025217	-0.0718244						431	-0.0715928	-0.0555657
1796	1	-0.0808744	-0.103877						431	-0.0541771	-0.0267819
1796	1	-0.0931183	-0.0758075						431	-0.0628235	-0.0396024
1796	1	-0.109412	-0.0849782						431	-0.0679694	-0.0749838
1796	1	-0.0899202	-0.0888367						431	-0.0736415	-0.0738058
1796	1	-0.0194122	-0.0183314						431	-0.0747262	-0.0748503
1796	1	-0.013527	-0.0507532						431	-0.0544545	0.0175214
1796	1	-0.0664267	-0.0775025						431	-0.068165	-0.06992
1796	1	-0.0525645	-0.0704855						431	-0.0838556	-0.0884497
1796	1	-0.00556002	0.00451677						431	-0.103948	-0.0862932
1796	1	-0.0912018	-0.0646267						431	-0.0353601	-0.0174926
1796	1	-0.112558	-0.125536						431	-0.0477812	-0.0252028
1796	1	0.0118057	-0.0100342						431	-0.0555599	-0.0540998
1796	1	-0.0626967	-0.0601796						431	-0.0483024	-0.00805338
1796	1	-0.0128049	-0.0489579						431	-0.0315637	-0.0494837
1796	1	-0.0987473	-0.0356075						431	-0.0828269	-0.0694805
1796	1	0.279091	0.105853						431	-0.035567	-0.00958968
1796	1	-0.0556335	0.0815103						431	-0.0748485	-0.0258478
1796	1	0.043814	0.0570295						431	-0.0860681	-0.0804026
1796	1	-0.115783	-0.106539						431	-0.0652386	-0.0700803
1796	1	-0.0173165	0.0345083						431	-0.0517318	-0.058937
1796	1	0.121511	0.0755207						431	-0.032498	-0.0396251
1796	1	-0.0796667	-0.0736308						431	-0.0566067	-0.0626332
1796	2	0.444523	0.573866						431	-0.0443336	-0.0629698
1796	2	0.572254	0.569179						431	-0.0662903	-0.0708122
1796	2	0.556907	0.545061						431	-0.0251216	-0.0568175
1796	2	0.0317208	0.151305						431	-0.0448264	-0.0322596
1796	2	0.295866	0.247495						431	-0.0375287	-0.0768013
1796	2	0.308288	0.385767						431	-0.0820509	-0.0612136
1796	2	0.0850187	0.188193						431	0.0454224	0.173564
1796	2	-0.00130685	0.0902755						431	0.00445263	0.091761
1796	2	-0.0763774	-0.0649079						431	-0.0148703	0.00358186
1796	2	-0.12941	-0.103508						431	-0.0806144	-0.0593708
1796	2	-0.0937573	-0.0755641						431	-0.044355	0.008281
1796	2	-0.072818	-0.0882202						431	0.0313071	0.0282378
1796	2	-0.0129416	-0.0629911						431	-0.00704477	-0.0132628
1796	2	-0.126206	-0.121369						431	0.0161543	0.0641831
1796	2	-0.0844492	-0.0834464						431	0.0415468	0.167517
1796	2	-0.050822	-0.0450312						431	-0.048007	-0.012903
1796	2	0.0383461	0.23336						431	0.0490777	0.0745951
1796	2	-0.0859409	-0.0602107						431	0.0855019	0.139696
1796	2	-0.100733	-0.079494						431	-0.036451	0.0191861
1796	2	-0.11791	-0.0525536						431	-0.00556928	0.0447637
1796	2	-0.08944	-0.0728401						431	-0.0251055	-0.0269642
1796	2	-0.0748555	-0.0466114						431	-0.0596083	-0.0454284
1796	2	-0.0737196	-0.0507029						431	0.0284092	0.0536094
1796	2	-0.0632076	-0.0503283						431	-0.0464834	-0.0280979
1796	2	-0.0874562	-0.0672391						431	-0.00721786	0.000570536
1796	2	-0.057266	0.174213						431	0.00120912	0.00166487
1796	2	-0.0959955	-0.0765817						431	-0.0709862	-0.0931461
1796	2	-0.0709784	-0.0557371						431	-0.0788891	-0.0759288
1796	2	-0.0157322	-0.0594063						431	-0.0814348	-0.0811621
1796	2	-0.0781478	-0.081683						431	-0.0682724	-0.0733631
1796	2	-0.11345	-0.070858						431	-0.0494638	-0.055366
1796	2	-0.102964	-0.086647						431	-0.0480358	-0.0706546
1796	2	-0.0574582	0.0397769						431	-0.0585568	-0.0807636
1796	2	-0.0725937	-0.0512625						431	-0.0590719	-0.0753412
1796	2	0.0433179	0.124782						431	-0.0767381	-0.0858446
1796	2	-0.093168	-0.0748709						431	-0.030985	-0.0465304
1796	2	-0.0875508	-0.0584216						431	-0.0688759	-0.0554946
1796	2	-0.0981405	-0.0653924						431	-0.0616154	-0.0428801
1796	2	-0.0735031	-0.0155632						431	-0.0397781	-0.0557731
1796	2	-0.0196514	-0.0585608						431	-0.0621789	-0.066153
1796	2	-0.0818633	-0.0301926						431	-0.0850213	-0.0524529
1796	2	-0.0462045	-0.0442224						431	-0.0827085	-0.0793518
1796	2	-0.0448877	-0.0425489						431	-0.111574	-0.135229
1796	2	-0.0772974	-0.0537324						431	0.0577991	0.0180054
1796	2	-0.0408997	-0.0172325						431	-0.111574	-0.135229
1796	2	-0.0740421	-0.0245244						431	0.0577991	0.0180054
1796	2	-0.0469781	-0.0557186
1796	2	-0.0799642	-0.0572877
1796	2	-0.0715865	-0.0794249
1796	2	0.0582609	0.06783
1796	2	-0.0674418	-0.0751072
1796	2	-0.108519	-0.0333694
1796	2	-0.0939076	-0.0676421
1796	2	-0.0634995	-0.033913
1796	2	-0.0429514	-0.0609631
1796	2	-0.0324601	-0.080036
1796	2	-0.0927204	-0.0758403
1796	2	-0.0786909	-0.0482973
1796	2	-0.0699641	-0.073463
1796	2	-0.0252743	-0.0631594
1796	2	-0.0682979	-0.0551624
1796	2	-0.117834	-0.110307
1796	2	-0.0417272	0.154849
1796	2	0.165945	0.0433329
1796	2	-0.0718695	-0.0801886
1796	2	-0.0598578	-0.0585419
1796	2	-0.0387868	-0.071328
1796	2	-0.0604868	-0.0722134
1796	2	-0.0402775	-0.0603438
1796	2	-0.0907758	-0.0752448
1796	2	-0.0701737	-0.0657445
1796	2	-0.0475929	0.0312976
1796	2	-0.0907461	-0.0686065
1796	2	-0.0923609	-0.0603271
1796	2	-0.0587776	-0.0364343
1796	2	-0.073301	-0.0471508
1796	2	-0.0463849	-0.0148223
1796	2	0.0338038	-0.000172579
1796	2	-0.040315	-0.0291295
1796	2	0.0370917	0.103356
1796	2	0.0128273	-0.0407533
1796	2	-0.0131589	-0.0625677
1796	2	0.168736	0.134041
1796	2	-0.0914901	-0.0660183
1796	2	-0.0011791	-0.00933663
1796	2	-0.0907145	-0.0666849
1796	2	0.00960519	-0.0201801
1796	2	0.0502112	0.0965681
1796	2	-0.0238995	-0.039756
1796	2	0.0281107	0.0280469
1796	2	0.0369091	0.0503171
1796	2	-0.0748537	-0.0614961
1796	2	-0.0498958	-0.0427101
1796	2	-0.0999007	-0.0924238
1796	2	-0.0266397	-0.0706968
1796	2	-0.0254904	-0.0346023
1796	2	-0.0633153	-0.0373338
1796	2	-0.115575	-0.0849286
1796	2	0.0197247	0.028674
1796	2	-0.00486594	0.0149766
1796	2	0.0334685	0.0619267
1796	2	-0.0735481	-0.0396308
1796	2	0.000592802	0.00418734
1796	2	0.00442834	-0.0249934
1796	2	-0.015619	-0.046221
1796	2	-0.0478457	-0.0752895
1796	2	-0.0167962	-0.0156533
1796	2	-0.0411738	-0.0351552
1796	2	-0.0597227	-0.0743015
1796	2	0.0942092	0.199425
1796	2	0.129776	0.0837734
1796	2	0.0627552	0.0513617
1796	2	0.0300609	0.0465803
1796	2	0.0442885	-0.0416712
1796	2	-0.125392	-0.119738
1796	2	-0.0732144	-0.0658136
1796	2	-0.0997011	-0.0358776
1796	2	-0.0903491	-0.0737955
1796	2	-0.0699688	-0.075711
1796	2	-0.0605994	-0.0369841
1796	2	-0.101321	-0.0958351
1796	2	-0.0715775	-0.0574462
1796	2	-0.0173704	-0.0138216
1796	2	-0.0865906	-0.0659024
1796	2	0.0136088	0.0902086
1796	2	0.117069	0.183562
1796	2	-0.00207459	0.0923325
1796	2	0.0602785	0.0452471
1796	2	0.0836029	0.180825
1796	2	-0.0471009	-0.0241756
1796	2	-0.137044	-0.10052
1796	2	-0.108225	-0.0428988
1796	2	-0.0518756	-0.0772827
1796	2	-0.0350284	-0.0729822
1796	2	-0.0945207	-0.0816953
1796	2	-0.0538207	0.0701655
1796	2	-0.108271	-0.0915851
1796	2	-0.118057	-0.0806193
1796	2	0.0178955	-0.0576483
1796	2	-0.035019	-0.0523995
1796	2	-0.0136571	-0.00992121
1796	2	-0.097557	-0.0904408
1796	2	-0.0855854	-0.0875669
1796	2	-0.0648133	-0.0832753
1796	2	-0.0833525	-0.0889342
1796	2	-0.0989893	-0.0815766
1796	2	-0.0932493	-0.0827952
1796	2	-0.109501	-0.114571
1796	2	-0.0980835	-0.07621
1796	2	-0.00513862	0.0223808
1796	2	-0.0548053	-0.0534032
1796	2	0.0159353	0.0662911
1796	2	-0.0214645	-0.0526598
1796	2	2.90927e-05	-0.00132443
1796	2	0.346754	0.452559
1796	2	0.23712	0.127574
1796	2	0.112654	0.113157
1796	2	-0.123289	-0.087905
1796	2	-0.115811	-0.111565
1796	2	0.0588857	0.227586

## Sheet: Fig. 2i
Ringer's solution		Whisk. mov.				ACh R	Whisk. mov.				NE R	Whisk. mov.				NMDA R	Whisk. mov.				NMDA + AMPA (GLUT) R	Whisk. mov.
		R2	R2	R2			R2	R2	R2			R2	R2	R2			R2	R2	R2			R2	R2	R2
Animal	FOV	Within	Across	Across/within		Animal	Within	Across	Across/within		Animal	Within	Across	Across/within		Animal	Within	Across	Across/within		Animal	Within	Across	Across/within
1794	1	0.740039	0.652998	0.882383		886	0.462163	0.502499	1.08728		886	0.613258	0.644495	1.05094		168	0.735227	0.13859	0.1885		886	0.769666	0.00892502	0.011596
1798	1	0.633453	0.495481	0.782191		1462	0.706378	0.317224	0.449085		1462	0.685073	0.509937	0.744354		1462	0.515706	-0.0119783	-0.023227		168	0.735227	-3.26421	-4.43973
1794	2	0.805728	0.527087	0.654175		98	0.42609	0.253993	0.596101		16	0.675997	0.446968	0.661199		426	0.430095	0.0681799	0.158523		1462	0.515706	-3.03993	-5.89469
1796	1	0.592805	0.428898	0.723506		168	0.6144	0.399289	0.649884		431	0.35507	0.401577	1.13098		431	0.54778	0.0133641	0.0243968		426	0.430095	-21.9507	-51.0368
1796	2	0.636462	0.583693	0.91709		431	0.562904	0.348087	0.618377		1799	0.594936	0.359783	0.604742		1794	0.711467	-0.0836626	-0.117592		431	0.54778	-37.1477	-67.8151
				Fig. 2i		1794	0.602148	0.38134	0.633299		1794	0.698798	0.739047	1.0576					Fig. 2i		1794	0.711467	-2.54321	-3.57459
									Fig. 2i					Fig. 2i										Fig. 2i
