# Supplementary material for: Brain-wide presynaptic networks of functionally distinct cortical neurons
Source: Nature. 2025 Feb 26;641(8061):162–72. doi: 10.1038/s41586-025-08631-w (PMC12043506; doi:10.1038/s41586-025-08631-w)
Supplement: Supplementary file 5 — Source Data Fig. 3 [file 41586_2025_8631_MOESM5_ESM.xlsx]

## Sheet: Fig. 3d-i
							Fig. 3h						Fig. 3i
		Fig. 3d	Fig. 3e-f	Fig. 3f	Fig. 3g		wS1 glutamatergic cells, Fraction of wS1 cells (%)						wS1 GABAergic cells, Fraction of wS1 cells (%)
Animal	Group	Modulation	Total cell counts	wS1 cell counts	wS1, Fraction of total cells (%)		L1	L2/3	L4	L5	L6		L1	L2/3	L4	L5	L6
594	Uncorr.	-0.239925	137	114	83.2117		-	NaN	NaN	NaN	NaN		NaN	NaN	NaN	NaN
175	Uncorr.	0.0936675	594	465	78.2828		-	33.5484	26.6667	24.5161	3.65591		3.01075	5.80645	1.50538	1.29032	0
Ana08	Uncorr.	-0.00840131	178	143	80.3371		-	17.4825	23.7762	39.8601	1.3986		2.0979	11.8881	2.0979	1.3986	0
Ana06	Uncorr.	-0.0160276	135	108	80		-	19.4444	25	32.4074	0		1.85185	16.6667	1.85185	2.77778	0
Ana17	Uncorr.	-0.0159999	280	187	66.7857		-	20.8556	31.016	33.1551	3.20856		0	10.1604	0.534759	1.06952	0
AnaStar01	Uncorr.	-0.00853284	482	405	84.0249		-	44.6914	29.1358	18.7654	1.23457		0.493827	5.4321	0	0.246914	0
491	Uncorr.	-0.0252331	525	439	83.619		-	28.0182	25.9681	36.4465	2.73349		0.683371	4.55581	0.455581	0.911162	0.22779
501	Uncorr.	0.0017104	1007	789	78.3515		-	26.8695	20.4056	39.924	4.43599		1.14068	4.81622	0.887199	1.52091	0
872b	Uncorr.	-0.00174381	248	204	82.2581		-	29.4118	16.1765	24.0196	1.47059		0.980392	24.0196	1.96078	1.96078	0
864	Uncorr.	0.0339495	2038	1431	70.2159		-	29.7694	28.1621	28.232	4.40252		0.768693	5.38085	0.978337	2.09644	0.209644
873	Uncorr.	-0.0383346	177	153	86.4407		-	35.9477	25.4902	23.5294	0.653595		0	7.84314	5.88235	0.653595	0
916	Corr.	0.601376	255	195	76.4706		-	29.7436	22.5641	30.2564	4.10256		0	6.15385	4.10256	3.07692	0
927	Corr.	0.564621	250	197	78.8		-	39.0863	25.8883	27.4112	3.04569		0	2.03046	0.507614	2.03046	0
872a	Corr.	0.477949	660	530	80.303		-	28.6792	24.3396	26.4151	3.77358		0.377358	11.5094	1.88679	3.01887	0
885	Corr.	0.399629	493	397	80.5274		-	30.7305	16.3728	32.9975	4.03023		1.00756	10.3275	1.76322	2.77078	0
888	Corr.	0.37008	148	124	83.7838		-	48.3871	13.7097	27.4194	4.03226		0	3.22581	0	1.6129	0
874a	Corr.	0.22036	2354	1888	80.2039		-	34.322	26.9068	27.7542	4.97881		0.476695	3.33686	0.476695	1.64195	0.105932
580	Corr.	0.492548	259	220	84.9421		-	40.9091	17.2727	24.0909	2.27273		0	11.3636	2.72727	1.36364	0
874b	Corr.	0.587016	437	388	88.7872		-	27.0619	28.6082	25.5155	1.80412		0.257732	11.8557	3.35052	1.54639	0
955	Corr.	0.537006	767	631	82.2686		-	35.6577	30.9033	21.3946	4.12044		1.58479	4.27892	0.316957	1.42631	0.316957
1444	Corr.	0.434545	349	278	79.6562		-	42.8058	29.1367	21.5827	1.79856		0.719424	3.23741	0.359712	0.359712	0
1490	Corr.	0.26486	2727	2008	73.634		-	28.5359	32.9183	30.5279	4.58167		0.249004	1.69323	0.547809	0.747012	0.199203

## Sheet: Fig. 3j_GROUPS
Animal	Group		Data for each animal provided is provided in individual datasheets.
175	Uncorr.
Ana08	Uncorr.
Ana06	Uncorr.		Cortical layer	wS1 glutamatergic presynaptic cell markers	wS1 GABAergic presynaptic cell markers
Ana17	Uncorr.		L1	-	Layer I
AnaStar01	Uncorr.		L2/3	Layer II/III	GABA-II/III
491	Uncorr.		L4	Layer IV	GABA-IV
501	Uncorr.		L5	Layer V	GABA-V
872b	Uncorr.		L6	Layer VI	GABA-VI
864	Uncorr.
873	Uncorr.
916	Corr.
927	Corr.
872a	Corr.
885	Corr.
888	Corr.
874a	Corr.
580	Corr.
874b	Corr.
955	Corr.
1444	Corr.
1490	Corr.

## Sheet: Fig. 3j_U_175
			Brain tissue				Allen Mouse Common Coordinate Framework			Fine registration rotation						Horizontal laminar projection
	index	marker	x	y	z	d	atlas_x	atlas_y	atlas_z	rx	ry	rz	px	py	pz	ppx	ppy	ppz
54	853	Layer II/III	2435.13	-1764.55	-3180	5.48	2538.32	1448.86	5700.77	2413.5	1725.33	5504.92	2469.23	1816.06	5539.21	339.792	749.074	-11.9914
55	854	Layer II/III	2710.77	-1916.37	-3240	4.03	2882.75	1594.89	5817.84	2756.31	1871.39	5625.89	2649.47	1697.45	5560.14	500.571	625.641	-11.6824
56	855	Layer II/III	2844.86	-1861.94	-3480	1.21	3030.29	1376.19	6012.12	2901.43	1653.01	5822.04	2816.85	1515.31	5769.99	579.762	329.556	-8.58446
57	856	Layer II/III	2341	-2111.82	-3540	7.48	2385.99	1742.92	6102.54	2256.45	2019.62	5904.31	2171.25	1880.91	5851.88	-53.9224	622.224	-7.37549
58	857	Layer II/III	2505.66	-1962.12	-3540	7.48	2539.68	1532.25	6086.61	2410.24	1809.06	5890.45	2374.07	1750.17	5868.19	129.67	490.227	-7.13475
59	858	Layer II/III	2602.96	-1827.4	-3540	7.48	2627.96	1341.25	6072.05	2498.63	1618.15	5877.14	2519.69	1652.43	5890.1	257.735	385.721	-6.81119
60	859	Layer II/III	2709.89	-1906.52	-3540	7.48	2737.69	1454.77	6080.63	2608.19	1731.61	5886.92	2554.72	1644.56	5854.01	303.771	400	-7.34399
61	860	Layer II/III	2661.77	-1902.25	-3600	7.48	2773.25	1315.52	6227.97	2641.96	1592.59	6034.73	2613.71	1546.59	6017.35	298.762	210.483	-4.93275
62	861	Layer II/III	2713.09	-1860.55	-3600	7.48	2828.16	1262.84	6224.64	2696.88	1539.94	6032.12	2676.67	1507.04	6019.68	356.76	172.107	-4.89829
63	862	Layer II/III	2000.1	-2048.53	-3660	6.56	2037	1762.65	6433.53	1903.72	2039.67	6230.89	1848.08	1949.09	6196.66	-483.008	479.24	-2.28561
64	863	Layer II/III	2813.66	-1788.9	-3660	6.56	2892.52	1406.39	6408.05	2759	1683.59	6216.04	2637.24	1485.36	6141.11	275.179	79.0348	-3.10568
65	864	Layer II/III	2379.79	-1999.9	-3720	4.97	2424	1456.77	6325.42	2291.77	1733.86	6127.8	2279.13	1713.29	6120.02	-51.8228	304.754	-3.41695
66	865	Layer II/III	2598.44	-1933.17	-3720	4.97	2653.08	1378.87	6316	2520.82	1655.99	6121.2	2483.8	1595.74	6098.43	147.461	207.809	-3.73574
67	866	Layer II/III	2609.08	-1896.96	-3720	4.97	2663.45	1328.39	6314.56	2531.2	1605.54	6119.94	2512.19	1574.59	6108.24	170.38	182.159	-3.59085
68	867	Layer II/III	2688.59	-1873.54	-3720	4.97	2746.77	1302.13	6311.26	2614.5	1579.29	6117.67	2585.77	1532.51	6099.99	242.209	147.774	-3.71274
69	868	Layer II/III	2743.25	-1835.2	-3720	4.97	2803.62	1252.78	6308.34	2671.35	1529.97	6115.48	2648.77	1493.21	6101.59	300.518	110.072	-3.68912
70	869	Layer II/III	2783.72	-1767.06	-3720	4.97	2844.82	1159.99	6304.97	2712.57	1437.22	6112.7	2717.66	1445.51	6115.83	359.665	56.9436	-3.4788
71	870	Layer II/III	2165.29	-1921.01	-3780	7.09	2191	1409.11	6359.46	2058.5	1686.26	6159.07	2118.22	1783.48	6195.82	-230.163	324.919	-2.29795
72	871	Layer II/III	2400.13	-1863.32	-3780	7.09	2439.59	1329.47	6356.07	2306.98	1606.66	6158.74	2337.24	1655.92	6177.36	-18.6219	216.746	-2.57042
73	872	Layer II/III	2449.73	-1818.78	-3780	7.09	2489.48	1265.66	6353.27	2356.87	1542.88	6156.6	2400.84	1614.47	6183.67	38.5168	174.218	-2.47738
74	873	Layer II/III	2657.24	-1775.25	-3780	7.09	2706.18	1212.41	6351.1	2573.46	1489.66	6157.09	2585.11	1508.63	6164.25	217.922	86.9088	-2.76394
75	874	Layer II/III	2736.19	-1781.32	-3780	7.09	2789.48	1226.49	6352.02	2656.7	1503.73	6158.99	2641.71	1479.34	6149.77	276.17	68.2144	-2.97783
76	875	Layer II/III	2714.93	-1838.01	-3780	7.09	2770.41	1308.14	6355.99	2637.59	1585.34	6162.65	2593.81	1514.07	6135.71	236.573	109.116	-3.1854
77	876	Layer II/III	2676.47	-1829.91	-3780	7.09	2729.7	1293.81	6355.08	2596.92	1571.02	6161.26	2569.23	1525.95	6144.23	210.457	115.11	-3.05961
78	877	Layer II/III	2694.69	-1865.34	-3780	7.09	2750.67	1347	6357.84	2617.84	1624.18	6164.22	2563.03	1534.95	6130.49	209.719	131.762	-3.26241
79	878	Layer II/III	2587.39	-1932.15	-3780	7.09	2641.54	1439.26	6361.91	2508.73	1716.39	6166.89	2443.34	1609.93	6126.64	99.2401	204.158	-3.31921
80	879	Layer II/III	2880.94	-1818.78	-3780	7.09	2942.23	1292.07	6356.33	2809.3	1569.28	6165.06	2729.03	1438.6	6115.66	370.356	50.5777	-3.48132
81	880	Layer II/III	2552.13	-1744.64	-3840	7.58	2636.07	1064.31	6388.18	2502.95	1341.68	6193.45	2586.34	1477.44	6244.77	189.418	9.47988	-1.57534
82	881	Layer II/III	2551.05	-1755.46	-3840	7.58	2635.66	1079.15	6389.57	2502.52	1356.51	6194.82	2579.81	1482.35	6242.38	184.198	15.4959	-1.61052
83	882	Layer II/III	2611.65	-1804.16	-3840	7.58	2699.31	1151.84	6397.04	2566.04	1429.17	6202.98	2596.97	1479.51	6222	207.738	25.0676	-1.91138
84	883	Layer II/III	2706.88	-1850.69	-3840	7.58	2796.13	1224.84	6405.78	2662.7	1502.14	6212.8	2638.65	1462.99	6198	255.546	24.0116	-2.26581
85	884	Layer II/III	2976.35	-1776.02	-3840	7.58	3063.85	1149.59	6400.27	2930.32	1426.93	6210.57	2870.58	1329.67	6173.81	481.265	-86.1139	-2.62287
86	885	Layer II/III	2517.5	-1808.49	-3840	7.58	2605.14	1149.46	6396.07	2471.94	1426.79	6200.88	2527.5	1517.24	6235.07	137.99	52.503	-1.71849
87	886	Layer II/III	2413.61	-1832.29	-3840	7.58	2502.29	1173.84	6397.59	2369.14	1451.16	6201.14	2440.33	1567.05	6244.95	52.8577	93.144	-1.57263
88	887	Layer II/III	2420.1	-1848.53	-3840	7.58	2509.91	1196.85	6399.76	2376.73	1474.16	6203.38	2436.4	1571.3	6240.1	50.9715	100.023	-1.64425
89	888	Layer II/III	2397.38	-1880.99	-3840	7.58	2489.25	1240.08	6403.57	2356.04	1517.37	6206.9	2402.85	1593.57	6235.7	21.2247	123.48	-1.70918
90	889	Layer II/III	2364.91	-1947.01	-3840	7.58	2460.8	1329.26	6411.61	2327.51	1606.5	6214.5	2344.22	1633.71	6224.78	-29.5599	167.547	-1.87035
91	890	Layer II/III	2355.17	-1983.8	-3840	7.58	2453.09	1379.66	6416.33	2319.75	1656.88	6219.07	2317.33	1652.95	6217.59	-52.0458	189.845	-1.97659
92	891	Layer II/III	2319.46	-2053.06	-3840	7.58	2420.96	1473.33	6424.91	2287.54	1750.51	6227.17	2254.05	1695.99	6206.56	-107.145	236.69	-2.13937
93	892	Layer II/III	2371.4	-2021.68	-3840	7.58	2470.98	1433.47	6421.95	2337.56	1710.67	6224.85	2308.11	1662.72	6206.73	-56.6687	205.491	-2.13693
94	893	Layer II/III	2468.8	-1932.94	-3840	7.58	2563.33	1317.76	6412.05	2429.97	1595.01	6216.18	2425.64	1587.96	6213.51	50.7023	131.536	-2.03672
95	894	Layer II/III	2280.5	-1949.17	-3840	7.58	2376.53	1326.27	6410.18	2243.31	1603.51	6212.06	2282.5	1667.31	6236.18	-91.4568	192.128	-1.7021
96	895	Layer II/III	2292.4	-1891.82	-3840	7.58	2384.54	1247.43	6403.2	2251.4	1524.71	6205.26	2321.46	1638.77	6248.38	-59.5278	158.133	-1.52202
97	896	Layer II/III	2371.4	-1824.72	-3840	7.58	2459.21	1160.09	6396.07	2326.11	1437.41	6199.12	2413.84	1580.24	6253.11	25.0875	100.581	-1.45218
98	897	Layer II/III	2254.53	-1879.91	-3840	7.58	2345.4	1228.33	6401.22	2212.31	1505.62	6202.84	2300.15	1648.64	6256.9	-82.5809	162.249	-1.39628
99	898	Layer II/III	2472.05	-1993.54	-3840	7.58	2569.13	1402.14	6420.73	2435.66	1679.35	6224.84	2394.52	1612.37	6199.52	26.7634	162.744	-2.24334
100	899	Layer II/III	2494.77	-1976.23	-3840	7.58	2590.85	1379.94	6418.86	2457.39	1657.16	6223.25	2420.06	1596.39	6200.28	50.3621	147.35	-2.2321
101	900	Layer II/III	2544.55	-1953.5	-3840	7.58	2639.06	1352.53	6416.92	2505.59	1629.77	6221.92	2467.57	1567.87	6198.52	95.426	121.744	-2.25806
102	901	Layer II/III	2562.95	-1926.45	-3840	7.58	2656.22	1316.59	6413.46	2522.79	1593.84	6218.7	2495.5	1549.43	6201.91	120.286	102.473	-2.20796
103	902	Layer II/III	2612.46	-1959.79	-3840	8.35	2706.05	1367.12	6419.78	2572.51	1644.35	6225.57	2511.43	1544.92	6187.98	140.307	106.608	-2.4137
104	903	Layer II/III	2748.38	-1896.6	-3840	8.35	2838.31	1292.07	6413.93	2704.76	1569.34	6221.38	2641.8	1466.85	6182.64	264.15	36.8347	-2.49252
105	904	Layer II/III	2432.06	-1808.41	-3900	5.18	2468.89	1202.25	6427.38	2335.41	1479.58	6230.48	2399	1583.11	6269.62	5.13638	93.3668	-1.20844
106	905	Layer II/III	2489.05	-1782.5	-3900	5.18	2525.5	1165.12	6428.51	2391.97	1442.47	6232.33	2456.23	1547.1	6271.88	57.809	58.3488	-1.17508
107	906	Layer II/III	2497.93	-1816.55	-3900	5.18	2537.29	1213.28	6431.52	2403.71	1490.61	6235.43	2445.14	1558.06	6260.93	51.4739	75.1563	-1.33679
108	907	Layer II/III	2423.91	-1796.56	-3900	5.18	2459.52	1185.52	6426.08	2326.06	1462.86	6229.09	2398.94	1581.52	6273.94	3.48966	89.2817	-1.14463
109	908	Layer II/III	2555.67	-1734.39	-3900	5.18	2590.47	1097.31	6428.52	2456.89	1374.7	6233.19	2532.3	1497.47	6279.59	126.079	7.32264	-1.06124
110	909	Layer II/III	2617.11	-1733.65	-3900	5.18	2653.9	1096.99	6431.51	2520.25	1374.38	6236.93	2579.49	1470.83	6273.39	172.473	-13.8621	-1.1528
111	910	Layer II/III	2731.1	-1729.21	-3900	5.18	2771.4	1093.39	6436.65	2637.61	1370.79	6243.48	2668.18	1420.55	6262.29	259.469	-54.2096	-1.31666
112	911	Layer II/III	2839.17	-1795.82	-3900	5.18	2886.39	1189.77	6447.23	2752.41	1467.13	6255.34	2713.74	1404.18	6231.54	313.388	-51.0733	-1.77057
113	912	Layer II/III	2940.57	-1790.64	-3900	5.18	2990.45	1187.22	6451.26	2856.35	1464.59	6260.61	2792.11	1360	6221.08	390.503	-86.1035	-1.92503
114	913	Layer II/III	2690.39	-1850.6	-3900	5.18	2736.76	1262.26	6444.65	2602.9	1539.58	6250.89	2572.75	1490.49	6232.34	181.291	29.129	-1.75885
115	914	Layer II/III	2641.53	-1794.34	-3900	5.18	2683.25	1182.6	6437.37	2549.51	1459.95	6243.06	2565.98	1486.76	6253.19	167.283	13.1445	-1.451
116	915	Layer II/III	2518.66	-1813.59	-3900	5.18	2558.36	1209.02	6432.41	2424.76	1486.35	6236.58	2462.51	1547.81	6259.81	68.1211	66.2487	-1.35329
117	916	Layer II/III	2545.31	-1836.54	-3900	5.18	2587.38	1241.42	6435.66	2453.72	1518.74	6240.14	2470.66	1546.31	6250.56	79.1412	70.3848	-1.48982
118	917	Layer II/III	2566.03	-1820.99	-3900	5.18	2607.54	1219.49	6435.53	2473.87	1496.82	6240.27	2494.64	1530.63	6253.05	100.643	54.2369	-1.453
119	918	Layer II/III	2583.8	-1820.99	-3900	5.18	2625.77	1219.56	6436.48	2492.08	1496.89	6241.44	2508.12	1523.01	6251.31	113.887	48.1545	-1.4787
120	919	Layer II/III	2526.8	-1869.1	-3900	5.18	2570.7	1287.48	6437.35	2437.03	1564.77	6241.58	2439.29	1568.44	6242.97	52.6122	95.6305	-1.60188
121	920	Layer II/III	2447.6	-1926.1	-3900	5.18	2493.73	1369.04	6437.86	2360.11	1646.29	6241.09	2348.59	1627.54	6234	-28.8703	156.254	-1.73426
122	921	Layer II/III	2488.31	-1942.38	-3900	5.18	2536.32	1391.53	6441.69	2402.62	1668.77	6245.4	2370.81	1616.98	6225.83	-5.08596	151.284	-1.85494
123	922	Layer II/III	2429.1	-1962.37	-3900	5.18	2477.34	1420.8	6440.16	2343.7	1698.02	6243.14	2315.04	1651.36	6225.5	-57.1046	183.62	-1.85975
124	923	Layer II/III	2429.1	-1995.68	-3900	5.18	2479.54	1467.97	6443.41	2345.86	1745.17	6246.37	2297.12	1665.82	6216.37	-70.4936	202.609	-1.99453
125	924	Layer II/III	2496.62	-1774.22	-4080	5.1	2499.59	1128.98	6696.16	2362.87	1406.62	6499.54	2408.03	1480.15	6527.33	-81.3323	-157.404	2.59614
126	925	Layer II/III	2616.18	-1732.67	-4080	5.1	2623.19	1076.82	6688.61	2486.48	1354.48	6493.53	2522.95	1413.86	6515.97	30.2811	-212.563	2.4284
127	926	Layer II/III	2619.09	-1775.68	-4080	5.1	2627.21	1133.59	6693.35	2490.44	1411.23	6498.25	2502.28	1430.5	6505.54	14.7979	-190.754	2.27441
128	927	Layer II/III	2678.15	-1799.74	-4080	5.1	2688.91	1167.18	6694.76	2552.08	1444.8	6500.37	2534.73	1416.56	6489.69	50.9756	-194.289	2.04046
129	928	Layer II/III	2507.55	-1815.78	-4080	5.1	2512.34	1184.27	6700.71	2375.55	1461.89	6504.18	2394.53	1492.78	6515.86	-89.728	-138.721	2.42679
130	929	Layer II/III	2500.26	-1834.73	-4080	5.1	2505.39	1209.34	6703.14	2368.58	1486.94	6506.5	2378.81	1503.6	6512.8	-103.298	-126.773	2.38156
131	930	Layer II/III	2422.98	-1882.85	-4080	5.1	2426.74	1272.92	6711.03	2289.88	1550.5	6513.38	2292.92	1555.43	6515.25	-184.495	-79.7869	2.41772
132	931	Layer II/III	2497.35	-1885.04	-4080	5.1	2504.09	1276.29	6709.26	2367.21	1553.86	6512.54	2349.82	1525.55	6501.83	-126.363	-99.6778	2.2197
133	932	Layer II/III	2485.68	-1870.46	-4080	5.1	2491.47	1256.74	6707.81	2354.61	1534.32	6510.95	2348.48	1524.35	6507.18	-129.579	-104.012	2.29869
134	933	Layer II/III	2292.49	-1980.54	-4080	5.1	2295.3	1404.96	6726.91	2158.34	1682.48	6527.54	2138.52	1650.22	6515.35	-328.862	8.7641	2.41928
135	934	Layer II/III	2310.55	-1812.08	-4140	5.21	2304.04	1151.82	6725.51	2167.09	1429.48	6526.5	2247.49	1560.38	6575.98	-249.329	-111.581	3.31435
136	935	Layer II/III	2301.62	-1879.06	-4140	5.21	2302.5	1242.26	6727.64	2165.52	1519.87	6528.52	2209.48	1591.44	6555.57	-277.344	-70.3093	3.01308
137	936	Layer II/III	2648.4	-1680.36	-4140	5.21	2664.18	969.734	6724.22	2527.02	1247.49	6529.71	2591.13	1351.87	6569.17	74.4256	-302.406	3.21374
138	937	Layer II/III	2696.03	-1666.22	-4140	5.21	2715.14	951.764	6724.5	2577.94	1229.53	6530.62	2636.53	1324.93	6566.68	117.787	-326.105	3.17699
139	938	Layer II/III	2684.87	-1834.41	-4140	5.21	2721.08	1170.17	6730.16	2583.81	1447.82	6536.13	2551.9	1395.88	6516.49	57.1542	-229.687	2.43613
140	939	Layer II/III	2262.92	-2025.66	-4140	5.21	2277.99	1443.77	6732.3	2140.97	1721.27	6532.68	2109.01	1669.24	6513.01	-355.592	27.9383	2.38477
141	940	Layer II/III	2232.41	-2059.89	-4140	5.21	2248.29	1492.87	6733.4	2111.28	1770.35	6533.38	2066.75	1697.85	6505.98	-392.505	58.9106	2.28087
142	941	Layer II/III	2290.45	-2056.91	-4140	5.21	2312.76	1484.42	6733.38	2175.71	1761.9	6534.14	2118.49	1668.74	6498.93	-341.545	35.9235	2.17677
143	942	Layer II/III	2731.75	-1722.78	-4140	5.21	2760.23	1025.08	6727.21	2622.97	1302.81	6533.79	2640.29	1331.02	6544.46	129.486	-307.088	2.84894
144	943	Layer II/III	2310.79	-1838.08	-4200	5.84	2194.63	1311.56	6849.89	2056.26	1589.25	6649.33	2080.85	1629.29	6664.47	-437.698	-100.215	4.62065
145	944	Layer II/III	2317.46	-1933.14	-4200	5.84	2213.97	1443.84	6864.22	2075.41	1721.47	6663.75	2039.62	1663.2	6641.73	-467.862	-54.8752	4.28496
146	945	Layer II/III	2355.82	-1898.12	-4200	5.84	2249.05	1392.57	6857.19	2110.56	1670.23	6657.2	2087.75	1633.1	6643.17	-423.4	-83.881	4.30619
147	946	Layer II/III	2568.44	-1674.66	-4200	5.84	2443.37	1073.92	6812.89	2305.28	1351.71	6615.58	2369.2	1455.78	6654.91	-164.615	-256.687	4.47961
148	947	Layer II/III	2580.11	-1769.71	-4200	5.84	2465.93	1204.45	6827.21	2327.66	1482.18	6630.03	2331.1	1487.79	6632.15	-191.85	-213.112	4.14349
149	948	Layer II/III	2630.97	-1706.34	-4200	5.84	2512.01	1116.23	6814.87	2373.86	1394	6618.33	2403.25	1441.85	6636.42	-125.979	-258.617	4.20665
150	949	Layer II/III	2630.97	-1763.04	-4200	5.84	2518.01	1194.03	6823.9	2379.74	1471.76	6627.35	2374.88	1463.84	6624.36	-148.058	-230.828	4.02853
151	950	Layer II/III	2723.52	-1778.88	-4200	5.84	2615.67	1214.19	6822.54	2477.36	1491.91	6627.14	2440.16	1431.35	6604.25	-79.628	-249.15	3.73167
152	951	Layer II/III	2754.37	-1703.84	-4200	5.84	2640.38	1111.71	6809	2502.22	1389.48	6614.01	2502.24	1389.52	6614.03	-25.1915	-294.115	3.876
153	952	Layer II/III	2814.41	-1771.38	-4200	5.84	2709.16	1203.43	6817.71	2570.85	1481.15	6623.45	2515.36	1390.81	6589.3	-3.82435	-278.08	3.51093
154	953	Layer II/III	2579.28	-1863.1	-4200	5.84	2475.53	1333.18	6842.24	2337.07	1610.85	6645.03	2283.9	1524.28	6612.31	-228.674	-167.103	3.85064
155	954	Layer II/III	2420.52	-1860.13	-4260	6.91	2349.27	1361.58	6855.26	2210.74	1639.25	6656.5	2175.69	1582.19	6634.94	-338.162	-126.532	4.18469
156	955	Layer II/III	2860.66	-1719.99	-4260	6.91	2829.35	1172.94	6825.78	2690.87	1450.69	6632.98	2616.44	1329.52	6587.18	91.4508	-334.106	3.47968
157	956	Layer II/III	2160.64	-1957.41	-4380	5.26	2233.4	1293.2	7016.81	2093	1571.07	6816.63	2090.27	1566.62	6814.95	-484.312	-249.026	6.84221
158	957	Layer II/III	2483.12	-1787.53	-4380	5.26	2551.43	1083.5	6985.47	2411.21	1361.46	6789.33	2418.36	1373.11	6793.74	-169.787	-417.205	6.52904
159	958	Layer II/III	2498.16	-1782.26	-4380	5.26	2566.55	1077.68	6984.25	2426.33	1355.64	6788.3	2432.24	1365.26	6791.94	-156.15	-423.461	6.50249
160	959	Layer II/III	2149.36	-2066.41	-4380	5.26	2233.77	1439.91	7026.13	2093.26	1717.71	6825.8	2029.81	1614.41	6786.76	-530.446	-187.446	6.42601
161	960	Layer II/III	2167.83	-1960.93	-3960	5.71	2161.97	1387.94	6646.87	2026.05	1665.39	6445.97	2058.43	1718.11	6465.9	-385.522	101.875	1.68927
162	961	Layer II/III	2367.73	-1847.51	-3960	5.71	2382.34	1223.89	6627.08	2246.52	1501.41	6429	2293.03	1577.14	6457.63	-163.164	-24.946	1.56708
163	962	Layer II/III	2375.89	-1884.23	-3960	5.71	2392.17	1274.72	6629.19	2256.32	1552.21	6431.18	2279.54	1590.02	6445.47	-171.3	-5.61212	1.38759
164	963	Layer II/III	2398.74	-1962.56	-3960	5.71	2419.14	1383.26	6633.41	2283.22	1660.7	6435.61	2255.26	1615.17	6418.4	-184.033	34.1273	0.987974
165	964	Layer II/III	2430.56	-1949.51	-3960	5.71	2454.26	1364.83	6630.45	2318.35	1642.27	6433.09	2289.5	1595.3	6415.33	-150.893	17.3883	0.942692
166	965	Layer II/III	2444.43	-1934	-3960	5.71	2469.43	1343.26	6628.46	2333.54	1620.71	6431.3	2309.9	1582.23	6416.76	-132.347	4.31736	0.963718
167	966	Layer II/III	2468.91	-1911.97	-3960	5.71	2496.35	1312.77	6625.33	2360.48	1590.24	6428.53	2342.89	1561.6	6417.71	-101.855	-15.5313	0.97773
168	967	Layer II/III	2727.87	-1826.73	-3960	3.08	2783.7	1203.33	6602.37	2647.92	1480.84	6409.14	2606.16	1412.85	6383.44	156.878	-134.045	0.47181
169	968	Layer II/III	2643.02	-1744.52	-3960	3.08	2689.53	1088.09	6602.73	2553.81	1365.66	6408.48	2582.04	1411.63	6425.86	118.707	-160.621	1.09808
170	969	Layer II/III	2741.06	-1770.46	-3960	3.08	2798.72	1128.24	6597.86	2662.99	1405.79	6404.88	2648.46	1382.14	6395.94	191.815	-170.255	0.65648
171	970	Layer II/III	2615.76	-1779.69	-3960	3.08	2659.11	1134.58	6606.79	2523.36	1412.13	6412.13	2539.81	1438.92	6422.26	80.5597	-132.945	1.04493
172	971	Layer II/III	2528.27	-1833.33	-3960	3.08	2561.69	1205.21	6616.06	2425.89	1482.73	6420.16	2436.78	1500.47	6426.86	-17.4518	-78.171	1.1129
173	972	Layer II/III	2475.95	-1843.44	-3960	3.08	2503.35	1218.34	6620.1	2367.54	1495.86	6423.48	2387.1	1527.71	6435.52	-67.0849	-57.8973	1.24076
174	973	Layer II/III	2432.87	-1856.19	-3960	3.08	2455.38	1235.67	6623.7	2319.55	1513.18	6426.49	2343.57	1552.28	6441.27	-109.896	-38.3743	1.32556
175	974	Layer II/III	2418.36	-1912.02	-3960	3.08	2440.06	1312.92	6628.54	2304.18	1590.39	6431.06	2300.12	1583.77	6428.56	-145.836	-1.31661	1.13798
176	975	Layer II/III	2439.02	-1898.83	-3960	3.08	2462.88	1294.59	6626.3	2327.02	1572.07	6429.12	2324.98	1568.76	6427.87	-122.334	-14.9323	1.12772
177	976	Layer II/III	2410.89	-1841.24	-3960	3.08	2430.56	1215.02	6624.01	2294.74	1492.54	6426.52	2333.25	1555.23	6450.22	-122.837	-40.9798	1.4577
178	977	Layer II/III	2422.76	-1821.9	-3960	3.08	2443.55	1188.35	6621.94	2307.75	1465.88	6424.63	2354.09	1541.33	6453.15	-104.438	-55.7397	1.501
179	978	Layer II/III	2429.79	-1809.59	-3960	3.08	2451.24	1171.42	6620.65	2315.45	1448.96	6423.45	2366.9	1532.72	6455.11	-93.1884	-64.9636	1.52997
180	979	Layer II/III	2458.81	-1836.4	-3960	3.08	2484.1	1208.51	6620.7	2348.29	1486.03	6423.86	2376.55	1532.03	6441.25	-79.0626	-57.2913	1.32528
181	980	Layer II/III	2450.9	-1795.52	-3960	3.08	2474.71	1152.22	6618.38	2338.93	1429.77	6421.48	2392.61	1517.15	6454.51	-68.9344	-79.1565	1.52115
182	981	Layer II/III	2452.21	-1806.07	-3960	3.08	2476.32	1166.73	6619.02	2340.53	1444.27	6422.13	2387.85	1521.31	6451.25	-72.1758	-73.3133	1.47292
183	982	Layer II/III	2491.34	-1745.4	-3960	3.08	2519.53	1084.17	6612.5	2383.8	1361.75	6416.21	2454.62	1477.06	6459.8	-12.9068	-119.803	1.59917
184	983	Layer II/III	2513.32	-1733.09	-3960	3.08	2544.1	1067.88	6610.31	2408.38	1345.47	6414.34	2479.97	1462.03	6458.39	11.3056	-133.016	1.5784
185	984	Layer II/III	2196.36	-1976.08	-4020	4.81	2125.31	1543.96	6682.5	1988.99	1821.36	6480.99	1962.2	1777.75	6464.5	-474.967	158.466	1.6686
186	985	Layer II/III	2761.9	-1725.96	-4020	4.81	2720.15	1179.64	6617.02	2584.24	1457.18	6423.04	2565.72	1427.03	6411.64	108.683	-137.703	0.888229
187	986	Layer II/III	2935.06	-1651.06	-4020	4.81	2905.55	1082.5	6598.57	2769.74	1360.07	6406.92	2746.88	1322.85	6392.85	284.959	-223.819	0.610802
188	987	Layer II/III	2755.71	-1767.87	-4020	4.81	2716.66	1234.66	6620.93	2580.7	1512.17	6426.85	2540.26	1446.32	6401.96	88.4487	-113.857	0.745293
189	988	Layer II/III	2710.36	-1799.48	-4020	4.81	2669.37	1277.05	6627.02	2533.37	1554.54	6432.33	2486.71	1478.59	6403.62	37.7856	-84.6904	0.769735
190	989	Layer II/III	2545.94	-1853.08	-4020	2.62	2493.66	1353.76	6644.47	2357.56	1631.22	6447.58	2321.22	1572.07	6425.22	-124.876	-10.2556	1.08872
191	990	Layer II/III	2557.16	-1828.03	-4020	2.62	2503.66	1320	6641.5	2367.59	1597.48	6444.77	2342.83	1557.17	6429.53	-106.267	-26.7671	1.15233
192	991	Layer II/III	2573.98	-1804.85	-4020	2.62	2520.01	1288.53	6638.26	2383.97	1566.03	6441.76	2368.31	1540.54	6432.12	-83.399	-43.8702	1.1906
193	992	Layer II/III	2576.6	-1751.38	-4020	2.62	2518.02	1217.54	6633.89	2382.03	1495.07	6437.44	2396.19	1518.12	6446.15	-62.5073	-73.2405	1.39765
194	993	Layer II/III	2545.57	-1788.77	-4020	2.62	2487.3	1268.4	6639.33	2351.27	1545.91	6442.46	2351.75	1546.69	6442.75	-102.798	-44.4882	1.34752
195	994	Layer II/III	2443.12	-1852.34	-4020	2.62	2380.95	1358.38	6652.79	2244.82	1635.85	6454.54	2233.53	1617.48	6447.6	-215.092	18.7749	1.41903
196	995	Layer II/III	2517.15	-1759.23	-4020	2.62	2453.23	1230.37	6639.47	2317.21	1507.9	6442.23	2341.54	1547.5	6457.2	-117.659	-52.391	1.56074
197	996	Layer II/III	2508.93	-1750.63	-4020	2.62	2443.35	1219.28	6639.53	2307.34	1496.81	6442.18	2338.6	1547.71	6461.42	-121.96	-54.7266	1.62306
198	997	Layer II/III	2525.75	-1720.35	-4020	2.62	2459.03	1178.25	6635.91	2323.05	1455.8	6438.79	2367.51	1528.17	6466.15	-96.6827	-75.827	1.69285
199	998	Layer II/III	2430.03	-1736.43	-4020	2.62	2354.98	1204.16	6645.25	2218.96	1481.71	6446.85	2277.55	1577.09	6482.91	-186.952	-40.1449	1.9403
200	999	Layer II/III	2398.62	-1711.75	-4020	2.62	2317.87	1172.75	6646.28	2181.86	1450.32	6447.47	2262.24	1581.19	6496.94	-206.423	-44.7286	2.14743
201	1000	Layer II/III	2445.23	-1804.62	-4440	5.43	2440.78	1142.88	7084.07	2299.45	1420.9	6886.49	2295.48	1414.45	6884.05	-317.92	-432.706	7.86228
202	1001	Layer II/III	2622.18	-1814.71	-4440	5.43	2630.08	1167.02	7079.03	2488.69	1445.03	6883.69	2428.44	1346.93	6846.61	-179.846	-473.378	7.30967
203	1002	Layer II/III	2544.79	-1897.4	-3960	0.6	2580.57	1293.41	6619.38	2444.72	1570.88	6423.61	2414.79	1522.17	6405.2	-30.0313	-44.898	0.793062
204	1003	Layer II/III	2665.15	-1840.04	-4020	0.1	2623.13	1331.74	6633.95	2487.07	1609.21	6438.64	2428.86	1514.43	6402.82	-16.0065	-50.7068	0.757935
205	1004	Layer II/III	2808.52	-1631	-3780	0.16	2855.81	1013.09	6341.98	2723.1	1290.44	6149.96	2779.2	1381.76	6184.48	391.91	-43.8135	-2.46531
206	1005	Layer II/III	2416.54	-1779.59	-4140	0.13	2418.46	1103.77	6725.03	2281.44	1381.45	6527.44	2352.72	1497.5	6571.31	-149.233	-167.553	3.24536
207	1006	Layer II/III	3245.12	-1513.28	-4200	0.64	3141.96	872.493	6762.41	3004.04	1150.35	6573.7	2982.3	1114.95	6560.32	443.356	-518.584	3.08312
208	1007	Layer II/III	2966.37	-1734.57	-4200	0.64	2863.75	1155.19	6806.15	2725.48	1432.93	6613.79	2652.57	1314.23	6568.93	131.948	-337.455	3.21019
209	1008	Layer II/III	2631.36	-1880.99	-4080	-0.1	2642.45	1273.31	6705.32	2505.53	1550.88	6510.26	2455.36	1469.21	6479.39	-19.4311	-138.89	1.88831
210	1009	Layer IV	2895.17	-1945.18	-3240	4.03	3075.34	1648.26	5812.07	2948.85	1924.73	5622.38	2854.27	1770.75	5564.18	641.539	598.053	-12.4211
211	1010	Layer IV	2703.94	-1898.35	-3420	8.45	2877.07	1466.94	5968.77	2748.83	1743.67	5776.79	2753.47	1751.23	5779.64	467.952	450.607	-9.24015
212	1011	Layer IV	2655.35	-2043.39	-3540	7.48	2690.05	1647.11	6095.89	2560.4	1923.86	5901.41	2519.97	1858.03	5876.52	213.988	492.366	-7.80995
213	1012	Layer IV	2831.78	-2009.17	-3600	7.48	2953.66	1474.6	6240.2	2822.12	1751.59	6048.96	2763.8	1656.65	6013.07	391.64	222.237	-5.79415
214	1013	Layer IV	2988.96	-2000.62	-3600	7.48	3121.08	1475.63	6240.99	2989.42	1752.63	6051.75	2888.73	1588.71	5989.79	517.009	172.679	-6.13779
215	1014	Layer IV	2885.83	-1884.51	-3660	6.56	2969.38	1527.82	6416	2835.72	1804.96	6224.78	2725.61	1625.69	6157.02	302.924	106.988	-3.66901
216	1015	Layer IV	2452.91	-2087.21	-3720	4.97	2502.79	1584.83	6325.7	2370.5	1861.85	6128.89	2367.51	1856.98	6127.05	-20.7942	341.166	-4.11144
217	1016	Layer IV	2613.34	-2073.02	-3720	4.97	2670.44	1578.25	6320	2538.12	1855.27	6125.21	2496.75	1787.91	6099.75	110.072	292.973	-4.51445
218	1017	Layer IV	2790.11	-2004.87	-3720	4.97	2854.38	1498.99	6312.41	2722.03	1776.04	6119.91	2667.84	1687.81	6086.56	274.87	207.306	-4.70924
219	1018	Layer IV	2704.81	-1949.36	-3780	7.09	2764.96	1471.28	6364.41	2632.05	1748.4	6170.83	2603.58	1702.05	6153.31	190.212	180.592	-3.72374
220	1019	Layer IV	2624.84	-1994.91	-3780	7.09	2683.42	1533.64	6367.13	2550.52	1810.73	6172.51	2516.85	1755.9	6151.79	109.698	231.846	-3.74627
221	1020	Layer IV	2630.92	-2025.27	-3780	7.09	2690.89	1578.58	6369.64	2557.96	1855.65	6175.06	2503.9	1767.63	6141.79	101.272	248.803	-3.89377
222	1021	Layer IV	2566.13	-2020.21	-3780	7.09	2623.02	1567.77	6368.53	2490.15	1844.84	6173.15	2457.57	1791.81	6153.11	53.7996	264.623	-3.72677
223	1022	Layer IV	2558.04	-2059.69	-3780	7.09	2616.02	1625.25	6371.64	2483.11	1902.29	6176.12	2428.62	1813.57	6142.58	30.6085	291.277	-3.88213
224	1023	Layer IV	2451.5	-2052.79	-3840	8.35	2551	1482.75	6428.73	2417.45	1759.93	6232.54	2428.16	1777.36	6239.13	-5.37768	199.541	-2.45687
225	1024	Layer IV	2457.69	-2070.1	-3840	3.31	2557.59	1507.23	6431.47	2424	1784.4	6235.33	2422.77	1782.39	6234.57	-8.73581	206.974	-2.52411
226	1025	Layer IV	2451.06	-2076.26	-3840	3.31	2551.28	1515.25	6432.17	2417.69	1792.41	6235.95	2414.69	1787.53	6234.1	-16.1161	212.063	-2.53106
227	1026	Layer IV	2466.21	-2091.88	-3840	3.31	2566.51	1538.08	6435	2432.87	1815.23	6238.93	2416.43	1788.46	6228.81	-12.542	216.102	-2.60911
228	1027	Layer IV	2461.95	-2101.35	-3840	3.31	2562.59	1550.85	6436.27	2428.94	1828	6240.14	2408.13	1794.12	6227.34	-19.7558	222.275	-2.63092
229	1028	Layer IV	2506.93	-2013.76	-3840	3.31	2604.1	1433.04	6424.69	2470.56	1710.24	6229.18	2488.68	1739.73	6240.33	50.7542	163.641	-2.43906
230	1029	Layer IV	2510.71	-2041.7	-3840	3.31	2608.62	1472.13	6428.96	2475.03	1749.31	6233.47	2475.59	1750.23	6233.81	40.9235	177.365	-2.53529
231	1030	Layer IV	2518.76	-2101.82	-3840	3.31	2617.88	1556.13	6438.32	2484.17	1833.28	6242.85	2447.11	1772.94	6220.04	19.3679	206.848	-2.73864
232	1031	Layer IV	2553.32	-2019.92	-3840	3.31	2649.69	1445.46	6427.05	2516.1	1722.66	6232.08	2517.45	1724.86	6232.91	80.386	154.19	-2.54862
233	1032	Layer IV	2554.74	-2027.02	-3840	3.31	2651.26	1455.44	6428.17	2517.65	1732.63	6233.21	2514.42	1727.37	6231.22	78.1748	157.548	-2.57366
234	1033	Layer IV	2571.79	-2053.53	-3840	3.31	2668.47	1493.68	6432.77	2534.8	1770.86	6237.97	2511.14	1732.33	6223.41	77.9806	166.872	-2.6889
235	1034	Layer IV	2630.02	-2014.71	-3840	3.31	2724.44	1444.88	6428.75	2590.78	1722.08	6234.67	2573.44	1693.84	6224	136.004	130.536	-2.68019
236	1035	Layer IV	2674.53	-1989.14	-3840	3.31	2767.43	1413.38	6426.22	2633.77	1690.59	6232.69	2618.78	1666.19	6223.47	178.592	105.006	-2.68806
237	1036	Layer IV	2983.69	-1874.09	-3840	3.31	3070.57	1284.34	6417.09	2936.83	1561.62	6227.33	2899.56	1500.94	6204.39	448.094	-38.039	-2.96967
238	1037	Layer IV	2741.76	-1920.97	-3840	3.31	2832.21	1325.12	6417.58	2698.62	1602.38	6224.92	2704.37	1611.74	6228.46	256.757	51.1065	-2.61435
239	1038	Layer IV	2706.72	-1967.36	-3840	3.31	2798.56	1386.11	6423.83	2664.91	1663.34	6230.7	2653.51	1644.78	6223.69	210.975	84.855	-2.6848
240	1039	Layer IV	2699.62	-2006.66	-3840	3.31	2792.13	1440	6429.82	2658.41	1717.2	6236.56	2625.97	1664.38	6216.59	187.84	107.434	-2.78957
241	1040	Layer IV	2698.67	-2020.39	-3840	3.31	2791.34	1458.98	6431.98	2657.6	1736.18	6238.69	2617.36	1670.67	6213.93	180.777	114.912	-2.82889
242	1041	Layer IV	2769.22	-2008.08	-3840	3.31	2859.83	1448.47	6432.47	2726.04	1725.67	6240.01	2672.86	1639.09	6207.28	235.105	89.3773	-2.92698
243	1042	Layer IV	2652.75	-2061.58	-3840	3.31	2747.19	1512	6436.89	2613.42	1789.17	6243.01	2562.07	1705.58	6211.42	130.016	149.052	-2.86596
244	1043	Layer IV	2698.2	-2037.43	-3840	3.31	2791.03	1482.61	6434.68	2657.26	1759.79	6241.36	2607.15	1678.23	6210.53	172.486	124.015	-2.87909
245	1044	Layer IV	2503.12	-1991.24	-3900	5.18	2554.41	1460.43	6447.31	2420.63	1737.64	6251.17	2436.71	1763.81	6261.06	-5.45902	173.724	-2.13302
246	1045	Layer IV	2523.84	-2054.89	-3900	5.18	2578.99	1549.82	6455.27	2445.1	1826.99	6259.33	2417.76	1782.47	6242.5	-16.3397	202.294	-2.40704
247	1046	Layer IV	2543.83	-1991.24	-3900	5.18	2595.66	1459.99	6449.7	2461.83	1737.2	6254.05	2467.42	1746.3	6257.49	24.5623	159.495	-2.18574
248	1047	Layer IV	2566.03	-2013.44	-3900	5.18	2619.34	1491.11	6453.3	2485.45	1768.31	6257.9	2472.02	1746.44	6249.64	31.7576	164.337	-2.3017
249	1048	Layer IV	2577.88	-2023.8	-3900	5.18	2631.86	1505.63	6455.09	2497.94	1782.82	6259.83	2475.26	1745.89	6245.86	36.1689	166.076	-2.3574
250	1049	Layer IV	2571.21	-2039.35	-3900	5.18	2625.94	1527.54	6456.38	2492.01	1804.72	6261.02	2461.76	1755.48	6242.41	24.8301	177.116	-2.40841
251	1050	Layer IV	2605.26	-2006.04	-3900	5.18	2658.59	1480.53	6454.82	2524.66	1757.74	6259.9	2505.47	1726.49	6248.09	63.5906	146.608	-2.32454
252	1051	Layer IV	2635.61	-2023.06	-3900	5.18	2690.05	1504.48	6458.4	2556.06	1781.68	6263.83	2518.8	1721.02	6240.9	78.7	145.802	-2.43064
253	1052	Layer IV	2640.05	-1950.53	-3900	5.18	2690.94	1402.36	6451.19	2557.03	1679.61	6256.74	2561.86	1687.46	6259.71	112.027	103.157	-2.15302
254	1053	Layer IV	2682.98	-1942.38	-3900	5.18	2734.05	1391.17	6452.81	2600.1	1668.42	6258.89	2598.42	1665.7	6257.86	146.892	83.9257	-2.18036
255	1054	Layer IV	2670.4	-2017.88	-3900	5.18	2724.86	1497.32	6459.85	2590.83	1774.52	6265.71	2547.54	1704.05	6239.07	106.248	131.045	-2.45772
256	1055	Layer IV	2684.46	-2014.18	-3900	5.18	2738.86	1492.22	6460.26	2604.81	1769.42	6266.29	2560.03	1696.51	6238.73	118.045	124.2	-2.46276
257	1056	Layer IV	2684.46	-2024.55	-3900	5.18	2739.32	1506.8	6461.38	2605.26	1784	6267.4	2554.31	1701.04	6236.04	113.685	130.046	-2.50241
258	1057	Layer IV	2708.15	-2011.22	-3900	5.18	2762.6	1488.28	6461.3	2628.53	1765.49	6267.62	2579.24	1685.25	6237.29	136.538	114.539	-2.48401
259	1058	Layer IV	2754.78	-1993.46	-3900	5.18	2808.88	1463.96	6462.02	2674.77	1741.18	6268.91	2623.63	1657.93	6237.44	177.975	88.9014	-2.48169
260	1059	Layer IV	2541.09	-2022.83	-4080	5.1	2554.14	1461.07	6725.24	2417.04	1738.56	6528.92	2391.21	1696.52	6513.03	-140.789	-40.2606	1.58675
261	1060	Layer IV	2568.79	-1978.35	-4080	5.1	2580.95	1401.9	6718.85	2443.9	1679.41	6522.91	2436.23	1666.92	6518.19	-100.608	-71.0271	1.66294
262	1061	Layer IV	2572.44	-1967.42	-4080	5.1	2584.34	1387.33	6717.39	2447.31	1664.85	6521.51	2444.89	1660.91	6520.02	-93.1872	-77.7423	1.68995
263	1062	Layer IV	2585.56	-1958.67	-4080	5.1	2597.53	1375.86	6715.95	2460.51	1653.38	6520.24	2459.64	1651.97	6519.71	-79.2828	-85.911	1.68529
264	1063	Layer IV	2689.08	-1934.61	-4080	5.1	2702.95	1346.32	6710.38	2565.93	1623.86	6515.97	2551.48	1600.33	6507.07	11.2238	-126.61	1.49882
265	1064	Layer IV	2771.46	-1919.3	-4080	5.1	2786.74	1328.92	6706.65	2649.71	1606.46	6513.26	2621.91	1561.2	6496.15	81.0862	-156.641	1.33756
266	1065	Layer IV	2739.39	-1953.57	-4080	5.1	2754.67	1373.36	6711.49	2617.6	1650.88	6517.67	2579.15	1588.28	6494	41.9035	-130.042	1.30586
267	1066	Layer IV	2722.62	-1976.17	-4080	5.1	2738.08	1402.97	6714.64	2600.99	1680.48	6520.59	2554.25	1604.39	6491.83	19.43	-113.672	1.27373
268	1067	Layer IV	2758.34	-1955.75	-4080	5.1	2773.99	1377.01	6711.31	2636.91	1654.53	6517.72	2592.18	1581.71	6490.19	55.4943	-133.894	1.24957
269	1068	Layer IV	2786.77	-1946.28	-4080	5.1	2802.73	1365.54	6709.54	2665.66	1643.07	6516.3	2618.64	1566.52	6487.37	81.2662	-146.399	1.20795
270	1069	Layer IV	2845.83	-1944.09	-4080	5.1	2862.59	1365.39	6708.04	2725.5	1642.91	6515.52	2663.81	1542.49	6477.56	127.105	-162.987	1.06312
271	1070	Layer IV	2864.78	-1924.41	-4080	5.1	2881.6	1340.12	6705.36	2744.53	1617.66	6513.1	2688.69	1526.76	6478.74	149.933	-178.397	1.08049
272	1071	Layer IV	2584.1	-2033.03	-4080	5.1	2598.54	1475.39	6725.36	2461.41	1752.87	6529.56	2418.69	1683.33	6503.27	-111.508	-46.7397	1.44269
273	1072	Layer IV	2323.2	-2096.36	-4140	5.21	2354.3	1535.88	6734.75	2217.21	1813.33	6535.95	2209.69	1801.1	6531.33	-317.22	46.5309	1.85691
274	1073	Layer IV	2387.2	-2018.22	-4140	5.21	2415.45	1425.52	6732.5	2278.34	1703.03	6534.55	2300.44	1739	6548.15	-238.58	-21.6007	2.10516
275	1074	Layer IV	2556.12	-2040.54	-4140	5.21	2604.1	1447.95	6734.67	2466.85	1725.45	6538.96	2432.43	1669.41	6517.77	-104.008	-68.4446	1.65675
276	1075	Layer IV	2570.26	-1979.52	-4140	5.21	2612.41	1365.15	6732.98	2475.18	1642.7	6537.45	2472.35	1638.11	6535.71	-73.2908	-108.468	1.92162
277	1076	Layer IV	2556.12	-1942.31	-4140	5.21	2592.57	1315.66	6731.63	2455.36	1593.23	6535.91	2477.68	1629.57	6549.65	-73.4426	-124.803	2.1273
278	1077	Layer IV	2646.91	-1919.24	-4140	5.21	2689.18	1282.62	6732.25	2551.91	1560.21	6537.72	2563.33	1578.81	6544.75	8.42491	-169.318	2.05505
279	1078	Layer IV	2640.22	-1893.94	-4140	5.21	2679.03	1249.17	6731.33	2541.77	1526.78	6536.71	2569.37	1571.72	6553.7	10.7801	-181.316	2.18714
280	1079	Layer IV	2783.1	-1937.1	-4140	5.21	2838.32	1305.05	6735.66	2700.91	1582.64	6542.89	2665.5	1524.99	6521.1	112.649	-205.453	1.70595
281	1080	Layer IV	2918.54	-1905.85	-4140	5.21	2979.41	1265.09	6738.63	2841.88	1542.7	6547.59	2786.9	1453.2	6513.76	228.84	-268.162	1.59754
282	1081	Layer IV	2861.98	-1943.06	-4140	5.21	2923.05	1313.36	6738.01	2785.56	1590.94	6546.25	2725.27	1492.8	6509.15	172.927	-228.381	1.52946
283	1082	Layer IV	2864.96	-1958.68	-4140	5.21	2927.71	1334.16	6738.58	2790.21	1611.73	6546.85	2720.28	1497.88	6503.82	170.22	-220.431	1.45075
284	1083	Layer IV	2338.31	-2056.54	-4200	5.84	2251.93	1613.1	6882.6	2113.13	1890.66	6682.41	2077.83	1833.2	6660.69	-488.125	-1.02568	3.7666
285	1084	Layer IV	2351.65	-2003.18	-4200	5.84	2258.49	1538.66	6873.76	2119.79	1816.25	6673.73	2114.23	1807.2	6670.31	-457.64	-31.0925	3.9086
286	1085	Layer IV	2418.35	-1985.67	-4200	5.84	2324.76	1510.1	6868.39	2186.08	1787.7	6669.18	2176.3	1771.78	6663.16	-396.986	-59.9258	3.80315
287	1086	Layer IV	2713.52	-1845.59	-4200	5.84	2612.1	1305.6	6833.96	2473.66	1583.28	6638.42	2479.8	1593.28	6642.2	-105.551	-214.219	3.49369
288	1087	Layer IV	2682.67	-1904.79	-4200	5.84	2586.56	1387.48	6844.95	2448	1665.13	6649.02	2425.82	1629.02	6635.37	-153.493	-176.713	3.39281
289	1088	Layer IV	2508.35	-1980.53	-4260	6.91	2457.51	1516.79	6868.18	2318.75	1794.39	6670.56	2273.13	1720.12	6642.48	-298.85	-95.8187	3.49784
290	1089	Layer IV	2517.23	-2018.03	-4260	6.91	2470.56	1565.43	6872.63	2331.74	1843.01	6675.11	2262.56	1730.37	6632.54	-305.072	-80.2686	3.35101
291	1090	Layer IV	2657.37	-1871.97	-4260	6.91	2614.51	1370.49	6850.95	2475.86	1648.15	6655.36	2452.66	1610.38	6641.09	-130.513	-197.57	3.47721
292	1091	Layer IV	2767.9	-1869.01	-4260	6.91	2736.45	1365.92	6848.21	2597.76	1643.58	6654.09	2546.34	1559.88	6622.45	-36.0716	-233.606	3.20211
293	1092	Layer IV	2055.08	-2185.63	-4320	6.6	2001.19	1767.29	6994.16	1861.21	2044.87	6790.74	1809.58	1960.82	6758.97	-775.089	59.3515	5.21749
294	1093	Layer IV	2418.06	-2038.55	-4320	6.6	2360.26	1557.17	6976.3	2220.27	1834.85	6777.4	2166.42	1747.19	6744.27	-436.091	-131.539	5.00046
295	1094	Layer IV	2841.79	-1931.55	-3960	5.71	2907.66	1352.04	6601.58	2771.81	1629.47	6409.68	2720.23	1545.49	6377.94	216.538	-100.45	-0.407589
296	1095	Layer IV	2738.17	-1972.35	-3960	5.71	2793.83	1402.05	6611.53	2657.94	1679.46	6418.21	2613.12	1606.49	6390.63	111.729	-51.0364	-0.220242
297	1096	Layer IV	2657.39	-1978.88	-3960	5.71	2705.2	1407.97	6617.53	2569.29	1685.38	6423.14	2543.32	1643.11	6407.16	40.3978	-26.716	0.0238151
298	1097	Layer IV	2678.61	-1984.59	-3960	5.71	2728.49	1416.5	6616.49	2592.58	1693.9	6422.37	2557.51	1636.8	6400.79	56.0019	-28.7858	-0.0702694
299	1098	Layer IV	2671.26	-1932.37	-3960	5.71	2720.59	1344.6	6613.32	2584.72	1622.04	6419.18	2581.12	1616.18	6416.97	72.1213	-57.7639	0.168571
300	1099	Layer IV	2566.01	-2032.73	-3960	5.71	2605.01	1480.25	6627.62	2469.04	1757.63	6431.95	2437.42	1706.14	6412.49	-60.5684	29.0177	0.102483
301	1100	Layer IV	2458.3	-2046.6	-3960	5.71	2486.68	1499.26	6635.77	2350.69	1776.64	6438.66	2339.73	1758.8	6431.92	-159.041	66.5946	0.389295
302	1101	Layer IV	2453.41	-2080.87	-3960	5.71	2482.04	1546.76	6638.66	2346.02	1824.11	6441.44	2316.61	1776.24	6423.35	-177.499	88.0359	0.262799
303	1102	Layer IV	2502.36	-2013.15	-3960	5.71	2534.71	1452.79	6630.42	2398.75	1730.19	6433.93	2395.36	1724.66	6431.85	-107.015	34.7229	0.388237
304	1103	Layer IV	2424.85	-2000.91	-3960	5.71	2448.84	1436.22	6634.55	2312.89	1713.63	6437.05	2337.02	1752.92	6451.9	-168.939	49.1121	0.684291
305	1104	Layer IV	2532.55	-2012.33	-3960	5.71	2567.98	1451.77	6628.36	2432.03	1729.16	6432.28	2421.04	1711.28	6425.52	-80.6755	26.0096	0.29477
306	1105	Layer IV	2522.76	-1979.69	-3960	5.71	2556.83	1406.6	6626.64	2420.9	1684.02	6430.47	2431.2	1700.77	6436.8	-75.3386	9.42198	0.461404
307	1106	Layer IV	2535	-1981.33	-3960	5.71	2570.37	1408.96	6625.95	2434.44	1686.38	6429.94	2440.5	1696.24	6433.67	-65.4834	7.06434	0.415133
308	1107	Layer IV	2530.11	-1960.11	-3960	5.71	2564.78	1379.62	6624.75	2428.87	1657.05	6428.7	2448.35	1688.77	6440.69	-60.7325	-4.13417	0.518802
309	1108	Layer IV	2541.53	-1957.66	-3960	5.71	2577.39	1376.35	6623.82	2441.48	1653.78	6427.93	2459.27	1682.74	6438.87	-49.8536	-8.67529	0.491996
310	1109	Layer IV	2707.98	-1878.52	-3960	5.71	2761.36	1272.57	6607.15	2625.54	1550.04	6413.58	2641.76	1576.45	6423.56	126.377	-98.8594	0.265847
311	1110	Layer IV	2756.12	-1857.3	-3960	5.71	2814.68	1246.18	6602.46	2678.88	1523.66	6409.55	2693.13	1546.87	6418.32	176.332	-123.375	0.188615
312	1111	Layer IV	2433.27	-2056.72	-4020	5.49	2390.62	1629.66	6671.98	2254.26	1907	6473.56	2209.23	1833.69	6445.86	-286.173	128.249	0.595061
313	1112	Layer IV	2521.86	-2008.11	-4020	5.49	2481.77	1559.98	6660.42	2345.49	1837.35	6463.17	2307.55	1775.58	6439.83	-192.042	77.5388	0.506058
314	1113	Layer IV	2574.38	-2008.11	-4020	5.49	2538.69	1557.09	6656.47	2402.42	1834.45	6459.91	2352.02	1752.4	6428.89	-146.445	62.4224	0.344667
315	1114	Layer IV	2603.38	-1997.14	-4020	5.49	2569.14	1541.28	6653.22	2432.89	1818.65	6457.04	2381.75	1735.39	6425.57	-117.428	48.516	0.295628
316	1115	Layer IV	2661.39	-1987.73	-4020	5.49	2631.22	1526.51	6648.03	2494.99	1803.88	6452.62	2435.08	1706.35	6415.75	-63.9528	27.2551	0.150577
317	1116	Layer IV	2778.2	-1921.1	-4020	5.49	2752.86	1435.6	6633.2	2616.73	1713.01	6439.34	2565.35	1629.36	6407.73	60.783	-39.9025	0.032142
318	1117	Layer IV	2752.33	-1912.48	-4020	5.49	2724.09	1424.79	6634.15	2587.97	1702.21	6439.96	2548	1637.13	6415.36	41.7479	-37.2157	0.144887
319	1118	Layer IV	2711.57	-1892.88	-4020	5.49	2678.17	1400.02	6635.21	2542.07	1677.45	6440.49	2523.41	1647.08	6429.01	13.7331	-36.104	0.346406
320	1119	Layer IV	2648.85	-1917.18	-4020	5.49	2611.75	1434.1	6642.11	2475.6	1711.52	6446.56	2458.75	1684.08	6436.19	-49.3532	-5.81485	0.452335
321	1120	Layer IV	2618.28	-1930.51	-4020	5.49	2579.57	1452.9	6645.66	2443.4	1730.31	6449.7	2426.47	1702.74	6439.28	-80.6719	9.77474	0.498002
322	1121	Layer IV	2558.7	-1946.18	-4020	5.49	2516.09	1476.37	6651.67	2379.89	1753.77	6454.92	2368.44	1735.13	6447.88	-138.083	34.9011	0.624928
323	1122	Layer IV	2550.86	-1957.94	-4020	5.49	2508.62	1492.3	6653.38	2372.4	1769.7	6456.53	2356.13	1743.21	6446.52	-149.086	43.2666	0.604803
324	1123	Layer IV	2513.23	-1919.53	-4020	5.49	2464.08	1443.59	6652.8	2327.9	1721.01	6455.46	2342.51	1744.8	6464.45	-168.43	33.9964	0.869626
325	1124	Layer IV	2557.81	-1884	-4020	4.81	2509.48	1394.18	6646.15	2373.35	1671.62	6449.41	2397.56	1711.04	6464.31	-116.914	2.52366	0.867491
326	1125	Layer IV	2568.12	-1905.31	-4020	4.81	2522.67	1421.89	6647.22	2386.52	1699.32	6450.61	2396.09	1714.9	6456.5	-115.414	10.8132	0.752176
327	1126	Layer IV	2638.21	-1859.27	-4020	4.81	2595.25	1358.05	6637.7	2459.17	1635.51	6442.03	2477.8	1665.84	6453.5	-37.9216	-33.2456	0.707854
328	1127	Layer IV	2641.64	-1878.51	-4020	4.81	2600.64	1383.34	6639.13	2464.54	1660.78	6443.5	2471.4	1671.95	6447.72	-41.7784	-24.0669	0.622597
329	1128	Layer IV	2676.69	-1862.02	-4020	4.81	2637.59	1360.38	6635	2501.51	1637.83	6439.84	2509.03	1650.07	6444.46	-5.39912	-42.5706	0.574497
330	1129	Layer IV	2681.5	-1852.4	-4020	4.81	2642.06	1347.54	6633.78	2505.99	1625	6438.68	2517.76	1644.16	6445.93	2.2245	-48.9775	0.596085
331	1130	Layer IV	2653.64	-2069.56	-3780	0.16	2715.98	1644.78	6373.62	2582.99	1921.81	6179.27	2495.33	1779.11	6125.33	99.3288	269.405	-4.13676
332	1131	Layer IV	2640.06	-2021.83	-4080	0.16	2655.25	1461.6	6722.43	2518.12	1739.08	6527.32	2467.24	1656.26	6496.01	-63.4524	-67.6981	1.33553
333	1132	Layer IV	2769.12	-2021.87	-3900	0.16	2824.4	1504.14	6465.87	2690.23	1781.34	6272.91	2618.42	1664.43	6228.71	176.319	100.213	-2.61058
334	739	Layer V	2581.32	-2057.31	-2820	4.24	2780.07	1963.97	5445.7	2658.16	2239.89	5252.39	2663.88	2249.22	5255.91	496.986	1066.63	-17.1759
335	740	Layer V	2283.76	-2154.02	-3000	1.32	2547.49	2136	5510.6	2424.94	2411.89	5314.29	2409.6	2386.91	5304.84	241.255	1166.01	-16.4535
336	741	Layer V	2414.9	-2159.28	-3060	6.05	2629.13	1892.7	5761.39	2503.53	2168.98	5566.14	2528.36	2209.41	5581.42	250.417	834.244	-12.3704
337	742	Layer V	2362.81	-2194.52	-3360	3.88	2539.27	1928.75	6006.68	2410.79	2205.26	5810.16	2406.71	2198.62	5807.66	53.3754	688.51	-9.03051
338	743	Layer V	2852.06	-2030.33	-3360	3.88	3032.7	1716.13	5987.78	2904.13	1992.74	5797.4	2865.43	1929.74	5773.59	494.748	457.577	-9.53349
339	744	Layer V	2944.35	-1978.28	-3420	4.05	3122.04	1584.5	5991.2	2993.37	1861.19	5802.02	2984.98	1847.51	5796.85	597.931	366.763	-9.19
340	745	Layer V	2870.84	-2050.05	-3420	4.05	3042.06	1683.33	5998.83	2913.35	1959.97	5808.59	2883.9	1912.01	5790.46	505.795	430.891	-9.28434
341	746	Layer V	2793.81	-2219.66	-3480	11.01	2940.57	1863.55	6057.96	2811.22	2140.15	5866.28	2725.5	2000.59	5813.53	349.222	499.86	-8.94375
342	747	Layer V	2565.54	-2293.59	-3540	7.48	2613.64	1989.4	6123.25	2483.71	2265.99	5927.49	2419.08	2160.76	5887.72	35.4524	605.116	-7.8486
343	748	Layer V	2646.8	-2165.28	-3540	7.48	2686.57	1816.22	6109.7	2556.76	2092.89	5915	2545.84	2075.13	5908.28	146.383	512.729	-7.545
344	749	Layer V	2751.59	-2150.31	-3540	7.48	2787.15	1797.56	6108.98	2657.28	2074.24	5915.5	2628.88	2028	5898.02	227.784	474.827	-7.69646
345	750	Layer V	2966.5	-2028.42	-3540	7.48	2992.95	1634.18	6097.1	2863.1	1910.94	5906.26	2851.01	1891.26	5898.82	435.141	346.522	-7.6847
346	751	Layer V	2795.43	-2267.93	-3540	7.48	2832.78	1960.35	6123.23	2702.72	2236.96	5930.12	2595.06	2061.68	5863.87	208.742	526.79	-8.20059
347	752	Layer V	2977.23	-2148.79	-3600	3.72	3100.54	1680.09	6256.46	2968.71	1956.99	6066.76	2887.29	1824.43	6016.66	425.661	213.395	-5.94508
348	753	Layer V	2623.05	-2279.08	-3600	3.72	2725.7	1826.66	6263.88	2594.02	2103.48	6069.54	2545.97	2025.27	6039.97	98.003	387.159	-5.60084
349	754	Layer V	2422.81	-2186.31	-3660	6.56	2491.43	1910.88	6443.42	2357.74	2187.83	6246.07	2307.3	2105.7	6215.03	-189.591	357.391	-3.0165
350	755	Layer V	2827.72	-2046.66	-3660	6.56	2909.04	1735.43	6430.12	2775.25	2012.47	6237.96	2693.28	1879.02	6187.52	181.367	161.976	-3.42266
351	756	Layer V	2991.98	-1985.59	-3660	6.56	3079.9	1656.67	6424.51	2946.07	1933.75	6234.48	2854.04	1783.92	6177.85	335.214	78.8787	-3.5654
352	757	Layer V	2865.35	-2188.02	-3720	4.97	2929.55	1767.52	6317.29	2797.1	2044.43	6125.42	2713.98	1909.11	6074.27	242.43	258.011	-5.09458
353	758	Layer V	3087.55	-2068.76	-3720	4.97	3160.34	1625.56	6308.01	3027.85	1902.54	6119.05	2945.77	1768.9	6068.53	461.222	130.378	-5.17919
354	759	Layer V	3145.05	-2103.54	-3720	4.97	3217.61	1683.14	6308.67	3085.08	1960.09	6120.34	2965.34	1765.15	6046.65	487.58	139.992	-5.50225
355	760	Layer V	2393.28	-2276.76	-3720	4.97	2441.98	1843.33	6334.42	2309.63	2120.21	6136.62	2315.16	2129.22	6140.02	-154.612	424.35	-4.12381
356	761	Layer V	2373.81	-2267.2	-3780	7.09	2428.67	1917.04	6387.64	2295.69	2193.93	6189.57	2266.81	2146.91	6171.8	-211.517	421.837	-3.65473
357	762	Layer V	2919.4	-2053.62	-3780	7.09	2988.48	1640.2	6376.77	2855.28	1917.24	6185.69	2799.91	1827.09	6151.62	294.268	134.96	-3.95265
358	763	Layer V	3070.23	-1928.1	-3780	7.09	3139.51	1468.72	6368.97	3006.31	1745.85	6179.88	2983.59	1708.87	6165.9	460.721	15.877	-3.7418
359	764	Layer V	3153.23	-1972.64	-3780	7.09	3223.76	1542.35	6375.15	3090.43	1819.44	6186.99	3016.01	1698.29	6141.19	500.128	20.8027	-4.10651
360	765	Layer V	3026.7	-2001.99	-3780	7.09	3096.49	1573.42	6374.53	2963.25	1850.5	6184.81	2908.18	1760.85	6150.93	395.74	73.4453	-3.96283
361	766	Layer V	2743.28	-2163.95	-3780	7.09	2810.93	1787.94	6383.4	2677.76	2064.9	6190.04	2606.12	1948.26	6145.95	115.195	251.631	-4.03625
362	767	Layer V	2808.06	-2224.68	-3780	7.09	2878.15	1880.45	6390.44	2744.86	2157.37	6197.79	2618.01	1950.87	6119.73	135.973	269.786	-4.42333
363	768	Layer V	2541.96	-2118.87	-3840	3.31	2640.68	1581.67	6441.79	2506.92	1858.81	6246.56	2552.32	1932.72	6274.5	17.559	160.024	-2.1385
364	769	Layer V	2587.41	-2108.45	-3840	3.31	2684.51	1571.17	6441.86	2550.72	1848.31	6247.17	2589.4	1911.28	6270.97	53.5214	142.099	-2.19065
365	770	Layer V	2651.8	-2096.62	-3840	3.31	2746.59	1560.54	6442.42	2612.75	1837.69	6248.48	2640.13	1882.25	6265.33	103.023	118.347	-2.27395
366	771	Layer V	2771.58	-2166.69	-3840	3.31	2861.57	1669.11	6458.68	2727.47	1946.22	6266	2679.84	1868.68	6236.69	150.697	122.828	-2.69667
367	772	Layer V	2882.85	-2107.03	-3840	3.31	2968.82	1597.32	6453.35	2834.71	1874.46	6262.03	2790.07	1801.78	6234.56	254.527	61.5684	-2.72818
368	773	Layer V	2978.96	-2127.86	-3840	3.31	3060.52	1636.27	6460.94	2926.26	1913.4	6270.68	2841.85	1775.96	6218.73	308.76	46.9253	-2.96191
369	774	Layer V	2738.92	-2198.88	-3840	3.31	2830.21	1710.4	6462.59	2696.08	1987.49	6269.49	2639.04	1894.62	6234.39	113.399	148.456	-2.73071
370	775	Layer V	2622.92	-2191.31	-3840	3.31	2719.39	1688.8	6456.42	2585.4	1965.89	6262.02	2565.7	1933.81	6249.89	39.1282	175.795	-2.50183
371	776	Layer V	2566.11	-2189.89	-3840	3.31	2664.86	1681.71	6453.86	2530.94	1958.8	6258.82	2528.1	1954.18	6257.07	1.34102	190.542	-2.39587
372	777	Layer V	2575.58	-2233.92	-3840	3.31	2674.29	1742.91	6461.27	2540.27	2019.98	6266.27	2509.26	1969.49	6247.19	-12.6302	210.774	-2.54173
373	778	Layer V	2356.1	-2270.36	-3840	3.86	2463.05	1774.6	6458.04	2329.21	2051.64	6260.48	2338.67	2067.05	6266.3	-179.147	290.514	-2.25952
374	779	Layer V	2246.4	-2370.15	-3840	3.86	2357.02	1901.53	6469.22	2223.11	2178.51	6270.26	2206.15	2150.9	6259.82	-300.643	372.788	-2.35527
375	780	Layer V	2089.83	-2487.02	-3840	3.86	2201.08	2049.9	6481.62	2067.12	2326.81	6280.63	2027.37	2262.09	6256.17	-466.427	478.924	-2.40916
376	781	Layer V	2443.16	-2150.38	-3900	5.18	2503.01	1684.64	6461.74	2369.1	1961.74	6264.75	2404.33	2019.11	6286.43	-125.175	233.627	-1.96237
377	782	Layer V	2510.52	-2239.2	-3900	5.18	2575.4	1805.31	6477.66	2441.25	2082.36	6281.4	2407.3	2027.08	6260.51	-112.856	256.626	-2.34505
378	783	Layer V	2603.04	-2204.41	-3900	5.18	2665.89	1757.14	6478.33	2531.67	2034.22	6283.21	2494.46	1973.63	6260.3	-31.3003	206.777	-2.34811
379	784	Layer V	2661.52	-2160	-3900	5.18	2722.13	1696	6475.96	2587.91	1973.11	6281.57	2561.68	1930.4	6265.43	29.6481	163.295	-2.27243
380	785	Layer V	2685.2	-2167.4	-3900	5.18	2746.04	1706.45	6478.27	2611.77	1983.55	6284.16	2575	1923.69	6261.53	43.5443	159.36	-2.33003
381	786	Layer V	2687.42	-2175.55	-3900	5.18	2748.59	1717.76	6479.45	2614.31	1994.86	6285.36	2572.16	1926.24	6259.42	41.6621	163.007	-2.36121
382	787	Layer V	2719.25	-2111.15	-3900	5.18	2777.74	1628.54	6473.27	2643.51	1905.68	6279.62	2631.02	1885.35	6271.93	92.082	117.28	-2.17645
383	788	Layer V	2856.19	-2104.49	-3900	5.18	2914.21	1622.23	6480.04	2779.82	1899.38	6288.03	2734.76	1826.03	6260.3	193.342	68.8015	-2.34821
384	789	Layer V	2845.83	-2176.29	-3900	5.18	2905.9	1722.2	6488.34	2771.41	1999.31	6296.12	2686.83	1861.6	6244.07	154.513	111.787	-2.58779
385	790	Layer V	2500.9	-2334.69	-3900	5.18	2571.03	1933.8	6491.44	2436.72	2210.79	6294.99	2349.92	2069.48	6241.58	-159.521	307.612	-2.62451
386	791	Layer V	2694.91	-2015.54	-4080	5.1	2710.88	1454.76	6720.22	2573.74	1732.25	6525.79	2611.04	1792.98	6548.75	-28.5418	-135.036	1.91013
387	792	Layer V	3149.11	-1854.42	-4080	5.1	3168.3	1267.28	6694.25	3031.18	1544.85	6505.5	3033.77	1549.07	6507.1	381.975	-338.082	1.29528
388	793	Layer V	3068.18	-1963.77	-4080	5.1	3086.09	1406.29	6706.64	2948.87	1683.79	6516.76	2914.03	1627.07	6495.32	274.377	-258.102	1.1214
389	794	Layer V	2781.67	-2076.05	-4080	5.1	2800.28	1539.4	6725.7	2663.02	1816.85	6532.25	2643	1784.25	6519.93	11.9393	-125.922	1.48471
390	795	Layer V	2728.45	-2135.83	-4080	5.1	2748.74	1617.45	6734.82	2611.4	1894.86	6540.67	2571.38	1829.71	6516.04	-53.5759	-81.0959	1.42732
391	796	Layer V	2648.26	-2079.69	-4080	5.1	2665.57	1539.39	6729.62	2528.34	1816.84	6534.55	2541.4	1838.09	6542.59	-91.3812	-89.1761	1.81921
392	797	Layer V	2659.92	-2156.97	-4080	5.1	2680.61	1643.27	6739.47	2543.26	1920.67	6544.47	2509.14	1865.13	6523.48	-114.499	-52.4444	1.53711
393	798	Layer V	2525.05	-2216.75	-4080	5.1	2547.4	1719.85	6751.28	2409.99	1997.22	6554.6	2376.47	1942.65	6533.98	-242.388	13.731	1.69209
394	799	Layer V	2205.61	-2378.1	-4080	2.74	2231.78	1937.02	6780.99	2094.21	2214.3	6580.3	2047.43	2138.13	6551.51	-556.44	185.963	1.95088
395	800	Layer V	2922.38	-1938.36	-4080	2.04	2939.9	1361.99	6705.94	2802.78	1639.51	6514.35	2822.46	1671.55	6526.46	177.302	-235.196	1.58114
396	801	Layer V	2400.59	-2231.8	-4140	5.21	2457.42	1714.93	6739.47	2320.21	1992.29	6541.73	2312.93	1980.44	6537.25	-302.993	47.0975	1.74041
397	802	Layer V	2530.08	-2203.52	-4140	5.21	2595.37	1670.4	6739.35	2458.07	1947.78	6543.3	2434.32	1909.12	6528.69	-186.362	-14.4469	1.61402
398	803	Layer V	2633.52	-2244.45	-4140	5.21	2711.95	1723.57	6741.69	2574.55	2000.93	6546.99	2499.86	1879.32	6501.02	-114.908	-25.7108	1.20556
399	804	Layer V	2726.54	-2038.31	-4140	5.21	2788.27	1441.1	6737.4	2650.87	1718.61	6543.9	2671.78	1752.65	6556.76	25.2819	-177.55	2.02848
400	805	Layer V	2780.12	-2031.61	-4140	5.21	2844.83	1431.71	6738.42	2707.38	1709.23	6545.6	2717.8	1726.18	6552.01	70.0503	-199.445	1.95833
401	806	Layer V	2885.05	-1992.17	-4140	5.21	2952.12	1379.17	6740.19	2814.59	1656.72	6548.71	2819.13	1664.12	6551.51	164.968	-257.155	1.95092
402	807	Layer V	2853.79	-2065.1	-4140	5.21	2926.18	1477.39	6741.29	2788.65	1754.89	6549.4	2759.86	1708.02	6531.69	116.861	-204.232	1.65828
403	808	Layer V	2885.05	-2108.26	-4140	5.21	2963.11	1536.76	6743.33	2825.53	1814.23	6551.82	2763.25	1712.82	6513.49	126.724	-188.837	1.38968
404	809	Layer V	2978.37	-2104.53	-4140	6.21	3059.5	1533.9	6746.34	2921.83	1811.37	6555.99	2836.16	1671.9	6503.27	198.649	-220.961	1.23876
405	810	Layer V	2790.23	-2023.19	-4200	5.84	2709.14	1547.57	6860.82	2570.31	1825.15	6666.18	2549.49	1791.25	6653.37	-124.616	-199.394	3.45469
406	811	Layer V	2139.86	-2297.51	-4200	5.84	2080.73	1956.39	6925.92	1941.52	2233.8	6723.31	1902.91	2170.94	6699.55	-746.06	127.872	4.13638
407	812	Layer V	2102.75	-2322.97	-4260	6.91	2040.65	1993.3	6912.82	1901.62	2270.68	6709.7	1860.1	2203.07	6684.14	-780.413	167.139	3.90895
408	813	Layer V	2349.47	-2296.32	-4260	6.91	2312.47	1930.87	6906.98	2173.34	2208.28	6707.18	2089.97	2072.55	6655.88	-555.106	62.0758	3.49167
409	814	Layer V	2461.97	-2106.85	-4260	6.91	2417.38	1683.1	6884.36	2278.46	1960.62	6686.08	2272.29	1950.58	6682.28	-394.399	-67.7764	3.88154
410	815	Layer V	2535	-2132.5	-4260	6.91	2500.36	1712.49	6886.04	2361.36	1990	6688.72	2322.35	1926.48	6664.71	-341.132	-79.7747	3.62213
411	816	Layer V	2692.9	-2043.69	-4260	6.91	2666.22	1594.17	6872.39	2527.28	1871.73	6677.19	2496.64	1821.84	6658.33	-175.851	-173.767	3.52787
412	817	Layer V	2815.27	-1947.96	-4260	6.91	2793.41	1469.21	6857.88	2654.57	1746.83	6664.33	2644.76	1730.86	6658.3	-37.3708	-258.796	3.52748
413	818	Layer V	2926.78	-1891.71	-4260	6.91	2911.49	1397.16	6848.54	2772.68	1674.81	6656.49	2763.86	1660.45	6651.06	76.6346	-320.283	3.42056
414	819	Layer V	2945.54	-1871.97	-4260	6.91	2930.77	1371.8	6845.59	2791.99	1649.46	6653.8	2789.03	1644.64	6651.97	99.8228	-335.606	3.43408
415	820	Layer V	2277.58	-2163.94	-4320	6.6	2237.16	1726.26	6989.44	2097.09	2003.86	6788.89	2102.76	2013.1	6792.38	-593.425	-75.3493	5.50689
416	821	Layer V	2327.55	-2205.43	-4320	6.6	2300.18	1779.55	6992.07	2160.04	2057.13	6792.22	2128.06	2005.06	6772.54	-562.47	-70.9665	5.21397
417	822	Layer V	2384.12	-2071.55	-4320	6.6	2331.15	1601.13	6979.87	2191.14	1878.79	6780.58	2225.27	1934.37	6801.59	-482.29	-154.466	5.64277
418	823	Layer V	2545.34	-2109.26	-4320	6.6	2511.57	1652.16	6979.88	2371.44	1929.8	6782.7	2339.9	1878.44	6763.29	-361.03	-183.786	5.07736
419	824	Layer V	2819.69	-1961.24	-4320	6.6	2771.02	1470.21	6958.64	2630.98	1747.93	6764.76	2611.25	1715.8	6752.62	-103.435	-329.431	4.91987
420	825	Layer V	2917.75	-1898.07	-4320	6.6	2862.44	1394.85	6949	2722.46	1672.6	6756.3	2711.75	1655.16	6749.71	-8.411	-384.369	4.87692
421	826	Layer V	2944.15	-1862.25	-4320	6.6	2883.67	1350.53	6944.25	2743.73	1628.3	6751.85	2746.32	1632.52	6753.44	22.5325	-407.781	4.93208
422	827	Layer V	2589.87	-2119.03	-4380	5.26	2694.73	1537.13	7001.37	2554.23	1814.85	6806.48	2520.13	1759.34	6785.5	-200.725	-308.446	5.4053
423	828	Layer V	2644.74	-2079.19	-4380	5.26	2747.44	1489.08	6995.5	2606.98	1766.82	6801.3	2579.98	1722.88	6784.69	-144.472	-342.04	5.3933
424	829	Layer V	2897.61	-2093.13	-3840	6.17	2983.24	1579.43	6451.6	2849.14	1856.58	6260.47	2808.38	1790.22	6235.39	271.341	50.2615	-2.71592
425	830	Layer V	2233.92	-2386.03	-3960	5.71	2257.53	1972.55	6675.91	2121.21	2249.7	6475.55	2069.42	2165.39	6443.68	-496.177	276.088	0.359104
426	831	Layer V	2337.54	-2356.66	-3960	5.71	2368.29	1926.46	6667.92	2231.99	2203.63	6468.94	2172.33	2106.5	6432.23	-395.75	227.909	0.189994
427	832	Layer V	2423.22	-2340.34	-3960	5.71	2460.11	1901.27	6661.57	2323.83	2178.45	6463.72	2252.35	2062.08	6419.73	-316.346	193.87	0.00552919
428	833	Layer V	2652.5	-2227.74	-3960	5.71	2702.12	1749.8	6637.18	2565.98	2027.04	6442.4	2498.83	1917.73	6401.08	-79.0546	70.1138	-0.269872
429	834	Layer V	2714.51	-2229.37	-3960	5.71	2768.72	1754.17	6633.16	2632.59	2031.4	6439.17	2547.64	1893.11	6386.9	-28.2089	55.6018	-0.479195
430	835	Layer V	2787.94	-2127.38	-3960	5.71	2846.8	1617.66	6619.67	2710.78	1894.96	6426.76	2663.45	1817.91	6397.64	76.1002	-21.1361	-0.320601
431	836	Layer V	2752.04	-2104.53	-3960	5.71	2808.12	1584.43	6620.34	2672.11	1861.74	6427	2647.77	1822.11	6412.02	56.141	-25.8331	-0.108307
432	837	Layer V	2729.19	-2071.08	-3960	5.71	2783.43	1537.38	6619.35	2647.45	1814.72	6425.77	2648.42	1816.29	6426.36	51.4663	-39.8686	0.103365
433	838	Layer V	2868.72	-2001.73	-3960	5.71	2935.6	1449.73	6604.62	2799.7	1727.1	6412.96	2800.24	1727.98	6413.29	198.208	-114.587	-0.0896386
434	839	Layer V	3075.97	-1875.25	-3960	5.71	3163.22	1296.81	6581.97	3027.45	1574.25	6393.2	3036.24	1588.56	6398.61	424.235	-236.117	-0.306281
435	840	Layer V	3068.25	-1872.5	-4020	5.49	3064.41	1372.58	6611.73	2928.34	1650.01	6421.68	2926.77	1647.45	6420.72	313.761	-194.324	0.0200336
436	841	Layer V	2685.7	-2033.2	-4020	5.49	2661.21	1585.28	6651.03	2524.93	1862.62	6455.91	2532.34	1874.69	6460.48	-69.6077	-5.72842	0.607014
437	842	Layer V	2741.35	-2160.19	-4020	5.49	2731.05	1749.05	6661.95	2594.59	2026.31	6467.5	2516.81	1899.67	6419.63	-69.0864	42.1149	0.00401241
438	843	Layer V	2404.27	-2267.59	-4020	5.49	2381.38	1902.11	6698.28	2244.71	2179.32	6499.46	2187.05	2085.46	6463.98	-393.684	189.196	0.658786
439	844	Layer V	2432.49	-2286.41	-4020	5.49	2413.52	1923.35	6698.85	2276.82	2200.55	6500.4	2202.48	2079.51	6454.65	-375.827	189.238	0.520934
440	845	Layer V	2367.43	-2136.68	-4020	5.49	2327.91	1739.07	6685.26	2191.43	2016.36	6485.98	2214.9	2054.58	6500.42	-381.069	138.482	1.19671
441	846	Layer V	2328.03	-2174.06	-4440	5.43	2343.43	1608.34	7132.04	2201.58	1886.15	6932.79	2206.91	1894.82	6936.07	-548.986	-272.074	7.62812
442	847	Layer V	2562.42	-2038.24	-4440	5.43	2580.91	1446.14	7109.7	2439.18	1724.02	6913.47	2454	1748.14	6922.59	-313.037	-401.111	7.42916
443	848	Layer V	2998.08	-1975.64	-3660	1.84	3086.37	1643.77	6423.64	2952.55	1920.86	6233.7	2864.24	1777.09	6179.36	344.191	71.5831	-3.54309
444	849	Layer V	2571.4	-2062.51	-3960	0.6	2611.23	1521.42	6629.47	2475.24	1798.78	6433.83	2524.15	1878.41	6463.94	-78.5359	-4.32331	0.658081
445	850	Layer V	2853.65	-2147.79	-3540	1.19	2885.48	1797.13	6109.92	2755.54	2073.81	5917.62	2702.6	1987.63	5885.04	301.481	444.867	-7.88811
446	851	Layer V	2778.74	-2034.68	-3720	0.7	2842.46	1540.24	6313.76	2710.1	1817.27	6121.07	2741.03	1867.61	6140.1	243.466	179.744	-4.12266
447	852	Layer V	2648.29	-1958.57	-4200	0.64	2557.22	1462.25	6855.11	2418.56	1739.87	6658.74	2470.99	1825.23	6691.01	-211.861	-190.19	4.01039
448	1147	Layer VI	3371.57	-2349.88	-3420	8.45	3485.13	2142.48	6064.15	3355.37	2418.93	5878.71	3193.49	2155.4	5779.1	668.717	457.466	-10.87
449	1148	Layer VI	2863.33	-2259.42	-3660	6.56	2947.21	2002.27	6448.52	2813.18	2279.18	6256.54	2784.63	2232.71	6238.97	117.137	254.005	-4.08091
450	1149	Layer VI	3150.14	-2406.57	-3660	6.56	3234.13	2200.99	6460.77	3099.77	2477.8	6272.02	2917.48	2181.02	6159.84	270.469	253.136	-5.24917
451	1150	Layer VI	2963.94	-2495.96	-3780	7.09	3037.85	2286.99	6423.35	2904.06	2563.72	6232.19	2741.71	2299.4	6132.28	116.309	380.327	-5.65607
452	1151	Layer VI	2760.48	-2623.5	-3780	7.09	2838.46	2452.4	6432.44	2704.69	2729.04	6238.72	2524.02	2434.91	6127.53	-85.4463	509.844	-5.72608
453	1152	Layer VI	2914.24	-2476.02	-3900	3.82	2983.23	2137.61	6534.94	2848.14	2414.53	6343.2	2742.99	2243.34	6278.49	63.6555	240.254	-3.49747
454	1153	Layer VI	2928.64	-2326.69	-4200	5.84	2884.53	1957.63	6905.28	2745.06	2235.02	6712.31	2681.65	2131.79	6673.29	-139.079	-100.741	2.33081
455	1154	Layer VI	2932.81	-2343.37	-4200	5.84	2890.87	1980.16	6907.66	2751.37	2257.54	6714.74	2676.93	2136.34	6668.93	-141.894	-93.8714	2.26645
456	1155	Layer VI	2761.88	-2418.41	-4200	5.84	2731.33	2077.91	6923.41	2591.74	2355.25	6728.47	2515.34	2230.86	6681.45	-297.564	-13.0218	2.45134
457	1156	Layer VI	2825.14	-2375.27	-4260	6.91	2836.22	2015.99	6906.44	2696.77	2293.35	6712.83	2621.7	2171.13	6666.63	-192.676	-59.973	2.23257
458	1157	Layer VI	2705.07	-2589.72	-3960	1.63	2776.26	2246.46	6669.45	2639.69	2523.46	6475.04	2522.13	2332.06	6402.69	-188.554	248.72	-1.66394
459	1158	Layer VI	2853.51	-2442.66	-4020	8.19	2871.06	2113.74	6695.83	2734.11	2390.84	6502.67	2642.48	2241.66	6446.28	-92.0967	138.074	-1.02042
460	1159	Layer VI	2901.47	-2408.74	-4020	8.19	2918.17	2071.36	6687.94	2781.29	2348.47	6495.39	2696.18	2209.91	6443.02	-40.6981	110.353	-1.06863
461	1160	Layer VI	2912	-2370.14	-4020	8.19	2926.37	2021.42	6681.43	2789.56	2298.55	6489.03	2723.54	2191.07	6448.41	-17.1054	89.5071	-0.989073
462	1161	Layer VI	2961.12	-2361.95	-4020	8.19	2976.75	2012.9	6677.74	2839.95	2290.03	6485.96	2765.34	2168.56	6440.04	25.0486	73.478	-1.11256
463	1162	Layer VI	2973.99	-2333.88	-4020	8.19	2988.34	1976.78	6672.9	2851.59	2253.93	6481.3	2789.39	2152.66	6443.02	46.437	56.8314	-1.06863
464	1163	Layer VI	3345.94	-2152.58	-4020	8.19	3369.35	1759.33	6637.22	3232.79	2036.57	6450.42	3168.52	1931.93	6410.87	412.698	-130.234	-1.5432
40	1133	Layer I	2339.39	-1771.2	-3780	7.09	2368.18	1191.33	6350.27	2235.68	1468.59	6152.23	2230.81	1460.66	6149.23	-46.5231	112.808	-1.05456
41	1134	Layer I	2487.57	-1743.27	-3900	5.18	2520.8	1109.6	6425.69	2387.3	1386.98	6229.51	2365.97	1352.26	6216.39	55.0967	-28.7964	-0.0631752
42	1135	Layer I	2459.44	-1733.65	-3900	5.18	2490.91	1096.03	6423.62	2357.46	1373.42	6227.1	2349.39	1360.28	6222.13	37.4726	-24.7454	0.0216386
43	1136	Layer I	2632.65	-1695.9	-3900	5.18	2667.25	1044.27	6429.6	2533.61	1321.69	6235.24	2501.48	1269.38	6215.46	182.109	-105.724	-0.0767988
44	1137	Layer I	2484.97	-1699.05	-3960	8.1	2511.9	1020.73	6609.82	2376.2	1298.35	6413.51	2365.34	1280.66	6406.82	-15.6317	-209.909	2.74825
45	1138	Layer I	2477.34	-1715.22	-3960	0.76	2503.47	1042.63	6611.35	2367.76	1320.23	6414.91	2349.93	1291.22	6403.94	-28.974	-198.319	2.70574
46	1139	Layer I	2205.79	-1832	-3960	6.39	2200.34	1205.45	6635.18	2064.53	1482.99	6434.93	2053.15	1464.45	6427.93	-315.25	-50.7559	3.05978
47	1140	Layer I	2352.65	-1767.24	-3960	6.39	2363.9	1112.97	6622.32	2228.15	1390.55	6424.13	2215.15	1369.39	6416.14	-159.462	-132.547	2.88576
48	1141	Layer I	2708	-1621.56	-3420	0.05	2879.2	1081.64	5930.45	2751.41	1358.54	5738.9	2726.14	1317.4	5723.35	573.365	234.231	-7.3418
49	1142	Layer I	2315.63	-1770.65	-4200	0.26	2190.99	1217.11	6839.48	2052.74	1494.84	6638.98	2008.33	1422.53	6611.65	-424.812	-200.096	5.77205
50	1143	Layer I	2554.05	-1668.51	-3420	0.4	2713.94	1143.79	5932.82	2586.23	1420.66	5739.23	2576.8	1405.32	5733.43	430.05	310.375	-7.19301
51	1144	Layer I	2985.3	-1549.98	-3420	0.07	3175.98	994.53	5928.81	3048.02	1271.48	5740.91	2984.01	1167.26	5701.51	822.471	106.972	-7.6642
52	1145	Layer I	2233.46	-1869.9	-3840	0.44	2323.25	1213.05	6399.77	2190.19	1490.35	6201.14	2180.35	1474.33	6195.08	-110.585	98.0917	-0.377679
53	1146	Layer I	2334.12	-1807.17	-3900	0.03	2367.8	1202.04	6422.09	2234.44	1479.37	6223.99	2214.57	1447.01	6211.76	-84.7378	62.5537	-0.131516
0	1170	GABA-II/III	2396.18	-1830.73	-3660	20	2450.06	1469.01	6413.81	2316.75	1746.18	6216.43	2254.39	1644.66	6178.06	-72.2626	252.806	-2.60939
1	1171	GABA-II/III	2710.53	-1832.96	-3660	20	2784	1464.93	6412.25	2650.5	1742.1	6218.88	2506.58	1507.8	6130.31	181.075	153.495	-3.31423
2	1172	GABA-II/III	2535.4	-1762.75	-3720	20	2580.39	1132.29	6313.26	2448.2	1409.55	6117.84	2504.3	1500.87	6152.36	170.816	133.795	-2.9887
3	1173	GABA-II/III	2292.59	-1880.84	-3720	20	2327.11	1283.56	6324.91	2194.94	1560.74	6126.3	2251.51	1652.83	6161.11	-68.7176	270.611	-2.85956
4	1174	GABA-II/III	2490.04	-1779.82	-3780	20	2529.62	1210.02	6350.85	2397.01	1487.27	6154.72	2428.77	1538.98	6174.27	92.149	156.285	-2.66531
5	1175	GABA-II/III	2379.15	-1862.32	-3780	20	2417.14	1327.25	6355.96	2284.54	1604.44	6158.36	2296.32	1623.61	6165.61	-28.4857	240.592	-2.79312
6	1176	GABA-II/III	2511.86	-1833.91	-3900	20	2552.89	1237.78	6433.64	2419.28	1515.1	6237.71	2421.59	1518.87	6239.14	61.5456	98.5921	-1.70765
7	1177	GABA-II/III	2609.73	-1782.55	-3900	20	2649.75	1165.64	6434.8	2516.06	1443	6240.1	2523.12	1454.5	6244.45	154.502	35.2302	-1.62923
8	1178	GABA-II/III	2477.52	-1788.35	-3960	20	2504.47	1142.71	6616.24	2368.7	1420.26	6419.71	2394.09	1461.6	6435.34	-36.4236	-72.5829	1.18883
9	1179	GABA-II/III	2437.59	-1820.29	-3960	20	2460.13	1186.19	6620.91	2324.33	1463.72	6423.8	2342.55	1493.38	6435.01	-84.4874	-42.68	1.18407
10	1180	GABA-II/III	2411.35	-1871.63	-3960	20	2431.57	1257.03	6626.12	2295.73	1534.53	6428.6	2291.7	1527.97	6426.12	-128.745	-5.00788	1.05276
11	1181	GABA-II/III	2468.4	-1942.75	-3960	20	2496.18	1355.34	6627.55	2360.28	1632.79	6430.7	2300.21	1534.99	6393.74	-108.864	20.9671	0.574675
12	1182	GABA-II/III	2502.27	-1727.71	-4020	20	2433.81	1189.03	6638.44	2297.82	1466.58	6441.01	2318.83	1500.79	6453.94	-113.625	-47.0962	1.46344
13	1183	GABA-II/III	2490.98	-1696.35	-4020	20	2418.34	1147.68	6637.23	2282.37	1425.25	6439.65	2324.13	1493.23	6465.35	-112.879	-61.0083	1.63187
14	1184	GABA-II/III	2293.41	-1801.72	-4020	20	2211.6	1300.49	6661.38	2075.47	1578	6461.16	2103.57	1623.75	6478.45	-323.883	53.1482	1.8253
15	1185	GABA-II/III	2543.83	-1836.31	-4020	20	2489.8	1331.6	6643.26	2353.72	1609.08	6446.35	2302.46	1525.64	6414.81	-114.517	-0.411643	0.885807
16	1186	GABA-II/III	2644.03	-1818.45	-4080	20	2654.03	1190.79	6697.67	2517.19	1468.4	6502.83	2473.58	1397.4	6476	22.9126	-156.976	1.78911
17	1187	GABA-II/III	2523.85	-1779.36	-4080	20	2528.18	1136.24	6696.06	2391.44	1413.88	6499.77	2401.54	1430.32	6505.99	-55.4808	-144.186	2.23184
18	1188	GABA-II/III	2509.88	-1786.06	-4080	20	2513.82	1144.88	6697.19	2377.07	1422.51	6500.72	2387.1	1438.84	6506.89	-69.3075	-136.761	2.24521
19	1189	GABA-II/III	2421.57	-1810.69	-4080	20	2422.44	1176.69	6702.39	2285.69	1454.31	6504.79	2304.93	1485.63	6516.63	-149.712	-98.8567	2.38898
20	1190	GABA-II/III	2692.07	-1795.69	-4080	20	2703.22	1162.33	6694	2566.39	1439.95	6499.78	2522.53	1368.55	6472.79	69.8541	-182.03	1.7418
21	1191	GABA-II/III	2546.58	-1737.1	-4200	20	2427.44	1160.47	6823.59	2289.23	1438.22	6625.99	2295.58	1448.56	6629.9	-200.163	-201.429	4.06114
22	1192	GABA-II/III	2560.65	-1758.01	-4140	20	2575.95	1071.5	6725.68	2438.82	1349.2	6530.01	2458.68	1381.52	6542.23	-15.4135	-211.53	2.76686
23	1193	GABA-II/III	2630.94	-1722.87	-4140	20	2649.58	1024.92	6725.44	2512.41	1302.65	6530.7	2532.7	1335.69	6543.19	53.4362	-254.953	2.78104
24	1194	GABA-II/III	2490.58	-1736.84	-4020	20	2421.79	1201.73	6640.09	2285.79	1479.27	6442.5	2304.43	1509.63	6453.97	-127.102	-38.8575	1.46392
25	1195	GABA-II/III	2500.06	-1694.15	-4020	20	2428.16	1144.37	6636.29	2292.2	1421.94	6438.83	2332.98	1488.33	6463.93	-104.084	-64.7367	1.61092
26	1196	GABA-II/III	2403.64	-1783.46	-3420	20	2554.73	1302.87	5944.02	2426.98	1579.66	5748.36	2476.04	1659.53	5778.54	282.073	506.247	-8.50733
27	1197	GABA-IV	2711.24	-2000.86	-3600	20	2825.73	1453.53	6237.86	2694.29	1730.53	6045.11	2668.12	1687.93	6029	294.598	232.697	-5.17884
28	1198	GABA-IV	2660.2	-2045.38	-3720	20	2719.14	1543.54	6317.62	2586.82	1820.57	6123.45	2538.97	1742.69	6094.01	149.924	244.909	-4.21916
29	1199	GABA-IV	2643.83	-2063.74	-3900	20	2700.21	1561.62	6463.37	2566.15	1838.79	6268.86	2493.87	1721.11	6224.38	59.7442	146.57	-2.29448
30	1200	GABA-IV	2491.6	-2034.78	-3960	20	2523.17	1482.72	6632.72	2387.19	1760.1	6436.06	2365.58	1724.92	6422.77	-133.243	31.1827	0.634259
31	1201	GABA-IV	2540.53	-1882	-4020	20	2490.41	1392.38	6647.35	2354.28	1669.83	6450.38	2375.13	1703.77	6463.21	-139.218	-12.8414	1.23138
32	1202	GABA-IV	2267.84	-2053.85	-4260	20	2196.31	1627.9	6881.86	2057.55	1905.45	6680.99	2021.62	1846.95	6658.87	-541.744	3.69064	4.11989
33	1203	GABA-IV	2400.06	-2083.4	-4200	20	2318.87	1645.34	6884.52	2180.01	1922.88	6685.1	2106.01	1802.41	6639.56	-455.742	-26.3603	3.83476
34	1204	GABA-V	2663.79	-2098.51	-3780	20	2727.37	1687.66	6376.25	2594.34	1964.67	6182	2597.44	1969.72	6183.9	52.7253	267.836	-3.75874
35	1205	GABA-V	2853.65	-2146.97	-3960	20	2917.23	1648.59	6616.74	2781.2	1925.87	6424.65	2716.54	1820.6	6384.86	90.0557	7.94761	-0.792046
36	1206	GABA-V	2679.15	-2049.47	-4020	20	2655.47	1606.78	6653.23	2519.17	1884.11	6458.02	2531.31	1903.89	6465.5	-112.797	37.4613	0.398419
37	1207	GABA-V	2884.25	-2097.5	-4080	20	2903.68	1573.82	6725.99	2766.35	1851.25	6533.74	2718.86	1773.94	6504.52	48.1573	-107.418	0.974525
38	1208	GABA-V	2711.31	-2091.84	-4080	20	2729.83	1557.72	6729.52	2592.56	1835.16	6535.2	2594.49	1838.29	6536.39	-79.8475	-66.3688	1.44497
39	1209	GABA-V	2533.04	-2044.71	-4260	20	2490.35	1599.49	6875.58	2351.48	1877.05	6678.26	2374.47	1914.46	6692.4	-342.989	-88.7048	3.74821

## Sheet: Fig. 3j_U_Ana08
			Brain tissue				Allen Mouse Common Coordinate Framework			Fine registration rotation						Horizontal laminar projection
	index	marker	x	y	z	d	atlas_x	atlas_y	atlas_z	rx	ry	rz	px	py	pz	ppx	ppy	ppz
25	278	Layer II/III	2546.81	-2399.26	-3000	0.81	2322.09	1683.76	5660.78	2390.11	1499.69	6003.38	2466.69	1624.36	6050.5	149.114	263.308	-4.44329
26	279	Layer II/III	2475.12	-2421.01	-3050	2.42	2216.05	1685.51	5643.16	2283.94	1499.65	5989.51	2389	1670.69	6054.17	75.1406	304.419	-4.38913
27	280	Layer II/III	2637.71	-2366.23	-3100	2.24	2440.8	1678.48	5690.16	2509.32	1497.55	6028.82	2553.29	1569.14	6055.88	228.091	208.458	-4.36393
28	281	Layer II/III	2453.17	-2371.15	-3150	1.94	2210.99	1644.64	5820.74	2285.29	1479.28	6169.92	2370.69	1618.32	6222.48	-3.96613	154.548	-1.90442
29	282	Layer II/III	2565.9	-2426.87	-3150	1.94	2332.1	1723.51	5829.81	2405.99	1558.11	6165.68	2430.23	1597.58	6180.6	67.1202	160.262	-2.52262
30	283	Layer II/III	2694.83	-2367.26	-3150	1.94	2468.56	1652.22	5812.92	2541.36	1485.38	6152.2	2563.45	1521.35	6165.79	197.107	97.8818	-2.74125
31	284	Layer II/III	2329.43	-2424.66	-3250	2.12	2079.44	1707.72	5961.38	2159.21	1557.86	6306.53	2223.29	1662.18	6345.97	-187.238	121.504	-0.0813264
32	285	Layer II/III	2408.59	-2343.38	-3250	2.12	2160.57	1601.22	5949.69	2239.76	1450.99	6304.13	2327.4	1593.67	6358.06	-94.3707	50.2012	0.0972143
33	286	Layer II/III	2436.15	-2344.79	-3250	2.12	2192.45	1604.86	5950.98	2271.53	1454.67	6303.87	2349.83	1582.16	6352.05	-71.1832	43.0444	0.00850064
34	287	Layer II/III	2687.77	-2222.51	-3250	2.12	2471.06	1467.45	5938.41	2548.67	1316.72	6297.08	2614.96	1424.66	6337.88	181.887	-95.6906	-0.200703
35	288	Layer II/III	2419.9	-2496.75	-3250	2.12	2190.98	1809.3	5976.68	2270.57	1659.88	6306.23	2265.83	1652.17	6303.32	-131.761	137.72	-0.710974
36	289	Layer II/III	2539.97	-2337.15	-3300	1.37	2310.11	1649.79	6003.47	2390.41	1504.83	6346.52	2412.43	1540.68	6360.07	-15.6218	-0.540766	0.126904
37	290	Layer II/III	2656.3	-2406.54	-3350	3.15	2510.85	1681.4	6073.13	2592.62	1543.57	6404.72	2539.91	1457.76	6372.28	99.0507	-85.372	0.30713
38	291	Layer II/III	2555.44	-2450.67	-3350	3.15	2405.67	1719.72	6076.77	2487.98	1582.12	6407.72	2445.21	1512.48	6381.4	7.16834	-39.6826	0.441695
39	292	Layer II/III	2158.79	-2583.46	-3450	3.66	2000.43	1790.63	6170.75	2087.83	1663.72	6507.01	2096.23	1677.4	6512.18	-367.23	36.0688	2.37248
40	293	Layer II/III	2299.56	-2453.65	-3450	3.66	2149.93	1623.8	6137.39	2235.78	1494.57	6487.57	2278.78	1564.57	6514.03	-197.26	-70.516	2.39981
41	294	Layer II/III	2545.46	-2439.03	-3450	3.66	2411.37	1635.98	6136.6	2495.94	1506	6476.14	2471.5	1466.2	6461.1	2.39158	-130.732	1.61836
42	295	Layer II/III	2422.97	-2513.07	-3450	3.66	2281.99	1719.38	6154.39	2367.63	1590.8	6488.9	2338.82	1543.89	6471.17	-125.347	-64.1444	1.76701
43	296	Layer II/III	2423.78	-2405.68	-3550	3.58	2228.8	1596.43	6345.07	2321.7	1490.79	6693.24	2313.49	1477.42	6688.19	-228.952	-256.405	4.97083
44	297	Layer II/III	2429.79	-2380.24	-3600	2.92	2238.14	1649.89	6319.11	2329.97	1540.74	6661.2	2304.42	1499.14	6645.47	-221.702	-210.491	4.34024
45	298	Layer II/III	3090.91	-2040.83	-3700	5.65	2948.25	1162	6384.65	3040.06	1063.94	6755.96	3016.46	1025.51	6741.43	408.588	-710.791	5.75689
46	299	Layer II/III	2718.08	-2320.74	-3300	-0.06	2510.06	1651.07	6011.57	2589.71	1506.61	6347.3	2561.43	1460.56	6329.89	134.779	-57.336	-0.318636
47	300	Layer II/III	2769.92	-2305.38	-3300	-0.06	2567.68	1638.28	6011.48	2647.08	1493.82	6346.61	2609.83	1433.18	6323.69	182.314	-79.2145	-0.410267
48	301	Layer II/III	2629.12	-2453.7	-3400	-0.06	2467.68	2128.98	6139.63	2551.1	1994.07	6421.43	2324.12	1624.52	6281.75	-69.331	124.806	-1.02939
49	302	Layer II/III	2673.92	-2423.62	-3400	-0.06	2517.31	2093.76	6131.13	2600.27	1958.16	6415.25	2376.54	1593.91	6277.56	-18.787	98.6938	-1.09116
50	303	Layer IV	2900.41	-2425.04	-3050	2.42	2698.65	1741.19	5639.45	2764.04	1553.35	5962.44	2813.45	1633.8	5992.85	445.502	212.998	-6.09269
51	304	Layer IV	2632.19	-2476.59	-3050	2.42	2403.2	1771.32	5653.81	2470.42	1585.39	5983.71	2576.51	1758.11	6049	203.327	295.537	-5.2637
52	305	Layer IV	2628.16	-2457.25	-3050	2.42	2395.59	1746.57	5649.27	2462.73	1560.4	5982.29	2581.05	1753.01	6055.1	205.321	287.121	-5.17367
53	306	Layer IV	2723.59	-2479	-3100	2.24	2547.78	1834.91	5714.14	2616.33	1654.84	6031.06	2650.92	1711.14	6052.34	271.653	249.628	-5.21436
54	307	Layer IV	2732.55	-2409.54	-3100	2.24	2549.3	1743.42	5697.9	2617.45	1562.47	6025.28	2689.96	1680.51	6069.91	301.687	210.468	-4.95505
55	308	Layer IV	2571.08	-2563.58	-3150	1.94	2338.68	1909.37	5860.48	2413.25	1745.47	6174.77	2439.67	1788.47	6191.03	23.0932	238.768	-3.16693
56	309	Layer IV	2756.38	-2407.43	-3150	1.94	2533.95	1709.19	5821.23	2606.62	1542.56	6151.66	2670.56	1646.66	6191	238.948	106.21	-3.16728
57	310	Layer IV	2603.48	-2437.88	-3150	1.94	2372.05	1739.99	5831.22	2445.77	1574.49	6163.8	2534.87	1719.56	6218.63	101.932	157.795	-2.75945
58	311	Layer IV	2516.01	-2701.58	-3200	1.94	2301.68	1878.86	5907.68	2378.16	1720.69	6226.21	2415.44	1781.38	6249.15	-20.9583	197.29	-2.30886
59	312	Layer IV	2523.14	-2680.2	-3200	1.94	2309.16	1849.24	5902.28	2385.47	1690.76	6223.95	2433.38	1768.75	6253.43	-5.76541	182.91	-2.24567
60	313	Layer IV	2586.63	-2645.21	-3200	1.94	2377.02	1802.4	5894.07	2452.82	1643.34	6218.72	2503.97	1726.61	6250.2	61.4141	145.463	-2.29346
61	314	Layer IV	2708.44	-2664.65	-3200	1.94	2508.02	1833.95	5900.8	2583.38	1675.06	6217.16	2589.55	1685.1	6220.96	152.184	124.183	-2.72507
62	315	Layer IV	2491.47	-2778.52	-3200	3.34	2275.99	1986.44	5927.08	2353.06	1829.39	6234.15	2351.44	1826.74	6233.15	-74.8956	249.288	-2.5451
63	316	Layer IV	2598.71	-2500.99	-3250	2.12	2393.85	1825.37	5983.46	2472.69	1676.14	6303.92	2492.64	1708.62	6316.2	26.52	89.0646	-1.31902
64	317	Layer IV	2603.66	-2534.92	-3250	2.12	2402.42	1870.82	5988.97	2481.33	1721.72	6303.93	2480.72	1720.72	6303.56	20.0267	107.962	-1.50568
65	318	Layer IV	2671.51	-2498.87	-3250	2.12	2475.67	1828.49	5985.76	2554.21	1679.32	6302.94	2552.79	1677.01	6302.07	87.9486	67.9924	-1.52759
66	319	Layer IV	2703.32	-2476.25	-3250	2.12	2509.7	1801.57	5983.4	2588.05	1652.35	6302.45	2589.21	1654.24	6303.16	121.592	46.0461	-1.51155
67	320	Layer IV	2663.74	-2425.36	-3250	2.12	2460.86	1730.63	5973.67	2539.23	1581.15	6302.57	2581.26	1649.57	6328.43	104.853	26.5266	-1.13844
68	321	Layer IV	2786.01	-2399.92	-3250	2.12	2597.59	1710.15	5974.44	2675.39	1560.7	6300.8	2692.16	1587.99	6311.12	214.903	-20.6515	-1.39408
69	322	Layer IV	2679.11	-2452.48	-3300	1.37	2471.49	1821.83	6038.11	2551.92	1678.65	6355.61	2543.29	1664.62	6350.31	61.3064	27.481	-0.815514
70	323	Layer IV	2772.48	-2459.35	-3300	1.37	2574.86	1842.26	6045.89	2655.04	1699.54	6357.33	2612.12	1629.67	6330.92	132.785	6.43496	-1.1017
71	324	Layer IV	2808.63	-2333.03	-3300	1.37	2611.97	1680.45	6020.72	2691.41	1536.51	6349.41	2706.55	1561.16	6358.73	210.818	-74.2846	-0.691194
72	325	Layer IV	2835.18	-2291.38	-3300	1.37	2640.48	1629.89	6012.62	2719.6	1485.5	6346.1	2748.85	1533.14	6364.11	248.387	-103.704	-0.611776
73	326	Layer IV	2746.85	-2336.69	-3300	1.37	2542.97	1676.28	6017.29	2622.62	1532.13	6348.94	2656.67	1587.57	6369.89	160.08	-56.2846	-0.526365
74	327	Layer IV	2593.06	-2411.75	-3300	1.37	2374.06	1757.35	6023.66	2454.56	1613.41	6352.07	2497	1682.51	6378.18	7.76634	27.4956	-0.403965
75	328	Layer IV	2541.78	-2546.28	-3350	3.15	2396.08	1837.19	6099.23	2479	1700.91	6416.99	2470.1	1686.43	6411.52	-29.6578	11.1742	0.0881741
76	329	Layer IV	2751.9	-2426.51	-3350	3.15	2613.88	1722.88	6085.37	2695.51	1585.79	6408.48	2680.7	1561.67	6399.36	171.69	-98.1651	-0.0913068
77	330	Layer IV	2494.27	-2564.26	-3450	3.66	2357.33	1797.3	6169.32	2442.99	1669.44	6492.19	2444.27	1671.51	6492.97	-83.8054	-51.6097	1.29062
78	331	Layer IV	2586.59	-2552.38	-3450	3.66	2454.12	1793.68	6168.41	2539.3	1665.56	6488.26	2518.84	1632.25	6475.67	-7.71962	-77.9454	1.03523
79	332	Layer IV	2526.31	-2570.17	-3500	2.81	2366.95	1882.27	6210.52	2453.86	1758.15	6522.99	2411.89	1689.82	6497.16	-115.619	-37.0044	1.35242
80	333	Layer IV	2558.79	-2405.68	-3550	3.58	2383.34	1604.97	6338.28	2475.26	1498.16	6680.08	2509.04	1553.15	6700.87	-99.8244	-286.91	4.35974
81	334	Layer IV	2673.24	-2345.77	-3550	3.58	2512.09	1538.96	6315.24	2602.72	1429.98	6660.19	2635.45	1483.26	6680.33	25.9145	-339.929	4.05658
82	335	Layer IV	2632.23	-2335.02	-3650	4.11	2379.36	1624.53	6391.78	2473.16	1523.57	6730.92	2489.42	1550.05	6740.93	-132.913	-313.825	4.95117
83	336	Layer IV	2556.48	-2482.5	-3600	0.01	2386.29	1786.47	6344.57	2478.05	1678.47	6665.69	2440.48	1617.3	6642.56	-142.44	-191.988	3.49905
84	221	Layer V	2592.49	-2710.49	-2450	0.98	2352.99	2313.72	5272.06	2405.81	2079.07	5546.69	2494.2	2222.97	5601.08	211.241	835.124	-12.0801
85	222	Layer V	2682.7	-2668.33	-2500	0.98	2445.52	2314.62	5268.93	2497.8	2079.42	5540.21	2564.2	2187.53	5581.08	284.049	813.992	-12.3755
86	223	Layer V	2603.87	-2752.49	-2550	0.95	2517.18	2382.97	5223.63	2567.38	2141.79	5485.15	2599.72	2194.45	5505.06	345.251	866.042	-13.4978
87	224	Layer V	2693.08	-2616.95	-2700	0.81	2532.78	2121.34	5410.49	2590.06	1903.98	5698.95	2680.21	2050.75	5754.42	328.652	582.193	-9.81636
88	225	Layer V	2556.59	-2794.23	-2750	0.85	2426.38	2320.49	5473.19	2485.98	2108.35	5742.22	2512.78	2151.97	5758.71	170.554	674.249	-9.75309
89	226	Layer V	2860.28	-2536.85	-2850	0.57	2775.23	1973.51	5430.37	2832.37	1759.46	5726.71	2916.54	1896.48	5778.51	540.712	423.541	-9.46083
90	227	Layer V	2360.94	-2896.87	-2950	0.18	2218.8	2270.72	5700.36	2287.53	2085.19	5979.85	2336.64	2165.15	6010.08	-86.6749	535.848	-6.0422
91	228	Layer V	2346.24	-2888.99	-3000	0.81	2138.49	2354.67	5766.74	2209.78	2175.92	6038.86	2232.52	2212.94	6052.85	-199.767	554.878	-5.41076
92	229	Layer V	2836.78	-2534.58	-3000	0.81	2649.24	1886.72	5701.87	2716.78	1704.51	6009.47	2808.65	1854.08	6066.01	333.969	211.52	-5.21647
93	230	Layer V	2362.35	-2861.6	-3050	2.42	2158.37	2266.59	5757.41	2229.41	2087.67	6038.88	2282.93	2174.8	6071.81	-159.621	507.856	-5.13078
94	231	Layer V	2959.21	-2459.67	-3050	2.42	2769.79	1792.59	5647.17	2835.01	1604.94	5961.74	2945.06	1784.11	6029.46	474.949	168.017	-5.75598
95	232	Layer V	2774.37	-2535.75	-3100	2.24	2609.15	1915.81	5726.02	2677.67	1736.11	6031.49	2763.12	1875.22	6084.07	284.756	220.449	-4.94981
96	233	Layer V	2928.96	-2431.2	-3100	2.24	2765	1792.47	5700.74	2832.14	1610.89	6014.9	2932.38	1774.08	6076.59	445.744	130.391	-5.06033
97	234	Layer V	3040.23	-2431.2	-3100	2.24	2886.05	1807.25	5701.33	2952.62	1625.34	6009.52	3017.94	1731.68	6049.72	535.62	106.866	-5.45695
98	235	Layer V	2401.81	-2787.32	-2900	2.38	2293.45	2238	5587.96	2357.91	2039.96	5869.75	2424.65	2148.61	5910.82	32.1479	579.901	-7.5075
99	236	Layer V	2492.87	-2773.07	-2900	2.38	2393.52	2229.78	5574.13	2457.03	2030.06	5853.45	2505.66	2109.22	5883.38	117.988	559.535	-7.91265
100	237	Layer V	2766.1	-2529.24	-3150	1.94	2543.41	1872.1	5848.28	2616.67	1706.8	6159.66	2709.52	1857.97	6216.8	185.765	124.743	-2.99032
101	238	Layer V	2545.82	-2758.59	-3200	1.94	2333.81	1958.07	5922.55	2410.51	1800.69	6230.82	2505.72	1955.7	6289.42	-31.492	172.563	-1.91829
102	239	Layer V	2748.61	-2709.35	-3200	1.94	2551.05	1896.41	5912.76	2626.51	1738.13	6220.41	2694.98	1849.61	6262.55	155.329	89.4985	-2.31501
103	240	Layer V	2766.75	-2802.65	-3200	1.94	2570.2	2023.88	5936.34	2646.15	1866.89	6228.64	2656.46	1883.68	6234.99	129.468	137.875	-2.72181
104	241	Layer V	2690.6	-2545.52	-3250	2.12	2500.74	1891.84	5993.62	2579.31	1742.84	6302.67	2645.03	1849.84	6343.11	78.9596	41.4068	-1.12562
105	242	Layer V	2523.09	-2623.62	-3250	2.12	2319.98	1984.12	6000.09	2399.44	1835.25	6305.05	2472.1	1953.54	6349.76	-85.1493	134.366	-1.02743
106	243	Layer V	2320.75	-2783.97	-3300	2.89	2085.78	2256.65	6080.55	2168.64	2114.49	6362.13	2177.04	2128.16	6367.29	-367.437	287.089	-0.76867
107	244	Layer V	2726.96	-2667.22	-3300	2.89	2528.72	2113.57	6082.37	2609.86	1972.22	6364.39	2565.89	1900.64	6337.33	7.10711	92.3642	-1.21104
108	245	Layer V	2885.07	-2408.09	-3300	1.37	2698.3	1790.44	6042.86	2777.89	1647.67	6355.81	2824.67	1723.82	6384.6	231.61	-101.274	-0.513185
109	246	Layer V	2381.03	-2844.66	-3350	3.15	2229.31	2194.71	6161.12	2314.48	2062.02	6443.71	2295.42	2030.99	6431.98	-280.591	157.465	0.186345
110	247	Layer V	2879.03	-2543.13	-3350	3.15	2753.15	1887.51	6122.73	2835.12	1752.64	6421.88	2815.19	1720.18	6409.61	213.536	-119.672	-0.143854
111	248	Layer V	2671.01	-2578.85	-3350	3.15	2535.02	1896.03	6115.93	2617.76	1760.74	6421.93	2648.49	1810.77	6440.84	46.2003	-53.7107	0.317162
112	249	Layer V	2852.77	-2464.33	-3350	3.15	2722.62	1787.4	6102.39	2804.22	1651.34	6414.16	2834.06	1699.93	6432.53	222.74	-152.346	0.19444
113	250	Layer V	3055.54	-2305.68	-3350	3.15	2931.56	1635.35	6079.87	3011.69	1497.92	6401.67	3053.94	1566.71	6427.67	430.078	-273.968	0.122677
114	251	Layer V	2639.61	-2710.98	-3400	2.74	2477.94	2452.92	6206.15	2563.02	2322.11	6450.24	2376.19	2017.94	6335.27	-169.471	203.251	-1.24141
115	252	Layer V	2655.15	-2662.53	-3400	2.74	2495.26	2391.39	6193.46	2579.94	2259.76	6444.03	2415.05	1991.31	6342.56	-135.832	173.987	-1.13372
116	253	Layer V	2701.77	-2711.43	-3350	3.66	2571.61	2062.02	6148.44	2655	1928.59	6434.03	2606.81	1850.15	6404.38	20.6728	4.96903	-0.221188
117	254	Layer V	2326.99	-2957.33	-3450	3.66	2176.96	2310.73	6267.67	2265.92	2188.97	6537.82	2193.25	2070.65	6493.1	-398.617	157.895	1.08861
118	255	Layer V	2423.88	-2716	-3450	3.66	2283.13	1992.49	6207.71	2370.11	1867.07	6510.73	2405.78	1925.14	6532.68	-214.512	-1.85699	1.67288
119	256	Layer V	2535.4	-2650.19	-3450	3.66	2400.31	1916.97	6193.04	2486.37	1790.45	6500.6	2525.69	1854.46	6524.79	-99.5099	-63.2021	1.55653
120	257	Layer V	2752.05	-2599.91	-3450	3.66	2625.6	1881.75	6186.96	2710.46	1754.46	6490.57	2710.24	1754.1	6490.44	85.662	-136.43	1.04933
121	258	Layer V	2729.2	-2522.21	-3450	3.66	2603.07	1775.45	6165.04	2687.47	1646.84	6481.71	2737.8	1728.76	6512.68	103.232	-173.444	1.37763
122	259	Layer V	2872.71	-2503.01	-3450	3.66	2752.6	1775.26	6166.44	2836.35	1646.51	6477.81	2850.45	1669.46	6486.49	218.192	-213.179	0.991036
123	260	Layer V	2408.96	-2817.51	-3500	2.81	2231.8	2196.58	6262.62	2320.56	2075.33	6543.78	2279.32	2008.21	6518.41	-327.47	84.347	1.46228
124	261	Layer V	2783.48	-2485.85	-3500	2.81	2663.28	1796.66	6205.04	2748.78	1672.23	6516.73	2768.28	1703.97	6528.73	125.814	-206.248	1.61467
125	262	Layer V	2937.37	-2420.51	-3500	2.81	2840.47	1733.27	6197.15	2924.98	1608.25	6509.81	2927.66	1612.6	6511.46	281.171	-281.302	1.35961
126	263	Layer V	3039.82	-2309.12	-3550	3.58	2926.3	1545.14	6291.94	3014.15	1432.63	6621.76	3048.56	1488.64	6642.93	345.769	-476.016	3.30063
127	264	Layer V	2618.76	-2571.4	-3600	2.92	2457.87	1901.91	6368.13	2549.9	1795.22	6673.4	2545.14	1787.46	6670.47	-134.984	-213.187	3.70712
128	265	Layer V	2228.5	-2815.79	-3650	4.11	1947.77	2304.41	6501.52	2046.11	2209.6	6777.92	1982.98	2106.82	6739.07	-685.764	44.2335	4.71984
129	266	Layer V	2624.01	-2545.61	-3650	4.11	2379.96	1902.49	6450.23	2475.27	1805.22	6757.29	2472.17	1800.18	6755.38	-234.467	-252.205	4.96066
130	267	Layer V	2806.86	-2531.23	-3650	4.11	2586.31	1884.35	6446.91	2680.57	1786.48	6748.74	2635.4	1712.94	6720.94	-69.1938	-313.108	4.45218
131	268	Layer V	3197.23	-2194.28	-3650	4.11	3039.67	1489.26	6330.81	3128.48	1381.5	6662.49	3148.95	1414.82	6675.09	427.777	-564.305	3.77534
132	269	Layer V	2709.53	-2526.74	-3700	5.65	2539.9	1748.91	6515.85	2637.09	1660.35	6833.86	2640.68	1666.18	6836.07	-106.657	-425.851	6.15181
133	270	Layer V	2941.18	-2423.62	-3750	5.65	2752.4	1662.47	6554.44	2850.14	1578.74	6874.25	2827.65	1542.13	6860.41	59.1632	-556.415	6.51126
134	271	Layer V	2975.08	-2336.05	-3750	5.65	2786.8	1550.1	6527.17	2883.64	1464.4	6858.77	2901.4	1493.32	6869.7	124.689	-607.609	6.64829
135	272	Layer V	2945.2	-2333.05	-3800	3.74	2793.85	1491.95	6474.83	2888.92	1400.93	6813.33	2937.96	1480.77	6843.51	168.506	-603.639	6.26163
136	273	Layer V	2914.38	-2429.24	-3800	3.74	2761.52	1613.97	6508.5	2857.69	1525.54	6833.98	2860.97	1530.89	6836	99.3024	-552.285	6.15088
137	274	Layer V	2611.5	-2490.56	-3850	2.75	2471.99	1649.03	6663.47	2574.94	1578.33	6993.54	2602.7	1623.53	7010.62	-206.446	-570.384	8.72873
138	275	Layer V	2530.15	-2727.4	-2400	3.77	2294.85	2301.8	5279.38	2348.23	2068.22	5557.34	2453.67	2239.87	5622.22	165.564	838.254	-11.768
139	276	Layer V	2599.04	-2606.18	-3000	0.19	2395.64	1960.17	5710.85	2464.54	1778.72	6019.05	2587.57	1979.01	6094.76	116.707	311.072	-4.79208
140	277	Layer V	2441.6	-2695.62	-3500	0.01	2269.7	2039.36	6235.68	2357.64	1916.64	6533.56	2372.89	1941.46	6542.95	-249.042	7.24033	1.82453
141	340	Layer VI	2960.47	-2911.62	-3450	3.66	2837.18	2331.11	6277.05	2923.34	2208.86	6521.38	2855.41	2098.28	6479.58	94.694	-15.9264	-0.528816
142	341	Layer VI	2600.77	-2960.38	-3750	5.65	2419.33	2378.67	6708.33	2522.65	2305.5	6957.32	2448.54	2184.85	6911.71	-444.81	-194.092	5.85067
22	337	Layer I	2501.19	-2297.53	-2700	5.29	2306.88	1712.2	5326.71	2363.07	1490.12	5670.34	2391.49	1536.38	5687.83	273.606	460.239	-7.86621
23	338	Layer I	2361.35	-2188.36	-3650	0.47	2058.95	1434.13	6351.33	2153.2	1331.24	6723.8	2137	1304.87	6713.83	-342.155	-371.353	7.28051
24	339	Layer I	2506.28	-2301.09	-2700	1.28	2312.55	1716.84	5327.79	2368.74	1494.82	5670.68	2393.8	1535.61	5686.1	276.403	460.555	-7.89167
0	342	GABA-II/III	2722.15	-2241.96	-3100	20	2517.28	1527.16	5656.47	2584.55	1343.85	6009.89	2649.84	1450.14	6050.06	344.546	147.71	-4.49893
1	343	GABA-II/III	2778.1	-2294.01	-3100	20	2585.1	1598.72	5668.5	2652.33	1415.89	6011.29	2671.48	1447.05	6023.07	374.717	161.005	-4.89739
2	344	GABA-II/III	2505.64	-2443.81	-2700	20	2321.94	1890.21	5360.6	2378.9	1670.06	5683.21	2413.31	1726.09	5704.38	250.75	612.935	-9.60216
3	345	GABA-II/III	2571.7	-2298.15	-3150	20	2336.01	1554.6	5799.48	2409.15	1387.53	6154.64	2478.21	1499.97	6197.14	129.939	106.107	-2.32769
4	346	GABA-II/III	2580.23	-2327.14	-3150	20	2345.77	1592.62	5806.13	2419.02	1425.89	6156.57	2469.84	1508.62	6187.84	125.538	119.768	-2.46488
5	347	GABA-II/III	2680.04	-2491.54	-3200	20	2478.49	1602.2	5856.01	2552.87	1440.73	6200.11	2557.82	1448.79	6203.15	202.145	54.6606	-2.23887
6	348	GABA-II/III	2388.12	-2508.08	-3200	20	2162.31	1609.05	5856.38	2238.17	1448.19	6210.91	2316.56	1575.82	6259.15	-44.0131	139.827	-1.41215
7	349	GABA-II/III	2805.02	-2272.6	-3250	20	2610.47	1546.63	5953.09	2687.78	1396.45	6297.71	2662.24	1354.86	6281.99	270.724	-80.4197	-1.07507
8	350	GABA-II/III	2715.98	-2334.45	-3250	20	2512.96	1616.51	5960.34	2590.85	1466.61	6300.44	2560.59	1417.36	6281.82	175.765	-21.8954	-1.07753
9	351	GABA-II/III	2575.47	-2329.28	-3250	20	2351.22	1595.42	5953.61	2429.67	1445.31	6301.9	2447.8	1474.83	6313.06	58.8192	13.0994	-0.616332
10	352	GABA-II/III	2475.79	-2265.54	-3300	20	2231.86	1544.39	5982.35	2311.99	1398.3	6340.32	2372.45	1496.74	6377.53	-35.3603	-5.07341	0.335444
11	353	GABA-II/III	2609.75	-2352.06	-3300	20	2389.75	1678.55	6011.5	2469.9	1534.03	6348.39	2435.1	1477.37	6326.97	41.8233	7.13549	-0.410963
12	354	GABA-II/III	2429.27	-2351.44	-3350	20	2262.24	1573.67	6043.06	2344.32	1434.08	6395.97	2373.81	1482.08	6414.12	-47.569	-40.7152	0.875563
13	355	GABA-II/III	2747.94	-2261.03	-3500	20	2621	1510.42	6140.12	2704.97	1381.73	6486.38	2652.29	1295.96	6453.96	198.089	-238.587	1.46374
14	356	GABA-II/III	2754	-2343.53	-3150	20	2531.55	1625.92	5806.62	2603.88	1458.52	6146.7	2597.14	1447.55	6142.56	261.221	89.8273	-3.13346
15	357	GABA-II/III	2564.96	-2481.45	-3200	0.01	2353.34	1580.8	5851.55	2428.19	1419.31	6202.55	2472.37	1491.23	6229.74	112.472	78.3911	-1.84637
16	358	GABA-II/III	2589.81	-2333.45	-3250	0.01	2368.12	1602.27	5954.94	2446.52	1452.2	6301.84	2457.69	1470.39	6308.72	69.6674	11.555	-0.68042
17	359	GABA-IV	2655.83	-2466.99	-3150	20	2427.55	1781.66	5836.48	2501.11	1616.21	6162.32	2551.18	1697.72	6193.13	124.828	143.442	-2.75582
18	360	GABA-IV	2598.9	-2626.66	-3200	20	2390.17	1777.55	5889.47	2465.79	1618.21	6216.51	2515.54	1699.2	6247.13	71.6294	112.449	-1.95868
19	361	GABA-IV	2618.89	-2470.75	-3350	20	2474.69	1754.84	6086.27	2556.94	1617.8	6410.7	2554.58	1613.95	6409.24	48.4141	-64.446	0.434543
20	362	GABA-V	2961.87	-2614.54	-3250	20	2804.85	2014.76	6013.19	2882.44	1866.08	6297.35	2836.26	1790.89	6268.93	244.667	49.6835	-2.50356
21	363	GABA-V	2858.39	-2631.12	-3150	20	2639.09	2018.12	5869.3	2712.35	1853.48	6160.55	2734.36	1889.32	6174.1	184.337	198.553	-3.90344

## Sheet: Fig. 3j_U_Ana06
			Brain tissue				Allen Mouse Common Coordinate Framework			Fine registration rotation						Horizontal laminar projection
	index	marker	x	y	z	d	atlas_x	atlas_y	atlas_z	rx	ry	rz	px	py	pz	ppx	ppy	ppz
23	217	Layer II/III	3321.91	-2277.31	-1900	1.39	2435.62	1917.58	5433.98	2510.27	1734.63	5650.98	2515.92	1743.83	5654.46	340.994	612.447	-10.29
24	218	Layer II/III	3232.76	-2124.1	-1950	1.39	2326.84	1717.5	5513.53	2405.22	1545.85	5756.11	2497.16	1695.53	5812.69	265.185	472.427	-7.95403
25	219	Layer II/III	3001.07	-2447.91	-2300	1.89	2243.72	2125.48	5808.88	2332.14	1983.1	6005.03	2227.53	1812.79	5940.65	-33.9999	505.315	-6.065
26	220	Layer II/III	2958.45	-2360.23	-2350	1.85	2318.2	1561.56	5997.02	2414.08	1446.2	6252.16	2468.33	1534.51	6285.54	64.0851	38.3842	-0.973389
27	221	Layer II/III	3125.05	-2397.25	-2350	1.85	2504.91	1602.64	5995.04	2599.77	1486.25	6238.94	2593.77	1476.48	6235.24	199.868	14.289	-1.71592
28	222	Layer II/III	2887.08	-2332.62	-2400	1.41	2219.06	1606.8	6032.74	2316.58	1495.2	6285.89	2370.08	1582.29	6318.81	-40.0144	63.1027	-0.48232
29	223	Layer II/III	3280.76	-2293.16	-2450	0.84	2568.06	1653.91	5811.76	2656.02	1516.14	6049.66	2652.88	1511.04	6047.73	324.193	159.031	-4.48414
30	224	Layer II/III	2802.58	-2233.42	-2550	0.69	2118.36	1518.28	6084.95	2218.39	1413.71	6351.09	2319.22	1577.87	6413.14	-122.301	2.4087	0.910358
31	225	Layer II/III	2814.37	-2243.13	-2550	0.69	2133.74	1530.1	6085.03	2233.67	1425.38	6349.29	2326.27	1576.13	6406.27	-113.179	4.90693	0.808933
32	226	Layer II/III	2929.29	-2293.23	-2650	1.41	2243.41	1570.41	6141.54	2344.75	1471.43	6396.73	2383.93	1535.21	6420.83	-64.6433	-42.0777	1.02392
33	227	Layer II/III	2961.79	-2259.32	-2650	1.41	2271.67	1528.48	6132.09	2372.63	1428.82	6391.12	2422.96	1510.76	6422.09	-28.6162	-65.689	1.04248
34	228	Layer II/III	2994.62	-2266.36	-2750	0.86	2290.53	1634.48	6179.54	2392.87	1539.03	6425.39	2388.41	1531.77	6422.65	-61.1205	-46.3818	1.05072
35	229	Layer II/III	3189.9	-2219.26	-2750	1.71	2508.6	1577.12	6140.97	2608.67	1477.48	6386	2581.54	1433.31	6369.31	139.065	-106.443	0.263217
36	230	Layer II/III	3206.32	-2180.95	-2800	0.91	2662.11	1471.56	6133.18	2761.39	1371.83	6384.78	2739.23	1335.76	6371.14	285.805	-198.743	0.29035
37	231	Layer II/III	3487.8	-1959.65	-2950	1.54	2958.78	1237.63	6248.15	3061.22	1152.75	6514.39	3033.38	1107.41	6497.25	514.334	-487.815	2.15207
38	232	Layer II/III	3542.62	-1945.25	-3050	2.01	2823.51	1352.78	6334.4	2929.41	1276.71	6591.46	2872.42	1183.92	6556.39	342.087	-451.751	3.02515
39	233	Layer II/III	2585.37	-2381.02	-3100	0.28	1868.09	1808.76	6482.33	1982.8	1746.55	6720.11	1951.25	1695.2	6700.69	-572.19	-60.3228	5.15546
40	234	Layer II/III	2588.71	-2401.84	-3100	0.28	1872.89	1834.08	6484.17	1987.59	1771.81	6718.9	1944.83	1702.2	6692.58	-575.201	-48.9112	5.03575
41	235	Layer II/III	2929.24	-2049.8	-3300	1.66	2219.5	1452.88	6704.79	2341.17	1418.83	6967.85	2315.26	1376.65	6951.91	-324.425	-508.727	8.86407
42	236	Layer II/III	2667.84	-2537.65	-2750	0.19	1952.41	2003.41	6301.17	2059.9	1918.52	6515.97	1970.91	1773.64	6461.21	-465.61	156.602	1.61997
43	237	Layer II/III	3008.33	-2325.17	-2850	0.19	2309.69	1725.1	6194.41	2412.28	1630.34	6429.18	2365.53	1554.23	6400.41	-74.3157	-12.0511	0.722378
44	238	Layer IV	3028.38	-2478.68	-2450	0.84	2327.67	1896.19	5813.88	2416.34	1756.61	6032.9	2459.16	1826.31	6059.25	89.8459	353.151	-5.11233
45	239	Layer IV	2975.73	-2617.4	-2450	0.84	2289.18	2077.94	5814.32	2377.68	1936.58	6014.17	2360.23	1908.18	6003.43	17.9288	463.149	-5.93644
46	240	Layer IV	3195.12	-2306.24	-2550	0.69	2556.03	1626.54	6047.66	2652.46	1515.74	6286.46	2695.28	1585.44	6312.81	217.196	-24.0515	-1.36915
47	241	Layer IV	3181.25	-2354.79	-2550	0.69	2551.22	1682.04	6057.68	2647.92	1571.8	6290.27	2668.63	1605.51	6303.01	195.891	0.585581	-1.51376
48	242	Layer IV	3141.72	-2392.93	-2550	0.69	2518.15	1722.65	6069.2	2615.33	1613.35	6298.24	2626.12	1630.91	6304.88	155.464	23.2109	-1.48614
49	243	Layer IV	2929.5	-2435.24	-2550	0.69	2304.09	1763.2	6102.55	2403.38	1657.68	6334.23	2443.36	1722.77	6358.84	-35.2538	76.7331	-0.68958
50	244	Layer IV	3091.78	-2466.45	-2550	0.69	2481.53	1804.24	6088.07	2579.39	1696.29	6308.98	2563.94	1671.15	6299.48	99.3303	64.0625	-1.56592
51	245	Layer IV	3084.85	-2512.22	-2550	0.69	2483.7	1856.45	6096.82	2581.75	1748.94	6311.66	2544.04	1687.54	6288.45	84.7854	85.9998	-1.72872
52	246	Layer IV	3199.98	-2460.9	-2550	0.69	2590.69	1806.6	6073.65	2687.52	1696.78	6290.58	2647.85	1632.19	6266.17	190.036	47.6191	-2.05759
53	247	Layer IV	3209.69	-2442.87	-2550	0.69	2597.03	1787.03	6069.3	2693.72	1676.91	6288.27	2660.89	1623.47	6268.07	201.527	38.324	-2.02959
54	248	Layer IV	2918.06	-2498.53	-2600	1.15	2178.47	1907.89	6162.31	2280.17	1807.86	6381.43	2282.84	1812.21	6383.08	-194.236	145.804	-0.331743
55	249	Layer IV	2968.48	-2480.2	-2600	1.15	2227	1879.73	6156.63	2328.33	1779.25	6377.28	2331.24	1783.99	6379.07	-147.516	121.833	-0.39091
56	250	Layer IV	3012.02	-2551.24	-2600	1.15	2283.82	1970.76	6155.14	2384.65	1869.05	6363.5	2339.4	1795.39	6335.66	-123.899	158.513	-1.03176
57	251	Layer IV	2967.33	-2586.77	-2600	1.15	2244.01	2021.04	6160.54	2345.11	1919.49	6364.57	2289.14	1828.36	6330.12	-168.851	192.651	-1.11347
58	252	Layer IV	2932.95	-2577.6	-2600	1.15	2207.34	2011.65	6163.64	2308.75	1910.62	6370	2264.55	1838.67	6342.8	-196.506	194.69	-0.926331
59	253	Layer IV	3110.16	-2352.58	-2650	1.41	2446.63	1643.24	6137.55	2546.73	1542.64	6377.34	2591.03	1614.77	6404.61	85.938	-51.6763	-0.0138977
60	254	Layer IV	2990.05	-2580.08	-2650	1.41	2361.3	1917.7	6194.5	2463.27	1820.83	6405.67	2411.55	1736.64	6373.85	-70.5178	80.6947	-0.467993
61	255	Layer IV	2912.33	-2499.53	-2700	1.41	2211.26	1860.94	6155.75	2312.67	1760.59	6379.09	2326.73	1783.48	6387.74	-154.926	116.158	-0.262874
62	256	Layer IV	2954.72	-2516.49	-2700	1.41	2257.67	1877.71	6151.19	2358.67	1776.58	6371.04	2356.08	1772.37	6369.45	-120.75	116.737	-0.532942
63	257	Layer IV	3034.02	-2435.95	-2750	0.86	2344.67	1851.62	6219.73	2447.74	1758.33	6438.68	2420.09	1713.32	6421.66	-80.1424	30.2226	0.237925
64	258	Layer IV	3066.57	-2343.45	-2750	0.86	2375.8	1733.4	6190.35	2477.92	1637.97	6421.88	2493.98	1664.11	6431.76	-14.7877	-21.8298	0.387026
65	259	Layer IV	2730.83	-2676.61	-2750	1.71	2032.01	2174.28	6329.05	2139.78	2090.59	6521.41	2041.67	1930.87	6461.04	-448.404	209.993	0.819215
66	260	Layer IV	2970.64	-2529.3	-2750	1.71	2280.53	1971.33	6253.81	2384.87	1880.77	6461.13	2319.93	1775.03	6421.16	-173.597	88.2187	0.230502
67	261	Layer IV	3099.29	-2320.63	-2800	0.91	2570.13	1642.75	6164.42	2670.61	1544.94	6399.59	2679.84	1559.97	6405.27	168.708	-103.3	-0.0040956
68	262	Layer IV	3124.69	-2371.42	-2800	0.91	2605.35	1706.4	6176.75	2705.97	1609.25	6403.34	2679.87	1566.75	6387.28	175.363	-86.172	-0.269711
69	263	Layer IV	2813.47	-2550.63	-2850	1.07	2125.92	2001.18	6254.84	2230.96	1910.73	6464.26	2191.63	1846.7	6440.05	-300.488	143.885	0.509378
70	264	Layer IV	3101.66	-2383.05	-2850	1.07	2417	1793.22	6194.91	2518.97	1697.59	6418.17	2501.32	1668.85	6407.31	1.07681	-2.73441	0.0259536
71	182	Layer V	3119.94	-2640.85	-1950	1.39	2284.97	2400.33	5603.23	2365.35	2231.75	5769.14	2368.12	2236.24	5770.84	30.8556	745.755	-9.57403
72	183	Layer V	3387.31	-2543.46	-2100	2.56	2608.4	2116.34	5612.28	2688.16	1951.1	5798.71	2719.69	2002.43	5818.11	342.103	498.834	-8.87617
73	184	Layer V	3287.81	-2313.76	-2150	0.79	2482.27	1790.7	5683.76	2565.81	1637.21	5910.67	2737.44	1916.62	6016.28	285.714	299.795	-5.95058
74	185	Layer V	3392.44	-2648	-2200	1.76	2519.17	2155.25	5799.42	2605.91	2010.93	5982.54	2605.6	2010.43	5982.35	174.963	407.837	-6.45155
75	186	Layer V	2905.63	-2737.83	-2300	0.62	2165.18	2488.28	5854.1	2254.85	2347.37	6011.53	2201.3	2260.19	5978.58	-201.6	643.579	-6.50718
76	187	Layer V	2829.7	-2938.87	-2300	0.62	2097.68	2746.17	5886.13	2188.28	2606.31	6016.46	2045.87	2374.46	5928.82	-328.572	780.242	-7.24174
77	188	Layer V	2755.48	-2904.85	-2400	1.08	2245.06	2291.78	6125.11	2344.36	2183.39	6298.9	2290.96	2096.45	6266.04	-223.65	318.157	-2.26338
78	189	Layer V	3043.66	-2591.84	-2400	1.08	2468.08	1917.73	6062.88	2564.88	1805.77	6271.72	2613.48	1884.9	6301.63	64.7426	99.0511	-1.73799
79	190	Layer V	2468.7	-3160.27	-2450	1.93	1826.06	2833.66	5916.63	1918.84	2696.88	6046.37	1802.14	2506.89	5974.55	-573.26	876.617	-6.56665
80	191	Layer V	2990.83	-2746.03	-2450	1.93	2318.14	2242.76	5809.66	2406.01	2099.09	5989.91	2418.56	2119.53	5997.63	-5.5101	500.666	-6.22589
81	192	Layer V	3048.69	-2586.77	-2600	1.15	2327.09	2015.79	6152.59	2427.53	1913.23	6354.36	2454.18	1956.61	6370.76	-109.629	124.648	-0.717511
82	193	Layer V	3212.56	-2459.57	-2600	1.15	2474.7	1845.56	6131.56	2574.05	1742.11	6347.56	2634.52	1840.55	6384.77	53.7885	7.74421	-0.510598
83	194	Layer V	3496.75	-2398.84	-2600	1.15	2760.41	1782.58	6098.02	2857.36	1675.42	6311.38	2879.98	1712.25	6325.3	305.159	-76.5313	-1.38856
84	195	Layer V	3060.7	-2621.06	-2650	1.41	2443.7	1965.17	6197.36	2545.29	1867.96	6400.21	2554	1882.14	6405.57	-29.1434	34.1547	-0.203495
85	196	Layer V	3269.83	-2495.3	-2650	1.41	2642.12	1821.2	6152.45	2741.47	1720.03	6365.04	2766.64	1761	6380.52	178.868	-64.0735	-0.573332
86	197	Layer V	3178.93	-2575.15	-2750	0.77	2509.8	2026.82	6236.49	2612.34	1933.26	6429.6	2573.54	1870.09	6405.72	-10.9293	22.7943	-0.201333
87	198	Layer V	3410.89	-2332.41	-2750	0.77	2761.39	1732.42	6143.98	2860.06	1630.98	6362.46	2892.17	1683.25	6382.22	295.592	-137.772	-0.548265
88	199	Layer V	3169.68	-2404.85	-2750	0.77	2493.41	1812.6	6193	2594.92	1716.4	6411.38	2650.85	1807.45	6445.8	46.5787	-59.7866	0.390322
89	200	Layer V	3209.04	-2398.63	-2800	0.91	2699.64	1742.9	6184.15	2800.01	1646.01	6403.19	2834.72	1702.54	6424.56	226.297	-145.129	0.0767329
90	201	Layer V	3321.51	-2453.05	-2800	0.91	2824.8	1817.82	6198.01	2924.92	1721.46	6403.99	2898.03	1677.68	6387.44	299.143	-146.112	-0.471161
91	202	Layer V	2812.67	-2794.99	-2800	0.91	2313.55	2244.01	6282.78	2418.21	2153.8	6457.79	2334.17	2016.98	6406.08	-234.823	159.901	-0.196106
92	203	Layer V	2842.65	-2875.45	-2800	2.32	2353.44	2339.11	6303.81	2458.47	2250.2	6466.43	2324.17	2031.55	6383.78	-235.965	186.891	-0.525244
93	204	Layer V	3098.17	-2698.9	-2800	2.32	2614.9	2105.99	6256.87	2717.51	2013.69	6437.08	2618.97	1853.25	6376.44	42.3223	24.6174	-0.633671
94	205	Layer V	3397.83	-2341.17	-2850	2.32	2735.6	1764.65	6175.88	2835.46	1666.53	6391.28	2854.91	1698.19	6403.25	253.014	-136.414	-0.237832
95	206	Layer V	3296.94	-2349.93	-2850	0.13	2626.05	1764.85	6179.21	2726.54	1667.32	6398.44	2771.61	1740.69	6426.17	166.701	-110.425	0.100542
96	207	Layer V	3339.84	-2282.66	-2900	2.35	2718.32	1598.91	6346.06	2824.63	1521.79	6578.91	2876.59	1606.39	6610.89	196.813	-346.734	2.82753
97	208	Layer V	3614.32	-2207.58	-2900	2.35	3015.46	1566.24	6295.84	3118.66	1483.19	6522.4	3121.88	1488.42	6524.38	457.971	-405.141	1.55044
98	209	Layer V	3162.78	-2458.74	-2950	1.54	2712.49	1772.87	6404.21	2820.54	1700.51	6616.96	2795.49	1659.73	6601.55	124.437	-291.267	2.68968
99	210	Layer V	3258.29	-2403.29	-2950	1.54	2803.26	1720.04	6384.99	2910.31	1645.88	6600.71	2887.54	1608.81	6586.7	215.955	-329.965	2.47039
100	211	Layer V	2911.1	-2587.74	-3000	1.62	2182.95	2142.01	6423.89	2293.44	2069.07	6613.49	2250.82	1999.69	6587.27	-379.478	35.1007	2.47879
101	212	Layer V	3193.48	-2487.12	-3000	1.62	2472.77	2011.96	6374.25	2580.4	1934.19	6568.82	2527.88	1848.69	6536.5	-101.775	-75.6178	1.72939
102	213	Layer V	2919.79	-2547.66	-3100	1.09	2234.97	1992.24	6456.59	2346.67	1924.46	6660.91	2342.03	1916.91	6658.05	-320.278	-84.7302	3.5238
103	214	Layer V	3154.64	-2476.98	-3100	1.09	2478.93	1907.53	6417.16	2588.26	1835.69	6622.84	2565.34	1798.38	6608.73	-93.3566	-165.959	2.79572
104	215	Layer V	2995.62	-2306.47	-3350	0.45	2277.67	1809.26	6783.62	2401.14	1780.27	7003.47	2388.92	1760.38	6995.95	-400.886	-433.654	8.51217
105	216	Layer V	2917.44	-2585.33	-2800	0.19	2407.13	1977.32	6227.73	2509.94	1883.49	6430.17	2516.57	1894.29	6434.25	-74.6894	28.3145	0.21988
0	267	GABA-II/III	3169.47	-2195.57	-2300	20	2398.85	1811.96	5756.6	2485.33	1666.64	5983.25	2448.88	1607.31	5960.83	189.552	348.139	-5.81633
1	268	GABA-II/III	2945.23	-2332.61	-2350	20	2297.64	1530.58	5992.47	2393.52	1415.07	6251.89	2440.48	1491.52	6280.79	63.8636	48.0539	-1.09275
2	269	GABA-II/III	2777.43	-2336.4	-2450	20	2038.67	1727	5834.74	2129.78	1592.13	6082.9	2196.46	1700.7	6123.94	-106.486	337.641	-3.40832
3	270	GABA-II/III	2799.39	-2377.59	-2450	20	2069.56	1779.72	5832.92	2160.35	1644.03	6074.05	2199.83	1708.3	6098.34	-93.9117	360.098	-3.78618
4	271	GABA-II/III	3110.39	-2245.5	-2500	20	2365.31	1651.01	5947.26	2459.03	1528.99	6191.17	2452.97	1519.13	6187.45	109.917	129.831	-2.47075
5	272	GABA-II/III	2601.8	-2541.52	-2550	20	1969.42	1913.79	6158.81	2071.97	1813.72	6384.72	2017.37	1724.83	6351.12	-357.577	223.988	-0.0544773
6	273	GABA-II/III	2810.64	-2339.65	-2550	20	2152.63	1649.52	6101.05	2252.8	1545.32	6350.97	2266.92	1568.31	6359.66	-127.429	72.5548	0.0715697
7	274	GABA-II/III	3002.12	-2317.69	-2550	20	2355.75	1624.14	6073.86	2454.06	1516.73	6319.74	2434.55	1484.97	6307.74	48.3954	25.7748	-0.694865
8	275	GABA-II/III	2758.63	-2310.45	-2600	20	1977.76	1674.43	6166.37	2081.02	1577.71	6418.95	2114.31	1631.9	6439.43	-299.479	84.1656	1.2493
9	276	GABA-II/III	2967.58	-2325.7	-2600	20	2197.38	1676.88	6147.14	2298.92	1577.51	6391.86	2282.34	1550.52	6381.66	-121.119	42.7297	0.396454
10	277	GABA-II/III	2876.66	-2335.64	-2700	20	2148.27	1661.72	6139.79	2249.81	1561.78	6388.05	2252.36	1565.93	6389.62	-152.077	52.3625	0.513929
11	278	GABA-II/III	2808.26	-2361.05	-2700	20	2081.03	1701.13	6154.33	2183.32	1602.56	6400.36	2184.02	1603.69	6400.79	-220.079	80.9621	0.678811
12	279	GABA-II/III	2802.79	-2353.23	-2700	20	2074.01	1692.05	6154.2	2176.35	1593.57	6401.51	2182.23	1603.15	6405.13	-223.348	77.8545	0.742852
13	280	GABA-II/III	2770.73	-2445.09	-2700	20	2055.85	1811.42	6171.66	2158.65	1713.7	6405.93	2119.71	1650.3	6381.97	-273.261	135.825	0.400913
14	281	GABA-II/III	2899.14	-2349.4	-2750	20	2189.86	1744.32	6215.41	2293.72	1651.98	6452.02	2239.16	1563.15	6418.45	-175.035	32.4753	0.939464
15	282	GABA-II/III	2972.2	-2166.94	-2800	20	2401.69	1449.72	6128.88	2502.08	1350.26	6392.23	2526.85	1390.58	6407.47	97.9483	-122.264	0.777492
16	283	GABA-II/III	2901.45	-2330.32	-2650	20	2220.84	1616.7	6151.12	2322.53	1518.37	6401.77	2322.48	1518.28	6401.74	-90.9896	0.552635	0.692806
17	284	GABA-II/III	3008.24	-2176.29	-2750	20	2299.68	1518.23	6153.73	2401.3	1421.07	6412.68	2419.35	1450.45	6423.79	-8.56095	-76.0807	1.01835
18	285	GABA-IV	3068.02	-2419.03	-2500	20	2346.85	1859.69	5973.74	2441.17	1738.51	6194.43	2451.79	1755.8	6200.97	29.0342	193.041	-2.64013
19	286	GABA-IV	3116.22	-2351.5	-2600	20	2356.93	1705.66	6134.25	2457.21	1604.22	6370.21	2491.27	1659.66	6391.17	-4.11255	-10.8735	0.167761
20	287	GABA-V	3220.99	-2640.9	-2650	20	2616.77	1992.19	6187.48	2717.14	1893.24	6381.25	2688.19	1846.11	6363.44	71.4456	44.6362	-1.10827
21	288	GABA-V	3047.19	-2722.12	-2800	20	2562.64	2135.11	6262.82	2665.65	2043.28	6441.53	2579.65	1903.27	6388.6	-39.2926	82.9845	-0.736788
22	289	GABA-V	3103.14	-2580.68	-2600	20	2381.65	2005.44	6147.1	2481.66	1902.26	6348.16	2512.57	1952.57	6367.18	-94.1114	141.916	-1.05304

## Sheet: Fig. 3j_U_Ana017
			Brain tissue				Allen Mouse Common Coordinate Framework			Fine registration rotation						Horizontal laminar projection
	index	marker	x	y	z	d	atlas_x	atlas_y	atlas_z	rx	ry	rz	px	py	pz	ppx	ppy	ppz
22	445	Layer II/III	2061.51	-1531.48	-2750	30.53	2565.13	1477.89	5588.17	2472.8	1584.56	5492.65	2572.57	1746.99	5554.05	430.93	675.605	-11.7724
23	446	Layer II/III	2304.01	-1597.61	-2800	30.53	2887.3	1587.15	5510.68	2794.83	1691.72	5413.57	2783.45	1673.2	5406.57	682.381	695.049	-13.9495
24	447	Layer II/III	2161.56	-1497.56	-3000	30.53	2501.3	1586.93	5900.99	2408.05	1701.26	5802.06	2429.48	1736.15	5815.24	200.968	508.861	-7.91635
25	448	Layer II/III	2105.6	-1694.26	-3200	30.53	2703.69	1871.48	6179.44	2609.31	1992.35	6073.61	2421.7	1686.91	5958.15	141.063	377.147	-5.80662
26	449	Layer II/III	2029.29	-1478.91	-3250	30.53	2595.32	1308.37	6030.09	2501.53	1426.36	5938.23	2590.03	1570.45	5992.7	285.708	247.564	-5.2966
27	450	Layer II/III	2231.09	-1582.35	-3250	30.53	2806.4	1499.42	6074.44	2712.22	1618.23	5978.41	2664.77	1540.98	5949.21	371.586	246.095	-5.93863
28	451	Layer II/III	2224.31	-1548.43	-3350	30.53	2733.86	1459.95	6246.91	2639.21	1583.14	6151.37	2597.64	1515.47	6125.79	243.804	116.364	-3.33176
29	452	Layer II/III	1984.57	-1560.97	-3400	30.53	2462.61	1572.81	6129.24	2368.67	1692.87	6030.19	2368.42	1692.46	6030.03	64.7872	339.239	-4.74545
30	453	Layer II/III	1986.89	-1429.74	-3450	30.53	2395.65	1352.42	6338.96	2301.11	1478.06	6244.89	2371.63	1592.87	6288.29	-27.3223	91.2951	-0.932889
31	454	Layer II/III	2022.5	-1390.74	-3450	30.53	2424.29	1294.75	6339.59	2329.71	1420.5	6247.05	2416.06	1561.08	6300.19	9.82865	54.4361	-0.757116
32	455	Layer II/III	2030.98	-1448.39	-3450	30.53	2440.9	1380.51	6344.95	2346.29	1506.26	6250.31	2393.37	1582.92	6279.29	-3.68293	87.3857	-1.06573
33	456	Layer II/III	2012.33	-1514.52	-3450	30.53	2432.63	1479.54	6347.98	2338.02	1605.22	6250.83	2347.1	1619.99	6256.41	-38.5207	135.754	-1.40339
34	457	Layer II/III	2122.56	-1467.04	-3450	30.53	2532.22	1410.75	6355.61	2437.47	1536.73	6260.49	2448.06	1553.97	6267.01	51.958	67.6864	-1.24699
35	458	Layer II/III	2051.33	-1575.56	-3450	30.53	2479.64	1572.02	6356.41	2384.95	1697.77	6257.08	2344.03	1631.14	6231.9	-32.3612	160.878	-1.76531
36	459	Layer II/III	2078.47	-1395.83	-3500	30.53	2523.44	1245.15	6448.24	2428.39	1373.7	6357.1	2492.35	1477.83	6396.46	45.6943	-81.1071	0.664053
37	460	Layer II/III	2042.85	-1438.22	-3500	30.53	2490.58	1306.75	6454.36	2395.55	1435.35	6361.56	2442.07	1511.09	6390.19	0.99879	-46.2575	0.571456
38	461	Layer II/III	1951.28	-1406	-3500	30.53	2391.28	1263.99	6448.99	2296.39	1392.52	6356.95	2385.53	1537.64	6411.8	-59.8198	-34.3934	0.890624
39	462	Layer II/III	1632.46	-1685.78	-3500	30.53	2082.71	1701.76	6472.37	1988.14	1830.2	6368.35	1975.19	1809.12	6360.38	-424.474	250.227	0.131471
40	463	Layer II/III	2202.26	-1492.48	-3500	30.53	2662.09	1384.1	6463.06	2566.83	1512.81	6368.86	2538.43	1466.57	6351.38	105.366	-64.6065	-0.00141849
41	464	Layer II/III	1939.41	-1443.31	-3550	30.53	2371.04	1488.7	6396.87	2276.35	1615.58	6299.22	2289.15	1636.42	6307.1	-111.355	120.729	-0.655174
42	465	Layer II/III	2032.68	-1558.61	-3550	30.53	2484.3	1622.15	6417.84	2389.41	1749.36	6317.18	2317.36	1632.05	6272.84	-72.3719	137.181	-1.16094
43	466	Layer II/III	2555	-1299.18	-3600	30.53	2974.07	1077.95	6509.41	2878.27	1208.3	6423.8	2887.22	1222.87	6429.31	402.727	-339.147	1.14904
44	467	Layer II/III	1995.37	-1507.74	-3650	30.53	2455.75	1337.64	6699.23	2359.98	1472.32	6605.17	2363.18	1477.53	6607.14	-152.65	-207.705	3.77433
45	468	Layer II/III	1805.44	-1658.65	-3650	30.53	2270.23	1577.15	6749.61	2174.54	1712.72	6648.88	2119.95	1623.86	6615.29	-383.032	-75.808	3.89469
46	469	Layer II/III	2224.31	-1219.48	-3750	30.53	2626.03	1034.68	6795.08	2529.74	1172.23	6709	2596.2	1280.44	6749.91	12.6043	-477.553	5.88197
47	470	Layer II/III	2158.17	-1397.52	-3750	30.53	2595.82	1264.2	6794.7	2499.57	1401.39	6702.78	2481.88	1372.59	6691.89	-72.9011	-356.628	5.02556
48	471	Layer II/III	1791.87	-1582.35	-3750	30.53	2290.3	1542.23	6764.83	2194.53	1678.24	6665.02	2146.45	1599.96	6635.43	-365.674	-110.218	4.192
49	472	Layer II/III	1922.45	-1460.26	-3800	30.53	2400.86	1345.52	6789.99	2304.87	1482.46	6695.42	2303.87	1480.83	6694.8	-240.384	-257.183	5.06849
50	473	Layer II/III	1634.16	-1587.43	-3800	30.53	2105.49	1569.12	6801	2009.83	1705.99	6699.87	1991.06	1675.42	6688.32	-530.417	-71.3852	4.97273
51	474	Layer II/III	2107.3	-1295.79	-3850	30.53	2573.46	1053.51	6767.39	2477.32	1190.34	6680.72	2553.8	1314.85	6727.78	-18.8867	-432.121	5.55533
52	475	Layer II/III	2125.95	-1475.52	-3900	30.53	2570.98	1341.95	6796.47	2474.76	1479.07	6702.52	2431.88	1409.26	6676.14	-113.839	-312.901	4.79291
53	476	Layer II/III	1951.28	-1482.3	-3950	30.53	2393.61	1316.92	6918.03	2297.22	1457.11	6823.96	2288.73	1443.29	6818.73	-300.18	-366.586	6.89803
54	477	Layer II/III	1873.27	-1572.17	-3950	30.53	2317.39	1452.06	6927.09	2221.07	1592.27	6829.38	2176.04	1518.96	6801.66	-399.241	-285.614	6.64608
55	478	Layer II/III	2061.51	-1424.65	-4100	30.53	2610.96	1177.6	6902.34	2514.35	1317.62	6812.47	2510.08	1310.68	6809.85	-89.9783	-485.228	6.76693
56	479	Layer II/III	2256.53	-1475.52	-4150	30.53	2624.94	1228.91	6949.94	2528.16	1370.04	6858.76	2492.22	1311.53	6836.64	-116.549	-500.5	7.16246
57	480	Layer II/III	2503.09	-1399.23	-3450	24.59	2895.82	1344.58	6382.57	2800.53	1471.35	6290.23	2742.89	1377.5	6254.76	332.089	-89.9355	-1.42784
58	481	Layer II/III	2061.77	-1352.94	-3400	3.22	2511.83	1249.63	6092.96	2417.94	1369.28	6002.21	2540.48	1568.79	6077.62	208.107	195.09	-4.04288
59	482	Layer II/III	2219.08	-1509.55	-3550	0.35	2674.42	1569.41	6410.98	2579.32	1696.54	6312.26	2482.23	1538.46	6252.51	89.2404	61.8828	-1.46104
60	483	Layer II/III	1964.63	-1653.3	-3600	0.35	2452.34	1542.09	6524.09	2357.15	1672.08	6425.17	2307.83	1591.79	6394.82	-126.201	26.4076	0.639886
61	484	Layer IV	1842.75	-1838.38	-2900	30.53	2351.36	2009.07	5745.31	2258.81	2118.85	5635.57	2255.04	2112.72	5633.25	55.9214	876.315	-11.4014
62	485	Layer IV	2312.49	-1580.65	-3000	30.53	2676.08	1705.48	5906.57	2582.6	1819.77	5805.22	2593.41	1837.36	5811.87	306.453	511.807	-8.76443
63	486	Layer IV	2366.76	-1568.78	-3100	30.53	2804.38	1565.12	6043.02	2710.3	1683.05	5945.39	2723.25	1704.13	5953.35	375.728	302.423	-6.6757
64	487	Layer IV	2424.42	-1634.91	-3200	30.53	3026.27	1803.97	6169.38	2931.53	1924.71	6066.29	2773.46	1667.37	5969.01	416.899	258.669	-6.44452
65	488	Layer IV	2303.01	-1719.29	-3200	2.6	2902.64	1902.22	6182.44	2808.01	2023.13	6076.47	2639.27	1748.42	5972.63	290.125	332.27	-6.39108
66	489	Layer IV	2295.92	-1716.98	-3200	2.6	2895.56	1899.43	6182.12	2800.94	2020.33	6076.2	2635.13	1750.39	5974.16	285.687	333.194	-6.36853
67	490	Layer IV	2311.48	-1674.82	-3250	28.81	2887.44	1658.69	6100.52	2793.08	1777.92	6000.72	2738.7	1689.38	5967.26	385.05	280.303	-6.47045
68	491	Layer IV	2137.04	-1735.62	-3300	28.81	2570.17	1754.71	6238.36	2475.76	1877.23	6134.93	2439.51	1818.21	6112.62	51.8205	313.575	-4.32443
69	492	Layer IV	2129.04	-1689.22	-3350	28.81	2657.21	1667.98	6257.24	2562.63	1791.11	6156.23	2536.36	1748.34	6140.07	132.255	231.807	-3.91925
70	493	Layer IV	2255.47	-1618.81	-3350	28.81	2777.5	1568.54	6250.73	2682.79	1691.66	6152.61	2667.44	1666.66	6143.16	253.649	153.598	-3.87362
71	494	Layer IV	1997.81	-1713.22	-3400	28.81	2496.33	1813.4	6167.13	2402.24	1934.04	6062.11	2372.4	1885.46	6043.74	14.4554	417.747	-5.3413
72	495	Layer IV	2180.25	-1634.81	-3400	28.81	2676.32	1705.94	6166.23	2582.01	1826.73	6064.47	2550.55	1775.52	6045.11	180.491	314.144	-5.32104
73	496	Layer IV	2257.07	-1617.21	-3400	28.81	2753.65	1687.21	6170.27	2659.23	1808.13	6069.22	2615.4	1736.77	6042.25	242.166	279.64	-5.36335
74	497	Layer IV	2138.05	-1639.48	-3400	3.07	2633.14	1709.09	6162.9	2538.89	1829.79	6060.93	2517.44	1794.87	6047.73	148.575	330.664	-5.28243
75	498	Layer IV	2144.88	-1641.7	-3400	3.07	2640.51	1713.18	6164.17	2546.25	1833.91	6062.12	2521.13	1793.01	6046.66	152.415	329.567	-5.29822
76	499	Layer IV	2065.9	-1702.49	-3450	24.59	2513.33	1762.08	6366.79	2418.58	1887.8	6262.8	2372.72	1813.14	6234.58	-55.5316	235.712	-2.52403
77	500	Layer IV	2102.78	-1686.1	-3450	24.59	2546.89	1738.87	6369.28	2452.09	1864.69	6265.97	2406.76	1790.9	6238.08	-24.9946	212.822	-2.47229
78	501	Layer IV	2295.42	-1569.98	-3450	24.59	2716.5	1576.39	6379.35	2621.45	1702.72	6280.64	2597.3	1663.39	6265.78	142.926	77.0229	-2.06344
79	502	Layer IV	2302.26	-1585.01	-3450	24.59	2725.59	1599.62	6380.99	2630.53	1725.95	6281.72	2594.57	1667.41	6259.6	142.648	84.4813	-2.15468
80	503	Layer IV	2004.42	-1740.74	-3500	24.59	2482.28	1752.84	6489.61	2387.17	1881.65	6385.56	2332.84	1793.2	6352.13	-136.101	146.588	-0.788617
81	504	Layer IV	2120.55	-1606.87	-3500	24.59	2588.66	1552.43	6477.71	2493.45	1681.25	6379.04	2494.71	1683.3	6379.82	5.02497	27.2567	-0.379893
82	505	Layer IV	2156.07	-1669.71	-3500	24.59	2631.62	1645.22	6485.72	2536.34	1774.1	6384.85	2488.55	1696.3	6355.44	8.23925	54.0198	-0.739681
83	506	Layer IV	2287.23	-1583.64	-3500	24.59	2758.39	1519.71	6476.38	2662.98	1648.55	6379.07	2635.37	1603.61	6362.08	143.046	-36.614	-0.641643
84	507	Layer IV	2292.69	-1563.15	-3500	24.59	2762.17	1489.67	6473.54	2666.76	1618.49	6377	2650.68	1592.31	6367.11	155.508	-50.1892	-0.567518
85	508	Layer IV	2268.1	-1526.27	-3500	24.59	2733.45	1434.74	6468.17	2638.09	1563.5	6372.92	2651.96	1586.09	6381.46	151.422	-64.6059	-0.355601
86	509	Layer IV	2336.41	-1542.66	-3550	24.59	2800	1613.5	6419.37	2704.72	1740.77	6319.94	2638.52	1633	6279.2	176.52	40.5605	-1.86528
87	510	Layer IV	2044.04	-1650.58	-3550	24.59	2508.21	1728.54	6435.31	2413.24	1856.03	6332.04	2370.97	1787.2	6306.02	-83.4776	168.631	-1.46928
88	511	Layer IV	2123.28	-1589.11	-3550	24.59	2583.01	1658.47	6425.08	2487.98	1785.81	6323.82	2456.79	1735.02	6304.62	-2.73679	120.692	-1.49
89	512	Layer IV	2121.91	-1613.7	-3550	24.59	2584.57	1686.84	6429.85	2489.52	1814.26	6327.87	2445.83	1743.12	6300.99	-11.638	130.443	-1.54363
90	513	Layer IV	2098.91	-1589.25	-3550	6.73	2557.58	1658.2	6424.68	2462.58	1785.53	6323.34	2437.88	1745.31	6308.14	-21.7091	128.196	-1.43804
91	514	Layer IV	2099.66	-1601.22	-3550	6.73	2559.84	1672.05	6427	2464.83	1799.42	6325.32	2433.66	1748.66	6306.13	-24.9167	132.531	-1.46765
92	515	Layer IV	2114.24	-1598.6	-3550	6.73	2574.73	1669.26	6426.76	2479.71	1796.62	6325.2	2445.98	1741.72	6304.45	-12.7706	127.061	-1.49257
93	516	Layer IV	2103.99	-1656.53	-3550	13.63	2571.33	1735.91	6437.86	2476.28	1863.45	6334.6	2414.97	1763.64	6296.87	-38.976	152.086	-1.60437
94	517	Layer IV	2280.68	-1568.02	-3550	15.78	2744.5	1639.7	6423.62	2649.28	1767.04	6323.35	2585.71	1663.54	6284.23	125.294	66.0982	-1.79107
95	518	Layer IV	2039.53	-1642.55	-3600	15.78	2525.74	1525.2	6523.53	2430.46	1655.2	6425.27	2450.82	1688.35	6437.8	-57.3633	-2.79157	0.476083
96	519	Layer IV	2127.22	-1657.45	-3600	15.78	2616.46	1546.75	6525.74	2521.06	1676.78	6427.23	2509.92	1658.63	6420.37	4.30364	-20.1181	0.21878
97	520	Layer IV	2216.67	-1589.94	-3600	15.78	2692.92	1452.38	6520.97	2597.44	1582.44	6425.07	2605.79	1596.03	6430.21	90.3029	-84.5451	0.36405
98	521	Layer IV	2222.81	-1610.11	-3600	15.78	2703.01	1481.57	6522.79	2607.51	1611.63	6426.19	2601.4	1601.67	6422.42	89.0627	-74.6057	0.249146
99	522	Layer IV	2250.87	-1600.46	-3600	15.78	2729.14	1468.96	6522.43	2633.61	1599.03	6426.23	2626.1	1586.8	6421.61	112.46	-88.0132	0.237081
100	523	Layer IV	2347.33	-1577.67	-3600	15.78	2820.92	1442.23	6522.44	2725.28	1572.35	6427.2	2705.65	1540.39	6415.12	189.213	-127.513	0.141368
101	524	Layer IV	2099.16	-1603.97	-3650	15.78	2565.31	1470.15	6704.16	2469.4	1604.76	6607.13	2472.7	1610.13	6609.16	-100.017	-178.654	3.00588
102	525	Layer IV	2242.1	-1511.91	-3650	15.78	2707.17	1330.33	6667.6	2611.2	1464.24	6574.58	2641.05	1512.85	6592.95	63.3344	-259.879	2.7666
103	526	Layer IV	2284.19	-1590.82	-3650	15.78	2750.4	1445.73	6677.26	2654.35	1579.71	6581.47	2625.79	1533.21	6563.9	59.7625	-223.425	2.33767
104	527	Layer IV	2150.9	-1593.45	-3700	15.78	2455.19	1599.47	6726.82	2359.35	1734.45	6626.16	2334.65	1694.24	6610.97	-229.734	-101.11	3.03257
105	528	Layer IV	2242.1	-1526.81	-3700	15.78	2536.1	1495.99	6709.18	2440.21	1630.69	6611.4	2439.63	1629.74	6611.04	-131.628	-161.457	3.03366
106	529	Layer IV	2297.34	-1470.7	-3700	15.78	2583.8	1413.05	6695.39	2487.89	1547.53	6599.86	2510.84	1584.88	6613.98	-66.1398	-205.148	3.07705
107	530	Layer IV	2388.54	-1486.48	-3700	15.78	2677.44	1433.41	6690.74	2581.44	1567.75	6595.01	2573.74	1555.21	6590.27	1.39147	-218.671	2.72702
108	531	Layer IV	2195.62	-1484.72	-3750	15.78	2647.31	1378.18	6793.34	2551.01	1515.17	6698.74	2556.27	1523.72	6701.97	-56.0789	-315.083	4.37605
109	532	Layer IV	2266.65	-1493.49	-3750	15.78	2714.66	1387.11	6794.7	2618.28	1524.12	6700.09	2603.01	1499.27	6690.69	-8.22646	-331.179	4.20958
110	533	Layer IV	2274.54	-1503.14	-3750	15.78	2723.87	1400.07	6794.55	2627.47	1537.06	6699.64	2604.77	1500.09	6685.67	-4.73326	-327.4	4.1354
111	534	Layer IV	2185.1	-1537.33	-3750	15.78	2648.1	1450.39	6790.99	2551.81	1587.21	6694.58	2528.39	1549.08	6680.17	-74.1087	-278.307	4.05427
112	535	Layer IV	2071.98	-1556.62	-3750	15.78	2547.41	1482.98	6785.49	2451.26	1619.61	6687.95	2440.72	1602.44	6681.47	-156.543	-229.198	4.07337
113	536	Layer IV	2131.61	-1495.25	-3800	15.78	2622.34	1372.21	6789.24	2526.08	1509.1	6694.71	2540.59	1532.72	6703.64	-71.3471	-307.672	4.40069
114	537	Layer IV	2191.24	-1440.88	-3800	15.78	2683.34	1292.74	6783.52	2587.03	1429.61	6691.19	2619.06	1481.77	6710.9	-0.662897	-359.653	4.5079
115	538	Layer IV	2263.14	-1472.45	-3800	15.78	2760.13	1333.01	6783.37	2663.72	1469.82	6690.27	2660.62	1464.77	6688.36	46.4851	-362.037	4.17517
116	539	Layer IV	1996.56	-1623.26	-4050	15.78	2305.07	1588.32	6967.82	2208.64	1729.34	6866.59	2186.69	1693.61	6853.09	-457.224	-246.875	6.60697
117	540	Layer IV	1971.13	-1642.55	-4100	15.78	2531.66	1461.03	6949.62	2435	1601.8	6852.33	2410.59	1562.05	6837.31	-242.106	-360.402	6.37402
118	541	Layer IV	2345.19	-1488.18	-3500	0.32	2809.74	1382.22	6462.19	2714.31	1510.92	6368.51	2731.18	1538.4	6378.9	226.423	-107.654	-0.393418
119	383	Layer V	2386.68	-1770.56	-2650	30.53	2997.99	1866.86	5536.65	2905.31	1971.66	5432.86	2930.52	2012.69	5448.37	675.362	730.121	-14.3347
120	384	Layer V	2474.87	-1707.82	-2850	30.53	2976.18	1750.18	5647.86	2883.17	1857.94	5546.75	2942.42	1954.41	5583.21	636.831	594.785	-12.3439
121	385	Layer V	2459.61	-1717.99	-3050	30.53	2934.78	1846.57	5919.6	2840.95	1960.98	5815.53	2828	1939.89	5807.56	447.24	446.702	-9.032
122	386	Layer V	2554.57	-1567.08	-3050	30.53	3019.42	1637.23	5894.37	2925.56	1751.34	5795.85	2979.32	1838.86	5828.93	580.832	339.439	-8.71641
123	387	Layer V	2476.56	-1746.82	-3150	30.53	2908.5	1807.85	6166.32	2813.91	1928.5	6062.76	2783.03	1878.23	6043.75	318.219	247.436	-5.54501
124	388	Layer V	1994.95	-1884.16	-3150	30.53	2453.35	2013.5	6135.25	2359.42	2133.04	6025.13	2364.44	2141.21	6028.22	-67.3681	502.598	-5.77438
125	389	Layer V	2371.42	-1807.86	-3300	30.53	2826.33	1874.85	6249.92	2731.58	1997.49	6144.29	2680.8	1914.83	6113.04	197.134	240.106	-4.52209
126	390	Layer V	1806.71	-1950.29	-3350	30.53	2363.52	2054.8	6257.19	2269.31	2177.32	6145.56	2260.41	2162.83	6140.08	-205.819	455.735	-4.12295
127	391	Layer V	2322.24	-1684.08	-3350	30.53	2856.7	1672.75	6253.84	2761.89	1795.79	6153.36	2783.7	1831.31	6166.78	273.536	129.81	-3.72874
128	392	Layer V	2181.49	-1738.34	-3350	30.53	2719.8	1744.82	6258.69	2625.14	1867.87	6155.96	2651.38	1910.58	6172.1	147.874	200.724	-3.65021
129	393	Layer V	1832.15	-1911.29	-3400	30.53	2343.13	2107.15	6203.35	2249.12	2228.25	6090.43	2233.07	2202.12	6080.55	-209.448	528.159	-5.00178
130	394	Layer V	2183.18	-1884.16	-3400	30.53	2707.41	2076.81	6231.59	2612.87	2198.67	6120.55	2513.89	2037.54	6059.64	60.7671	386.838	-5.31047
131	395	Layer V	2620.71	-1517.91	-3400	30.53	3118.88	1593.91	6188.2	3023.96	1715.44	6090.63	3022.78	1713.52	6089.91	525.341	65.7918	-4.86366
132	396	Layer V	2401.95	-1653.56	-3450	30.53	2834.49	1712.39	6393.84	2739.26	1838.88	6292.08	2728.1	1820.7	6285.21	177.936	48.8858	-1.9804
133	397	Layer V	2332.42	-1707.82	-3450	30.53	2775.11	1785.83	6391.65	2679.96	1912.15	6287.87	2654.55	1870.78	6272.23	113.967	103.485	-2.17204
134	398	Layer V	2674.98	-1502.65	-3550	30.53	3148.71	1598.21	6418.35	3053.01	1725.5	6320.42	3005.46	1648.08	6291.16	435.038	-116.047	-1.89262
135	399	Layer V	2535.92	-1607.78	-3550	30.53	3010.96	1704.96	6437.52	2915.37	1832.56	6336.45	2856.28	1736.35	6300.08	292.289	-38.8854	-1.76091
136	400	Layer V	2103.48	-1858.73	-3550	30.53	2598.57	1966.6	6478.16	2503.36	2094.8	6369.15	2435.57	1984.42	6327.43	-111.075	176.623	-1.3571
137	401	Layer V	1569.29	-2123.25	-3550	30.53	2077.18	2310.14	6496.25	1982.56	2438.25	6376.95	1904.06	2310.44	6328.64	-608.386	480.671	-1.33934
138	402	Layer V	1438.71	-2245.33	-3550	30.53	1946.58	2478.35	6507.52	1852.09	2606.48	6383.57	1736.98	2419.08	6312.73	-758.717	591.761	-1.57411
139	403	Layer V	1703.69	-2026.6	-3600	30.53	2233.53	2069.37	6566.83	2138.49	2199.62	6453.95	2105.95	2146.64	6433.92	-458.433	264.417	0.214959
140	404	Layer V	2546.52	-1643.39	-3600	30.53	3033.35	1558.85	6531.07	2937.43	1689.01	6433.58	2916.03	1654.16	6420.41	303.826	-187.861	0.0155178
141	405	Layer V	2388.8	-1623.04	-3600	30.53	2871.44	1511.17	6526.68	2775.73	1641.29	6429.87	2814.31	1704.09	6453.61	196.508	-161.094	0.505695
142	406	Layer V	2397.28	-1643.39	-3600	30.53	2883.95	1541.43	6528.34	2788.22	1671.54	6430.81	2811.33	1709.17	6445.03	196.884	-151.209	0.379041
143	407	Layer V	2341.32	-1643.39	-3600	30.53	2828	1536.6	6527.4	2732.34	1666.7	6429.82	2771.43	1730.33	6453.87	156.33	-136.719	0.509498
144	408	Layer V	2397.28	-1631.52	-3650	30.53	2862.91	1508.19	6670.29	2766.75	1641.91	6573.31	2785.4	1672.27	6584.79	121.174	-269.496	2.4422
145	409	Layer V	2287.05	-1667.13	-3650	30.53	2754.25	1559.57	6690.73	2658.16	1693.72	6592.09	2679.96	1729.2	6605.5	14.9758	-228.689	2.74798
146	410	Layer V	1873.27	-1826.51	-3650	30.53	2352.45	1810.77	6768.58	2256.61	1946.47	6662.24	2265.22	1960.5	6667.54	-395.577	-49.6723	3.66394
147	411	Layer V	1927.54	-1928.25	-3700	30.53	2288.77	2108.13	6788.14	2192.95	2243.86	6674.12	2095.39	2085.02	6614.08	-534.654	98.7921	2.87471
148	412	Layer V	2573.65	-1490.78	-3750	30.53	3000.35	1384.79	6794.68	2903.62	1521.81	6701.04	2917.31	1544.11	6709.47	198.574	-464.057	4.28286
149	413	Layer V	1724.04	-1768.86	-3800	30.53	2210.23	1801.61	6817.78	2114.4	1938.55	6711.14	2154.04	2003.09	6735.54	-524.551	-50.6239	4.66768
150	414	Layer V	1908.88	-1682.39	-3800	30.53	2398.24	1655.92	6808.7	2302.21	1792.86	6706.32	2354.84	1878.55	6738.71	-338.011	-168.95	4.7146
151	415	Layer V	2027.59	-1679	-3800	30.53	2521.98	1638.73	6806.13	2425.8	1775.63	6704.58	2454.99	1823.15	6722.54	-238.436	-211.046	4.47587
152	416	Layer V	2051.33	-1633.21	-3800	30.53	2544.27	1572.4	6801.95	2448.08	1709.3	6702.14	2498.91	1792.06	6733.42	-201.385	-246.633	4.63649
153	417	Layer V	2141.21	-1692.56	-3800	30.53	2641.11	1649.72	6804.16	2544.79	1786.56	6702.72	2540.31	1779.27	6699.97	-150.355	-238.527	4.14258
154	418	Layer V	2124.25	-1719.69	-3800	30.53	2624.97	1688.88	6806.77	2528.67	1825.73	6704.3	2512.12	1798.8	6694.12	-174.553	-216.766	4.05623
155	419	Layer V	2088.64	-1736.65	-3800	30.53	2588.97	1714.79	6809.1	2492.7	1851.66	6705.86	2474.37	1821.81	6694.58	-210.015	-195.528	4.06304
156	420	Layer V	2044.55	-1748.52	-3800	30.53	2543.87	1734.4	6811.19	2447.65	1871.29	6707.31	2432.35	1846.37	6697.89	-250.52	-174.557	4.11197
157	421	Layer V	1886.84	-1880.77	-3850	30.53	2453.54	1853.93	6826.98	2357.39	1991.03	6719.8	2314.2	1920.71	6693.22	-359.25	-102.258	4.04294
158	422	Layer V	2024.2	-1685.78	-3850	30.53	2563.21	1585.55	6808.64	2466.97	1722.6	6708.55	2506.76	1787.38	6733.04	-193.901	-250.777	4.63082
159	423	Layer V	2054.72	-1646.78	-3850	30.53	2587.8	1530.24	6805.76	2491.54	1667.3	6707.14	2547.79	1758.88	6741.76	-158.757	-282.643	4.75952
160	424	Layer V	2388.8	-1565.39	-3850	30.53	2922.7	1406.13	6815.51	2826	1543.64	6721.06	2847.08	1577.97	6734.03	123.873	-447.135	4.64547
161	425	Layer V	1808.83	-1872.3	-3900	30.53	2320.58	1886.09	6840.61	2224.55	2023.47	6732.17	2199.32	1982.41	6716.65	-475.266	-58.6301	4.38891
162	426	Layer V	2263.31	-1611.17	-3950	30.53	2764.63	1485.97	6911.36	2667.81	1625.75	6814.25	2680.75	1646.8	6822.21	-64.0977	-435.656	5.94728
163	427	Layer V	2034.37	-1680.69	-4000	30.53	2370.37	1586.66	6917.87	2274.02	1726.43	6816.97	2343.59	1839.7	6859.78	-393.12	-277.861	6.50193
164	428	Layer V	2003.85	-1726.47	-4000	30.53	2340.63	1651.39	6930.59	2244.27	1791.38	6827.95	2293.31	1871.21	6858.13	-439.515	-247.413	6.47751
165	429	Layer V	2855.16	-1280.53	-4000	30.53	3280.44	1058.17	6771.7	3183.43	1195.13	6687.17	3261.8	1322.72	6735.4	511.058	-686.569	4.66563
166	430	Layer V	1676.55	-1924.86	-4050	30.53	2000.61	2061.33	7021.42	1904.39	2202.96	6907.3	1859.36	2129.64	6879.58	-853.08	-18.6838	6.79424
167	431	Layer V	1827.48	-1743.43	-4050	30.53	2138.8	1781.03	6988.79	2042.51	1922.27	6882.17	2080.45	1984.04	6905.52	-655.955	-170.351	7.17716
168	432	Layer V	2058.12	-1706.13	-4050	30.53	2380.45	1691.78	6998.48	2283.83	1833.41	6894.86	2295.84	1852.97	6902.25	-453.392	-290.916	7.12889
169	433	Layer V	2388.8	-1521.3	-4100	30.53	2957.29	1323.6	6924.91	2860.19	1463.97	6832.47	2887.96	1509.19	6849.56	119.543	-580.698	6.35095
170	434	Layer V	2526.17	-1658.65	-2800	30.53	3143.49	1679.55	5497.91	3050.75	1783.67	5399.33	3120.94	1897.94	5442.52	855.527	626.349	-14.4209
171	435	Layer V	2108.99	-1585.74	-3900	30.53	2569.35	1493.95	6813.83	2473.08	1631.27	6716.05	2547.11	1751.79	6761.6	-166.699	-301.17	5.05254
172	436	Layer V	2538.73	-1548.41	-3350	28.81	3062.96	1494.08	6237.19	2967.94	1616.99	6141.87	3012.62	1689.73	6169.36	486.586	-4.09314	-3.69068
173	437	Layer V	2553.14	-1513.2	-3400	28.81	3048.06	1573.44	6179.26	2953.25	1694.77	6081.99	2979.29	1737.17	6098.02	481.701	83.0356	-4.74395
174	438	Layer V	2263.78	-1605.8	-3550	13.63	2730.84	1682.51	6431.06	2635.61	1809.97	6329.66	2656.11	1843.35	6342.28	89.6305	35.8382	-1.13796
175	439	Layer V	2033.39	-1716.2	-3650	15.78	2504.92	1638.87	6732.45	2409	1773.93	6630.96	2454.29	1847.66	6658.83	-215.624	-149.927	3.53525
176	440	Layer V	2343.82	-1543.47	-3700	15.78	2640.1	1515.27	6704.08	2544.1	1649.81	6606.16	2609.8	1756.77	6646.59	-65.7418	-227.556	3.35454
177	441	Layer V	2284.19	-1566.27	-3700	15.78	2583.71	1550.28	6712.59	2487.75	1684.98	6613.6	2552.09	1789.72	6653.19	-122.121	-200.711	3.45201
178	442	Layer V	2275.61	-1633.04	-3500	0.35	2750.93	1592.44	6482.86	2655.51	1721.33	6383.7	2698.63	1791.54	6410.24	104.348	-53.3393	-0.134656
179	443	Layer V	2130.41	-1668.5	-3550	0.35	2600.23	1750.15	6440.86	2505.13	1877.75	6337.33	2529.46	1917.35	6352.3	-32.4624	99.008	-0.989926
180	444	Layer V	2194.83	-1538.26	-3850	0.32	2713.85	1372.54	6802.2	2617.44	1509.76	6707.94	2705.98	1653.9	6762.42	-18.4884	-393.171	5.06462
181	542	Layer VI	2012.78	-2358.9	-3500	31.57	2544.95	2636.18	6515.08	2449.72	2764.28	6389.09	2295.12	2512.6	6293.95	-360.714	482.691	-3.26928
182	543	Layer VI	2265.21	-2098.37	-3700	28.4	2667.08	2302.87	6787.53	2570.81	2438.3	6669.85	2475	2282.31	6610.89	-309.289	77.3821	1.40967
183	544	Layer VI	2074.28	-2128.34	-3950	28.4	2634.01	2183.13	6954.9	2537.24	2322.93	6839.86	2470.41	2214.13	6798.73	-382.758	-98.9852	4.18275
184	545	Layer VI	2117.26	-2111.65	-4000	3.98	2528.8	2155.13	7018.95	2431.95	2296.58	6904.17	2392.08	2231.66	6879.64	-485.779	-131.106	5.37715
185	546	Layer VI	2457.12	-2038.3	-3650	8.53	2929.48	2121.51	6721.43	2833.1	2255.58	6609.24	2755.28	2128.88	6561.34	-29.0284	-36.3433	0.678246
186	547	Layer VI	2645.15	-1731.68	-4100	3.19	3225.7	1632.17	6975.98	3128.12	1773.36	6876.59	3131.09	1778.19	6878.42	205.515	-554.289	5.35917
0	548	GABA-II/III	2258.08	-1418.36	-3150	20	2609.72	1311.43	6103.11	2515.68	1431.24	6011.11	2562.56	1507.57	6039.96	266.678	207.45	-4.64804
1	549	GABA-II/III	2085.47	-1459.19	-3350	20	2572.8	1318.76	6247.39	2478.34	1442.17	6154.87	2508.12	1490.65	6173.19	166.716	111.75	-2.68117
2	550	GABA-II/III	2077.36	-1434.51	-3450	20	2483.61	1360.66	6348.61	2388.93	1486.53	6254.6	2407.74	1517.15	6266.17	38.6404	80.7802	-1.30851
3	551	GABA-II/III	2166.77	-1303.71	-3500	20	2606.68	1115.68	6432.8	2511.58	1244.04	6345.19	2584.09	1362.1	6389.81	157.962	-138.302	0.516769
4	552	GABA-II/III	2112.72	-1369.67	-3500	20	2556.59	1207.61	6444.15	2461.51	1336.11	6354.06	2507.9	1411.63	6382.6	89.3885	-87.6792	0.410319
5	553	GABA-II/III	2097.82	-1364.13	-3500	20	2540.44	1199.94	6443.29	2445.39	1328.43	6353.34	2498.99	1415.69	6386.32	79.6865	-86.1087	0.465267
6	554	GABA-II/III	1976.95	-1458.61	-3500	20	2423.74	1338.64	6456.57	2328.79	1467.25	6362.75	2353.8	1507.96	6378.14	-53.0241	5.05276	0.344504
7	555	GABA-II/III	2003.08	-1363.54	-3550	20	2430.24	1396.58	6383.84	2335.52	1523.28	6288.71	2347.53	1542.83	6296.1	-28.6705	86.8421	-0.86677
8	556	GABA-II/III	1988.51	-1435.69	-3550	20	2422.58	1479.7	6395.76	2327.83	1606.57	6298.5	2306.6	1572	6285.43	-63.0058	120.503	-1.02416
9	557	GABA-II/III	2088.1	-1368.04	-3650	20	2545.92	1133.82	6658.38	2450.17	1267.8	6569.77	2494.02	1339.2	6596.76	-2.45346	-283.796	3.57195
10	558	GABA-II/III	1999.77	-1405.71	-3650	20	2455.68	1192.98	6677.88	2359.98	1327.35	6587.47	2399.45	1391.62	6611.77	-96.3884	-243.788	3.79344
11	559	GABA-II/III	2001.07	-1381.68	-3650	20	2456.01	1159.6	6672.65	2360.32	1293.89	6583.09	2413.9	1381.12	6616.06	-84.4625	-256.177	3.85683
12	560	GABA-II/III	2396.58	-1138.4	-3800	20	2898.11	892.3	6758.04	2801.6	1029.15	6676.46	2838.37	1089.01	6699.08	281.765	-579.024	5.08248
13	561	GABA-II/III	2387.75	-1146.6	-3800	20	2888.54	902.245	6758.76	2792.04	1039.1	6676.89	2827.09	1096.17	6698.47	271.453	-571.964	5.0734
14	562	GABA-II/III	2102.53	-1279.1	-3800	20	2584.46	1081.62	6774.33	2488.29	1218.58	6686.98	2524.67	1277.81	6709.37	-15.2765	-408.696	5.2343
15	563	GABA-II/III	2019.27	-1430.7	-3600	20	2465.98	1226.56	6503.15	2370.83	1356.51	6412.2	2422.6	1440.79	6444.06	-12.9886	-97.2664	1.31765
16	564	GABA-II/III	2029.65	-1419.86	-3700	20	2312.21	1362.2	6705.72	2216.6	1497	6610.58	2219.58	1501.86	6612.41	-264.775	-141.119	3.80295
17	565	GABA-II/III	2059.88	-1397.58	-3400	20	2517.1	1319.56	6101.28	2423.18	1439.31	6008.78	2490.11	1548.28	6049.97	195.264	239.509	-4.50023
18	566	GABA-II/III	2038.68	-1366.95	-3450	20	2436.42	1259.89	6339.33	2341.83	1385.68	6247.7	2414.13	1503.39	6292.2	35.0266	52.3125	-0.924306
19	567	GABA-IV	2368.7	-1550.82	-3050	20	2828.94	1596.78	5884.36	2735.34	1710.69	5786.26	2746.54	1728.92	5793.15	454.765	412.43	-8.66078
20	568	GABA-V	2290.32	-1735.38	-3550	20	2772.28	1832.9	6458.83	2676.92	1960.83	6353.76	2634.84	1892.32	6327.86	34.675	109.172	-1.63348
21	569	GABA-V	2202.05	-1841.52	-3650	20	2677.7	1818.19	6730.09	2581.58	1952.92	6624.67	2524.99	1860.78	6589.84	-164.505	-77.3924	2.23401

## Sheet: Fig. 3j_U_AnaStar1
			Brain tissue				Allen Mouse Common Coordinate Framework			Fine registration rotation						Horizontal laminar projection
	index	marker	x	y	z	d	atlas_x	atlas_y	atlas_z	rx	ry	rz	px	py	pz	ppx	ppy	ppz
24	630	Layer II/III	3027.14	-1751.46	-2650	0.98	2866.55	1478.2	5421.85	2773.82	1547.73	5572.21	2801.61	1592.97	5589.31	632.058	510.481	-11.2518
25	631	Layer II/III	2948.11	-1760.3	-2703	1.2	3049.45	1284.29	5590.52	2955.48	1358.64	5746.64	2987.95	1411.49	5766.61	740.949	234.526	-8.63426
26	632	Layer II/III	2666.5	-1946.04	-2703	1.2	2740.59	1469.99	5649.8	2646.82	1545.51	5799.23	2672.35	1587.08	5814.94	428.126	369.688	-7.9208
27	633	Layer II/III	2988.23	-1695.02	-2756	1.34	3372.97	1052.2	5591.07	3278.45	1127.05	5755.05	3323.05	1199.66	5782.5	1048.36	26.9736	-8.39977
28	634	Layer II/III	3055.3	-1705.75	-2756	1.34	3441.61	1082.83	5596.95	3346.94	1157.78	5760.49	3361.3	1181.14	5769.33	1088.97	17.5635	-8.59424
29	635	Layer II/III	2675.96	-1937.23	-2809	1.41	2521.63	1668.96	5700.54	2427.96	1745.4	5843.44	2420.29	1732.91	5838.73	183.731	491.761	-7.56969
30	636	Layer II/III	2894.96	-1801.58	-2809	1.41	2742.08	1524.75	5652.9	2648.29	1600.24	5800.89	2651.09	1604.8	5802.62	412.79	393.643	-8.10277
31	637	Layer II/III	2670	-1812.55	-2915	1.63	2635.12	1445.88	5727.55	2541.09	1523.48	5876.88	2589.91	1602.95	5906.92	317.183	329.379	-6.56297
32	638	Layer II/III	2291.02	-1998.78	-2915	1.63	2243.68	1640.87	5817.35	2149.82	1720.41	5959.23	2203.6	1807.95	5992.33	-75.4078	469.815	-5.30212
33	639	Layer II/III	2418.9	-1951.69	-2968	1.08	2359.54	1540.83	5850.39	2265.3	1621.44	5995.47	2324.87	1718.42	6032.13	23.3037	362.252	-4.71455
34	640	Layer II/III	2611.88	-1869.76	-2968	1.08	2566.96	1459.48	5821.07	2472.53	1539.5	5969.48	2517.75	1613.11	5997.3	216.436	284.682	-5.22861
35	641	Layer II/III	2639.83	-1761.46	-3021	1.23	2445.27	1440.93	5880.48	2350.72	1522.54	6028.59	2423.99	1641.83	6073.68	100.661	265.734	-4.10105
36	642	Layer II/III	2627.5	-1863.81	-3021	1.23	2440.16	1569.12	5915.42	2345.43	1651.39	6060.07	2363.15	1680.23	6070.97	44.7811	303.257	-4.14111
37	643	Layer II/III	2684.22	-1855.18	-3021	1.23	2501.18	1562.68	5913.4	2406.36	1644.91	6058.56	2411.8	1653.77	6061.9	93.6042	283.958	-4.27494
38	644	Layer II/III	2559.68	-1945.19	-3021	1.23	2373.21	1668.23	5941.31	2278.46	1750.98	6082.94	2269.06	1735.68	6077.16	-45.4501	351.385	-4.04977
39	645	Layer II/III	2509.13	-1959.99	-3021	1.23	2319.9	1684.42	5944.93	2225.22	1767.23	6085.83	2222.03	1762.03	6083.87	-91.8923	371.994	-3.95065
40	646	Layer II/III	2667.35	-1759.74	-3074	0.78	2403.63	1410.34	5926.23	2308.89	1493.2	6074.82	2397.34	1637.19	6129.25	55.2788	228.085	-3.28069
41	647	Layer II/III	2703.83	-1768.28	-3074	0.78	2444.96	1421.53	5928.04	2350.15	1504.42	6076.56	2423.55	1623.93	6121.74	82.5533	220.192	-3.39162
42	648	Layer II/III	2759.72	-1785.36	-3074	0.78	2508.12	1443.63	5932.19	2413.18	1526.59	6080.47	2461.39	1605.08	6110.14	122.194	209.52	-3.56285
43	649	Layer II/III	2706.94	-1824.17	-3074	0.78	2450.53	1492.82	5946.77	2355.61	1576.06	6093.42	2396.14	1642.05	6118.36	58.171	239.154	-3.44152
44	650	Layer II/III	2706.16	-1870.74	-3074	0.78	2451.18	1552.05	5962.54	2356.18	1635.59	6107.6	2370.35	1658.66	6116.32	34.8079	255.902	-3.47154
45	651	Layer II/III	2685.98	-1862.2	-3074	0.78	2428.43	1541.03	5960.22	2333.48	1624.53	6105.45	2358.08	1664.58	6120.59	21.7667	258.88	-3.40853
46	652	Layer II/III	2627.76	-1890.15	-3074	0.78	2364.45	1576.03	5971.31	2269.54	1659.75	6115.25	2294.29	1700.03	6130.48	-41.5079	286.089	-3.26259
47	653	Layer II/III	2562.56	-1897.91	-3074	0.78	2291.85	1585.34	5975.79	2197.04	1669.15	6119.08	2235.39	1731.59	6142.68	-101.058	308.277	-3.08243
48	654	Layer II/III	2477.18	-1881.61	-3074	0.78	2195.29	1563.95	5972.78	2100.65	1647.72	6116.11	2172.04	1763.94	6160.04	-166.671	328.111	-2.82618
49	655	Layer II/III	2737.98	-1901.79	-3074	0.78	2487.39	1591.71	5972.21	2392.28	1675.43	6116.41	2380.04	1655.51	6108.88	46.6137	257.422	-3.58136
50	656	Layer II/III	2645.62	-1941.38	-3074	0.78	2386.14	1641.39	5988.18	2291.11	1725.42	6130.49	2281.64	1710	6124.66	-51.1916	298.896	-3.34846
51	657	Layer II/III	2662.37	-1729.33	-3127	0.48	2596.32	1290.2	5890.06	2501.46	1372.37	6042.94	2595.8	1525.97	6101	251.215	141.049	-3.6978
52	658	Layer II/III	2725.28	-1798.92	-3127	0.48	2667.3	1378.01	5916.24	2572.18	1460.7	6067.15	2609.59	1521.6	6090.17	268.089	143.453	-3.85766
53	659	Layer II/III	2745.3	-1800.35	-3127	0.48	2689.7	1380.63	5917.06	2594.54	1463.33	6068.02	2625.2	1513.25	6086.89	283.89	137.615	-3.90608
54	660	Layer II/III	2695.26	-1803.68	-3127	0.48	2633.59	1382.48	5917.58	2538.52	1465.19	6068.18	2582.31	1536.48	6095.13	240.759	154.389	-3.78441
55	661	Layer II/III	2800.59	-1853.73	-3127	0.48	2750.26	1447.1	5937.75	2654.89	1530.22	6087.26	2640.61	1506.96	6078.47	301.396	136.791	-4.03039
56	662	Layer II/III	2741.96	-1897.57	-3127	0.48	2684.18	1497.19	5953.46	2588.84	1580.62	6101.26	2568.45	1547.42	6088.71	230.165	168.467	-3.87919
57	663	Layer II/III	2707.65	-1913.78	-3127	0.48	2645.79	1515.51	5959.26	2550.48	1599.05	6106.36	2531.38	1567.96	6094.6	193.347	184.134	-3.79219
58	664	Layer II/III	2451.31	-1959.25	-3127	0.94	2359.26	1565.84	5975.35	2264.34	1649.68	6119.52	2293.79	1697.63	6137.64	-44.6134	279.546	-3.15679
59	665	Layer II/III	2554.54	-1839.13	-3127	0.94	2475.09	1420.53	5929.41	2380.22	1503.46	6078.12	2446.31	1611.06	6118.8	104.912	209.927	-3.43505
60	666	Layer II/III	2615.8	-1728.37	-3180	0.69	2625.16	1225.19	5978.03	2529.76	1309.8	6132.6	2628.67	1470.83	6193.46	247.887	34.0599	-2.33272
61	667	Layer II/III	2660.14	-1907.81	-3180	0.69	2700	1479.28	6047.89	2604.11	1565.22	6196.06	2571.67	1512.41	6176.09	200.998	83.3433	-2.58915
62	668	Layer II/III	2733.58	-1846.85	-3180	0.69	2776.47	1409.62	6021.51	2680.6	1495.01	6171.98	2661.22	1463.47	6160.05	290.617	47.2101	-2.82595
63	669	Layer II/III	2532.66	-1967.4	-3180	0.69	2560.33	1537.33	6074.97	2464.53	1623.86	6220.79	2439.26	1582.72	6205.24	66.4811	131.596	-2.15881
64	670	Layer II/III	2671.92	-1935.53	-3180	0.69	2716.68	1518.52	6058.41	2620.71	1604.66	6205.62	2566.75	1516.82	6172.41	197.756	89.6737	-2.64348
65	671	Layer II/III	2707.26	-1922.36	-3180	0.69	2755.37	1507.05	6052.14	2659.37	1593.05	6199.87	2601.39	1498.65	6164.19	233.16	77.6227	-2.76486
66	672	Layer II/III	2619.96	-1984.72	-3180	0.69	2662.98	1575.03	6079.14	2566.99	1661.6	6224.53	2500.47	1553.31	6183.59	131.675	117.079	-2.47842
67	673	Layer II/III	2934.04	-1787.82	-3180	0.75	2995.04	1364.93	5991.8	2898.96	1449.65	6144.7	2847.89	1366.49	6113.27	482.35	-15.3915	-3.51665
68	674	Layer II/III	2666.64	-1898.72	-3233	0.52	2494.14	1586.86	6205.94	2397.73	1676.72	6349.84	2347.97	1595.71	6319.22	-60.832	75.4034	-0.476233
69	675	Layer II/III	2573.34	-1964.76	-3233	0.52	2390.88	1662.89	6227.11	2294.53	1753.15	6368.41	2236.67	1658.94	6332.8	-169.883	126.375	-0.275771
70	676	Layer II/III	2553.95	-1974.72	-3233	0.52	2369.23	1673.76	6230	2272.9	1764.07	6370.89	2215.61	1670.81	6335.63	-190.608	135.763	-0.233924
71	677	Layer II/III	2375.22	-1918.12	-3233	0.52	2159.07	1569.55	6202.7	2063.23	1659.34	6345.22	2104.22	1726.07	6370.45	-307.564	166.549	0.280039
72	678	Layer II/III	2432.88	-1878.28	-3233	0.52	2223.23	1521.01	6190.61	2127.35	1610.58	6334.78	2173.72	1686.07	6363.32	-239.969	133.435	0.17481
73	679	Layer II/III	2558.14	-1888.77	-3233	0.52	2368.95	1554.86	6198.84	2272.79	1644.59	6342.91	2268.08	1636.93	6340.01	-143.177	101.466	-0.169286
74	680	Layer II/III	2616.84	-1786.56	-3233	0.52	2430.95	1422.56	6162.72	2334.87	1511.61	6310.67	2373.41	1574.35	6334.39	-42.638	46.3405	-0.252284
75	681	Layer II/III	2661.92	-1801.24	-3233	0.52	2483.77	1450.98	6169.41	2387.57	1540.15	6316.89	2400.55	1561.28	6324.88	-13.7682	39.8215	-0.39268
76	682	Layer II/III	2693.89	-1784.46	-3233	0.52	2519.69	1433.52	6163.88	2423.46	1522.58	6312.03	2435.37	1541.97	6319.36	20.8187	25.0856	-0.474167
77	683	Layer II/III	2727.43	-1813.29	-3233	0.52	2559.59	1479.66	6175.56	2463.23	1568.94	6322.69	2444.91	1539.11	6311.42	32.6627	27.1724	-0.591375
78	684	Layer II/III	2713.81	-1726.81	-3233	0.52	2539.65	1357.22	6142.48	2443.5	1445.88	6292.78	2484.37	1512.41	6317.93	67.1492	-1.69431	-0.495175
79	685	Layer II/III	2868.95	-1718.42	-3233	0.52	2717.15	1375.56	6141.87	2620.71	1464.18	6292.67	2610.22	1447.1	6286.21	196.483	-43.7309	-0.963477
80	686	Layer II/III	2927.65	-1747.78	-3233	0.52	2785	1428.13	6153.91	2688.39	1516.96	6303.68	2638.09	1435.08	6272.73	227.503	-46.8803	-1.1626
81	687	Layer II/III	2825.45	-1783.94	-3233	0.52	2670.24	1457.75	6166.4	2573.75	1546.84	6314.73	2538.14	1488.88	6292.82	126.667	-8.64135	-0.865902
82	688	Layer II/III	2827.54	-1820.1	-3233	0.52	2674.05	1508.15	6180.24	2577.48	1597.51	6327.24	2518.57	1501.59	6290.99	109.042	4.34625	-0.892961
83	689	Layer II/III	2865.28	-1825.35	-3233	0.52	2717.06	1522.84	6182.9	2620.41	1612.24	6329.75	2544.5	1488.67	6283.04	136.215	-2.97039	-1.01033
84	690	Layer II/III	2495.64	-1992.83	-3286	0.64	2429.96	1598.07	6122.61	2334.12	1685.72	6266.03	2309.31	1645.33	6250.76	-71.7634	162.836	-1.48681
85	691	Layer II/III	3024.37	-1612.89	-3286	0.64	3001.11	1176.71	5984.17	2905.05	1261.6	6142.06	2928.85	1300.34	6156.7	542.04	-103.272	-2.87542
86	692	Layer II/III	2701.9	-1801.9	-3286	0.64	2650.14	1378.68	6052.65	2554.3	1464.94	6203.18	2573.65	1496.45	6215.08	188.492	45.0486	-2.01354
87	693	Layer II/III	2677.63	-1814.04	-3286	0.64	2623.11	1391.45	6057.38	2527.29	1477.81	6207.41	2547.5	1510.71	6219.85	162.289	55.5251	-1.94319
88	694	Layer II/III	2636.13	-1812.76	-3286	0.64	2573.8	1385.7	6058.57	2478.06	1472.1	6208.48	2512.63	1528.39	6229.76	126.041	66.1072	-1.79693
89	695	Layer II/III	2605.48	-1801.9	-3286	0.64	2535.87	1369.1	6056.35	2440.2	1455.47	6206.49	2491.19	1538.49	6237.87	103.011	70.6839	-1.67713
90	696	Layer II/III	2623.99	-1836.38	-3286	0.64	2562.58	1414.2	6066.48	2466.81	1500.75	6215.57	2491.52	1540.97	6230.77	105.934	77.2649	-1.78199
91	697	Layer II/III	2578.66	-1852.35	-3286	0.64	2510.84	1430	6073.32	2415.12	1516.69	6221.69	2445.28	1565.79	6240.25	59.215	94.7805	-1.64201
92	698	Layer II/III	2524.38	-1905.35	-3286	0.64	2453.12	1491.55	6092.52	2357.4	1578.62	6238.92	2374.23	1606.02	6249.28	-10.532	126.976	-1.50873
93	699	Layer II/III	2586.96	-1951.96	-3286	0.64	2533.47	1554.8	6105.4	2437.55	1642.09	6250.56	2407.06	1592.46	6231.8	26.6027	124.78	-1.76681
94	700	Layer II/III	2588.89	-1936.33	-3286	0.21	2533.83	1535.61	6100.15	2437.93	1622.8	6245.82	2415.87	1586.88	6232.25	34.6715	119.295	-1.76019
95	701	Layer II/III	2600.92	-1930.1	-3286	0.21	2547.3	1528.96	6097.63	2451.39	1616.1	6243.56	2429.04	1579.71	6229.8	47.887	114.058	-1.79625
96	702	Layer II/III	2625.63	-1957.6	-3286	0.21	2579.85	1565.27	6105.77	2483.85	1652.55	6250.91	2437.59	1577.24	6222.44	58.5889	116.167	-1.90495
97	703	Layer II/III	2631.65	-1948.58	-3286	0.21	2585.87	1554.68	6102.55	2489.88	1641.9	6248	2446.87	1571.89	6221.54	67.595	111.698	-1.91825
98	704	Layer II/III	2672.9	-1924.94	-3286	0.43	2631.59	1529.42	6093.16	2535.57	1616.45	6239.55	2492.8	1546.82	6213.23	113.593	93.2458	-2.04097
99	705	Layer II/III	2729.63	-1890.14	-3286	0.43	2693.96	1492.12	6079.65	2597.91	1578.87	6227.38	2556.71	1511.79	6202.03	177.458	67.2195	-2.20626
100	706	Layer II/III	2758.42	-1903.89	-3286	0.43	2729.25	1512.4	6083.01	2633.12	1599.2	6230.4	2574.51	1503.77	6194.33	196.935	64.3387	-2.31997
101	707	Layer II/III	2892.93	-1836.85	-3286	0.43	2877.55	1445.03	6056.49	2781.32	1531.28	6206.51	2717.02	1426.59	6166.94	340.241	8.60678	-2.72426
102	708	Layer II/III	2842.65	-1816.22	-3286	0.43	2816.83	1412.72	6051.86	2720.72	1498.91	6202.41	2685.17	1441.02	6180.53	305.463	13.9501	-2.52372
103	709	Layer II/III	2822.94	-1658.99	-3339	0.81	2727.65	1301.41	6108.53	2631.37	1389.3	6261.4	2653.27	1424.95	6274.87	240.899	-57.6409	-1.13089
104	710	Layer II/III	2835.94	-1771.07	-3339	0.81	2761.89	1449.08	6149.87	2665.34	1537.76	6298.97	2613.08	1452.68	6266.81	206.299	-26.8779	-1.24997
105	711	Layer II/III	2787.21	-1769.44	-3339	0.81	2706.83	1439.84	6148.15	2610.38	1528.49	6297.19	2575.78	1472.16	6275.9	168.08	-14.1209	-1.11577
106	712	Layer II/III	2679.19	-1793.81	-3339	0.81	2589.13	1456.24	6154.62	2492.84	1545.02	6302.57	2479.91	1523.97	6294.61	71.5661	23.0907	-0.839447
107	713	Layer II/III	2590.66	-1810.05	-3339	0.81	2491.62	1465.45	6158.6	2395.47	1554.31	6305.77	2402.46	1565.7	6310.07	-6.5244	52.8309	-0.611262
108	714	Layer II/III	2624.77	-1837.66	-3339	0.81	2535	1506.07	6169.26	2438.72	1595.13	6315.58	2416.99	1559.75	6302.2	9.95158	51.9885	-0.727418
109	715	Layer II/III	2641.83	-1885.58	-3339	0.81	2562.17	1570.9	6186.96	2465.75	1660.3	6331.69	2408.52	1567.12	6296.47	4.14658	62.3167	-0.812084
110	716	Layer II/III	2456.66	-2025.28	-3339	0.81	2374.22	1732.57	6232.35	2277.88	1822.83	6371.71	2195.49	1688.69	6321.01	-204.041	161.251	-0.449729
111	717	Layer II/III	2493.2	-1985.48	-3339	0.81	2409.68	1683.89	6219.13	2313.35	1773.9	6359.99	2243.71	1660.53	6317.14	-157.531	137.247	-0.506878
112	718	Layer II/III	2365.69	-1977.36	-3339	0.81	2263.17	1660.26	6213.4	2167.11	1750.16	6354.09	2144.26	1712.97	6340.03	-258.929	172.537	-0.16893
113	719	Layer II/III	2496.45	-1914.82	-3339	0.81	2402.16	1591.15	6194.05	2305.97	1680.69	6337.36	2279.29	1637.25	6320.94	-125.672	113.203	-0.450849
114	720	Layer II/III	2551.68	-1940	-3339	0.81	2468.9	1630.78	6204.33	2372.55	1720.51	6346.94	2311.79	1621.59	6309.55	-91.0994	105.394	-0.618947
115	721	Layer II/III	2543.56	-1890.46	-3339	0.81	2451.7	1564.78	6186.41	2355.47	1654.17	6330.7	2328.23	1609.83	6313.94	-77.3387	91.7712	-0.554215
116	722	Layer II/III	2615.84	-1915.63	-3339	0.81	2537.62	1606.79	6197.16	2441.19	1696.39	6340.79	2374.08	1587.13	6299.49	-29.1609	79.2069	-0.767407
117	723	Layer II/III	2605.2	-1932.51	-3339	0.22	2528.26	1627.51	6202.97	2431.82	1717.22	6346	2357.82	1596.75	6300.46	-44.7169	87.6224	-0.753139
118	724	Layer II/III	2551.36	-1821.06	-3339	0.22	2448.86	1474.72	6161.74	2352.76	1563.64	6308.42	2366.18	1585.49	6316.68	-42.8763	67.367	-0.5137
119	725	Layer II/III	2522.12	-1802.23	-3339	0.22	2412.26	1446.24	6154.46	2316.26	1535.02	6301.7	2351.33	1592.11	6323.28	-59.1934	69.6031	-0.416215
120	726	Layer II/III	2573.17	-1896.04	-3339	0.11	2486.2	1575.77	6189.08	2389.9	1665.21	6333.26	2349.26	1599.06	6308.26	-55.5864	85.107	-0.638059
121	727	Layer II/III	2584.81	-1958.42	-3392	0.32	2469.9	1546.35	6317.62	2372.92	1639.22	6462.23	2327.3	1564.96	6434.16	-122.485	-22.2583	1.2206
122	728	Layer II/III	2581.01	-1947.65	-3392	0.32	2464.82	1532.06	6313.02	2367.87	1624.84	6457.98	2329.97	1563.13	6434.66	-120.179	-24.2673	1.22802
123	729	Layer II/III	2569.92	-1874.44	-3392	0.32	2447.13	1435.49	6282.01	2350.37	1527.65	6429.47	2360.44	1544.04	6435.67	-92.0645	-42.7258	1.24291
124	730	Layer II/III	2545.52	-1971.1	-3392	0.32	2425.43	1560.74	6322.43	2328.49	1653.71	6466.41	2287.41	1586.83	6441.13	-162.34	-5.99562	1.32348
125	731	Layer II/III	2476.43	-1986.63	-3392	0.32	2346.69	1578.23	6328.15	2249.85	1671.31	6471.22	2220.44	1623.43	6453.12	-229.364	21.0241	1.50063
126	732	Layer II/III	2456.46	-1970.15	-3392	0.32	2322.25	1555.71	6320.92	2225.49	1648.64	6464.46	2212.32	1627.19	6456.36	-238.15	22.6077	1.54836
127	733	Layer II/III	2503.05	-1903.28	-3392	0.32	2371.3	1469.2	6293.2	2274.61	1561.58	6439.34	2288.26	1583.81	6447.74	-163.984	-12.7869	1.42116
128	734	Layer II/III	2533.16	-1898.84	-3392	0.32	2406.04	1465.12	6291.74	2309.3	1557.47	6438.18	2316.18	1568.67	6442.41	-135.925	-23.7406	1.34251
129	735	Layer II/III	2541.08	-1870.32	-3392	0.32	2413.23	1428.07	6279.84	2316.54	1520.18	6427.32	2338.35	1555.69	6440.74	-114.582	-34.8722	1.31775
130	736	Layer II/III	2558.51	-1891.24	-3392	0.32	2435	1456.75	6288.91	2338.23	1549.04	6435.73	2341.7	1554.71	6437.88	-110.391	-34.0722	1.2755
131	737	Layer II/III	2661.82	-1858.28	-3392	0.32	2552.83	1421.7	6276.77	2455.93	1513.75	6425.19	2446.06	1497.7	6419.12	-5.92481	-76.1191	0.998563
132	738	Layer II/III	2713.48	-1860.81	-3392	0.32	2612.69	1429.69	6278.79	2515.68	1521.78	6427.32	2487.41	1475.77	6409.93	36.1144	-91.1061	0.86291
133	739	Layer II/III	2670.7	-1911.83	-3392	0.32	2566.04	1491.91	6299.36	2468.99	1584.42	6445.96	2424.16	1511.43	6418.37	-26.1232	-62.8341	0.987565
134	740	Layer II/III	2639.16	-1849.31	-3392	0.04	2526.03	1408.07	6272.61	2429.19	1500.04	6421.24	2432.11	1504.79	6423.04	-20.4155	-71.8437	1.05647
135	741	Layer II/III	2643.23	-1855.17	-3392	0.04	2531.1	1416.05	6275.14	2434.24	1508.07	6423.59	2432.3	1504.91	6422.39	-19.9981	-71.3397	1.04695
136	742	Layer II/III	2567.63	-1845.89	-3392	0.35	2442.5	1397.85	6269.98	2345.81	1489.76	6418.43	2374	1535.66	6435.78	-79.4237	-50.6201	1.24454
137	743	Layer II/III	2632.85	-1779.28	-3392	0.35	2514.28	1316.19	6243.26	2417.61	1407.57	6394.3	2464.88	1484.52	6423.39	10.0951	-90.9957	1.06162
138	744	Layer II/III	2648.81	-1799.05	-3392	0.35	2534.2	1343.46	6251.79	2437.46	1435.01	6402.21	2467.51	1483.93	6420.7	13.5372	-89.9375	1.0219
139	745	Layer II/III	2831.45	-1774.42	-3392	0.69	2745.11	1331.19	6245.55	2648.05	1422.62	6397.46	2631.57	1395.78	6387.31	179.201	-152.329	0.529047
140	746	Layer II/III	2881.41	-1764.02	-3392	0.69	2802.41	1324.11	6242.54	2705.27	1415.48	6394.95	2677.85	1370.83	6378.08	225.872	-170.109	0.39275
141	747	Layer II/III	2802.31	-1781.36	-3392	0.69	2711.69	1336.65	6247.71	2614.68	1428.12	6399.29	2603.97	1410.69	6392.7	151.42	-141.616	0.608564
142	748	Layer II/III	2471.43	-1918.08	-3445	0.94	2330.8	1461.31	6277.91	2234.26	1553.3	6424.07	2263.6	1601.07	6442.12	-184.966	6.72503	1.33822
143	749	Layer II/III	2538.82	-1929.32	-3445	0.94	2408.99	1482.26	6279.4	2312.31	1574.25	6425.43	2313.61	1576.37	6426.23	-132.365	-6.84356	1.10359
144	750	Layer II/III	2534.14	-1881.58	-3445	0.94	2400.37	1422.36	6264.1	2303.79	1514.07	6411.69	2333.62	1562.64	6430.04	-115.066	-21.9663	1.15989
145	751	Layer II/III	2467.69	-1818.87	-3445	0.94	2319.24	1336.98	6245.83	2222.88	1428.37	6395.25	2309.93	1570.09	6448.82	-144.122	-26.2543	1.43702
146	752	Layer II/III	2630.7	-1861.68	-3445	0.43	2509.81	1408.84	6254.88	2413.1	1500.34	6403.44	2422.6	1515.82	6409.29	-24.2371	-53.2862	0.853523
147	753	Layer II/III	2640.66	-1869.05	-3445	0.43	2521.68	1419.15	6256.98	2424.93	1510.69	6405.33	2427.04	1514.11	6406.62	-19.1111	-53.2887	0.814134
148	754	Layer II/III	2652.8	-1858.21	-3445	0.43	2534.88	1407.23	6253.16	2438.13	1498.69	6401.9	2442.33	1505.52	6404.49	-4.02736	-60.0326	0.782571
149	755	Layer II/III	2663.2	-1828.74	-3445	0.43	2544.87	1372.12	6243.43	2448.16	1463.4	6393.17	2465.46	1491.57	6403.82	17.8429	-72.6782	0.772707
150	756	Layer II/III	2620.29	-1729.5	-3445	0.43	2488.53	1243.91	6212.73	2392.07	1334.63	6365.59	2479.54	1477.03	6419.41	25.2569	-95.6199	1.00292
151	757	Layer II/III	2598.19	-1768.51	-3445	0.43	2466	1289.53	6225.81	2369.51	1380.5	6377.32	2442.25	1498.92	6422.08	-10.5847	-76.753	1.04233
152	758	Layer II/III	2892.53	-1572.76	-3498	0.92	2810.29	1158.82	6275.45	2712.95	1251.38	6432.18	2744.24	1302.33	6451.44	260.918	-278.137	1.47573
153	759	Layer II/III	2650.99	-1693.35	-3498	0.62	2540.32	1262.04	6323.4	2443.17	1355.63	6475.84	2492.63	1436.15	6506.28	5.5019	-185.917	2.28534
154	760	Layer II/III	2722.29	-1729.32	-3498	0.62	2622.94	1313.1	6334.26	2525.6	1406.88	6485.8	2532.37	1417.91	6489.96	48.6631	-193.188	2.04446
155	761	Layer II/III	2721.67	-1760.94	-3498	0.62	2623.67	1349.02	6345.31	2526.27	1443.02	6495.88	2516.73	1427.49	6490.02	34.0241	-184.258	2.04523
156	762	Layer II/III	2658.43	-1800	-3498	0.62	2554.45	1384.91	6360.53	2457.08	1479.23	6509.75	2447.96	1464.39	6504.14	-35.4626	-158.235	2.25379
157	763	Layer II/III	2574.1	-1850.22	-3498	0.62	2462.6	1431.64	6380.28	2365.28	1526.38	6527.73	2357.15	1513.15	6522.73	-127.205	-123.801	2.5282
158	764	Layer II/III	2526.98	-1834.1	-3498	0.62	2408.7	1407.65	6375.98	2311.49	1502.32	6523.78	2327.03	1527.63	6533.34	-159.265	-116.622	2.68486
159	765	Layer II/III	2518.92	-1858.9	-3498	0.62	2401.24	1435.24	6384.85	2303.99	1530.09	6531.86	2308.94	1538.15	6534.91	-176.752	-107.729	2.708
160	766	Layer II/III	2592.08	-1902.3	-3498	0.62	2485.65	1493.19	6397.78	2388.2	1588.27	6543.71	2346.93	1521.09	6518.31	-135.129	-113.728	2.46302
161	767	Layer II/III	2458.78	-1844.64	-3498	0.62	2332.64	1412.26	6381.56	2235.52	1507.07	6528.81	2267.24	1558.7	6548.32	-220.68	-96.5632	2.90602
162	768	Layer II/III	2420.34	-1888.04	-3498	0.62	2292.56	1458.7	6397.86	2195.42	1553.84	6543.63	2215.93	1587.22	6556.25	-271.568	-74.6561	3.02308
163	769	Layer II/III	2566.04	-1786.36	-3498	0.62	2449.68	1357.52	6358.22	2352.49	1451.83	6507.59	2380.74	1497.81	6524.97	-105.979	-139.482	2.56129
164	770	Layer II/III	2546.67	-1768.25	-3498	0.07	2426.64	1334.33	6352.37	2329.52	1428.53	6502.23	2373.7	1500.45	6529.42	-114.197	-139.681	2.62697
165	771	Layer II/III	2305.66	-1997.57	-3498	0.78	2172.62	1577.89	6439.56	2075.46	1673.88	6581.46	2071.46	1667.36	6579	-415	-13.3789	3.35892
166	772	Layer II/III	2372.37	-2041.01	-3498	0.78	2250.35	1632.86	6452.32	2153	1729.08	6593.18	2105.65	1652.01	6564.05	-377.525	-18.7677	3.1382
167	773	Layer II/III	2432.1	-2024.72	-3498	0.78	2315.49	1618.05	6444.74	2218.07	1714.11	6586.36	2161.67	1622.28	6551.66	-320.597	-39.1218	2.95524
168	774	Layer II/III	2459.5	-1961.1	-3551	0.69	2341.07	1531.02	6420.18	2243.74	1626.6	6564.28	2219.69	1587.46	6549.48	-265.553	-70.3688	2.92315
169	775	Layer II/III	2500.99	-1990.84	-3551	0.69	2387.41	1572.6	6432	2289.94	1668.42	6575.24	2235.86	1580.38	6541.96	-247.669	-72.4823	2.81208
170	776	Layer II/III	2740.97	-1849.06	-3551	0.69	2652.52	1416.66	6389.45	2554.83	1511.69	6538.32	2503.98	1428.9	6507.02	15.8397	-193.146	2.29635
171	777	Layer II/III	2821.19	-1683.09	-3551	0.69	2745.64	1212.94	6334.62	2648.08	1306.94	6489.46	2664.28	1333.31	6499.42	168.494	-277.948	2.18413
172	778	Layer II/III	2666.28	-1728.04	-3551	0.69	2570.15	1254.05	6345.9	2472.82	1348.25	6498.67	2514.42	1415.97	6524.27	19.2488	-215.572	2.55091
173	779	Layer II/III	2308.17	-2157.74	-3551	1.08	2181.67	1770.94	6485.25	2084.26	1867.75	6622.05	1993.54	1720.05	6566.22	-483.132	43.5421	3.17022
174	780	Layer II/III	2205.74	-2014.87	-3604	0.75	2001.76	1696.9	6572.23	1904.16	1796.12	6709.81	1873.68	1746.49	6691.05	-641.155	-6.58797	5.01307
175	781	Layer II/III	2281.01	-1944.07	-3604	0.75	2072.63	1604.51	6549.64	1975.03	1703.33	6690.08	1967.47	1691.01	6685.42	-551.406	-55.0798	4.92999
176	782	Layer II/III	2350.32	-1891.91	-3604	0.75	2140.53	1537.6	6533.45	2042.91	1636.13	6676.05	2047.79	1644.08	6679.05	-473.975	-95.1326	4.83599
177	783	Layer II/III	2411.43	-1859.12	-3604	0.75	2203	1496.37	6523.67	2105.32	1594.73	6667.71	2112.72	1606.76	6672.26	-410.777	-125.943	4.73573
178	784	Layer II/III	2420.37	-1845.7	-3604	0.75	2210.7	1479.63	6519.43	2113.03	1577.91	6663.96	2125.88	1598.83	6671.87	-398.327	-133.127	4.72993
179	785	Layer II/III	2460.61	-1827.07	-3604	0.75	2252.55	1456.8	6514.03	2154.84	1554.99	6659.4	2167.27	1575.22	6667.05	-357.859	-152.304	4.65881
180	786	Layer II/III	2443.47	-1792.79	-3604	0.75	2227.62	1413.71	6502.53	2130.01	1511.68	6648.92	2167.7	1573.04	6672.12	-359.318	-157.377	4.73356
181	787	Layer II/III	2578.36	-1837.5	-3604	0.75	2385.73	1472	6519.63	2287.77	1570.32	6665.32	2260.11	1525.28	6648.3	-264.163	-187.746	4.38201
182	788	Layer II/III	2612.64	-1783.1	-3604	0.75	2415.75	1406.04	6502.48	2317.83	1504.04	6650.1	2311.82	1494.24	6646.4	-215.129	-215.624	4.35396
183	789	Layer II/III	2652.88	-1757.76	-3604	0.75	2457.1	1376.36	6494.98	2359.15	1474.22	6643.62	2355.92	1468.96	6641.63	-172.145	-236.404	4.28357
184	790	Layer II/III	2731.87	-1763.73	-3604	0.75	2546.58	1387.09	6498.51	2448.47	1485.03	6647.36	2418.13	1435.64	6628.69	-109.221	-259.788	4.09244
185	791	Layer II/III	2193.66	-1984.99	-3657	0.79	2064.66	1557.17	6545.71	1967.09	1655.98	6687.35	1981.05	1678.69	6695.94	-542.585	-72.9011	5.08528
186	792	Layer II/III	2403.78	-1873.19	-3657	0.79	2295.32	1410.1	6504.08	2197.59	1508.12	6650.93	2219.64	1544.02	6664.5	-307.962	-179.945	4.62117
187	793	Layer II/III	2472.77	-1921.55	-3657	0.79	2378.21	1472.92	6520.08	2280.26	1571.24	6665.71	2254.03	1528.54	6649.57	-270.312	-185.459	4.40067
188	794	Layer II/III	2552.06	-1829.57	-3657	0.79	2461.58	1357.22	6486.91	2363.67	1454.91	6636.1	2368.27	1462.4	6638.93	-159.605	-240.915	4.24361
189	795	Layer II/III	2726.5	-1746.32	-3657	0.79	2654.93	1258.83	6455.51	2556.86	1355.9	6608.4	2557.75	1357.34	6608.95	28.5682	-321.147	3.80101
190	796	Layer II/III	2800.24	-1730.46	-3657	0.79	2738.27	1242.86	6449.15	2640.1	1339.8	6602.93	2627.67	1319.56	6595.28	98.9631	-348.271	3.59926
191	797	Layer II/III	2905	-1653.65	-3710	0.8	2824.77	1129.66	6542.51	2725.94	1229.29	6699.55	2722.1	1223.04	6697.19	149.709	-499.608	5.10373
192	798	Layer II/III	2496.14	-1862.91	-3710	0.8	2381.06	1381.73	6623.18	2282.53	1482.94	6771.01	2275.34	1471.22	6766.58	-293.49	-309.202	6.12816
193	799	Layer II/III	2694.93	-1734.13	-3710	0.8	2594.7	1222.15	6574.67	2496.08	1322.42	6727.96	2507.32	1340.72	6734.87	-64.9531	-412.191	5.66007
194	800	Layer II/III	2669.18	-1761.5	-3710	0.8	2567.03	1255.75	6584.23	2468.4	1356.2	6736.47	2471.56	1361.35	6738.41	-99.6798	-395.028	5.71225
195	801	Layer II/III	2731.15	-1758.28	-3710	0.8	2634.71	1253.2	6580.94	2535.99	1353.58	6733.62	2523.87	1333.85	6726.16	-46.2706	-413.393	5.53145
196	802	Layer II/III	2507.59	-1732.05	-3763	0.55	2452.03	1103.77	6573.38	2353.64	1204.23	6728.99	2447.83	1357.57	6786.96	-139.745	-427.664	6.42895
197	803	Layer II/III	2778.41	-1747.44	-3763	0.55	2758.32	1170.59	6588.28	2659.35	1271.33	6743.79	2648.29	1253.33	6736.99	66.0551	-495.152	5.69126
198	804	Layer II/III	2527.66	-1830.23	-3816	0.82	2482.46	1316.89	6612.21	2383.82	1417.95	6762.32	2379.08	1410.22	6759.4	-193.869	-361.924	6.02212
199	805	Layer II/III	2552.21	-1811	-3869	0.39	2396.8	1278.57	6714.76	2297.74	1382.39	6865.2	2313.01	1407.25	6874.6	-298.054	-433.77	7.72282
200	806	Layer II/III	2644.68	-1804.31	-3869	0.39	2503.98	1265.22	6709.8	2404.77	1368.94	6861.19	2399.52	1360.4	6857.96	-211.054	-467.59	7.47719
201	807	Layer II/III	2934.52	-1611.95	-3975	0.72	2772.77	1050.39	6749.14	2672.88	1155.59	6907.56	2680.22	1167.53	6912.08	31.4179	-680.337	8.27612
202	808	Layer II/III	2712.18	-1621.51	-4028	1.01	2423.36	1123.21	6815.36	2323.69	1229.98	6969.82	2378.13	1318.6	7003.32	-284.59	-593.824	9.62314
203	809	Layer II/III	2891.52	-1590.28	-4028	1.01	2630.35	1082.69	6794.82	2530.45	1189.02	6951.52	2552.92	1225.59	6965.35	-107.207	-658.004	9.06255
204	810	Layer II/III	2875.65	-1884.89	-3180	0.07	2940.38	1486.68	6031.96	2844.18	1572.21	6181.28	2751.59	1421.47	6124.31	388.267	29.3821	-3.3537
205	811	Layer IV	2811.03	-1970.91	-2226	0.95	2683.61	1882.39	5156.45	2592.67	1944.14	5295.73	2628.54	2002.53	5317.8	521.257	962.451	-16.0583
206	812	Layer IV	2746.15	-2010.46	-2597	1.01	2850.85	1624.11	5496.71	2757.75	1695.31	5643	2800.15	1764.34	5669.1	552.302	529.148	-10.8722
207	813	Layer IV	2974.86	-1905.67	-2597	1.01	3075.81	1535.71	5484.59	2982.4	1606.78	5634.46	3006.12	1645.4	5649.06	752.226	429.975	-11.168
208	814	Layer IV	2785.15	-2048.53	-2650	0.98	2628.61	1792.93	5499.55	2535.87	1863.86	5640.19	2565.67	1912.36	5658.52	336.997	673.864	-11.0282
209	815	Layer IV	3009.22	-1920.88	-2703	1.2	3131.63	1462.76	5653.12	3037.19	1538.41	5804.88	3048.91	1557.49	5812.09	732.194	250.04	-8.76116
210	816	Layer IV	2710.84	-1944.87	-2915	1.63	2704.01	1597.55	5774.09	2609.63	1676.07	5919.72	2654.3	1748.8	5947.21	313.532	347.867	-6.76636
211	817	Layer IV	2789.76	-1989.43	-2968	1.08	2775.93	1614.8	5862.17	2680.95	1695.61	6007.57	2686.61	1704.82	6011.05	320.224	268.479	-5.82389
212	818	Layer IV	2674.36	-2036.44	-3021	1.23	2503.15	1791.82	5974.07	2408.01	1875.19	6113.1	2392.73	1850.31	6103.7	11.382	348.938	-4.45618
213	819	Layer IV	2741.56	-1915.15	-3021	0.74	2567.5	1642.62	5934.85	2472.46	1725.26	6078.23	2507.09	1781.64	6099.54	119.82	287.234	-4.51756
214	820	Layer IV	2667.92	-1949.76	-3021	0.74	2490.32	1681.06	5945.21	2395.36	1763.89	6087.14	2432.15	1823.8	6109.78	45.993	320.506	-4.36638
215	821	Layer IV	2504.42	-2030.77	-3021	0.74	2320.97	1776.47	5967.69	2226.17	1859.69	6106.14	2263.35	1920.22	6129.02	-118.897	399.105	-4.08241
216	822	Layer IV	2722.91	-1959.48	-3021	0.45	2550.22	1697.13	5949.56	2455.13	1780.05	6091.39	2469.92	1804.12	6100.48	84.7213	307.682	-4.50365
217	823	Layer IV	2702.07	-1998	-3021	0.45	2530.3	1744.53	5962.02	2435.18	1827.68	6102.47	2433.98	1825.72	6101.73	50.6667	327.133	-4.48529
218	824	Layer IV	2713.4	-1996.18	-3021	0.45	2542.34	1742.94	5961.66	2447.2	1826.09	6102.22	2443.7	1820.38	6100.06	60.3685	323.139	-4.5099
219	825	Layer IV	2731.07	-1992.56	-3021	0.45	2561.08	1739.51	5960.81	2465.92	1822.64	6101.56	2459.26	1811.8	6097.46	75.871	316.678	-4.54822
220	826	Layer IV	2714.3	-2025.64	-3021	0.45	2545.17	1780.37	5971.44	2449.98	1863.7	6111.01	2429.25	1829.94	6098.25	47.5218	333.164	-4.53661
221	827	Layer IV	2733.33	-2020.2	-3021	0.45	2565.21	1774.64	5970.05	2469.99	1857.95	6109.88	2446.79	1820.17	6095.6	64.8971	325.612	-4.57569
222	828	Layer IV	2718.38	-2017.93	-3021	0.45	2549.05	1770.84	5968.98	2453.87	1854.12	6108.83	2436.37	1825.64	6098.06	54.2523	329.255	-4.53943
223	829	Layer IV	2596.72	-1988.72	-3074	0.78	2333.55	1701.49	6005.59	2238.52	1785.86	6146	2296.37	1880.05	6181.61	-107.389	330.027	-3.30605
224	830	Layer IV	2591.28	-2004.25	-3074	0.78	2328.09	1721.29	6011.01	2233.04	1805.76	6150.86	2283.47	1887.87	6181.9	-119.559	337.159	-3.30175
225	831	Layer IV	2595.94	-2023.65	-3074	0.78	2333.96	1746	6017.48	2238.86	1830.59	6156.7	2276.93	1892.56	6180.12	-125.024	342.606	-3.32792
226	832	Layer IV	2671.23	-1960	-3074	0.78	2415.13	1665.21	5993.81	2320.02	1749.34	6135.64	2373.99	1837.2	6168.85	-30.1378	297.614	-3.49432
227	833	Layer IV	2729.45	-1957.68	-3074	0.78	2479.37	1662.58	5991.46	2384.17	1746.66	6133.72	2423.59	1810.84	6157.98	20.2375	279.493	-3.65485
228	834	Layer IV	2744.97	-1966.21	-3074	0.78	2496.67	1673.48	5993.96	2401.43	1757.61	6136.02	2431.79	1807.04	6154.71	29.1081	277.901	-3.70312
229	835	Layer IV	2755.06	-1956.9	-3074	0.78	2507.57	1661.73	5990.52	2412.33	1745.79	6132.96	2445.23	1799.35	6153.2	42.2235	271.618	-3.72532
230	836	Layer IV	2749.63	-1913.43	-3074	0.78	2500.57	1606.56	5975.86	2405.42	1690.35	6119.74	2464.45	1786.46	6156.07	59.1419	257.849	-3.68304
231	837	Layer IV	2673.56	-2066.34	-3074	0.78	2420.75	1799.96	6030.01	2325.44	1884.78	6168.27	2318.36	1873.24	6163.9	-80.3193	334.272	-3.56737
232	838	Layer IV	2668.13	-2081.87	-3074	0.78	2415.23	1819.55	6035.46	2319.9	1904.47	6173.16	2305.49	1881	6164.29	-92.4915	341.296	-3.56171
233	839	Layer IV	2803.19	-2022.1	-3074	0.78	2561.55	1744.48	6011.58	2466.11	1828.93	6152.1	2449.14	1801.31	6141.66	50.1352	280.371	-3.89575
234	840	Layer IV	2598.51	-1989.08	-3127	0.95	2523.48	1603.81	5987.76	2428.22	1687.92	6131.81	2480.74	1773.41	6164.13	71.3964	240.817	-3.56404
235	841	Layer IV	2646.17	-1985.27	-3127	0.95	2576.26	1599.88	5986.58	2480.92	1683.97	6131.03	2522.07	1750.96	6156.35	112.902	224.494	-3.67887
236	842	Layer IV	2672.86	-2051.04	-3127	0.95	2604.07	1679.01	6013.13	2508.55	1763.64	6155.6	2506.9	1760.95	6154.58	99.3649	234.892	-3.70495
237	843	Layer IV	2745.3	-1960.49	-3127	0.95	2686.12	1572.33	5977.8	2590.65	1656.25	6123.59	2616.9	1698.99	6139.75	207.665	185.866	-3.92399
238	844	Layer IV	2837.76	-1929.98	-3127	0.95	2788.73	1539.12	5967.24	2693.14	1622.83	6114.49	2708.85	1648.41	6124.15	299.365	147.929	-4.15421
239	845	Layer IV	2925.46	-1880.42	-3127	0.95	2886.99	1484.59	5950.01	2791.33	1567.97	6099.26	2807.17	1593.75	6109	396.85	105.911	-4.37784
240	846	Layer IV	2600.31	-2159.71	-3180	0.98	2659.9	1797.84	6145.63	2563.56	1885.71	6285.02	2479.17	1748.31	6233.09	44.5323	176.007	-2.54604
241	847	Layer IV	2631.81	-2140.03	-3180	0.98	2693.49	1778.13	6137.49	2597.14	1865.83	6277.6	2513.58	1729.79	6226.18	79.2455	162.832	-2.64804
242	848	Layer IV	2664.29	-2092.79	-3180	0.98	2725.2	1723.4	6118.97	2628.9	1810.73	6260.73	2562.3	1702.3	6219.74	127.157	140.99	-2.74304
243	849	Layer IV	2690.86	-2098.7	-3180	0.98	2755.74	1735.45	6120.34	2659.38	1822.79	6261.95	2580.15	1693.8	6213.19	146.263	136.98	-2.83976
244	850	Layer IV	2498.94	-2087.87	-3180	0.98	2535.58	1690.32	6121.88	2439.57	1777.77	6263.46	2432.86	1766.84	6259.33	-8.42508	177.593	-2.15865
245	851	Layer IV	2707.59	-2027.83	-3180	0.98	2767.21	1646.72	6093.02	2670.98	1733.52	6237.07	2628.74	1664.76	6211.08	192.46	111.092	-2.8709
246	852	Layer IV	2732.19	-2014.06	-3180	0.98	2793.45	1632.98	6086.95	2697.2	1719.65	6231.52	2654.91	1650.79	6205.49	218.984	101.389	-2.9534
247	853	Layer IV	2644.9	-2065.08	-3180	0.69	2700.31	1684.45	6109.15	2604.1	1771.59	6251.81	2560.83	1701.14	6225.18	123.779	136.65	-2.66272
248	854	Layer IV	2649.75	-2074.09	-3180	0.69	2706.78	1696.91	6112.4	2610.54	1784.12	6254.77	2560.16	1702.09	6223.76	123.68	138.388	-2.68372
249	855	Layer IV	2611.65	-2017.28	-3180	0.69	2657.17	1616.55	6091.94	2561.12	1703.37	6236.18	2558.47	1699.05	6234.55	118.123	129.079	-2.52444
250	856	Layer IV	2616.82	-2025.11	-3180	0.69	2663.96	1627.69	6094.79	2567.89	1714.57	6238.77	2558.63	1699.5	6233.08	118.821	130.385	-2.54615
251	857	Layer IV	2731.46	-1947.66	-3180	0.16	2785.57	1545.11	6061.28	2689.47	1631.28	6208.16	2688.37	1629.49	6207.49	249.529	80.2762	-2.92397
252	858	Layer IV	2690.22	-2037.09	-3233	0.52	2528.07	1780.43	6257.38	2431.34	1871.26	6396.28	2368.6	1769.13	6357.68	-104.711	120.764	-0.706704
253	859	Layer IV	2683.41	-2047.05	-3233	0.52	2520.9	1792.8	6260.75	2424.16	1883.7	6399.28	2357.73	1775.54	6358.4	-115.144	126.322	-0.696049
254	860	Layer IV	2645.67	-2070.64	-3233	0.52	2479.49	1818.73	6267.88	2382.78	1909.76	6405.49	2315.14	1799.63	6363.86	-156.969	145.569	-0.615387
255	861	Layer IV	2855.32	-1968.43	-3233	0.52	2711.04	1717.18	6236.67	2614.12	1807.61	6378.28	2534.49	1677.97	6329.28	60.8217	52.5762	-1.12597
256	862	Layer IV	2789.81	-1935.41	-3233	0.52	2635.89	1659.55	6222.91	2539.16	1749.72	6365.65	2503.45	1691.59	6343.67	26.5082	56.6782	-0.913455
257	863	Layer IV	2857.94	-1909.21	-3233	0.52	2711.77	1636.79	6214.57	2614.96	1726.8	6358.34	2570.82	1654.94	6331.17	94.0878	29.9058	-1.09797
258	864	Layer IV	2802.38	-1892.43	-3233	0.52	2648.36	1602.96	6207.11	2551.69	1692.83	6351.43	2538.03	1670.6	6343.03	59.0729	37.4381	-0.923
259	865	Layer IV	2740.54	-1930.17	-3233	0.52	2579.84	1643.28	6219.7	2483.22	1733.4	6362.56	2468.47	1709.38	6353.48	-9.81345	67.4217	-0.768642
260	866	Layer IV	2712.23	-1936.98	-3233	0.52	2548	1647.56	6221.44	2451.42	1737.71	6364.01	2442.6	1723.34	6358.58	-35.8744	77.4194	-0.6934
261	867	Layer IV	2745.42	-1921.59	-3233	0.52	2585	1632.39	6216.64	2488.39	1722.45	6359.82	2477.19	1704.22	6352.93	-1.45277	62.9338	-0.77675
262	868	Layer IV	2716.43	-1901.87	-3233	0.52	2551.13	1600.01	6208.52	2454.62	1689.92	6352.38	2466.08	1708.59	6359.44	-14.2342	63.1124	-0.680695
263	869	Layer IV	2732.15	-1897.15	-3233	0.52	2568.81	1596.35	6207.18	2472.27	1686.23	6351.24	2481.02	1700.48	6356.62	0.769382	57.2182	-0.722281
264	870	Layer IV	2532.68	-2055.41	-3286	0.64	2481.52	1677.77	6142.54	2385.49	1765.79	6284.11	2393.88	1779.46	6289.28	-55.8884	171.43	-1.71648
265	871	Layer IV	2692.24	-2037.96	-3286	0.86	2667.1	1670.29	6130.36	2570.83	1758.02	6273.17	2538.04	1704.63	6252.99	92.2329	123.237	-2.25219
266	872	Layer IV	2748.96	-2025.07	-3286	0.86	2731.68	1660.57	6123.75	2635.34	1748.15	6267.18	2591.44	1676.68	6240.17	146.876	104.793	-2.4415
267	873	Layer IV	2722.32	-1977.8	-3286	0.86	2695.58	1599.78	6108.79	2599.37	1687.08	6253.65	2591.14	1673.68	6248.58	143.499	96.944	-2.31726
268	874	Layer IV	2698.26	-1964.91	-3286	0.86	2666.02	1581.39	6105.4	2569.88	1668.64	6250.59	2576.89	1680.04	6254.9	127.849	99.1095	-2.22402
269	875	Layer IV	2700.83	-1948.58	-3286	0.86	2667.15	1561.52	6099.88	2571.04	1648.66	6245.61	2586.59	1673.98	6255.18	136.816	93.2745	-2.21992
270	876	Layer IV	2733.49	-1937.41	-3286	0.86	2704.04	1551.18	6094.93	2607.89	1638.22	6241.14	2619.2	1656.62	6248.1	169.909	81.2936	-2.32441
271	877	Layer IV	2759.28	-1934.83	-3286	0.86	2733.82	1550.85	6093.1	2637.63	1637.84	6239.49	2641.96	1644.89	6242.15	193.38	73.8905	-2.41222
272	878	Layer IV	2887.34	-1946.86	-3286	0.86	2883.13	1581.37	6092.18	2786.7	1668.29	6238.59	2741.87	1595.3	6211	298.251	46.2102	-2.87214
273	879	Layer IV	2970.71	-1914.2	-3286	0.86	2975.09	1552.38	6078.34	2878.59	1639	6226.04	2824.7	1551.27	6192.88	382.354	15.915	-3.13962
274	880	Layer IV	2721.42	-1982.23	-3339	0.81	2666.53	1707.17	6224.14	2569.75	1797.28	6365.79	2507.21	1695.47	6327.31	36.0461	70.1169	-1.15505
275	881	Layer IV	2749.85	-1973.3	-3339	0.81	2697.07	1699.39	6221.74	2600.25	1789.46	6363.77	2533.61	1680.97	6322.76	62.4025	59.2884	-1.22217
276	882	Layer IV	2844.06	-1880.71	-3339	0.81	2788.57	1592.55	6190.51	2691.76	1682.02	6335.91	2650.08	1614.16	6310.26	175.885	4.32755	-1.40677
277	883	Layer IV	2819.69	-1867.71	-3339	0.81	2759.3	1572.16	6185.05	2662.57	1661.52	6330.83	2637.19	1620.21	6315.21	162.008	7.00595	-1.33358
278	884	Layer IV	2726.3	-1892.89	-3339	0.81	2658.48	1591.74	6191.77	2561.88	1681.23	6336.47	2552.67	1666.23	6330.8	77.2519	40.6871	-1.10348
279	885	Layer IV	2571.98	-2026.9	-3339	0.81	2505.03	1746.83	6235.95	2408.45	1837.16	6375.65	2368.33	1771.84	6350.96	-102.496	127.326	-0.805891
280	886	Layer IV	2575.23	-1977.36	-3339	0.81	2501.33	1682.51	6218.31	2404.85	1772.51	6359.71	2394.18	1755.13	6353.15	-79.1357	110.397	-0.773592
281	887	Layer IV	2750.96	-1999.07	-3392	0.91	2661.95	1610.76	6337.12	2564.55	1704.03	6481.05	2523.38	1637	6455.72	3.86861	-61.5326	0.740629
282	888	Layer IV	2740.98	-1967.32	-3392	0.91	2649.19	1569.3	6323.74	2551.88	1662.3	6468.72	2532.6	1630.91	6456.85	12.0705	-67.9093	0.75739
283	889	Layer IV	2740.07	-1949.18	-3392	0.91	2647.33	1545.96	6316.16	2550.06	1638.81	6461.75	2541.79	1625.34	6456.66	20.731	-73.006	0.7546
284	890	Layer IV	2754.58	-1946.46	-3392	0.91	2663.74	1543.78	6315.27	2566.45	1636.61	6461.01	2555.11	1618.15	6454.03	34.1522	-78.1513	0.715807
285	891	Layer IV	2762.75	-1921.06	-3392	0.91	2671.97	1511.98	6304.84	2574.72	1604.6	6451.48	2575.72	1606.22	6452.1	54.1307	-88.138	0.687201
286	892	Layer IV	2701.98	-1950.99	-3392	0.91	2603.94	1545.03	6316.28	2506.74	1637.88	6461.66	2509.61	1642.55	6463.42	-11.8405	-60.9727	0.854425
287	893	Layer IV	2547.78	-2123.33	-3392	0.91	2438.73	1758.33	6386.67	2341.43	1852.59	6525.4	2288.84	1766.96	6493.04	-229.131	37.5774	1.29159
288	894	Layer IV	2487.92	-2072.54	-3392	0.91	2366.51	1691.46	6364.67	2269.45	1785.27	6504.81	2265.06	1778.13	6502.11	-254.695	42.582	1.42552
289	895	Layer IV	2643.93	-2029	-3392	0.91	2541.95	1641.28	6348.11	2444.69	1734.77	6490.56	2419.39	1693.59	6474.99	-100.439	-20.1947	1.02523
290	896	Layer IV	2634.86	-2016.3	-3392	0.91	2530.86	1624.39	6342.66	2433.64	1717.77	6485.5	2418.73	1693.49	6476.33	-101.547	-21.085	1.0449
291	897	Layer IV	2662.07	-1983.65	-3392	0.91	2560.06	1584.07	6329.34	2462.87	1677.18	6473.43	2458.95	1670.8	6471.02	-61.9989	-39.1147	0.966492
292	898	Layer IV	2622.16	-1970.04	-3392	0.91	2513.57	1563.78	6323.04	2416.49	1656.76	6467.42	2433.24	1684.05	6477.73	-88.4981	-30.7568	1.06564
293	899	Layer IV	2732.49	-1901.06	-3392	0.32	2636.48	1483.41	6295.95	2539.34	1575.85	6443.17	2562	1612.75	6457.11	39.4608	-85.0436	0.761274
294	900	Layer IV	2755.95	-1904.55	-3392	0.32	2663.5	1490.12	6297.84	2566.3	1582.6	6445.02	2579.26	1603.7	6453	57.1129	-91.0366	0.700558
295	901	Layer IV	2717.6	-1981.73	-3445	0.94	2615.89	1567.38	6290.99	2518.81	1659.52	6435.9	2513.87	1651.48	6432.86	3.40239	-34.2951	0.403205
296	902	Layer IV	2737.26	-1984.54	-3445	0.94	2638.29	1573.26	6291.35	2541.17	1665.4	6436.23	2528.26	1644.38	6428.28	18.5375	-38.1909	0.335588
297	903	Layer IV	2843.03	-1918.08	-3445	0.94	2754.57	1505.64	6267.6	2657.39	1597.3	6414.94	2646.4	1579.41	6408.18	136.381	-86.8682	0.0387823
298	904	Layer IV	2710.11	-1932.12	-3445	0.94	2604.66	1505.45	6275.33	2507.68	1597.3	6421.83	2532.8	1638.19	6437.29	19.4593	-49.3789	0.468572
299	905	Layer IV	2662.96	-1988.26	-3445	0.94	2554.28	1568.92	6294.63	2457.29	1661.15	6439.15	2466.46	1676.09	6444.8	-45.3177	-18.4496	0.579486
300	906	Layer IV	2582.11	-1996.33	-3445	0.94	2462.78	1570	6299.68	2365.91	1662.35	6443.66	2396.59	1712.3	6462.54	-117.171	4.76437	0.841416
301	907	Layer IV	2700.75	-1901.24	-3445	0.94	2592.24	1466.25	6265.69	2495.33	1557.93	6413.17	2540.74	1631.86	6441.12	25.4789	-57.5937	0.525129
302	908	Layer IV	2814.05	-1814.26	-3498	0.62	2729.17	1422.54	6361.42	2631.51	1516.83	6510.61	2644.85	1538.54	6518.82	94.1815	-191.415	1.67222
303	909	Layer IV	2580.52	-2083.51	-3551	0.69	2476.51	1697.12	6467.34	2378.71	1793.62	6607.73	2328.11	1711.25	6576.59	-223.189	-64.5978	2.52511
304	910	Layer IV	2579.14	-1996.37	-3551	0.69	2473.45	1586.97	6436.37	2375.81	1682.88	6579.69	2374.96	1681.5	6579.17	-180.339	-93.96	2.5632
305	911	Layer IV	2601.96	-1992.91	-3551	0.69	2498.49	1584.84	6435.83	2400.81	1680.74	6579.35	2394.68	1670.75	6575.57	-160.584	-101.849	2.51005
306	912	Layer IV	2736.13	-1943.12	-3551	0.69	2646.11	1535.91	6422	2548.26	1631.56	6567.64	2527.19	1597.25	6554.67	-29.0089	-158.026	2.20154
307	913	Layer IV	2507.91	-2008.82	-3551	0.69	2395.37	1596.07	6438.57	2297.85	1692.01	6581.22	2312.43	1715.75	6590.19	-242.859	-68.553	2.7259
308	914	Layer IV	2490.62	-2011.58	-3551	0.69	2376.42	1598.04	6439	2278.93	1693.99	6581.5	2297.36	1724	6592.84	-257.917	-62.4242	2.76496
309	915	Layer IV	2787.99	-1860.82	-3551	0.69	2704.62	1436.88	6394.67	2606.82	1532.01	6543.28	2615.16	1545.59	6548.42	55.5283	-202.573	2.10917
310	916	Layer IV	3048.72	-1756.39	-3551	0.69	3000	1332.71	6363.61	2901.87	1427.25	6516.64	2883.38	1397.15	6505.26	322.164	-315.464	1.47207
311	917	Layer IV	2493.4	-1958.98	-3604	0.75	2310.6	1620.15	6558	2212.57	1719.17	6699.32	2219.3	1730.14	6703.46	-371.633	-123.015	4.39805
312	918	Layer IV	2537.37	-1947.8	-3604	0.75	2357.42	1606.58	6555.13	2259.32	1705.56	6697.07	2260.3	1707.14	6697.66	-331.172	-141.033	4.31249
313	919	Layer IV	2518.74	-1895.63	-3604	0.75	2328.49	1542.46	6537.58	2230.53	1641.1	6681.07	2267.14	1700.7	6703.6	-326.963	-150.619	4.40012
314	920	Layer IV	2536.62	-1886.69	-3604	0.75	2346.94	1531.69	6534.98	2248.97	1630.29	6678.86	2285.7	1690.1	6701.47	-308.823	-159.25	4.36869
315	921	Layer IV	2529.86	-2038.91	-3657	0.79	2451.56	1622.68	6560.58	2353.28	1721.78	6702.6	2323.54	1673.35	6684.29	-267.131	-164.605	4.11511
316	922	Layer IV	2609.94	-1966.75	-3657	0.79	2537.43	1533	6534.68	2439.14	1631.6	6679.58	2428.04	1613.53	6672.74	-165.182	-213.606	3.94458
317	923	Layer IV	2608.36	-1956.44	-3657	0.79	2534.96	1519.92	6531.05	2436.7	1618.45	6676.28	2432.02	1610.84	6673.4	-161.707	-216.518	3.95433
318	924	Layer IV	2625.01	-1920.76	-3657	0.79	2551.49	1475.25	6518.33	2453.27	1573.54	6664.85	2464.37	1591.61	6671.68	-130.831	-233.455	3.92894
319	925	Layer IV	2781.86	-1826.69	-3710	0.8	2690.43	1339.57	6600.36	2591.52	1440.29	6751.04	2608.98	1468.73	6761.79	-28.8266	-402.359	5.25916
320	926	Layer IV	2463.94	-1979.61	-3710	0.8	2348.52	1529.3	6661.65	2249.85	1631.23	6805.35	2266.67	1658.61	6815.7	-368.688	-257.177	6.05509
321	927	Layer IV	2572.74	-1843.34	-3816	0.82	2532.25	1336.26	6615.33	2433.52	1437.37	6765.2	2489.22	1528.05	6799.48	-154.669	-369.501	5.81553
322	928	Layer IV	2589.98	-1912.52	-3869	0.39	2441.63	1405.29	6744.84	2342.34	1509.65	6892.14	2372.07	1558.06	6910.44	-305.044	-407.978	7.45366
323	554	Layer V	2688.13	-2231.41	-2491	1.04	2735.32	1897.33	5645.68	2641.61	1971.89	5783.87	2678.56	2032.04	5806.61	307.889	533.413	-9.04597
324	555	Layer V	2999.6	-2063.29	-2650	0.98	2845.8	1824.04	5503.78	2752.68	1895.03	5644.79	2814.36	1995.45	5682.74	480.461	573.472	-10.8746
325	556	Layer V	3031.99	-2044.31	-2703	1.2	3162.69	1595.56	5700.52	3067.95	1672.19	5848.87	3110.26	1741.06	5874.9	686.302	220.45	-8.03777
326	557	Layer V	3182.98	-1916.09	-2703	1.2	3326.12	1477.19	5656.66	3231.35	1552.91	5809.1	3287.36	1644.12	5843.57	863.405	148.608	-8.50027
327	558	Layer V	2738.72	-2192.68	-2756	1.34	3069.13	1674.96	5803.27	2973.99	1754.12	5948.82	2991.24	1782.21	5959.43	543.913	208.234	-6.78983
328	559	Layer V	2846.04	-2216.82	-2756	1.34	3168.81	1729.36	5816.36	3073.44	1808.76	5961	3042.07	1757.7	5941.7	597.959	195.953	-7.0517
329	560	Layer V	2411.74	-2368.18	-2809	1.41	2298.67	2213.74	5875.81	2204.44	2293.68	6002.84	2186.42	2264.34	5991.75	-220.358	639.567	-6.3127
330	561	Layer V	2495.1	-2294.7	-2809	1.41	2380.42	2114.79	5850.54	2286.19	2194.27	5980.67	2291.43	2202.81	5983.9	-119.296	586.754	-6.42868
331	562	Layer V	2584.12	-2287.64	-2809	1.41	2477.6	2102.25	5855.55	2383.18	2181.89	5986.53	2368.46	2157.93	5977.47	-44.9252	548.649	-6.52353
332	563	Layer V	2978.69	-2077.27	-2862	0.7	2770.11	1827.69	5832.25	2675.31	1907.29	5972.09	2701.25	1949.52	5988.05	262.283	347.477	-6.36736
333	564	Layer V	2132.56	-2475.77	-2915	1.63	2123.3	2237.94	6013.68	2028.61	2321.44	6138.84	2022.24	2311.07	6134.92	-426.567	597.409	-4.19911
334	565	Layer V	2893.79	-2095.16	-2915	1.63	2927.02	1774.97	5819.86	2832.03	1854.36	5961.97	2842.01	1870.6	5968.11	401.208	285.661	-6.66179
335	566	Layer V	2683.03	-2420.66	-2968	1.08	2689.11	2117.22	6010.07	2593.49	2200.91	6141.51	2495.22	2040.92	6081.04	35.4363	377.169	-4.99462
336	567	Layer V	2745.56	-2280.51	-2968	1.08	2748.96	1952.47	5962.71	2653.49	2035.24	6098.9	2613.78	1970.58	6074.46	148.687	315.365	-5.09175
337	568	Layer V	2926.67	-2210.43	-2968	1.08	2938.21	1885.49	5937.16	2842.57	1967.74	6076.2	2786.67	1876.73	6041.8	322.338	247.215	-5.57392
338	569	Layer V	2342.36	-2451.92	-2968	1.08	2318.47	2151.36	6021.74	2223.4	2235.26	6150.23	2201.77	2200.04	6136.92	-259.468	492.418	-4.16966
339	570	Layer V	2909.87	-2106.72	-3021	1.23	2758.43	1895.42	6001.69	2662.73	1979.33	6139.35	2637.14	1937.66	6123.6	152.424	255.123	-4.36627
340	571	Layer V	2657.09	-2295.38	-3021	1.23	2501.88	2124.63	6053.97	2406.33	2209.44	6184.1	2344.56	2108.87	6146.09	-129.365	401.691	-4.03428
341	572	Layer V	2665.8	-2208.39	-3074	0.78	2416.23	1977.85	6078.86	2320.68	2063.6	6212.32	2334.78	2086.56	6221	-166.097	335.915	-2.92829
342	573	Layer V	2902.54	-2061.69	-3074	0.78	2669.92	1795.16	6022.72	2574.24	1879.81	6162.48	2607.29	1933.61	6182.82	102.712	215.83	-3.49203
343	574	Layer V	2939.8	-2102.83	-3074	0.78	2710.29	1847.46	6035.99	2614.48	1932.36	6174.58	2614.46	1932.33	6174.56	112.454	219.58	-3.6139
344	575	Layer V	2892.1	-1975.74	-3127	0.95	2846.06	1595.1	5985.73	2750.28	1679.19	6131.78	2825.39	1801.47	6178	308.37	95.1848	-3.56311
345	576	Layer V	2747.21	-2211.18	-3127	0.95	2679.59	1868.94	6080.01	2583.59	1954.95	6217.78	2575.51	1941.8	6212.8	61.9603	205.504	-3.04936
346	577	Layer V	2545.13	-2248.36	-3127	0.95	2461.69	1916.55	6095.57	2365.97	2002.86	6230.86	2390.54	2042.87	6245.98	-123.171	280.095	-2.55954
347	578	Layer V	2677.62	-2160.66	-3127	0.95	2606.31	1809.56	6058.36	2510.54	1895.12	6197.33	2547.89	1955.92	6220.31	33.3806	214.208	-2.93855
348	579	Layer V	2808.16	-2170.4	-3127	0.23	2746.29	1821.48	6063.15	2650.27	1907.15	6202.56	2647.28	1902.28	6200.72	133.502	175.807	-3.22773
349	580	Layer V	2861.42	-2137.55	-3127	0.23	2804.78	1783.9	6049.94	2708.73	1869.3	6190.68	2708.34	1868.66	6190.44	194.368	150.541	-3.37947
350	581	Layer V	2812.9	-2250.26	-3180	0.98	2904.84	1944.3	6170.52	2807.97	2032.55	6307.36	2699.17	1855.41	6240.4	167.394	108.197	-2.6419
351	582	Layer V	2785.34	-2328.99	-3180	0.98	2882.02	2032.64	6198.18	2785.05	2121.44	6332.52	2642.17	1888.83	6244.6	112.567	136.927	-2.57997
352	583	Layer V	2828.64	-2212.86	-3180	0.98	2918.67	1901.79	6156.86	2821.85	1989.77	6294.92	2728.79	1838.26	6237.65	196.099	93.8124	-2.68255
353	584	Layer V	2798.13	-2205.97	-3180	0.98	2884.9	1888.07	6155.62	2788.15	1976.04	6293.86	2709.15	1847.44	6245.25	174.947	97.8446	-2.57037
354	585	Layer V	2874.9	-2178.41	-3180	0.98	2965.79	1867.63	6142.79	2868.97	1955.31	6282.04	2780.1	1810.63	6227.35	247.864	74.1663	-2.83467
355	586	Layer V	2904.43	-2175.46	-3180	0.98	2997.26	1869.22	6140.51	2900.4	1956.84	6279.89	2803.44	1798.99	6220.22	272.306	67.553	-2.93983
356	587	Layer V	2818.33	-2215.78	-3233	0.82	2682.4	2039.49	6324.46	2585.06	2131.58	6457.28	2468.67	1942.09	6385.65	-101.572	102.138	-0.497648
357	588	Layer V	2883.26	-2122.09	-3233	0.82	2749.05	1928.84	6293.25	2651.77	2020.34	6429.4	2568.03	1884	6377.87	-5.82445	52.5049	-0.612563
358	589	Layer V	2990.11	-2099.07	-3233	0.82	2866.09	1920.58	6286.74	2768.65	2011.93	6423.76	2660.16	1835.3	6357	87.9878	19.4904	-0.920657
359	590	Layer V	2774.77	-2033.32	-3233	0.82	2623.32	1789.92	6258.58	2526.43	1880.77	6397.75	2535.02	1894.76	6403.04	-45.9538	47.4671	-0.24089
360	591	Layer V	2753.26	-2069.76	-3286	0.86	2741.26	1715.35	6138.98	2644.82	1803.22	6281	2673.2	1849.42	6298.46	121.737	67.7845	-1.78483
361	592	Layer V	2783.34	-2089.53	-3286	0.86	2777.91	1742.65	6144.71	2681.38	1830.62	6286.2	2688.82	1842.72	6290.78	139.169	66.136	-1.89825
362	593	Layer V	2882.18	-1997.57	-3286	0.86	2882.31	1643.14	6109.26	2785.8	1730.38	6254.01	2812.74	1774.24	6270.58	262.448	14.2235	-2.19634
363	594	Layer V	3023.99	-2062.89	-3286	0.86	3048.31	1743.51	6125.86	2951.44	1831	6268.85	2894.35	1738.05	6233.71	352.317	2.498	-2.74064
364	595	Layer V	2797.95	-2174.62	-3286	0.86	2802.65	1845.98	6174.5	2705.92	1934.53	6313.35	2661.14	1861.61	6285.79	115.128	86.7796	-1.97182
365	596	Layer V	2864.99	-2239.08	-3286	0.86	2884.15	1930.13	6195.5	2787.18	2019.07	6332.55	2685.14	1852.93	6269.75	143.469	88.2841	-2.2086
366	597	Layer V	2843.25	-2114.61	-3339	0.81	2820.27	1894.44	6276.11	2722.96	1985.56	6413.59	2638.02	1847.27	6361.31	65.7012	28.089	-0.856923
367	598	Layer V	2878.17	-1973.3	-3339	0.81	2840.2	1717.44	6225.68	2743.12	1807.59	6368.01	2732.05	1789.55	6361.2	153.645	-25.7913	-0.858653
368	599	Layer V	3014.61	-2050.45	-3339	0.81	3001.16	1837.29	6258.72	2903.64	1928.08	6398.72	2799.35	1758.29	6334.54	226.38	-39.0407	-1.25211
369	600	Layer V	2731.3	-2151.6	-3392	0.79	2647.67	1802.09	6400.04	2549.96	1896.63	6538.75	2524.77	1855.62	6523.24	-99.8037	-61.1936	1.53364
370	601	Layer V	2787.7	-2104.73	-3392	0.79	2708.15	1747.63	6381.3	2610.44	1841.79	6521.8	2594.98	1816.63	6512.29	-30.1322	-91.0764	1.37199
371	602	Layer V	2984.71	-2043.56	-3392	0.79	2924.78	1691.95	6358.93	2826.83	1785.65	6502.13	2783.36	1714.88	6475.38	159.561	-164.063	0.826996
372	603	Layer V	2813.91	-2026.09	-3392	0.79	2734.09	1650.8	6349.26	2636.5	1744.31	6492.51	2658.44	1780.03	6506.01	31.5029	-121.527	1.27924
373	604	Layer V	2856.02	-1980.01	-3392	0.79	2779.81	1596.65	6330.94	2682.25	1689.79	6475.9	2717.4	1747.02	6497.53	89.7387	-147.299	1.15406
374	605	Layer V	2755.13	-2022.12	-3392	0.79	2667.71	1640.49	6346.76	2570.25	1733.95	6489.92	2613.21	1803.9	6516.36	-14.5928	-105.418	1.43204
375	606	Layer V	2585	-2197.83	-3392	0.08	2486.48	1853.47	6418.1	2388.94	1948.37	6554.54	2380.39	1934.46	6549.28	-244.357	-3.1023	1.91798
376	607	Layer V	2756.91	-2163.32	-3445	0.94	2669.49	1794.1	6347.41	2572.03	1887.28	6486.55	2553.11	1856.48	6474.91	-55.5043	-31.4093	0.820077
377	608	Layer V	2930.07	-2103.41	-3445	0.94	2859.97	1744.56	6323.9	2762.32	1837.23	6465.43	2719.62	1767.72	6439.16	113.32	-92.9498	0.292267
378	609	Layer V	2962.83	-2025.72	-3445	0.94	2893.7	1654.63	6298.94	2796.13	1746.83	6443.07	2784.98	1728.68	6436.21	175.505	-127.672	0.248767
379	610	Layer V	2724.15	-2153.96	-3445	0.94	2632.32	1778.9	6345.5	2534.93	1872.06	6484.84	2531.63	1866.69	6482.81	-78.4937	-26.6049	0.936719
380	611	Layer V	2929.19	-1976.06	-3498	0.92	2860.1	1621.46	6412.79	2761.96	1716.71	6557.38	2754	1703.76	6552.48	103.723	-220.685	1.9653
381	612	Layer V	2875.11	-1983.39	-3498	0.92	2801.17	1621.54	6416.77	2703.1	1716.89	6561.02	2709.13	1726.7	6564.73	57.2595	-206.588	2.14612
382	613	Layer V	2760.54	-2136.46	-3498	0.92	2681.72	1776.41	6470.08	2583.57	1872.84	6609.51	2548.84	1816.3	6588.14	-101.2	-136.854	2.49164
383	614	Layer V	2550.18	-2219.65	-3498	0.47	2457.88	1847.97	6504.8	2359.91	1945.16	6641.05	2346.66	1923.58	6632.89	-306.691	-63.4111	3.1524
384	615	Layer V	2899.34	-2039.94	-3551	0.69	2824.64	1678.01	6459.07	2726.3	1774.36	6601.89	2697.11	1726.83	6583.92	38.9583	-217.972	2.42938
385	616	Layer V	2904.18	-2053.08	-3551	0.69	2829.84	1695.26	6463.73	2731.47	1791.7	6606.11	2693.34	1729.62	6582.65	35.9054	-214.598	2.41062
386	617	Layer V	2736.13	-2033.71	-3551	0.69	2645.93	1650.64	6453.79	2547.92	1746.89	6596.35	2574.94	1790.88	6612.98	-85.9539	-175.517	2.85845
387	618	Layer V	2736.13	-2243.95	-3551	0.69	2651.14	1912.39	6528.76	2552.73	2010.09	6664.33	2461.82	1862.1	6608.39	-190.007	-106.192	2.79069
388	619	Layer V	2645.53	-2225.97	-3551	0.69	2552.18	1880.49	6520.32	2453.97	1978.03	6656.2	2401.78	1893.05	6624.08	-251.918	-86.6658	3.02233
389	620	Layer V	2818.32	-1970.9	-3604	0.75	2670.4	1641.44	6568.65	2571.72	1740.73	6711.36	2577.76	1750.56	6715.08	-120.92	-274.426	4.36567
390	621	Layer V	2946.5	-1852.41	-3604	0.75	2797.24	1505.74	6532.44	2698.53	1604.35	6679.48	2733.07	1660.58	6700.73	29.5563	-349.941	4.15391
391	622	Layer V	2530.65	-2054.76	-3657	0.79	2453.51	1642.67	6566.11	2355.2	1741.87	6707.6	2415.09	1839.37	6744.46	-283.808	-209.018	4.79941
392	623	Layer V	2706.2	-2092.29	-3710	0.8	2606.81	1666.34	6684.95	2507.59	1768.63	6826.43	2500.7	1757.4	6822.18	-232.398	-332.248	5.94688
393	624	Layer V	2839.81	-1846.81	-3710	0.8	2753.44	1366.19	6604.42	2654.4	1466.97	6754.74	2743.91	1612.69	6809.82	-0.486764	-460.118	5.76436
394	625	Layer V	2651.42	-2131.03	-3816	0.82	2623.21	1672.87	6715.41	2523.8	1775.94	6856.74	2505.3	1745.82	6845.36	-236.635	-356.971	6.28899
395	626	Layer V	3039.93	-1872.03	-3816	0.82	3046.69	1408.47	6619.43	2947.09	1509.58	6770.22	2944.37	1505.16	6768.55	202.112	-535.894	5.15504
396	627	Layer V	2763.9	-1874.35	-3869	0.39	2642.31	1348.44	6728.08	2542.78	1452.49	6878.01	2647.01	1622.19	6942.15	-139.807	-530.583	7.71796
397	628	Layer V	2859.25	-1991.06	-3922	0.73	2745.2	1528.83	6815.06	2645.03	1634.81	6960.65	2637.6	1622.71	6956.07	-153.732	-538.44	7.92342
398	629	Layer V	2991.28	-1923.63	-3286	0.26	2999.39	1567.11	6080.63	2902.83	1653.76	6228.07	2935.65	1707.18	6248.26	385.57	-35.0829	-2.52586
399	930	Layer VI	2976.58	-2231.34	-2862	0.7	2765.76	2011.76	5877.64	2670.74	2092.18	6012.53	2790.37	2286.95	6086.15	178.781	396.339	-6.33697
400	931	Layer VI	2664.49	-2416.22	-3021	1.23	2517.71	2284.77	6088.43	2421.96	2370.17	6214.38	2460.18	2432.4	6237.9	-185.77	441.326	-4.09674
401	932	Layer VI	3193.77	-2166.6	-3180	0.98	3297.46	1909.38	6123.39	3200.2	1996.5	6263.4	3188.77	1977.89	6256.37	488.536	5.36852	-3.82413
402	933	Layer VI	2761.37	-2283.58	-3498	0.5	2689.71	1938.99	6515.6	2591.31	2036.3	6650.71	2655.76	2141.23	6690.38	-169.58	-102.163	2.58316
403	934	Layer VI	2919.74	-2259.29	-4028	1.01	2714.16	1899.82	7016.65	2612.96	2010.36	7151.93	2605.97	1998.98	7147.63	-384.52	-509.304	9.33344
23	929	Layer I	2287.83	-1911.51	-2544	0.7	2142.71	1680.32	5452.13	2051.03	1750.19	5593.15	2063.59	1770.65	5600.89	-0.89699	731.369	-9.14974
0	936	GABA-II/III	2818.04	-1594.53	-3127	0.77	2771.3	1133.25	5845.71	2676.38	1214.58	6003.75	2772.05	1370.33	6062.63	454.164	65.5642	-4.31345
1	937	GABA-II/III	2706.7	-1871.36	-3127	0.48	2645.58	1464.59	5943.05	2550.36	1547.81	6091.51	2529.25	1513.45	6078.53	221.339	189.825	-4.07871
2	938	GABA-II/III	2706.7	-1799.87	-3127	0.48	2646.46	1378.35	5916.33	2551.38	1461.04	6067.12	2568.81	1489.41	6077.84	258.566	167.766	-4.08883
3	939	GABA-II/III	2724.4	-1832.56	-3127	0.94	2665.92	1418.57	5928.69	2570.74	1501.5	6078.5	2565.27	1492.6	6075.14	256.259	172.371	-4.12873
4	940	GABA-II/III	2702.28	-1875.14	-3233	0.52	2533.73	1560.59	6198.17	2437.3	1650.3	6342.99	2364.43	1531.67	6298.15	-13.6259	75.1786	-0.83644
5	941	GABA-II/III	2423.97	-2023.99	-3233	0.52	2223.04	1725.14	6242.3	2126.89	1815.66	6381.01	2058.44	1704.22	6338.89	-314.676	212.059	-0.235044
6	942	GABA-II/III	2426.04	-2021.57	-3286	0.64	2350.31	1629.17	6135.05	2254.53	1717.08	6277.19	2210.09	1644.73	6249.84	-140.113	209.832	-1.54957
7	943	GABA-II/III	2565.89	-1928.98	-3286	0.64	2505.61	1524.47	6098.63	2409.77	1611.64	6244.44	2374.41	1554.07	6222.68	23.4935	141.366	-1.95055
8	944	GABA-II/III	2765.75	-1713.78	-3286	0.64	2713.17	1273.83	6023.2	2617.38	1359.53	6176.88	2642.68	1400.72	6192.45	285.416	16.1345	-2.39689
9	945	GABA-II/III	2694.62	-1697.97	-3339	0.81	2589.6	1333.48	6120.32	2493.49	1421.6	6271.56	2509.99	1448.47	6281.72	128.499	7.25312	-1.07898
10	946	GABA-II/III	2745.79	-1765.38	-3339	0.81	2659.46	1428.59	6145.75	2563.1	1517.2	6294.83	2520.15	1447.27	6268.4	142.899	14.1167	-1.27565
11	947	GABA-II/III	2467.24	-1901.38	-3392	0.32	2329.36	1464.78	6291.92	2232.74	1557.13	6437.95	2233.79	1558.83	6438.59	-187.475	16.3607	1.23688
12	948	GABA-II/III	2512.24	-1818.35	-3392	0.32	2375.58	1357.5	6257.56	2279.07	1449.16	6406.73	2317.01	1510.93	6430.07	-106.542	-23.3088	1.11115
13	949	GABA-II/III	2933.45	-1594.72	-3392	0.69	2857.26	1113.86	6175.43	2760.39	1203.88	6333.8	2789.12	1250.66	6351.48	363.742	-219.495	-0.0491818
14	950	GABA-II/III	2417.14	-1957.4	-3445	0.94	2271.13	1505.58	6292.52	2174.61	1597.86	6437.16	2173.75	1596.45	6436.63	-242.881	52.711	1.20786
15	951	GABA-II/III	2550.99	-1850.69	-3445	0.94	2417.6	1385.86	6253.61	2321.04	1477.37	6402.27	2337.85	1504.73	6412.61	-80.6279	-18.6372	0.853376
16	952	GABA-II/III	2488.28	-1819.8	-3445	0.94	2343.09	1340.39	6245.5	2246.7	1431.77	6394.96	2301.5	1520.99	6428.68	-120.531	-13.0774	1.09063
17	953	GABA-II/III	2684.43	-1812.71	-3445	0.43	2568.12	1355	6237.74	2471.4	1446.16	6388.07	2465.67	1436.83	6384.54	49.1979	-65.2788	0.438942
18	954	GABA-II/III	2682.98	-1822.4	-3445	0.05	2567.1	1366.78	6240.88	2470.36	1458	6390.89	2459.68	1440.6	6384.31	43.6817	-61.6173	0.43552
19	955	GABA-II/III	2673.93	-1747.92	-3498	0.62	2569.25	1327.61	6341.97	2471.95	1421.56	6492.81	2460.03	1402.15	6485.48	6.75118	-158.224	1.92902
20	956	GABA-II/III	2793.93	-1739.77	-3710	0.8	2703.26	1232.07	6572.94	2604.47	1332.28	6726.57	2560.03	1259.93	6699.22	21.5141	-419.328	5.08448
21	957	GABA-II/III	2766.87	-1782.04	-3763	0.55	2744.73	1211.47	6596.93	2645.74	1312.36	6751.28	2595.33	1230.29	6720.26	46.7681	-459.649	5.39508
22	958	GABA-V	2587.12	-2095.13	-3498	0.62	2490.79	1711.28	6462.98	2392.99	1807.64	6603.08	2445.19	1892.64	6635.21	-255.806	-74.8157	2.90387

## Sheet: Fig. 3j_U_491
			Brain tissue				Allen Mouse Common Coordinate Framework			Fine registration rotation						Horizontal laminar projection
	index	marker	x	y	z	d	atlas_x	atlas_y	atlas_z	rx	ry	rz	px	py	pz	ppx	ppy	ppz
29	769	Layer II/III	2634.14	-2041.71	-2350	1.63	2262.77	1779.16	5085.32	2278.9	1565.01	5479.59	2436.69	1821.89	5576.69	295.567	732.046	-11.4381
30	770	Layer II/III	2611.56	-2132.79	-2700	1.65	2504.3	1736.53	5451.41	2534.34	1546.81	5838.18	2581.31	1623.29	5867.08	323.818	372.274	-7.15102
31	771	Layer II/III	2369.7	-2306.87	-2700	1.65	2266.56	1948.71	5483.71	2297.75	1760.99	5865.21	2312.77	1785.45	5874.46	70.0645	519.447	-7.04221
32	772	Layer II/III	2610.64	-2130.2	-2750	0.67	2450.03	1718.58	5444.79	2479.88	1528.53	5834.87	2548.27	1639.86	5876.95	289.289	381.85	-7.00539
33	773	Layer II/III	1934.73	-2675.34	-2800	0.85	1821.38	2334.68	5804.92	1864.73	2168.27	6176.52	1775.11	2022.37	6121.37	-523.495	592.878	-3.39699
34	774	Layer II/III	2034.46	-2328.45	-2850	0.93	1868.18	1854.67	5729.17	1909.21	1684.21	6131.53	2011.01	1849.95	6194.18	-329.78	388.04	-2.32214
35	775	Layer II/III	2553.08	-2187.43	-2850	0.93	2417.32	1646.11	5679.93	2456.31	1472.1	6075.43	2516.6	1570.26	6112.53	172.927	175.537	-3.52753
36	776	Layer II/III	2443.06	-2377.58	-2850	0.94	2309.19	1903.26	5739.69	2350.22	1732.82	6121.84	2324.41	1690.8	6105.95	-4.31731	292.164	-3.62465
37	777	Layer II/III	2467.76	-2101.83	-2900	0.06	2236.79	1546.31	5767.54	2279.41	1378.66	6176.41	2405.93	1584.65	6254.28	17.2686	104.005	-1.43493
38	778	Layer II/III	2502.71	-2161.5	-2900	0.97	2281.23	1615.7	5786.53	2324.45	1449.12	6188.97	2409.41	1587.44	6241.26	25.3183	114.416	-1.62717
39	779	Layer II/III	2533.88	-2229.69	-2900	0.97	2322.67	1696.27	5807.55	2366.56	1530.86	6202.91	2405.91	1594.93	6227.13	27.2483	129.888	-1.83572
40	780	Layer II/III	2612.79	-2205.34	-2900	0.97	2402.68	1660.66	5800.62	2446.29	1494.76	6195.33	2481.6	1552.25	6217.06	101.708	96.0239	-1.98436
41	781	Layer II/III	2600.12	-2266.71	-2900	0.97	2396.88	1736.15	5818.92	2441.1	1571.32	6208.72	2444.72	1577.21	6210.94	69.4844	123.03	-2.07467
42	782	Layer II/III	2781.32	-2178.06	-2900	0.97	2576.88	1621.86	5792.56	2620.1	1455.29	6183.23	2630.07	1471.52	6189.37	250.702	37.1629	-2.39321
43	783	Layer II/III	2770.61	-2200.46	-2900	0.97	2568.19	1648.4	5799.46	2611.64	1482.24	6188.66	2611.99	1482.81	6188.87	233.987	48.0144	-2.40053
44	784	Layer II/III	2498.81	-2314.44	-2900	0.97	2296.46	1804.97	5832.14	2341.17	1641	6221.11	2339.54	1638.35	6220.11	-32.2105	174.686	-1.93934
45	785	Layer II/III	2608.89	-2127.4	-2900	0.97	2388.98	1567.71	5776.43	2431.79	1400.42	6178	2511.47	1530.13	6227.03	125.959	69.3709	-1.83716
46	786	Layer II/III	1805.15	-2487.45	-2950	2	1667.36	2067.77	5885.05	1714.25	1907.57	6280.29	1751.46	1968.16	6303.19	-612.562	433.191	-0.712795
47	787	Layer II/III	2302.31	-2247.33	-2950	0.51	2183.51	1698.63	5770.82	2226.1	1530.92	6171.47	2305.09	1659.52	6220.08	-64.4106	194.499	-1.93977
48	788	Layer II/III	2402.42	-2217.71	-2950	0.51	2286.01	1661.71	5753.75	2327.91	1492.81	6153.01	2399.85	1609.93	6197.28	32.5766	161.81	-2.27636
49	789	Layer II/III	2445.83	-2191.15	-2950	0.51	2328.75	1628.92	5740.82	2370.16	1459.17	6140.69	2447.1	1584.41	6188.03	80.1466	143.501	-2.41295
50	790	Layer II/III	2476.48	-2173.28	-2950	0.51	2358.99	1607.59	5732.01	2400.07	1437.25	6132.18	2479.73	1566.95	6181.2	113.171	131.265	-2.51372
51	791	Layer II/III	2606.72	-2036.4	-2950	0.51	2478.62	1446.49	5670.33	2517.45	1272.22	6076.95	2643.1	1476.78	6154.27	275.811	63.1218	-2.91131
52	792	Layer II/III	2652.68	-2139.06	-2950	0.51	2540.88	1578.85	5708.62	2580.96	1406.77	6103.82	2632.38	1490.48	6135.46	272.712	87.2042	-3.18899
53	793	Layer II/III	2885.58	-2120.16	-2950	0.51	2783.95	1584.87	5688.48	2823.06	1411.1	6074.02	2817.19	1401.55	6070.4	469.444	43.079	-4.14944
54	794	Layer II/III	2712.44	-2169.7	-2950	0.51	2607.12	1623.72	5717.7	2647.44	1452.06	6107.31	2663.52	1478.24	6117.21	308.551	86.7139	-3.45845
55	795	Layer II/III	2592.23	-2055.5	-2950	0.64	2465.97	1468.57	5678.69	2505.1	1294.82	6084.28	2623.56	1487.68	6157.18	256.475	71.5699	-2.86838
56	796	Layer II/III	2477.23	-2125.14	-3000	0.64	2263.98	1631.39	5935.89	2312.92	1474.85	6337.48	2367.67	1563.98	6371.17	-61.5551	14.5865	0.290748
57	797	Layer II/III	2549.42	-2091.28	-3000	0.64	2338.23	1584.27	5936.71	2387.21	1427.8	6338.62	2442.35	1517.58	6372.56	7.7514	-29.6228	0.311264
58	798	Layer II/III	2666.98	-2062.53	-3000	0.64	2462.27	1546.64	5943.12	2511.45	1390.52	6342.79	2550.18	1453.59	6366.63	110.736	-85.886	0.223701
59	799	Layer II/III	2901.45	-2095.12	-3000	0.64	2718.14	1600.54	5968.67	2768.03	1445.69	6354.82	2718.95	1365.8	6324.62	283.981	-142.769	-0.396417
60	800	Layer II/III	2671.45	-2167.31	-3000	0.64	2480.9	1684.27	5967.15	2530.8	1529.43	6356.77	2506.47	1489.82	6341.79	79.0246	-37.1232	-0.142935
61	801	Layer II/III	2652.92	-2172.42	-3000	0.64	2461.57	1690.91	5966.48	2511.46	1536.04	6356.39	2489.31	1499.99	6342.77	62.6254	-28.1991	-0.128551
62	802	Layer II/III	2619.7	-2190.31	-3000	0.64	2427.98	1714.49	5967.09	2477.88	1559.65	6356.7	2454.49	1521.56	6342.3	30.2397	-7.75953	-0.1354
63	803	Layer II/III	2519.4	-2139.84	-3000	0.64	2312.2	1649.89	5944.53	2361.41	1493.83	6343	2395.61	1549.5	6364.05	-32.8076	5.32955	0.18557
64	804	Layer II/III	2481.06	-2143.03	-3000	0.64	2270.7	1655.4	5940.62	2319.79	1499.11	6340.32	2362.59	1568.8	6366.66	-64.641	21.7974	0.224199
65	805	Layer II/III	2418.45	-2232.48	-3000	0.64	2214.35	1778.87	5953.97	2263.83	1623.27	6347.48	2269.26	1632.11	6350.82	-146.051	90.4833	-0.00968254
66	806	Layer II/III	2473.4	-2308.5	-3000	0.64	2283.92	1874.25	5977.57	2334.13	1719.93	6361.92	2280.85	1633.19	6329.13	-127.228	104.498	-0.329898
67	807	Layer II/III	2514.92	-2205	-3000	0.64	2316.14	1736.76	5959.02	2365.79	1581.47	6351.45	2362.2	1575.62	6349.24	-58.5847	38.6256	-0.0330613
68	808	Layer II/III	2530.26	-2235.03	-3000	0.64	2336.73	1775.54	5967.5	2386.64	1620.7	6356.5	2361.25	1579.37	6340.88	-56.3936	47.1397	-0.156507
69	809	Layer II/III	2648.45	-2233.75	-3000	0.64	2464.4	1770.28	5979.24	2514.67	1616.08	6363.66	2458.28	1524.27	6328.96	38.6983	2.7806	-0.332409
70	810	Layer II/III	2434.6	-2360.88	-3050	0.46	2275.96	1805.94	5952.03	2325.29	1650.07	6341.36	2305.57	1617.97	6329.23	-104.157	90.2122	-0.328464
71	811	Layer II/III	2528.72	-2275.57	-3050	0.46	2373.57	1686.7	5928.74	2422.08	1529.41	6322.43	2429.99	1542.28	6327.29	12.8651	20.6148	-0.357028
72	812	Layer II/III	2505.54	-2247.29	-3050	0.46	2348.8	1652.75	5920.96	2397.08	1495.05	6317.91	2425.76	1541.75	6335.56	5.87131	15.1611	-0.234966
73	813	Layer II/III	2454.54	-2213.91	-3050	0.46	2294.39	1615.34	5911.83	2342.41	1457.18	6313.41	2400.65	1552	6349.25	-22.6481	16.534	-0.0328352
74	814	Layer II/III	2492.09	-2169.87	-3050	0.46	2334.41	1555.81	5899.67	2382.01	1396.91	6303.76	2456.25	1517.78	6349.45	29.2524	-15.5744	-0.0299664
75	815	Layer II/III	2602.9	-2182.38	-3050	0.46	2451.87	1562.78	5902.35	2499.47	1403.9	6301.46	2542.09	1473.28	6327.68	117.513	-44.1265	-0.351236
76	816	Layer II/III	2571.37	-2041.44	-3050	0.46	2420.77	1388.29	5863.75	2467.14	1227.25	6275.92	2593.06	1432.25	6353.41	155.688	-97.9052	0.0284917
77	817	Layer II/III	2627.94	-2097.54	-3050	0.46	2479.71	1454.76	5878.49	2526.51	1294.48	6283.88	2609.31	1429.28	6334.83	177.726	-89.5388	-0.245728
78	818	Layer II/III	2387.11	-2078.91	-3100	0.59	2204.7	1461.14	6025.79	2257.35	1311.12	6440.85	2376.26	1504.7	6514.02	-106.131	-126.473	2.39959
79	819	Layer II/III	2444.29	-2106.62	-3100	0.59	2273.65	1494.73	6032.69	2326.47	1345.01	6442.82	2414.23	1487.88	6496.82	-64.3033	-131.889	2.14574
80	820	Layer II/III	2519.16	-2057.69	-3100	0.59	2352.31	1433.09	6016.13	2404.52	1282.29	6427.44	2500.59	1438.71	6486.57	20.2085	-171.706	1.99433
81	821	Layer II/III	2707.23	-1989.89	-3100	0.59	2555.46	1355.05	5987.95	2606.53	1202.27	6396.81	2689.48	1337.32	6447.86	211.041	-243.281	1.4229
82	822	Layer II/III	3010.84	-2015.24	-3100	0.59	2896.63	1419.39	5974.43	2946.84	1265.11	6365.92	2924.65	1229	6352.27	466.093	-287.225	0.0116916
83	823	Layer II/III	2408.92	-2251.65	-3100	0.59	2250.51	1679.8	6074.3	2304.71	1532.49	6472.73	2317.55	1553.39	6480.63	-148.721	-60.941	1.90666
84	824	Layer II/III	2470.23	-2216.86	-3100	0.59	2316.22	1633.51	6063.32	2370	1485.48	6462.38	2387.21	1513.49	6472.97	-80.7734	-93.6433	1.79356
85	825	Layer II/III	2493.22	-2185.03	-3100	0.59	2338.74	1592.89	6053.82	2392.2	1444.28	6454.78	2421.7	1492.32	6472.94	-48.5203	-113.418	1.7931
86	826	Layer II/III	2566.92	-2146.12	-3100	0.59	2417.56	1544.06	6040.35	2470.5	1394.56	6441.62	2502.68	1446.94	6461.41	31.4198	-148.934	1.62301
87	827	Layer II/III	2578.71	-2170.88	-3100	0.59	2433.62	1575.18	6046.94	2486.76	1426.03	6445.47	2501.59	1450.18	6454.6	32.9183	-141.821	1.52243
88	828	Layer II/III	2538.62	-2208.02	-3100	0.59	2392.47	1621.55	6058.78	2446.04	1473.14	6455.73	2450.37	1480.2	6458.4	-16.3637	-116.031	1.57854
89	829	Layer II/III	2462.57	-2259.9	-3100	0.59	2312	1688.28	6075.23	2366.17	1540.93	6470.73	2360.65	1531.94	6467.33	-103.526	-73.0174	1.7103
90	830	Layer II/III	2390.05	-2340.67	-3100	0.59	2237.59	1794.39	6098.03	2292.56	1648.43	6489.17	2259.05	1593.88	6468.55	-198.95	-15.8427	1.72831
91	831	Layer II/III	2835.16	-2133.74	-3100	0.59	2715.42	1542.34	6022.84	2767.46	1391.28	6412.85	2731.65	1332.98	6390.82	271.475	-213.137	0.58076
92	832	Layer II/III	2300.7	-2169.83	-3150	0.61	2005.79	1658.55	6136.7	2062.59	1515.8	6545.75	2131.11	1627.35	6587.92	-362.518	-56.1289	3.49055
93	833	Layer II/III	2384.23	-2277.13	-3150	0.61	2106.4	1769.64	6165.32	2164.08	1628.43	6562.95	2159.27	1620.61	6559.99	-325.905	-45.6865	3.07825
94	834	Layer II/III	2585.41	-2063.14	-3150	0.61	2308.44	1485.3	6116.26	2364.45	1341.18	6525.44	2431.71	1450.68	6566.83	-73.7421	-208.636	3.17918
95	835	Layer II/III	2906.09	-2026.56	-3150	0.61	2658.37	1427.69	6100.54	2713.59	1282.2	6500.22	2721.88	1295.7	6505.33	220.163	-316.647	2.27129
96	836	Layer II/III	2686.01	-2111.92	-3150	0.61	2423.4	1534.02	6130.22	2479.8	1390.58	6531.66	2497.52	1419.43	6542.57	-3.29197	-223.306	2.82108
97	837	Layer II/III	2634.18	-2193.61	-3150	0.61	2373.05	1634.12	6151.49	2430.17	1491.95	6548.06	2416.74	1470.09	6539.8	-77.7783	-174.286	2.78016
98	838	Layer II/III	2798.55	-2199.07	-3150	0.4	2553.06	1629.18	6151.4	2610.05	1486.78	6541.4	2555.08	1397.3	6507.58	63.4095	-223.015	2.30448
99	839	Layer II/III	3126.17	-1923.16	-3200	0.87	2917.79	1729.87	5832.85	2962.15	1565.32	6203.05	2839.74	1366.03	6127.72	469.412	-24.4888	-3.30325
100	840	Layer II/III	2964.18	-2051.37	-3200	0.87	2741.34	1888.02	5874.99	2787.25	1726.17	6241.18	2637.43	1482.26	6148.99	272.455	71.4175	-2.98936
101	841	Layer II/III	2732.02	-1963.01	-3200	0.87	2489.69	1776.64	5854.68	2535.16	1614	6238.08	2493.7	1546.51	6212.57	114.674	93.3548	-2.05065
102	842	Layer II/III	2516.32	-2174.38	-3200	0.87	2258.59	2036.95	5922.88	2306.51	1878.61	6297.41	2205.83	1714.69	6235.45	-162.862	236.852	-1.71292
103	843	Layer II/III	2382.91	-2144.93	-3200	0.87	2111.25	2003.32	5917.67	2159.13	1844.89	6300.13	2108.23	1762.03	6268.81	-266.384	261.105	-1.22046
104	844	Layer II/III	2549.23	-2201.24	-3200	0.87	2295.13	2069.49	5929.98	2343.25	1911.5	6300.89	2219.62	1710.23	6224.82	-146.047	239.061	-1.86989
105	845	Layer II/III	2584.75	-2216.83	-3200	0.87	2334.09	2088.21	5933.7	2382.3	1930.38	6301.85	2241.21	1700.67	6215.02	-122.263	236	-2.01447
106	846	Layer II/III	2626.33	-2121.54	-3200	0.87	2377.29	1971.07	5904.43	2424.5	1811.48	6278.9	2324.48	1648.65	6217.35	-45.2766	185.969	-1.98012
107	847	Layer II/III	2285.02	-2343.31	-3200	0.87	2008.13	2252.77	5978.28	2058.09	2097.98	6347.71	1922.73	1877.62	6264.42	-438.172	371.799	-1.28526
108	848	Layer II/III	2361.25	-2339.84	-3200	0.87	2092.35	2245.37	5975.41	2142.14	2090.3	6342.12	1989.89	1842.42	6248.42	-369.505	348.481	-1.52137
109	849	Layer II/III	2420.16	-2351.97	-3200	0.87	2157.42	2258.32	5977.56	2207.23	2103.28	6340.9	2033.76	1820.87	6234.15	-323.232	336.893	-1.73215
110	850	Layer II/III	2316.42	-2366.21	-3250	0.82	2065.9	1918.32	6135.28	2122.27	1774.8	6524.54	2074.56	1697.13	6495.18	-381.228	64.7111	2.12153
111	851	Layer II/III	2478.75	-2175.04	-3250	0.82	2238.9	1629.51	6076.52	2293.26	1482.48	6478.77	2328.22	1539.4	6500.29	-145.983	-85.806	2.19691
112	852	Layer II/III	2513.36	-2180.81	-3250	0.82	2276.65	1633	6075.03	2330.91	1485.81	6475.6	2355.67	1526.11	6490.84	-116.841	-92.5618	2.05739
113	853	Layer II/III	3025.89	-2031.66	-3250	0.82	2832.16	1415.11	5990.1	2883.02	1261.98	6384.3	2875.13	1249.14	6379.45	409.791	-284.693	0.412949
114	854	Layer II/III	1898.12	-2520.18	-3300	0.96	1613.38	2183.86	6230.32	1673.4	2046.71	6618.76	1612.84	1948.12	6581.5	-844.649	247.586	3.39574
115	855	Layer II/III	2147.83	-2413.16	-3300	0.96	1904.76	2017.37	6206.1	1963.84	1878.6	6594.65	1902.8	1779.23	6557.09	-564.593	104.337	3.03552
116	856	Layer II/III	2154.58	-2450.76	-3300	0.96	1913.14	2056.77	6219.76	1972.69	1918.82	6605.3	1891.58	1786.77	6555.39	-574.458	112.41	3.01031
117	857	Layer II/III	2406.22	-2227.08	-3300	0.96	2186.4	1767.98	6147.76	2243.35	1625.49	6542.49	2223.18	1592.66	6530.07	-255.145	-53.8761	2.63663
118	858	Layer II/III	2664.6	-1992.8	-3300	0.96	2443.44	1471.12	6060.49	2497.23	1323.11	6465.61	2547.97	1405.72	6496.84	60.7184	-208.704	2.14601
119	859	Layer II/III	2807.3	-2042.93	-3300	0.96	2608.23	1530.72	6077.29	2662.46	1383.49	6472.03	2646.82	1358.02	6462.41	165.804	-232.645	1.63763
120	860	Layer II/III	2802.48	-2060.29	-3300	0.96	2605.32	1551.34	6084.17	2659.79	1404.53	6477.61	2635.46	1364.91	6462.64	155.096	-226.344	1.64108
121	861	Layer II/III	2709.92	-2124.88	-3300	0.96	2511.89	1628.21	6110.89	2567.36	1483.14	6502.66	2530.38	1422.93	6479.9	50.506	-182.455	1.89591
122	862	Layer II/III	2329.22	-2225.92	-3350	0.85	2058.24	1690.59	6208.29	2117.71	1552.52	6612.96	2147.44	1600.93	6631.26	-363.21	-106.808	4.13036
123	863	Layer II/III	2538.97	-2342.7	-3400	1.84	2336.98	1686.6	6147.31	2393.9	1544.07	6541.74	2369.38	1504.15	6526.65	-117.215	-134.562	2.5861
124	864	Layer II/III	2710.31	-2263.48	-3400	1.84	2508.05	1568.16	6132.76	2564.43	1424.71	6528.65	2547.82	1397.66	6518.43	52.6248	-229.186	2.46468
125	865	Layer II/III	3045.63	-2064.5	-3400	1.84	2850.14	1306.27	6110.47	2905.75	1161.48	6510.95	2913.49	1174.08	6515.71	395.46	-436.564	2.42456
126	866	Layer II/III	2601.1	-2223.88	-3450	0.92	2423.45	1528.45	6285.18	2485.8	1395.46	6686.53	2476.4	1380.17	6680.75	-73.9178	-342.859	4.86098
127	867	Layer II/III	2973.62	-2026.99	-3450	0.92	2820.69	1282.49	6176.4	2878.88	1142.23	6579.41	2890.61	1161.33	6586.63	347.955	-491.005	3.47148
128	868	Layer II/III	3105.8	-2090.77	-3450	0.92	2969.72	1379.4	6178.42	3027.75	1238.86	6569.18	2965.05	1136.78	6530.6	438.177	-480.355	2.64432
129	869	Layer II/III	2478.16	-2423.54	-3450	0.92	2301.8	1785.05	6367.49	2367.06	1657.17	6755.97	2270.79	1500.43	6696.72	-272.018	-240.019	5.09687
130	870	Layer II/III	2983.79	-1940.91	-3450	0.48	2826.64	1172.49	6151.08	2883.99	1030.77	6561.34	2942.25	1125.61	6597.19	392.34	-530.728	3.62748
131	871	Layer II/III	2606.25	-2079.57	-3500	0.74	2466.83	1321.51	6286.06	2529.44	1189	6699.68	2590.63	1288.62	6737.33	12.0276	-462.37	5.69631
132	872	Layer II/III	2567.99	-2216.42	-3500	0.74	2426.86	1484.11	6328.22	2490.91	1354.12	6732.29	2489.96	1352.57	6731.71	-80.0088	-399.209	5.61333
133	873	Layer II/III	2276.51	-2361.92	-3550	1.12	2012.53	1745.61	6391.88	2079	1619.84	6794.04	2063.49	1594.58	6784.49	-498.128	-204.624	6.39254
134	874	Layer II/III	2665.91	-2156.25	-3600	1.34	2557.3	1398.17	6358.13	2622.51	1270.22	6762.9	2618.13	1263.08	6760.2	29.3078	-499.95	6.03392
135	875	Layer II/III	2453.72	-2320.67	-3650	0.75	2200.43	1597.81	6476.52	2270.19	1477.83	6881.17	2251.3	1447.07	6869.54	-353.88	-393.513	7.64811
136	876	Layer II/III	2475.96	-2259.2	-2750	0.46	2324.11	1854.03	5479.87	2355.23	1666.19	5865.55	2394.24	1729.7	5889.56	140.66	458.28	-6.81929
137	877	Layer II/III	2588.12	-2297.2	-2900	0.2	2388.01	1774.63	5827.73	2432.52	1610.32	6215.25	2421.52	1592.4	6208.48	48.7044	138.705	-2.11111
138	878	Layer II/III	2632.92	-2297.2	-2900	0.2	2435	1771.13	5827.93	2479.49	1606.78	6213.88	2458.46	1572.55	6200.94	86.0185	124.666	-2.2223
139	879	Layer II/III	2799.32	-2231.92	-2900	0.2	2601.99	1685.31	5808.95	2645.73	1519.66	6194.34	2621.64	1480.43	6179.51	246.45	51.4028	-2.5388
140	880	Layer II/III	2494.68	-2339.92	-2950	0.2	2395.11	1830.24	5797.72	2438.39	1663.77	6181.31	2409.52	1616.75	6163.54	54.0349	188.415	-2.77446
141	881	Layer II/III	2575.32	-2270.8	-2950	0.2	2473.5	1741.87	5765.79	2515.61	1573.35	6152.42	2508.52	1561.8	6148.06	152.286	146.324	-3.00306
142	882	Layer II/III	2571.48	-2300.24	-2950	0.2	2472.06	1780.78	5777.85	2514.59	1612.98	6161.88	2490.29	1573.42	6146.93	135.659	157.868	-3.01972
143	883	Layer II/III	2740.44	-2209.36	-2950	0.2	2640.33	1677.15	5732.22	2681.11	1506.3	6116.92	2665.45	1480.81	6107.28	314.013	95.066	-3.60502
144	884	Layer II/III	2593.24	-2275.92	-3000	0.2	2410.01	1825.71	5982.88	2460.39	1671.7	6365.64	2394.69	1564.74	6325.22	-19.3632	42.8582	-0.387672
145	885	Layer II/III	2606.04	-2269.52	-3000	0.2	2423.05	1817.09	5982.76	2473.43	1663.07	6365.61	2407.99	1556.53	6325.33	-6.98095	35.1133	-0.385929
146	886	Layer II/III	2647	-2252.88	-3000	0.2	2465.16	1794.8	5983.12	2515.55	1640.8	6365.85	2448.61	1531.83	6324.66	31.2464	12.4272	-0.395877
147	887	Layer II/III	2577.4	-2279.28	-3100	0.01	2442.68	1711.13	6076.64	2496.78	1563.65	6465.58	2450.45	1488.22	6437.07	-8.44053	-95.7431	1.2636
148	888	Layer II/III	2642.68	-2248.56	-3100	0.01	2512.79	1673.56	6065.69	2566.46	1525.34	6454.51	2520.01	1449.71	6425.92	60.6943	-125.059	1.09897
149	889	Layer II/III	2584.31	-2306.38	-3150	0.01	2326.64	1770.15	6176.73	2384.59	1629.43	6565.84	2324.21	1531.13	6528.69	-160.19	-110.565	2.61614
150	890	Layer II/III	2639.03	-2213.5	-3300	0.27	2444.05	1732.67	6145.62	2500.76	1589.79	6532.85	2432.61	1478.83	6490.91	-44.9424	-136.806	2.0584
151	891	Layer II/III	2432.47	-2502.54	-3400	0.27	2237.03	1913.03	6186.56	2295.24	1772.75	6569.46	2198.57	1615.37	6509.97	-270.747	-20.5862	2.33982
152	892	Layer IV	2711.82	-2301.42	-2800	0.92	2605.42	1827.69	5689.37	2644.39	1653.66	6065.4	2667.24	1690.86	6079.46	276.928	214.408	-4.81398
153	893	Layer IV	2548.44	-2365.56	-2850	0.93	2420.31	1886.52	5734.89	2461.09	1715.65	6113.92	2496.98	1774.07	6136	96.935	258.299	-3.97932
154	894	Layer IV	2577.2	-2413.8	-2850	0.93	2452.22	1954.35	5749.81	2493.46	1784.29	6123	2492.19	1782.22	6122.22	97.5374	274.179	-4.18276
155	895	Layer IV	2749.14	-2307.53	-2850	0.47	2630.76	1815.46	5714.99	2670.71	1643.15	6090.79	2687.4	1670.31	6101.06	287.813	182.251	-4.49509
156	896	Layer IV	2801.32	-2318.34	-2850	0.47	2686.05	1833.89	5717.91	2726.05	1661.66	6090.34	2721.59	1654.4	6087.6	324.734	175.448	-4.69383
157	897	Layer IV	2848.81	-2281.67	-2850	0.47	2735.66	1789.01	5706.35	2775.23	1616.04	6079.94	2778.59	1621.5	6082	380.081	148.05	-4.77645
158	898	Layer IV	2739.26	-2361.6	-2850	0.47	2621.44	1888.3	5731.87	2661.95	1716.97	6103.07	2649.11	1696.06	6095.17	254.189	209.851	-4.58205
159	899	Layer IV	2521.09	-2407.05	-2900	0.56	2331.11	1918.74	5858.13	2376.65	1756.21	6238.03	2398.14	1791.21	6251.26	-37.9071	205.211	-2.2777
160	900	Layer IV	2655.29	-2380.1	-2900	0.56	2468.33	1872.16	5851.31	2513.56	1709.11	6229.11	2521.47	1721.99	6233.98	83.751	150.863	-2.53284
161	901	Layer IV	2668.21	-2345.85	-2900	0.56	2477.78	1828.71	5841.85	2522.7	1665.11	6222.24	2547.17	1704.95	6237.3	106.548	132.942	-2.48379
162	902	Layer IV	2695.72	-2359.89	-2900	0.56	2508.22	1844.44	5845.81	2553.24	1681.03	6223.96	2563.44	1697.63	6230.24	124.36	130.332	-2.58809
163	903	Layer IV	2722.68	-2381.22	-2900	0.56	2538.9	1869.52	5851.7	2584.09	1706.41	6226.97	2575.92	1693.1	6221.94	139.083	131.074	-2.71059
164	904	Layer IV	2679.44	-2383.47	-2900	0.56	2493.98	1874.73	5852.28	2539.22	1711.7	6228.92	2539.75	1712.55	6229.24	102.579	144.884	-2.60278
165	905	Layer IV	2547.47	-2411.79	-2950	0.51	2455.12	1931.34	5823.88	2499.23	1766.32	6198.28	2492.29	1755.02	6194.01	71.19	205.705	-3.12285
166	906	Layer IV	2523.46	-2437.84	-2950	0.51	2431.72	1966.46	5835.47	2476.25	1802.17	6208.37	2458.99	1774.07	6197.75	38.68	221.269	-3.06771
167	907	Layer IV	2568.41	-2427.63	-2950	0.51	2477.8	1954.34	5829.2	2522.07	1789.59	6201.17	2499.61	1753.04	6187.35	80.4894	207.847	-3.2212
168	908	Layer IV	2572.5	-2454.7	-2950	0.51	2483.53	1992.24	5839.84	2528.15	1828.12	6209.01	2487.43	1761.81	6183.94	70.3516	218.093	-3.27151
169	909	Layer IV	2635.83	-2300.96	-2950	0.51	2539.17	1786.43	5774.79	2581.52	1618.33	6155.88	2620.43	1681.68	6179.82	196.205	145.648	-3.33235
170	910	Layer IV	2680.26	-2284.11	-2950	0.51	2584.05	1767.95	5765.66	2626.04	1599.22	6146.3	2663.09	1659.53	6169.1	240.03	131.377	-3.4907
171	911	Layer IV	2848.81	-2227.42	-2950	0.51	2754.81	1713.76	5733.8	2795.52	1542.79	6111.64	2818.6	1580.36	6125.84	401.337	83.304	-4.1293
172	912	Layer IV	2601.61	-2328.54	-2950	0.51	2505.71	1820.8	5787.69	2548.54	1653.53	6167.71	2579.6	1704.11	6186.83	155.459	162.42	-3.22898
173	913	Layer IV	2536.01	-2444.58	-3000	0.64	2366.96	2039.81	6012.13	2418.22	1887.33	6382.04	2354.42	1783.47	6342.78	-112.481	143.102	-0.926616
174	914	Layer IV	2578.17	-2407.53	-3000	0.64	2408.63	1991.37	6008.3	2459.77	1838.69	6379.88	2405.65	1750.57	6346.58	-65.9947	110.072	-0.870576
175	915	Layer IV	2608.2	-2331.5	-3000	0.64	2432.6	1895.42	5995.74	2483.37	1742.08	6372.9	2463.49	1709.72	6360.67	-17.116	63.4301	-0.662511
176	916	Layer IV	2630.56	-2330.86	-3000	0.64	2456.56	1893.78	5997.56	2507.38	1740.54	6373.91	2482.01	1699.24	6358.3	1.07437	55.0539	-0.697529
177	917	Layer IV	2666.34	-2335.34	-3000	0.64	2495.41	1898.36	6001.39	2546.34	1745.32	6375.93	2509.06	1684.63	6352.99	28.3188	44.5785	-0.775892
178	918	Layer IV	2676.56	-2381.34	-3000	0.64	2511.37	1955.03	6010.95	2562.58	1802.48	6381.03	2497.4	1696.36	6340.92	21.8584	62.7801	-0.954093
179	919	Layer IV	2713.62	-2287.42	-3000	0.64	2540.51	1837.87	5995.71	2591.27	1684.52	6372.61	2567.91	1646.5	6358.24	81.397	5.78838	-0.698426
180	920	Layer IV	2739.17	-2247.17	-3000	0.64	2563.14	1787.22	5989.67	2613.71	1633.55	6369.13	2605.91	1620.85	6364.33	114.678	-21.839	-0.608467
181	921	Layer IV	2804.34	-2307.86	-3000	0.64	2639	1864.5	6005.65	2690.03	1711.63	6376.95	2630.54	1614.79	6340.35	146.537	-13.1244	-0.96258
182	922	Layer IV	2893.78	-2215.86	-3000	0.64	2723.34	1753.65	5992.84	2773.95	1600.07	6368.41	2740.02	1544.83	6347.53	246.237	-82.8358	-0.856512
183	923	Layer IV	2644.62	-2285.5	-3000	0.64	2466.46	1836.33	5989.63	2517.04	1682.67	6369.49	2513.33	1676.63	6367.21	27.0712	28.5787	-0.565984
184	924	Layer IV	2566.47	-2458	-3050	0.93	2417.51	1917.59	5979.62	2467.64	1763.14	6355.92	2445.75	1727.5	6342.45	-26.9841	90.978	-0.93152
185	925	Layer IV	2609.46	-2409.41	-3050	0.93	2460.63	1852.05	5965.97	2510.29	1696.77	6345.07	2506.29	1690.26	6342.61	29.5474	56.0671	-0.929176
186	926	Layer IV	2625.35	-2378.57	-3050	0.93	2476.39	1811.39	5957.21	2525.75	1655.6	6338.47	2535.56	1671.56	6344.51	56.2131	37.4509	-0.901167
187	927	Layer IV	2651.51	-2369.22	-3050	0.93	2503.37	1797.92	5954.4	2552.62	1641.93	6335.54	2561.73	1656.76	6341.15	81.9135	25.6268	-0.950772
188	928	Layer IV	2805.94	-2238.02	-3050	0.3	2663.04	1626.24	5914.44	2710.86	1467.75	6301.14	2756.33	1541.77	6329.12	268.258	-74.6537	-1.12829
189	929	Layer IV	2755.02	-2272.07	-3050	0.3	2610.02	1669.92	5925.32	2658.24	1512.13	6311.08	2697.32	1575.75	6335.13	210.882	-46.4933	-1.03963
190	930	Layer IV	2770.38	-2287.73	-3050	0.3	2625.81	1689.73	5929.48	2674.15	1532.16	6313.29	2700.85	1575.62	6329.72	216.178	-43.3685	-1.11948
191	931	Layer IV	2769.48	-2329.01	-3050	0.3	2624.85	1742.69	5941.34	2673.58	1585.79	6321.58	2677.48	1592.14	6323.98	196.443	-24.4842	-1.20414
192	932	Layer IV	2691.14	-2378.43	-3050	0.3	2544.57	1808.07	5956.67	2593.86	1652.16	6335.54	2588.6	1643.59	6332.3	110.293	18.6213	-1.08131
193	933	Layer IV	2682.4	-2362.76	-3050	0.3	2535.27	1788.21	5952.29	2584.43	1632.06	6332.87	2590.04	1641.19	6336.32	110.155	13.9695	-1.02201
194	934	Layer IV	2695.06	-2308.22	-3050	0.3	2547.86	1717.71	5936.62	2596.5	1560.65	6321.51	2629.7	1614.7	6341.94	145.163	-14.1628	-0.939008
195	935	Layer IV	2720.37	-2312.14	-3050	0.3	2574.1	1721.91	5937.37	2622.74	1564.86	6320.97	2647.81	1605.67	6336.4	164.137	-19.2795	-1.02086
196	936	Layer IV	2685.87	-2280.8	-3050	1.21	2538.25	1683.03	5928.97	2586.65	1525.55	6316.59	2637.23	1607.9	6347.71	150.075	-23.9872	-0.853786
197	937	Layer IV	2899.77	-2245.88	-3100	1.06	2795.22	1688.15	6049.15	2848.02	1538.42	6426.2	2811.79	1479.43	6403.91	292.566	-177.771	-0.0242084
198	938	Layer IV	2882.86	-2281.81	-3100	1.06	2779.02	1730.92	6059.97	2832.19	1581.84	6434.73	2781.04	1498.57	6403.26	264.063	-159.494	-0.0338423
199	939	Layer IV	2785.61	-2327.27	-3100	1.06	2675.84	1778.65	6078.53	2729.74	1630.84	6453.98	2681.28	1551.94	6424.16	163.105	-122.126	0.274702
200	940	Layer IV	2748.62	-2355.8	-3100	1.06	2637.05	1811.8	6088.02	2691.3	1664.61	6462.7	2637.41	1576.86	6429.53	120.113	-102.054	0.35402
201	941	Layer IV	2723.25	-2311.41	-3100	1.06	2606.62	1755.04	6078.18	2660.59	1607.35	6457.87	2638.19	1570.88	6444.09	115.481	-116.376	0.568945
202	942	Layer IV	2719.02	-2291.33	-3100	1.06	2600.61	1729.78	6073.19	2654.43	1581.82	6454.83	2644.34	1565.39	6448.62	119.558	-124.224	0.635853
203	943	Layer IV	2413.55	-2475.24	-3100	1.06	2273.47	1962.75	6130.59	2329.44	1818.54	6508.91	2296.1	1764.26	6488.39	-220.634	37.8341	1.22304
204	944	Layer IV	2520.31	-2373.77	-3100	1.06	2386.25	1830.46	6102.95	2441.25	1684.55	6485.94	2437.8	1678.94	6483.82	-86.4805	-39.177	1.15554
205	945	Layer IV	2597.47	-2391.74	-3100	1.06	2473.07	1852.07	6104.54	2528.03	1706.11	6482.74	2494.83	1652.05	6462.31	-25.248	-51.4207	0.83794
206	946	Layer IV	2661.95	-2313.52	-3100	1.06	2539.22	1755.28	6081.91	2593.39	1607.93	6464.16	2586.47	1596.67	6459.9	61.3075	-101.751	0.802448
207	947	Layer IV	2627.64	-2311.78	-3100	0.59	2501.13	1752.34	6083.05	2555.38	1605.12	6466.96	2558.6	1610.37	6468.94	31.9246	-94.3585	0.93585
208	948	Layer IV	2682.47	-2276.41	-3100	0.59	2559.19	1709.59	6071.2	2612.99	1561.6	6455.79	2621.21	1574.97	6460.85	93.4315	-122.599	0.816418
209	949	Layer IV	2652.4	-2275.23	-3100	0.59	2525.79	1707.16	6072.36	2579.67	1559.3	6458.4	2596.69	1587	6468.87	67.5542	-116.16	0.934804
210	950	Layer IV	2625.87	-2288.2	-3100	0.59	2497.37	1722.79	6076.99	2551.42	1575.24	6463.05	2568.3	1602.71	6473.43	39.3387	-104.212	1.0022
211	951	Layer IV	2495.58	-2357.76	-3100	0.59	2357.49	1811.03	6099.72	2412.41	1664.99	6485.13	2424.15	1684.1	6492.36	-102.385	-39.4734	1.28156
212	952	Layer IV	2667.14	-2253.41	-3100	0.59	2540.37	1680.34	6065.84	2594.02	1532.08	6453.14	2619.28	1573.2	6468.68	88.7402	-128.956	0.932082
213	953	Layer IV	2592.86	-2287.02	-3100	0.59	2460.56	1720.92	6078.07	2514.69	1573.49	6465.66	2540.99	1616.31	6481.85	10.7063	-96.5457	1.12641
214	954	Layer IV	2701.33	-2298.22	-3100	0.59	2581.61	1737.57	6075.95	2635.54	1589.81	6457.79	2626.46	1575.02	6452.2	101.527	-117.368	0.688675
215	955	Layer IV	2646.58	-2331.65	-3150	0.4	2395.95	1791.35	6182.44	2454.04	1650.87	6567.45	2448.58	1641.98	6564.09	-105.969	-121.857	2.34056
216	956	Layer IV	2707.92	-2318.99	-3150	0.4	2461.83	1771.26	6179.84	2519.79	1630.57	6563.69	2506.79	1609.4	6555.69	-48.4524	-147.274	2.21646
217	957	Layer IV	2695.65	-2365.29	-3150	0.4	2451.13	1824.31	6189.04	2509.39	1684.13	6569.7	2476.41	1630.44	6549.4	-74.5424	-123.84	2.1237
218	958	Layer IV	2727.31	-2355.79	-3150	0.4	2484.93	1811.12	6187.05	2543.1	1670.79	6567.3	2507.51	1612.85	6545.4	-43.9947	-137.887	2.06465
219	959	Layer IV	2787.46	-2318.19	-3150	0.4	2548.12	1765.36	6178.7	2605.98	1624.49	6559.64	2574.66	1573.51	6540.36	20.6364	-171.646	1.99028
220	960	Layer IV	2870.57	-2301.97	-3150	0.4	2637.43	1745.05	6173.05	2695.03	1603.73	6551.95	2651.17	1532.33	6524.96	97.8358	-200.898	1.76284
221	961	Layer IV	3024.92	-2226.77	-3150	0.4	2801.34	1665.13	6147.97	2857.96	1522.1	6526.04	2810.61	1445.01	6496.9	257.211	-265.708	1.34863
222	962	Layer IV	2939.44	-2192.34	-3150	0.4	2706.36	1621.09	6144.57	2762.98	1478.05	6529.26	2756.5	1467.52	6525.27	196.185	-261.681	1.76751
223	963	Layer IV	2912.13	-2215.3	-3150	0.4	2677.92	1646.77	6151.56	2734.79	1504.18	6535.59	2723.79	1486.27	6528.82	164.299	-246.273	1.81982
224	964	Layer IV	2815.56	-2217.28	-3150	0.4	2572.79	1649.58	6155.44	2629.89	1507.38	6543.3	2642.45	1527.84	6551.03	80.0808	-220.734	2.14773
225	965	Layer IV	2846.04	-2199.47	-3150	0.4	2604.91	1628.48	6150.2	2661.81	1485.94	6538.26	2675.89	1508.85	6546.92	112.847	-236.021	2.08713
226	966	Layer IV	2826.25	-2242.21	-3150	0.4	2585.97	1677.85	6161.08	2643.24	1535.95	6546.51	2640.46	1531.42	6544.8	80.5082	-213.65	2.05575
227	967	Layer IV	2940.23	-2280.6	-3150	0.4	2711.95	1721.83	6165.47	2769.23	1579.96	6543.1	2717.92	1496.42	6511.52	165.18	-226.414	1.56441
228	968	Layer IV	2717.29	-2317.32	-3200	0.87	2479.04	2211.51	5960.27	2528	2055	6314.48	2379.53	1813.28	6223.11	-44.9371	242.724	-2.6933
229	969	Layer IV	2730.28	-2303.46	-3200	0.87	2492.7	2194.56	5955.85	2541.5	2037.77	6310.69	2397.22	1802.88	6221.9	-27.9537	233.721	-2.71119
230	970	Layer IV	2762.34	-2326.85	-3200	0.87	2527.41	2223.82	5962.02	2576.38	2067.33	6313.54	2411.07	1798.19	6211.8	-11.2934	235.393	-2.86024
231	971	Layer IV	2806.52	-2260.14	-3200	0.87	2573.47	2142.35	5941.13	2621.71	1984.59	6296.43	2481.19	1755.81	6209.96	54.9431	196.885	-2.8875
232	972	Layer IV	2865.42	-2181.31	-3200	0.87	2635.52	2046.5	5916.2	2682.88	1887.2	6275.65	2569.71	1702.94	6206	139.143	149.828	-2.94586
233	973	Layer IV	2682.64	-2249.75	-3200	0.87	2440.58	2128.22	5941.06	2488.94	1970.66	6302.41	2386.09	1803.21	6239.11	-44.7013	223.709	-2.45704
234	974	Layer IV	2764.07	-2208.17	-3200	0.87	2527.43	2077.85	5926.7	2575.24	1919.32	6288.15	2473.89	1754.32	6225.78	42.2849	185.998	-2.65385
235	975	Layer IV	2515.45	-2410.88	-3200	0.87	2262.85	2328.76	5992.65	2313.07	2174.44	6347.15	2164.69	1932.87	6255.84	-257.832	334.894	-2.21006
236	976	Layer IV	2706.9	-2227.23	-3200	0.87	2466.31	2100.71	5933.77	2514.41	1942.68	6296.01	2417.51	1784.94	6236.38	-14.3167	208.27	-2.49741
237	977	Layer IV	2487.82	-2479.92	-3250	0.82	2252.64	2045.24	6151.49	2309.32	1902.28	6524.99	2244.68	1797.04	6485.21	-267.528	70.3862	1.17611
238	978	Layer IV	2504.3	-2403.29	-3250	0.82	2270.03	1938.48	6131.03	2326.05	1794.36	6511.12	2302.98	1756.8	6496.92	-217.338	25.754	1.34893
239	979	Layer IV	2630.37	-2390.11	-3250	0.82	2406.23	1906.35	6117.92	2461.69	1761.25	6494.99	2420.8	1694.68	6469.83	-97.2227	-16.0761	0.948928
240	980	Layer IV	2812.47	-2315.12	-3250	0.82	2602.19	1793.78	6082.57	2656.29	1646.3	6459.81	2618.92	1585.47	6436.82	100.142	-98.3795	0.461593
241	981	Layer IV	2834.72	-2240.14	-3250	0.82	2625.93	1690.94	6060.92	2679.31	1542.21	6444.24	2680.66	1544.42	6445.07	154.823	-141.706	0.583532
242	982	Layer IV	2886.63	-2237.67	-3250	0.82	2682.08	1687.34	6055.31	2735.21	1538.17	6436.74	2725.47	1522.31	6430.74	201.983	-153.776	0.371972
243	983	Layer IV	2715.04	-2297.68	-3250	0.08	2496.92	1773.8	6086.8	2551.28	1626.79	6469.41	2546.39	1618.83	6466.4	21.4494	-84.9305	0.898368
244	984	Layer IV	2718.4	-2270.84	-3250	0.08	2500.34	1736.98	6079.6	2554.47	1589.57	6464.58	2564.57	1606	6470.79	36.8229	-99.5535	0.963221
245	985	Layer IV	2734.83	-2267.55	-3250	0.08	2518.08	1731.6	6077.26	2572.12	1584.02	6461.93	2580.48	1597.64	6467.08	53.0661	-105.148	0.908349
246	986	Layer IV	2625.35	-2348.37	-3300	0.33	2441.54	1880.14	6197.77	2500.07	1740.43	6575.01	2445.84	1652.15	6541.64	-100.258	-98.8896	2.00909
247	987	Layer IV	2557.55	-2407.19	-3300	0.33	2370.16	1946.92	6219.3	2429.48	1808.6	6594.71	2362.22	1699.1	6553.32	-182.732	-62.0077	2.18157
248	988	Layer IV	2554.56	-2371.63	-3300	0.33	2364.38	1910.52	6205.66	2423.23	1771.37	6583.79	2374.23	1691.6	6553.63	-171.619	-69.2021	2.18618
249	989	Layer IV	2634.66	-2243.01	-3300	0.33	2442.32	1765.95	6157.04	2499.43	1623.76	6542.06	2497.54	1620.68	6540.9	-51.6575	-127.866	1.99812
250	990	Layer IV	2689.16	-2240.68	-3300	0.33	2502.32	1760.62	6156.16	2559.36	1618.31	6539.24	2545.23	1595.3	6530.54	-3.26505	-145.385	1.84531
251	991	Layer IV	2354.71	-2454.08	-3350	0.64	2108.95	1954.13	6290.83	2171.2	1820.95	6675.56	2150.71	1787.58	6662.94	-420.831	-45.0203	3.7999
252	992	Layer IV	2867.62	-2276.95	-3350	0.64	2657.02	1717.21	6208.94	2716.02	1578.35	6588.85	2671.57	1505.99	6561.5	103.447	-247.434	2.30231
253	993	Layer IV	2994.42	-2177.55	-3350	0.64	2787.71	1611.73	6160.3	2844.88	1469.67	6542.45	2819.45	1428.27	6526.8	254.467	-299.283	1.79008
254	994	Layer IV	2808.37	-2315.82	-3400	0.64	2611.84	1637.17	6147.87	2668.64	1494.44	6535.09	2678.07	1509.79	6540.89	117.106	-231.523	1.99808
255	995	Layer IV	2749.92	-2455.89	-3400	0.92	2558.86	1825.54	6179.86	2616.68	1684.6	6556.33	2558.92	1590.57	6520.79	13.134	-143.954	1.70128
256	996	Layer IV	2853.45	-2417.07	-3400	0.92	2663.31	1773.21	6174.13	2720.9	1631.87	6550.14	2659.53	1531.96	6512.37	110.282	-193.7	1.57701
257	997	Layer IV	2746.22	-2400.43	-3450	0.92	2594.5	1746.7	6322.94	2657.88	1615.53	6702.92	2595.42	1513.84	6664.48	-5.66896	-301.839	3.82258
258	998	Layer IV	2682.44	-2417.99	-3450	0.92	2526.14	1768.33	6337.65	2590.11	1638.19	6718.75	2532.9	1545.04	6683.54	-71.1378	-284.099	4.10395
259	999	Layer IV	2743.32	-2349.61	-3500	1.12	2615.09	1632.68	6356.81	2679.9	1504.03	6743.57	2650.82	1456.68	6725.68	23.5823	-391.967	4.72602
260	1000	Layer IV	2543.93	-2473.96	-3700	0.45	2397.63	1740.74	6482.65	2467.29	1620.59	6870.09	2424.56	1551.01	6843.79	-231.435	-374.603	6.46975
261	1001	Layer IV	2902.1	-2184.21	-3150	1.11	2665.13	1610.91	6144.27	2721.78	1467.93	6531.22	2729.32	1480.21	6535.87	166.873	-256.166	1.92388
262	1002	Layer IV	2644.95	-2274.7	-3350	0.27	2411.27	1716.86	6218.6	2470.83	1578.97	6607.93	2484.07	1600.53	6616.08	-91.9345	-191.781	3.10806
263	1003	Layer IV	2677.59	-2263.18	-3350	0.27	2446.02	1702.07	6212.8	2505.35	1563.78	6601.81	2517.1	1582.91	6609.04	-58.4692	-204.036	3.00414
264	1004	Layer IV	2701.91	-2260.62	-3350	0.27	2472.56	1698.27	6210.78	2531.8	1559.82	6599.03	2539.01	1571.55	6603.47	-35.9382	-211.309	2.92193
265	1005	Layer IV	2635.82	-2350.19	-3450	0.06	2470.3	1685.72	6321.48	2533.8	1554.75	6710.33	2525.56	1541.34	6705.26	-85.9954	-300.586	4.42462
266	609	Layer V	2666.05	-2492.8	-2550	1.57	2518.59	2300.8	5428.19	2547	2108.2	5776.49	2553.48	2118.75	5780.47	200.59	630.141	-9.43184
267	610	Layer V	2800.49	-2291.93	-2550	0.76	2653.5	2047.34	5343.92	2678.9	1849.48	5704.37	2768.2	1994.85	5759.32	409.108	527.006	-9.74414
268	611	Layer V	2506.43	-2745.36	-2650	1.48	2394.82	2520.67	5544.9	2427.52	2335.58	5882.78	2355.54	2218.4	5838.49	-5.81614	688.514	-8.57537
269	612	Layer V	2586.92	-2622.82	-2700	1.65	2516.68	2373.58	5604.9	2551.77	2192.72	5947.83	2496.75	2103.13	5913.97	98.3919	535.5	-7.46103
270	613	Layer V	2657.68	-2509.28	-2700	1.65	2583.48	2223.5	5576.81	2617.64	2041	5927.37	2610.69	2029.69	5923.1	201.549	461.375	-7.3263
271	614	Layer V	2194.2	-2749.29	-2800	0.92	2100.17	2416.27	5823.31	2143.91	2250.55	6178.67	2131.48	2230.33	6171.03	-337.742	500.275	-3.66608
272	615	Layer V	2377.75	-2652.92	-2800	0.92	2287.88	2277.25	5792.9	2330.48	2109.56	6150.52	2333.02	2113.69	6152.08	-142.358	402.605	-3.9458
273	616	Layer V	2536.52	-2531.78	-2800	0.92	2443.57	2115.48	5756.26	2484.86	1945.5	6118.91	2520.2	2003.04	6140.66	36.8275	306.005	-4.11435
274	617	Layer V	2638.4	-2557.47	-2800	0.92	2550.09	2153.6	5761.96	2591.47	1983.78	6117.94	2585.03	1973.3	6113.99	107.258	294.202	-4.5082
275	618	Layer V	2628.3	-2450.1	-2800	0.92	2531.69	2012.2	5732.12	2572.12	1840.72	6098.42	2631.27	1937.02	6134.83	142.81	247.792	-4.20054
276	619	Layer V	2178.36	-2748	-2800	0.85	2083.37	2415.48	5823.2	2127.11	2249.78	6179.26	2119.08	2236.7	6174.32	-350.546	504.261	-3.61752
277	620	Layer V	2680.02	-2389.64	-2800	0.92	2580.11	1937.45	5714.59	2619.93	1764.89	6084.12	2700.04	1895.31	6133.42	207.608	209.647	-4.22128
278	621	Layer V	2699.36	-2362	-2800	0.92	2597.8	1903.57	5706.64	2637.34	1730.53	6077.8	2727.98	1878.09	6133.58	233.672	193.454	-4.21899
279	622	Layer V	2261.76	-2785.84	-2850	0.93	2126.12	2510.1	5869.89	2171.5	2347.27	6217.8	2107.17	2242.54	6178.21	-363.113	507.387	-3.56002
280	623	Layer V	2614.31	-2580.8	-2850	0.93	2495.23	2194.62	5802.95	2538.17	2027.53	6158.15	2521.14	1999.81	6147.67	35.1227	298.787	-4.01086
281	624	Layer V	2666.27	-2602.14	-2850	0.93	2549.83	2227.48	5809.42	2592.93	2060.68	6160.3	2548.59	1988.49	6133.01	66.1846	296.999	-4.22735
282	625	Layer V	2745.13	-2552.04	-2850	0.93	2630.71	2158.02	5792.42	2673.19	1990.13	6144.92	2639.78	1935.75	6124.37	154.616	252.873	-4.35495
283	626	Layer V	2785.95	-2487.1	-2850	0.93	2672.12	2067.17	5771.11	2713.87	1898	6128.21	2710.14	1891.94	6125.92	219.82	210.993	-4.33206
284	627	Layer V	2749.77	-2438.85	-2850	0.93	2633.77	1996.36	5756.1	2675.06	1826.39	6119.48	2711.24	1885.29	6141.74	215.013	195.284	-4.09841
285	628	Layer V	2371.39	-2765.22	-2900	0.96	2213.22	2401.88	5948.75	2261.7	2244.5	6300.37	2203.9	2150.4	6264.8	-304.578	369.334	-2.28176
286	629	Layer V	2543.6	-2611.19	-2900	0.96	2378.82	2176.81	5911.14	2426.02	2017.2	6271.68	2423.66	2013.36	6270.23	-101.137	237.974	-2.20163
287	630	Layer V	2663.19	-2536.56	-2900	0.96	2495.18	2069.57	5892.46	2541.71	1908.8	6255.81	2556.86	1933.47	6265.14	25.2584	166.337	-2.27676
288	631	Layer V	2916.4	-2314.12	-2900	0.28	2733.88	1785.06	5832.52	2778.3	1620.6	6206.06	2858.78	1751.63	6255.59	311.015	2.07518	-2.41774
289	632	Layer V	2840.59	-2418.85	-2900	0.28	2666.23	1913.48	5861.6	2711.65	1750.77	6229	2752.57	1817.4	6254.18	212.247	64.399	-2.43848
290	633	Layer V	2816.17	-2398.91	-2900	0.28	2638.53	1888.72	5856.36	2683.8	1725.75	6226.5	2742.13	1820.71	6262.4	199.457	62.5691	-2.31721
291	634	Layer V	2897.03	-2428.67	-2900	0.28	2726.05	1926.34	5863.88	2771.49	1763.67	6228.11	2792.49	1797.85	6241.03	254.403	54.0151	-2.63266
292	635	Layer V	2879.9	-2431.48	-2900	0.28	2708.55	1929.58	5864.73	2754.04	1766.99	6229.41	2777.82	1805.72	6244.05	239.583	59.5555	-2.58806
293	636	Layer V	2822.63	-2349.5	-2900	0.28	2639.7	1827.4	5842.84	2684.53	1663.66	6217.11	2769.2	1801.5	6269.21	222.255	40.5291	-2.21659
294	637	Layer V	2680.05	-2573.03	-2950	0.92	2599.79	2167.09	5881.83	2645.71	2005.24	6234.64	2599.32	1929.71	6206.09	86.6896	198.233	-3.14851
295	638	Layer V	2563.57	-2536.06	-2950	0.92	2478.15	2106.52	5872.66	2523.89	1944.35	6234.24	2532.39	1958.2	6239.47	11.8346	204.846	-2.65565
296	639	Layer V	2618.11	-2463.03	-2950	0.92	2531.14	2006.59	5840.96	2575.75	1842.45	6207.33	2616.67	1909.06	6232.51	93.181	163.087	-2.75841
297	640	Layer V	2658.79	-2468.57	-2950	0.92	2573.37	2017.25	5841.19	2617.94	1853.04	6205.22	2644.43	1896.17	6221.52	123.18	157.618	-2.92063
298	641	Layer V	2925.02	-2307.72	-2950	0.92	2838.81	1829.3	5762.43	2880.4	1659.88	6129.18	2931.41	1742.93	6160.57	413.907	50.9142	-3.82045
299	642	Layer V	2438.77	-2538.83	-2950	0.92	2348.4	2106.86	5879.37	2394.49	1945.31	6245.88	2432.95	2007.91	6269.54	-92.2043	233.291	-2.2117
300	643	Layer V	2378.84	-2672.67	-3000	0.64	2215.59	2334.46	6046.86	2267.91	2183.84	6402.63	2217.47	2101.7	6371.58	-331.223	259.786	-0.705327
301	644	Layer V	2560.28	-2650.31	-3000	0.64	2413.17	2287.11	6052.28	2465.61	2136.7	6403.64	2384.99	2005.44	6354.03	-168.155	180.324	-0.964494
302	645	Layer V	2709.78	-2629.86	-3000	0.64	2571.85	2255.01	6055.1	2624.32	2104.66	6402.53	2517.42	1930.63	6336.75	-37.9878	120.746	-1.2196
303	646	Layer V	2979.39	-2474.61	-3000	0.64	2836.89	2077.9	6037.83	2888.72	1926.45	6387.08	2790.57	1766.66	6326.67	221.068	-26.4975	-1.3683
304	647	Layer V	2975.56	-2320.64	-3000	0.64	2819.01	1890.43	6014.06	2870.19	1737.84	6376.69	2854.43	1712.19	6366.99	265.92	-101.59	-0.773083
305	648	Layer V	2824.78	-2394.75	-3000	0.64	2669.54	1971.86	6021.99	2721.03	1819.81	6384.84	2707.93	1798.48	6376.78	125.361	-26.7929	-0.628602
306	649	Layer V	2842.03	-2437.56	-3000	0.64	2691.87	2024.42	6029.71	2743.57	1872.74	6388.14	2702.98	1806.66	6363.17	125.752	-10.9812	-0.829571
307	650	Layer V	2799.23	-2484.2	-3000	0.64	2651.79	2079.64	6035.58	2703.68	1928.28	6391.81	2649.99	1840.87	6358.77	77.8273	23.6338	-0.894396
308	651	Layer V	2780.7	-2484.2	-3000	0.64	2632.35	2079.38	6034.84	2684.22	1927.99	6391.84	2635.47	1848.63	6361.84	63.1304	29.0475	-0.849154
309	652	Layer V	2716.81	-2509.75	-3000	0.64	2567.5	2110.35	6036.1	2619.43	1959.06	6393.5	2573.96	1885.03	6365.51	4.26972	60.8715	-0.794937
310	653	Layer V	2617.78	-2456.08	-3000	0.64	2456.36	2048.63	6020.66	2507.86	1896.59	6386.52	2516.39	1910.46	6391.77	-59.2163	68.9087	-0.407344
311	654	Layer V	2587.76	-2487.39	-3000	0.64	2427.27	2088.39	6024.36	2478.89	1936.54	6388.65	2478.13	1935.32	6388.18	-93.6583	94.2883	-0.460228
312	655	Layer V	2569.23	-2486.75	-3000	0.64	2407.21	2088.85	6022.91	2458.79	1936.93	6387.94	2462.97	1943.75	6390.52	-108.69	100.77	-0.425788
313	656	Layer V	2535.98	-2769.83	-3000	1.64	2396.96	2434.14	6072.18	2449.99	2284.76	6414.2	2311.8	2059.79	6329.17	-227.412	246.035	-1.33149
314	657	Layer V	2503.11	-2700.41	-3050	0.99	2364.74	2235.31	6046.47	2417.06	2084.69	6403.2	2369.57	2007.37	6373.97	-189.911	170.173	-0.670091
315	658	Layer V	2551.49	-2666.84	-3050	0.99	2412.95	2188.42	6038	2464.97	2037.28	6396.06	2425.84	1973.56	6371.98	-136.578	139.763	-0.699503
316	659	Layer V	2564.33	-2588.84	-3050	0.99	2421.44	2086.39	6016.32	2472.76	1934.01	6380.99	2475.72	1938.83	6382.81	-93.9403	100.796	-0.539539
317	660	Layer V	2695.65	-2478.26	-3050	0.99	2551.87	1937.1	5985.22	2602.09	1782.8	6355.04	2638.01	1841.29	6377.14	59.8637	13.0089	-0.623232
318	661	Layer V	2853.62	-2475.29	-3050	0.99	2712.91	1934.28	5982.23	2762.89	1779.58	6346.07	2761.58	1777.44	6345.26	187.119	-27.5618	-1.09391
319	662	Layer V	3000.35	-2411.34	-3050	0.06	2859.64	1860.55	5958.62	2908.7	1704.24	6321.87	2905.33	1698.76	6319.8	330.885	-85.8447	-1.46979
320	663	Layer V	3038.36	-2268.03	-3050	1.63	2899.78	1677.79	5914.37	2947.35	1518.87	6288.52	3014.38	1628.01	6329.78	429.154	-157.969	-1.32251
321	664	Layer V	2937.43	-2326.64	-3050	1.63	2796.51	1744.35	5935.97	2844.9	1586.87	6309.53	2906.68	1687.45	6347.55	321.921	-113.065	-1.06007
322	665	Layer V	2836.5	-2372.22	-3050	1.63	2693.77	1799.01	5952.39	2742.8	1642.64	6326.16	2804.84	1743.65	6364.35	220.537	-70.5921	-0.812161
323	666	Layer V	2813.7	-2375.48	-3050	1.63	2670.51	1802.82	5953.86	2719.61	1646.57	6328.26	2785.5	1753.84	6368.81	200.808	-63.7425	-0.746198
324	667	Layer V	2733.93	-2399.9	-3050	1.63	2589.07	1834.66	5962.32	2638.51	1679.01	6337.68	2709.98	1795.37	6381.66	125.484	-32.6252	-0.556533
325	668	Layer V	2244.44	-2762.74	-3100	1.06	2094.49	2343.79	6198.1	2152.7	2203.48	6557.42	2099.26	2116.49	6524.54	-498.057	181.899	1.55279
326	669	Layer V	2617.55	-2625.34	-3100	1.06	2505.43	2143.94	6157.99	2562.04	2000.86	6515.13	2495.34	1892.27	6474.09	-109.21	2.54523	0.807974
327	670	Layer V	2683.09	-2615.82	-3100	1.06	2576.23	2133.51	6152.72	2632.6	1990.01	6507.87	2553.88	1861.86	6459.43	-49.085	-17.0974	0.591529
328	671	Layer V	2745.45	-2537.61	-3100	1.06	2641.11	2038.47	6131.69	2696.74	1893.69	6490.81	2643.63	1807.22	6458.13	35.294	-67.3955	0.572365
329	672	Layer V	2935.71	-2505.9	-3100	1.06	2842.65	2017.85	6110.79	2897.35	1871.45	6463.64	2807.59	1725.31	6408.4	206.882	-114.15	-0.161816
330	673	Layer V	2976.93	-2344.18	-3100	1.06	2882.87	1821.05	6068.17	2936.16	1672.18	6432.86	2921.99	1649.1	6424.13	308.027	-194.829	0.0704563
331	674	Layer V	2886.03	-2411.82	-3100	1.06	2787.97	1893.56	6092.5	2842.18	1746.28	6455.87	2817.87	1706.71	6440.91	204.515	-151.033	0.318154
332	675	Layer V	2938.88	-2401.25	-3100	1.06	2844	1886.98	6085.64	2897.91	1739.18	6447.32	2863.94	1683.89	6426.42	252.922	-163.682	0.104263
333	676	Layer V	2496	-2546.06	-3100	1.06	2368.9	2046.72	6144.83	2425.24	1903.16	6513.8	2432.17	1914.45	6518.07	-184.457	-3.09106	1.4572
334	677	Layer V	2589.01	-2474.19	-3100	1.06	2468.23	1954.91	6124.78	2523.84	1810.08	6496.18	2546.6	1847.14	6510.19	-74.5833	-61.2921	1.34093
335	678	Layer V	2724.31	-2475.24	-3100	1.06	2616.1	1959.39	6118.46	2671.35	1813.93	6483.91	2657.82	1791.91	6475.58	42.1295	-92.1748	0.830033
336	679	Layer V	2721.14	-2410.77	-3100	1.06	2609.87	1878.87	6103.2	2664.64	1732.58	6474.36	2687.11	1769.16	6488.18	64.8698	-120.998	1.01602
337	680	Layer V	2728.54	-2388.57	-3100	1.06	2616.85	1851.57	6097.34	2671.43	1704.94	6470.08	2704.03	1758.02	6490.15	79.9648	-132.589	1.04505
338	681	Layer V	2776.1	-2388.57	-3100	1.06	2668.61	1854.44	6094.5	2723.03	1707.54	6465.07	2742.54	1739.3	6477.08	120.779	-142.249	0.852123
339	682	Layer V	2754.96	-2416.05	-3100	1.06	2646.9	1887.31	6102.52	2701.61	1740.91	6471.69	2711.94	1757.73	6478.05	91.8158	-125.602	0.866446
340	683	Layer V	2804.64	-2348.41	-3100	1.06	2697.67	1806.48	6082.65	2751.68	1658.86	6455.38	2785.23	1713.48	6476.02	161.075	-165.754	0.836524
341	684	Layer V	2226.96	-2851.46	-3150	0.26	1968.07	2455.66	6243.14	2027.95	2318.29	6599.64	1952.64	2195.68	6553.29	-645.709	238.687	1.97728
342	685	Layer V	3204.67	-2388.69	-3150	1.38	3001.36	1871.85	6167.92	3058.32	1729.43	6524.34	2976.72	1596.58	6474.12	340.785	-273.899	0.808485
343	686	Layer V	3032.58	-2472.67	-3150	1.38	2819.38	1941.73	6197.78	2877.54	1801.39	6556.38	2806.83	1686.28	6512.87	167.698	-213.272	1.38052
344	687	Layer V	3027.08	-2402.46	-3150	1.38	2811	1863.39	6185.51	2868.79	1722.42	6549.74	2833.18	1664.44	6527.83	186.822	-242.66	1.60137
345	688	Layer V	3011.93	-2385.94	-3150	1.38	2794.06	1843.82	6183.3	2851.81	1702.76	6549.51	2828.39	1664.64	6535.1	179.664	-246.832	1.70865
346	689	Layer V	2860.49	-2352.9	-3150	1.38	2629.02	1802.31	6183.86	2686.97	1661.6	6559.19	2719.62	1714.75	6579.28	61.7076	-226.478	2.36093
347	690	Layer V	2838.47	-2457.53	-3150	1.38	2610.04	1918.55	6203.53	2668.61	1778.92	6571.7	2656.5	1759.21	6564.25	8.23797	-175.909	2.139
348	691	Layer V	2775.14	-2454.78	-3150	1.38	2541.63	1917.78	6204.3	2600.28	1778.29	6575.14	2604.86	1785.74	6577.96	-45.0871	-159.322	2.34142
349	692	Layer V	2736.59	-2531.87	-3150	1.38	2503.7	2004.64	6216.74	2562.74	1865.84	6583.15	2540.04	1828.88	6569.18	-102.446	-113.736	2.21179
350	693	Layer V	2734.2	-2564.55	-3150	0.27	2502.65	2040.55	6221.42	2561.83	1901.99	6585.44	2524.4	1841.04	6562.41	-114.574	-98.2987	2.11178
351	694	Layer V	2567.97	-2490.43	-3150	0.27	2319.61	1978.29	6209.58	2378.55	1839.31	6584.85	2412.03	1893.8	6605.44	-235.472	-74.789	2.74717
352	695	Layer V	2869.7	-2520.24	-3200	0.11	2646.05	2468.98	6016.71	2696.71	2315.46	6347	2495.15	1987.31	6222.97	-16.8996	241.958	-2.89932
353	696	Layer V	2887.03	-2525.66	-3200	0.11	2664.5	2476.55	6017.9	2715.19	2323.07	6346.97	2505.97	1982.46	6218.23	-5.04101	240.264	-2.96931
354	697	Layer V	2934.24	-2546.34	-3200	0.11	2714.82	2504.99	6022.9	2765.62	2351.71	6348.11	2532.14	1971.6	6204.43	24.503	238.382	-3.17294
355	698	Layer V	2968.51	-2348.07	-3200	0.87	2745.4	2255.84	5963.39	2794.22	2099.09	6304.39	2662.39	1884.47	6223.27	139.33	145.644	-2.89491
356	699	Layer V	2964.18	-2394.85	-3200	0.87	2741.62	2314.2	5977.4	2790.9	2158.26	6314.57	2634.44	1903.53	6218.28	115.03	166.445	-2.96846
357	700	Layer V	2425.36	-2628.74	-3200	0.87	2167.83	2606.5	6058.37	2220.28	2456.09	6397.62	2072.41	2215.35	6306.62	-442.896	404.98	-1.66435
358	701	Layer V	2436.62	-2545.58	-3200	0.87	2178.99	2500.14	6033.9	2230.63	2348.31	6379.95	2126.44	2178.68	6315.84	-395.784	365.174	-1.52828
359	702	Layer V	2443.55	-2523.92	-3200	0.87	2186.26	2472.51	6027.41	2237.68	2320.3	6375.07	2143.81	2167.47	6317.3	-380.087	353.811	-1.50674
360	703	Layer V	2465.21	-2523.92	-3200	0.87	2210.06	2471.87	6026.93	2261.45	2319.59	6373.72	2162.16	2157.96	6312.62	-361.205	347.728	-1.57578
361	704	Layer V	2790.06	-2357.6	-3200	0.87	2557.52	2262.37	5970.49	2606.75	2106.33	6318.23	2516.41	1959.26	6262.64	-11.6388	191.944	-2.31361
362	705	Layer V	2817.78	-2444.23	-3200	0.87	2588.91	2371.1	5995.49	2638.93	2216.45	6334.63	2493.61	1979.86	6245.2	-26.5338	221.658	-2.57108
363	706	Layer V	2386.47	-2710.64	-3250	0.82	2142.25	2378.71	6214.99	2201.02	2239.4	6570.08	2119.15	2106.11	6519.7	-477.681	175.096	1.48126
364	707	Layer V	2415.31	-2732.07	-3250	0.82	2174.11	2404.55	6219.12	2232.98	2265.42	6571.24	2132.49	2101.81	6509.39	-461.417	177.256	1.32915
365	708	Layer V	2413.66	-2744.43	-3250	0.82	2172.3	2422.27	6222.31	2231.27	2283.31	6573.29	2123.66	2108.11	6507.07	-468.815	184.542	1.29482
366	709	Layer V	2674.87	-2602.7	-3250	0.82	2456.64	2195.37	6171.17	2513.73	2053.12	6526.68	2436.14	1926.81	6478.94	-166.339	31.9219	0.879519
367	710	Layer V	2784.46	-2486.51	-3250	0.82	2573.08	2030.13	6131.3	2628.76	1885.43	6493.6	2595.43	1831.17	6473.09	-15.2704	-53.9733	0.79317
368	711	Layer V	3039.9	-2419.77	-3250	0.82	2846.43	1945.84	6090.41	2900.44	1798.23	6448.02	2841.88	1702.89	6411.99	237.618	-137.26	-0.108841
369	712	Layer V	2962.44	-2363.74	-3250	0.82	2763.68	1862.58	6081.83	2817.53	1714.69	6448.25	2813.27	1707.75	6445.63	198.483	-152.888	0.387774
370	713	Layer V	3104.17	-2320.07	-3250	0.82	2916.46	1812.78	6056.11	2969.28	1663.07	6420.1	2952.51	1635.77	6409.78	341.844	-198.681	-0.141372
371	714	Layer V	3147.84	-2242.61	-3250	0.82	2964.78	1710.61	6030.67	3016.71	1559.36	6399.77	3033.18	1586.17	6409.9	417.219	-245.119	-0.139632
372	715	Layer V	3256.61	-2278.04	-3250	0.82	3081.47	1776.18	6029.19	3133.17	1624.53	6389.4	3095.99	1563.99	6366.52	491.909	-239.841	-0.780084
373	716	Layer V	2376.33	-2621.41	-3300	0.96	2171.9	2187.4	6292.45	2233.87	2053.71	6659.05	2205.28	2007.17	6641.46	-442.004	9.60307	3.27885
374	717	Layer V	2710.88	-2502.82	-3300	0.96	2547.65	2030.38	6258.14	2608.21	1894.25	6621.01	2556.96	1810.81	6589.47	-94.0974	-142.787	2.5113
375	718	Layer V	2919.14	-2378.45	-3300	0.96	2767.33	1905.06	6206.73	2825.92	1765.48	6569.77	2780.49	1691.52	6541.82	132.414	-225.729	1.80781
376	719	Layer V	2915.28	-2405.45	-3300	0.96	2765.35	1932.43	6217.54	2824.32	1793.51	6578.78	2766.59	1699.52	6543.25	118.885	-219.112	1.82901
377	720	Layer V	3036.76	-2374.59	-3300	0.96	2894.37	1907.89	6200.05	2952.6	1767.69	6558.05	2876.63	1644.01	6511.3	233.527	-251.851	1.35728
378	721	Layer V	3098.46	-2228.05	-3300	0.96	2948.11	1756.87	6137.94	3004.11	1612.76	6504.23	2986.18	1583.56	6493.2	342.598	-297.504	1.09007
379	722	Layer V	2761.02	-2317.71	-3300	0.96	2588.93	1841.37	6185.93	2646.94	1700.76	6560.16	2673.55	1744.09	6576.54	19.6536	-197.411	2.32042
380	723	Layer V	2328.37	-2658.36	-3350	0.85	2094.57	2181.54	6360.5	2159.21	2052.54	6730.25	2138.75	2019.23	6717.66	-532.262	-24.8116	4.40382
381	724	Layer V	2633.47	-2539.57	-3350	0.85	2422.74	2008.76	6319.7	2485.79	1876.99	6688.63	2461.57	1837.56	6673.72	-214.303	-168.302	3.75514
382	725	Layer V	2696.71	-2447.27	-3350	0.85	2484.39	1906.19	6283.54	2546.14	1772.14	6657.12	2554.12	1785.13	6662.03	-123.481	-210.301	3.58252
383	726	Layer V	2731.75	-2533.58	-3350	0.85	2529.99	1996.54	6315.03	2592.79	1864.34	6680.68	2548.34	1791.97	6653.32	-125.676	-198.688	3.45401
384	727	Layer V	2695.86	-2583.15	-3350	0.85	2494.65	2050.23	6334.43	2558.15	1919.26	6697.76	2497.5	1820.51	6660.43	-175.822	-176.27	3.55898
385	728	Layer V	2926.61	-2417.35	-3350	0.85	2734.12	1875.2	6261.12	2794.86	1739.39	6627.28	2758.9	1680.85	6605.15	88.902	-273.683	2.74281
386	729	Layer V	2951.39	-2356.68	-3350	0.85	2756.49	1810.67	6235.54	2816.31	1673.26	6605.26	2805.11	1655.02	6598.37	134.601	-293.76	2.64274
387	730	Layer V	2970.19	-2332.75	-3350	0.85	2775.24	1785.68	6224.73	2834.66	1647.57	6595.45	2830.79	1641.26	6593.06	160.557	-303.445	2.56438
388	731	Layer V	3077.88	-2252.41	-3350	0.85	2887.65	1707.24	6184.23	2945.54	1566.44	6556.04	2952.94	1578.5	6560.6	286.707	-342.653	2.08515
389	732	Layer V	3187.27	-2228.48	-3350	0.85	3007.39	1697.91	6164.9	3064.46	1555.68	6532.81	3050.25	1532.54	6524.06	391.124	-363.707	1.54576
390	733	Layer V	2631.24	-2608.27	-3400	1.27	2446.17	2030.8	6218.22	2505.28	1892.12	6585.07	2485.93	1860.61	6573.16	-154.497	-86.4612	2.27059
391	734	Layer V	3060.68	-2414.58	-3400	1.27	2878.9	1781.61	6185.94	2936.76	1640.77	6553.08	2916.77	1608.21	6540.77	260.193	-302.985	1.7924
392	735	Layer V	2536.94	-2591.71	-3400	1.27	2348.59	2017.6	6211.84	2407.55	1878.64	6583.34	2418.16	1895.92	6589.87	-224.003	-63.4716	2.51727
393	736	Layer V	2791.8	-2715.32	-3400	1.27	2618.19	2163.39	6254.72	2678.4	2026.64	6605.94	2558.54	1831.5	6532.18	-71.5248	-89.0972	1.66552
394	737	Layer V	2446.46	-2860.59	-3400	1.27	2268.61	2379.84	6292.83	2330.27	2245.61	6642.76	2202.71	2037.93	6564.26	-415.98	84.6452	2.13921
395	738	Layer V	2982.86	-2306.15	-3450	0.92	2845.5	1640.86	6259.82	2906.4	1505.36	6637.49	2935.76	1553.16	6655.56	235.676	-423.277	3.48698
396	739	Layer V	2969	-2340.35	-3450	0.92	2832.31	1682.97	6272.74	2893.66	1548.26	6648.04	2907.24	1570.36	6656.4	208.703	-407.697	3.49935
397	740	Layer V	2740.68	-2443.88	-3450	0.92	2591.56	1800.08	6338.32	2655.46	1669.83	6714.77	2668.85	1691.61	6723	-38.685	-334.284	4.48268
398	741	Layer V	2732.36	-2484.55	-3450	0.92	2585.55	1849.52	6353.29	2649.97	1720.17	6726.59	2642.57	1708.12	6722.04	-62.896	-318.276	4.46845
399	742	Layer V	2400.51	-2840.43	-3450	0.92	2245.86	2282.45	6520.28	2316.38	2163.78	6876.95	2189.56	1957.32	6798.91	-514.686	-131.408	5.60323
400	743	Layer V	3036.66	-2464.36	-3500	0.74	2925.16	1776.9	6375.95	2990.28	1648.8	6741.05	2925.05	1542.6	6700.91	208.955	-460.339	4.15648
401	744	Layer V	2670.55	-2523.12	-3500	1.12	2537.41	1830.51	6420.12	2604.45	1705.76	6796.35	2603.51	1704.24	6795.77	-126.557	-366.112	5.55692
402	745	Layer V	2908.99	-2348.49	-3500	1.12	2792.16	1634	6345.01	2856.38	1504.32	6724.93	2885.22	1551.27	6742.68	156.342	-477.274	4.77311
403	746	Layer V	3020.94	-2314.91	-3500	1.12	2912.99	1601.94	6326.89	2976.46	1470.96	6704.39	2992.12	1496.44	6714.02	266.826	-511.35	4.35009
404	747	Layer V	2785.86	-2467.15	-3500	1.12	2659.55	1766.85	6393.12	2725.55	1640.27	6769.03	2725.19	1639.69	6768.81	-2.88627	-410.288	5.15894
405	748	Layer V	2437.71	-2761.56	-3550	1.12	2215.61	2188.18	6526.73	2286.53	2070.21	6890.89	2202.8	1933.89	6839.36	-517.213	-177.561	6.20049
406	749	Layer V	2921.31	-2532.08	-3550	1.12	2703.52	1903.24	6409.31	2769.93	1777.38	6774.3	2702.35	1667.36	6732.72	-10.9434	-362.776	4.62606
407	750	Layer V	2553.72	-2518.2	-3600	1.34	2461.84	1827.87	6491.94	2531.7	1708.06	6871.02	2536.48	1715.85	6873.97	-218.021	-402.141	6.71136
408	751	Layer V	2599.13	-2472.79	-3600	1.34	2509.85	1774.52	6469.31	2578.87	1653.25	6850.21	2597.27	1683.21	6861.54	-156.613	-425.203	6.52786
409	752	Layer V	2926.36	-2368.62	-3600	1.34	2867.6	1660.98	6389.99	2933.45	1534.17	6765.06	2924.97	1520.36	6759.84	187.182	-516.461	5.02656
410	753	Layer V	2642	-2474.31	-3650	0.75	2417.99	1780.89	6506.08	2488.48	1662.2	6889.97	2519.63	1712.91	6909.13	-246.724	-425.976	7.2305
411	754	Layer V	2789.61	-2379.42	-3650	0.75	2571.18	1669.42	6467.47	2640.22	1548.19	6853.11	2685.41	1621.75	6880.91	-81.3601	-494.27	6.81386
412	755	Layer V	2993.56	-2319.17	-3750	0.66	2835.26	1542.13	6522.13	2906.36	1424.53	6906.04	2927.37	1458.74	6918.98	130.817	-669.48	7.37579
413	756	Layer V	2901.92	-2364.83	-3850	0.78	2866.3	1531.07	6779.48	2947.26	1430.79	7162.17	2916.47	1380.67	7143.22	38.0427	-876.918	10.6863
414	757	Layer V	2220.07	-2742.08	-3950	0.64	2089.41	2109.31	6932.14	2176.07	2018.98	7305.22	2077.17	1857.97	7244.36	-783.803	-491.363	12.1794
415	758	Layer V	3253.73	-2226.33	-2350	0.2	2929.87	2066.97	5170.43	2948.38	1857.02	5519.48	2995.99	1934.52	5548.78	699.588	596.842	-12.8523
416	759	Layer V	2948.4	-2350.86	-2450	0.2	2680.32	2060.76	5213.81	2700.7	1854.07	5572.72	2802.83	2020.35	5635.57	487.058	625.039	-11.571
417	760	Layer V	2638.52	-2230.08	-2500	0.2	2481.4	2200.84	5279.46	2504.27	1998.51	5636.36	2587.07	2133.32	5687.32	266.301	699.614	-10.807
418	761	Layer V	2877.56	-2379.84	-2700	0.46	2801.7	2069.85	5560.34	2835.26	1886.32	5912.93	2839.01	1892.42	5915.24	417.88	337.763	-7.44231
419	762	Layer V	2857.56	-2320.16	-3050	0.39	2715.21	1732.18	5936.68	2763.7	1574.88	6314.18	2849.77	1715	6367.14	261.507	-99.0566	-0.770854
420	763	Layer V	2949.72	-2283.04	-3050	0.39	2809.6	1688.88	5922.75	2857.54	1530.62	6299.59	2940.43	1665.56	6350.6	352.354	-135.347	-1.01513
421	764	Layer V	2932.47	-2297.1	-3150	0.01	2704.33	1740.27	6169.47	2761.75	1598.64	6546.13	2803.27	1666.24	6571.69	142.708	-267.276	2.24881
422	765	Layer V	2657.75	-2371.66	-3300	0.27	2479.37	1902.12	6207.07	2538.19	1762.94	6581.35	2563.44	1804.03	6596.88	-90.7753	-153.57	2.62075
423	766	Layer V	2688.47	-2416.14	-3350	0.27	2472.63	1872.9	6271.92	2533.98	1738.16	6648.23	2560.07	1780.63	6664.28	-118.746	-215.861	3.61573
424	767	Layer V	2840.31	-2312.95	-2800	0.06	2740.13	1856.01	5691.99	2779.06	1681.91	6060.94	2856.75	1808.38	6108.74	363.192	143.178	-4.58557
425	768	Layer V	3145.5	-2203.87	-3250	0.06	2962.77	1657.2	6020.7	3014.39	1505.41	6393.5	3054.2	1570.21	6417.99	433.882	-264.897	-0.0201462
426	1008	Layer VI	2956.72	-2568.23	-3050	0.09	2819.45	2065.21	6007.42	2870.15	1911.77	6358.28	2960.38	2058.67	6413.81	217.04	-13.5192	-1.49981
427	1009	Layer VI	2973.31	-2560.84	-3050	0.09	2835.61	2057.01	6004.7	2886.2	1903.38	6355.5	2976.26	2050	6410.92	232.949	-19.8896	-1.5424
428	1010	Layer VI	2986.93	-2820.14	-3100	0.15	2899.07	2431.42	6175.5	2955.68	2288.35	6498.14	2851.16	2118.19	6433.82	107.57	30.1261	-1.2044
429	1011	Layer VI	3223.94	-2480.93	-3150	1.38	3023.83	1978.92	6183.51	3081.23	1837.27	6531.81	3122.67	1904.74	6557.31	315.908	-243.461	0.618706
430	1012	Layer VI	3205.52	-2714.11	-3200	0.25	3004.43	2738.08	6066.07	3056.36	2586.8	6364.35	2826.7	2212.9	6223.02	162.339	245.053	-4.31644
431	1013	Layer VI	3266.35	-2680.84	-3200	0.25	3063.21	2697.95	6054.92	3114.72	2545.94	6353.68	2888.71	2177.99	6214.6	223.413	217.464	-4.4407
432	1014	Layer VI	2778.61	-2799.27	-3200	1.99	2558.73	2829.98	6100.07	2612.19	2681.35	6409.15	2447.72	2413.58	6307.94	-223.217	381.745	-3.06281
433	1015	Layer VI	3613.45	-2441.2	-3250	1.73	3449.8	2093.76	6042.5	3501.32	1941.8	6367.16	3421.41	1811.7	6317.99	683.316	-186.933	-2.91444
434	1016	Layer VI	2667.48	-2872.6	-3250	1.73	2454.81	2586.22	6246.42	2514.28	2448.14	6575.46	2442.93	2331.99	6531.55	-310.042	171.397	0.238409
435	1017	Layer VI	2618.03	-2864.52	-3300	1.64	2457.12	2385.85	6389.55	2522.33	2257.87	6731.55	2502.03	2224.82	6719.06	-323.854	-41.2222	3.00658
436	1018	Layer VI	3014.46	-2807.26	-3550	0.14	2836.91	2248.26	6518.18	2906.94	2128.77	6854.49	2824.57	1994.67	6803.81	-53.5442	-307.184	4.25767
437	1019	Layer VI	2400.78	-3230.19	-3550	0.69	2214.74	2770.31	6713.73	2292.07	2663.59	7038.16	2118.16	2380.45	6931.13	-760.811	-22.89	6.13734
27	1006	Layer I	2298.36	-2131.84	-2700	0.46	2166.1	1715.71	5420.96	2195.26	1524.43	5822.19	2228.27	1578.17	5842.51	64.0624	406.562	-5.58274
28	1007	Layer I	2742.3	-1947.23	-3150	0.06	2470.48	1336.16	6081.03	2525.21	1189.81	6494.14	2508.91	1163.27	6484.11	90.1153	-365.996	3.88921
0	1021	GABA-II/III	2607.34	-2101.32	-3000	20	2402.79	1597.42	5945.72	2452.05	1441.44	6344.25	2459.72	1453.93	6348.97	56.7369	-27.9641	-0.0862095
1	1022	GABA-II/III	2580.78	-2207.53	-3000	20	2388.05	1737.76	5966.85	2437.95	1582.9	6356.43	2390.1	1505.01	6326.98	-0.247653	32.9612	-0.410765
2	1023	GABA-II/III	2648.65	-2088.27	-3050	20	2501.81	1442.03	5875.62	2548.5	1281.56	6281.03	2606.49	1375.97	6316.71	205.825	-81.5047	-0.562398
3	1024	GABA-II/III	2674.88	-2103.26	-3050	20	2529.15	1459.51	5879.34	2575.94	1299.21	6282.51	2619.76	1370.56	6309.48	220.894	-82.2273	-0.669236
4	1025	GABA-II/III	2568.45	-2098.76	-3050	20	2416.56	1460.17	5879.55	2463.44	1300.03	6286.99	2534.17	1415.18	6330.52	133.133	-53.1298	-0.358634
5	1026	GABA-II/III	2515.99	-2205.93	-3050	20	2359.75	1599.24	5909.51	2407.65	1440.87	6309.67	2431.85	1480.27	6324.57	39.6703	11.2913	-0.446436
6	1027	GABA-II/III	2458.28	-2194.69	-3050	20	2298.31	1590.53	5906.56	2346.15	1432.06	6309.68	2389.18	1502.11	6336.15	-4.48797	24.7556	-0.275423
7	1028	GABA-II/III	2302.39	-2304.12	-3050	20	2133.66	1750.83	5935.48	2182.53	1594.16	6334.03	2196.95	1617.63	6342.9	-186.672	128.702	-0.175791
8	1029	GABA-II/III	2624.66	-2073.28	-3050	20	2476.76	1424.62	5871.84	2523.35	1263.97	6279.39	2594.94	1380.52	6323.45	192.545	-81.2885	-0.462983
9	1030	GABA-II/III	2553.46	-2123.49	-3050	20	2400.22	1492.28	5886.51	2447.34	1332.56	6292.39	2508.1	1431.47	6329.78	109.029	-37.4599	-0.369454
10	1031	GABA-II/III	2382.13	-2104.23	-3100	20	2202.44	1493.28	6033.34	2255.34	1343.7	6446.3	2335.74	1474.59	6495.77	-113.224	-96.6724	2.08104
11	1032	GABA-II/III	2411.44	-2165.84	-3100	20	2243.69	1570.4	6050.5	2297.12	1421.74	6456.63	2334.04	1481.85	6479.35	-108.769	-80.0417	1.83856
12	1033	GABA-II/III	2644.3	-2016.36	-3150	20	2368.99	1424.3	6102.92	2424.52	1279.35	6513.92	2478.61	1367.4	6547.2	1.38653	-227.718	2.84033
13	1034	GABA-II/III	2761.89	-2015.54	-3150	20	2498.59	1416.27	6101.73	2553.99	1271.09	6508.31	2580.14	1313.66	6524.4	104.697	-264.282	2.50363
14	1035	GABA-II/III	2918.63	-1909.76	-3200	20	2692.97	1712.54	5834	2737.57	1548.4	6213.99	2651.06	1407.55	6160.75	304.924	41.532	-2.86489
15	1036	GABA-II/III	2571.28	-2039.75	-3300	20	2346.99	1531.34	6078.99	2401.48	1384.56	6483.7	2423.39	1420.22	6497.18	-31.8086	-148.343	2.10185
16	1037	GABA-II/III	2620.58	-2078.48	-3350	20	2360.93	1484.18	6141.54	2417.87	1341.7	6548.7	2443.1	1382.77	6564.23	-38.0745	-223.551	3.09163
17	1038	GABA-II/III	2649.56	-2242.08	-3100	20	2519.88	1665.65	6063.62	2573.48	1517.3	6452.7	2503.8	1403.86	6409.82	75.5302	-111.264	0.812171
18	1039	GABA-II/III	2700.06	-2218.07	-3100	0.06	2573.85	1637.55	6054.59	2627.1	1488.59	6443.52	2557.11	1374.65	6400.46	128.82	-132.952	0.67389
19	1040	GABA-II/III	2579.34	-2273.07	-3200	0.06	2329.4	2157.33	5950.48	2378.17	2000.48	6314.1	2182.9	1682.57	6193.94	-144.945	278.724	-2.37494
20	1041	GABA-IV	2631.95	-2271	-3000	20	2451.13	1818.23	5985.51	2501.59	1664.36	6367.19	2500.79	1663.06	6366.7	13.8008	6.97062	-0.193402
21	1042	GABA-IV	2947.35	-2175.18	-3150	0.01	2713.98	1601.61	6139.8	2770.43	1458.29	6525.52	2762	1444.55	6520.33	201.402	-289.411	2.07457
22	1043	GABA-V	2955.76	-2472.41	-3000	20	2812.62	2073.19	6037.43	2864.46	1921.76	6387.93	2786.41	1794.68	6339.89	171.93	10.6824	-1.45591
23	1044	GABA-V	2962.98	-2485.95	-3100	20	2870.98	1996.72	6103.79	2925.42	1849.86	6457	2850.74	1728.27	6411.04	205.868	-94.0557	-0.405593
24	1045	GABA-V	2737.34	-2557.89	-3150	20	2505.73	2033.04	6220.47	2564.88	1894.42	6584.88	2542.14	1857.4	6570.89	-141.49	-69.1854	1.95427
25	1046	GABA-V	2719.32	-2398.08	-2950	0.2	2632.05	1924.9	5809.77	2675.49	1758.71	6177.87	2742.3	1867.48	6218.98	175.228	151.231	-3.24093
26	1047	GABA-VI	2839.93	-2657.22	-2950	20	2765.82	2307.1	5907.1	2812.4	2146.42	6244.04	2727.56	2008.3	6191.83	114.644	304.888	-4.69879

## Sheet: Fig. 3j_U_501
			Brain tissue				Allen Mouse Common Coordinate Framework			Fine registration rotation						Horizontal laminar projection
	index	marker	x	y	z	d	atlas_x	atlas_y	atlas_z	rx	ry	rz	px	py	pz	ppx	ppy	ppz
62	1543	Layer II/III	2922.41	-2272.05	-2000	1.9	2463.77	2070.6	5098.36	2520.85	1866.4	5313.47	2522.18	1868.56	5314.29	472.121	933.013	-15.3119
63	1544	Layer II/III	2588.09	-2180.26	-2040	0.96	2139.55	1795.75	5254.24	2204.23	1612.7	5510.18	2356.61	1860.77	5603.95	210.665	752.056	-11.0357
64	1545	Layer II/III	2929.79	-2263.54	-2040	0.96	2501.16	1933.33	5248.29	2563.65	1747.43	5475.92	2577.62	1770.17	5484.51	461.258	738.964	-12.7989
65	1546	Layer II/III	2640.73	-2397.54	-2120	0.96	2191.43	2014.99	5373.94	2259.67	1843.06	5601.93	2291.19	1894.38	5621.33	143.111	773.052	-10.779
66	1547	Layer II/III	2915.43	-2151.55	-2160	0.96	2467.26	1805.58	5293.88	2531.79	1626.24	5536.64	2593.35	1726.47	5574.53	442.817	644.148	-11.47
67	1548	Layer II/III	2969.03	-1986.92	-2160	1.91	2522.22	1628.11	5239.13	2584.91	1444.33	5500.61	2712.3	1651.73	5579	552.36	571.592	-11.404
68	1549	Layer II/III	2213.08	-2385.73	-2240	1.07	1850.98	1945.98	5575.06	1928.09	1798.19	5820.69	2026.62	1958.61	5881.33	-199.967	677.204	-6.94072
69	1550	Layer II/III	2613.58	-2320.23	-2240	1.07	2272.46	1863.41	5541.23	2346.56	1711.81	5781.62	2382.11	1769.68	5803.5	161.011	547.258	-8.08978
70	1551	Layer II/III	2870.72	-2226.01	-2280	0.81	2506.81	1827.47	5445.46	2576.48	1664.95	5682.66	2589.01	1685.35	5690.37	396.096	536.247	-9.75978
71	1552	Layer II/III	2274.06	-2414.94	-2320	1.1	1947.43	1914.07	5558.07	2023.54	1764.5	5804.07	2114.54	1912.64	5860.07	-109.95	646.977	-7.25453
72	1553	Layer II/III	2758.11	-2208.11	-2320	1.1	2436.08	1712.97	5479.02	2507.51	1555.59	5731.3	2573.92	1663.71	5772.17	351.861	466.972	-8.55229
73	1554	Layer II/III	2856.03	-2163.01	-2320	1.1	2536.02	1675.18	5462.78	2606.48	1516.15	5715.96	2666.6	1614.04	5752.96	445.575	432.054	-8.83579
74	1555	Layer II/III	2388.3	-2383.1	-2360	1.43	1926.76	1964.01	5697.17	2007.8	1829.67	5936.72	2056.11	1908.32	5966.45	-203.747	579.158	-5.68413
75	1556	Layer II/III	2395.47	-2332.9	-2400	1.43	2021.96	1777.1	5628.99	2100.52	1636.82	5887.04	2211.33	1817.23	5955.23	-54.5203	500.723	-5.84971
76	1557	Layer II/III	2435.63	-2456.25	-2400	1.43	2074.1	1962.07	5658.16	2153.07	1823.05	5893.14	2174.66	1858.2	5906.42	-70.8177	568.288	-6.57029
77	1558	Layer II/III	2627.82	-2344.37	-2400	1.43	2269.18	1826.6	5620.68	2346.18	1684.37	5864.46	2380.26	1739.85	5885.43	129.109	470.236	-6.88016
78	1559	Layer II/III	2809.32	-2304.21	-2440	1.55	2494.82	1726.29	5671.94	2572.79	1590.45	5918.49	2580.32	1602.71	5923.12	302.25	319.443	-6.32373
79	1560	Layer II/III	2824.84	-2274.73	-2440	1.55	2510.09	1690.23	5661.65	2587.69	1553.57	5911.84	2607.44	1585.73	5924	327.281	303.037	-6.31082
80	1561	Layer II/III	2616.94	-2172.33	-2480	1.55	2228.2	1597.19	5790.66	2311.89	1476.65	6059.93	2408.55	1634.02	6119.42	69.3816	231.018	-3.42587
81	1562	Layer II/III	2758.12	-2063.73	-2480	1.55	2366.81	1476.08	5749.12	2448.62	1351.84	6027.62	2566.71	1544.1	6100.3	224.278	158.42	-3.70813
82	1563	Layer II/III	2764.33	-2083.9	-2480	1.55	2375.04	1502.34	5752.58	2456.88	1378.2	6027.79	2562.25	1549.74	6092.63	222.929	168.292	-3.82135
83	1564	Layer II/III	2849.66	-2138.2	-2480	1.55	2469.33	1584.08	5752.81	2550.57	1458.92	6015.43	2601.96	1542.58	6047.06	276.834	188.919	-4.49413
84	1565	Layer II/III	2936.54	-2026.49	-2520	1.55	2528.2	1476.37	5715.84	2608.07	1348.04	5988.96	2694.03	1487.99	6041.86	364.822	141.004	-4.57089
85	1566	Layer II/III	2727.09	-2235.94	-2520	1.55	2334.54	1707.13	5797.8	2417.76	1586.03	6050.8	2445.34	1630.94	6067.77	122.799	259.103	-4.18827
86	1567	Layer II/III	3006.36	-2085.45	-2520	1.55	2609.81	1554.22	5726.66	2689.52	1426.13	5987.96	2723.87	1482.04	6009.1	404.777	155.088	-5.05448
87	1568	Layer II/III	2777.88	-2253.29	-2520	1.09	2389.55	1732.28	5797.92	2472.46	1610.82	6046.12	2477.17	1618.48	6049.02	159.457	258.7	-4.46514
88	1569	Layer II/III	3045.67	-2138.99	-2520	1.09	2657.46	1622.89	5739.13	2737.25	1495.4	5990.85	2731.32	1485.74	5987.2	419.815	171.676	-5.37781
89	1570	Layer II/III	2499.2	-2197.77	-2560	1.09	2177.34	1546.35	5893.88	2265.03	1438.11	6169.55	2372.15	1612.51	6235.48	-7.38802	141.321	-1.7125
90	1571	Layer II/III	2646.16	-2176	-2560	1.09	2324.48	1530.42	5884.83	2411.19	1421.03	6157.19	2490.83	1550.68	6206.2	114.338	101.079	-2.14477
91	1572	Layer II/III	2661.4	-2194.5	-2560	1.09	2341.8	1554.66	5887.79	2428.48	1445.32	6156.76	2494.08	1552.11	6197.13	120.72	107.85	-2.27862
92	1573	Layer II/III	2766.99	-2202.12	-2560	1.09	2450.02	1575.73	5885.49	2536.07	1465.69	6148.27	2568.03	1517.72	6167.94	200.604	93.2048	-2.70959
93	1574	Layer II/III	2697.32	-2098.71	-2560	1.09	2369.27	1443.18	5867.66	2455.34	1332.67	6148.48	2561.05	1504.78	6213.53	177.281	53.766	-2.03646
94	1575	Layer II/III	2753.93	-2063.87	-2560	1.09	2424.37	1409.76	5858.13	2509.91	1298.41	6140.88	2617.08	1472.9	6206.83	232.129	27.9813	-2.13543
95	1576	Layer II/III	2972.15	-1917.15	-2600	1.53	2657.62	1309.22	5835.15	2741.45	1195.86	6121.24	2835.59	1349.13	6179.17	446.586	-71.1381	-2.54368
96	1577	Layer II/III	3042.33	-2083.43	-2600	1.53	2745.55	1527.04	5858.76	2829.37	1413.89	6116.86	2814.26	1389.3	6107.56	453.02	9.35358	-3.6009
97	1578	Layer II/III	2778.41	-2234.47	-2600	1.53	2487.8	1657.09	5881.25	2573.36	1545.64	6133.54	2566.01	1533.68	6129.02	213.046	131.453	-3.28413
98	1579	Layer II/III	2639.58	-2254.3	-2600	1.53	2348.76	1658.45	5886.26	2435.15	1547.83	6143.27	2459.73	1587.85	6158.4	102.87	164.482	-2.85037
99	1580	Layer II/III	2679.24	-2193.28	-2600	1.53	2383.46	1585.44	5876.13	2469.47	1474.37	6140.27	2515.68	1549.59	6168.71	151.374	122.535	-2.69821
100	1581	Layer II/III	2679.24	-2155.14	-2600	1.53	2379.59	1536.51	5870.32	2465.51	1425.3	6140.19	2532.54	1534.42	6181.44	162.446	100.719	-2.51022
101	1582	Layer II/III	2642.63	-2170.39	-2600	1.53	2343.7	1549.37	5873.12	2429.86	1438.42	6142.78	2500.04	1552.67	6185.97	130.401	115.062	-2.44336
102	1583	Layer II/III	2616.49	-2260.24	-2640	0.97	2343.75	1627.16	5898.42	2430.66	1518.25	6159.01	2465.9	1575.63	6180.7	100.425	139.688	-2.52116
103	1584	Layer II/III	2613.59	-2191.63	-2640	0.97	2335.53	1544.81	5884.67	2422.15	1435.23	6155.01	2493.67	1551.65	6199.02	119.634	106.289	-2.25072
104	1585	Layer II/III	2726.66	-2120.12	-2640	0.97	2448.69	1462.3	5866.28	2534.3	1351.28	6142.14	2613.86	1480.82	6191.1	234.915	44.8153	-2.36762
105	1586	Layer II/III	2955.68	-1968.4	-2640	0.97	2678.84	1306.63	5830.03	2762.39	1192.68	6115.72	2853.47	1340.95	6171.76	466.027	-74.3405	-2.65309
106	1587	Layer II/III	2722.31	-2285.89	-2640	0.11	2455.47	1657.89	5899.26	2541.82	1548.53	6152.41	2538.25	1542.72	6150.21	179.288	127.2	-2.97128
107	1588	Layer II/III	2423.02	-2508.18	-2640	0.8	2156.49	1957.63	5964.18	2245.94	1853.07	6193.34	2186.5	1756.3	6156.76	-151.948	322.935	-2.87459
108	1589	Layer II/III	2608.93	-2370.94	-2640	0.8	2342.86	1765.16	5922.45	2430.34	1657.52	6167.21	2408.14	1621.38	6153.55	56.429	198.73	-2.92202
109	1590	Layer II/III	2362.38	-2296.74	-2600	1.6	2070.38	1681.04	5900.95	2158.55	1572.41	6165.12	2238.51	1702.59	6214.33	-124.527	238.209	-2.02471
110	1591	Layer II/III	2391.1	-2307.91	-2600	1.6	2100.78	1699.36	5901.86	2188.8	1590.57	6162.87	2254.26	1697.14	6203.15	-105.691	239.817	-2.18969
111	1592	Layer II/III	2230.2	-2468.2	-2680	1.19	1819.13	2016.23	6128.62	1915.87	1930.32	6361.29	1881.49	1874.34	6340.13	-504.615	323.33	-0.167473
112	1593	Layer II/III	2486.26	-2247.86	-2680	1.19	2066.56	1702.98	6055.1	2160.17	1611.54	6315.21	2200.99	1678.01	6340.34	-206.008	139.675	-0.16447
113	1594	Layer II/III	2594.65	-2237.14	-2680	1.19	2181.06	1691.98	6045.57	2273.82	1599.35	6302.97	2293.23	1630.96	6314.92	-110.421	110.932	-0.539699
114	1595	Layer II/III	2656.58	-2272.87	-2680	1.19	2250.79	1742.59	6050.18	2343.28	1649.81	6299.34	2325.62	1621.06	6288.47	-70.4017	117.537	-0.930151
115	1596	Layer II/III	2688.66	-2324.04	-2680	0.11	2289.74	1812.25	6060.64	2382.28	1719.84	6300.43	2326.48	1629	6266.09	-61.3596	138.375	-1.26057
116	1597	Layer II/III	2316.86	-2443.21	-2720	0.82	2055.38	1816.77	6197.97	2153.88	1740.31	6444.03	2124.56	1692.58	6425.99	-309.006	101.937	1.10006
117	1598	Layer II/III	2468.3	-2422.64	-2720	0.82	2208.99	1796.82	6177.4	2306.08	1717.93	6420.5	2251.62	1629.28	6386.99	-175.86	66.1474	0.524238
118	1599	Layer II/III	2507.81	-2427.57	-2720	0.82	2249.43	1806.52	6174.61	2346.21	1727.13	6415.21	2278.88	1617.52	6373.78	-145.511	63.0817	0.329227
119	1600	Layer II/III	2595.05	-2140.33	-2720	0.82	2325.29	1440.9	6082.97	2419.2	1354.84	6363.21	2492.13	1473.57	6408.09	41.2009	-92.0666	0.835819
120	1601	Layer II/III	2700.4	-2112.34	-2720	0.82	2434.61	1423.07	6062.07	2527.3	1334.61	6340.68	2585.02	1428.57	6376.2	139.779	-115.009	0.364971
121	1602	Layer II/III	2719.33	-2113.99	-2720	0.82	2454.76	1428.56	6060.3	2547.29	1339.8	6337.6	2598.41	1423.04	6369.06	154.931	-115.899	0.259592
122	1603	Layer II/III	2651.84	-2161.73	-2720	0.82	2386.32	1477.07	6082.82	2479.87	1390.49	6356.81	2524.31	1462.85	6384.16	80.0977	-87.7426	0.482561
123	1604	Layer II/III	2705.34	-2285.19	-2720	0.82	2447.83	1643.71	6113.03	2541.82	1558.67	6365.68	2501.58	1493.16	6340.91	74.7788	-33.4737	-0.155975
124	1605	Layer II/III	2539.08	-2357.61	-2720	0.82	2278.97	1716.27	6152.23	2375	1635.24	6402.23	2339.64	1577.67	6380.47	-91.1778	21.8177	0.428017
125	1606	Layer II/III	2536.61	-2374.08	-2720	0.82	2277.07	1737.88	6157.04	2373.24	1657.17	6404.61	2329.09	1585.3	6377.44	-99.9272	30.7597	0.383349
126	1607	Layer II/III	2611.12	-2203.22	-2760	0.86	2285.91	1511.85	6154.45	2382.4	1433.2	6427.28	2423.01	1499.32	6452.27	-39.6827	-94.4795	1.48804
127	1608	Layer II/III	2723.14	-2092.06	-2760	0.86	2391.8	1385.41	6123.72	2486.96	1304.4	6407.42	2556.7	1417.94	6450.34	86.0007	-169.4	1.45951
128	1609	Layer II/III	2722.28	-2111.88	-2760	0.86	2392.54	1409.25	6128.41	2487.81	1328.52	6409.34	2547.3	1425.37	6445.95	78.8343	-159.822	1.3947
129	1610	Layer II/III	2844.65	-2115.32	-2760	0.86	2519.52	1429.34	6121.97	2613.93	1347.41	6396.2	2636.49	1384.15	6410.08	175.418	-176.854	0.865193
130	1611	Layer II/III	2868.78	-2180.82	-2760	0.86	2549.03	1511.95	6135.36	2643.61	1430.61	6399.06	2624.75	1399.91	6387.45	172.778	-148.548	0.531114
131	1612	Layer II/III	2763.65	-2171.34	-2760	0.86	2440.14	1486.33	6139.53	2535.43	1405.95	6409.94	2551.72	1432.48	6419.97	92.5352	-137.597	1.01109
132	1613	Layer II/III	2708.5	-2171.34	-2760	0.86	2383.32	1480.34	6142.58	2478.99	1400.48	6415.65	2510.63	1451.99	6435.12	48.5438	-128.441	1.23475
133	1614	Layer II/III	2667.13	-2254.92	-2760	0.86	2348.29	1580.8	6162.21	2444.62	1502.18	6424.95	2442.28	1498.36	6423.51	-11.0791	-78.1289	1.06336
134	1615	Layer II/III	2730.04	-2177.37	-2760	0.86	2406.03	1489.97	6142.73	2501.58	1409.98	6413.9	2524.04	1446.55	6427.72	63.8037	-129.096	1.1256
135	1616	Layer II/III	2425.85	-2498.79	-2760	0.86	2124.96	1895.11	6215.49	2223.6	1819.67	6450.04	2143.99	1690.07	6401.05	-281.656	114.546	0.731878
136	1617	Layer II/III	2423.4	-2340.07	-2800	0.65	2088.8	1727.44	6170.22	2186.34	1648.71	6425.5	2188.81	1652.73	6427.02	-249.327	64.0684	1.11524
137	1618	Layer II/III	2674.48	-2138.82	-2800	0.65	2340.22	1480.83	6106.62	2434.82	1396.99	6381.56	2484.04	1477.12	6411.85	32.253	-90.9973	0.891242
138	1619	Layer II/III	2769.61	-2222.94	-2800	0.65	2453.37	1591.48	6116.99	2547.58	1507.42	6375.3	2525.15	1470.9	6361.49	89.2307	-66.6179	0.147848
139	1620	Layer II/III	2676.42	-2265.65	-2800	0.65	2355.7	1637.1	6133.46	2450.86	1554.62	6389.89	2431.13	1522.5	6377.75	-4.64619	-28.1279	0.387887
140	1621	Layer II/III	2634.36	-2287.65	-2800	0.65	2312.14	1662.45	6141.53	2407.74	1580.71	6396.55	2387.16	1547.2	6383.89	-48.0149	-8.72287	0.478451
141	1622	Layer II/III	2611.07	-2298.01	-2800	0.65	2287.89	1674.58	6145.63	2383.73	1593.22	6400.1	2363.51	1560.3	6387.65	-71.5136	1.26944	0.534058
142	1623	Layer II/III	2566.42	-2314.18	-2800	0.65	2241.08	1693.85	6152.73	2337.35	1613.19	6406.6	2319.58	1584.25	6395.66	-115.529	18.8584	0.65233
143	1624	Layer II/III	2543.12	-2326.48	-2800	0.65	2217.13	1709.2	6157.26	2313.64	1628.94	6410.19	2294.84	1598.33	6398.63	-139.744	30.2402	0.69605
144	1625	Layer II/III	2548.3	-2340.07	-2800	0.65	2224.29	1726.71	6159.69	2320.82	1646.52	6410.37	2293.11	1601.4	6393.31	-139.409	36.3017	0.617588
145	1626	Layer II/III	2574.18	-2259.18	-2800	0.65	2243.36	1624.18	6140.47	2339.33	1542.86	6402.27	2350.14	1560.47	6408.93	-91.8408	-11.3289	0.848107
146	1627	Layer II/III	2657.76	-2192.78	-2800	0.29	2327.54	1545.58	6119.49	2422.53	1462.54	6387.42	2447.41	1503.06	6402.73	1.37113	-61.2832	0.756713
147	1628	Layer II/III	2576.95	-2362.76	-2800	0.58	2257.93	1756.2	6162.1	2354.33	1675.91	6408.22	2306.75	1598.45	6378.94	-121.363	42.1558	0.405513
148	1629	Layer II/III	2786.47	-2242.13	-2800	0.58	2473.74	1616.56	6119.77	2567.91	1532.51	6374.49	2530.41	1471.48	6351.42	97.8618	-60.0404	-0.000875741
149	1630	Layer II/III	2600.85	-2371.88	-2800	0.66	2284.87	1768.31	6162.07	2381.12	1687.84	6405.87	2322.43	1592.29	6369.76	-103.32	41.9085	0.269856
150	1631	Layer II/III	2517.1	-2225.04	-2840	0.77	2178.59	1600.16	6108.36	2273.77	1515.59	6375.53	2315.96	1584.28	6401.49	-121.059	15.3863	0.738328
151	1632	Layer II/III	2624.09	-2249.67	-2840	0.77	2284.87	1642.16	6109.78	2379.52	1557.1	6368.42	2379.77	1557.52	6368.57	-49.279	10.1075	0.252418
152	1633	Layer II/III	2714.92	-2189.63	-2840	0.77	2373.37	1574.07	6092.12	2467.11	1487.55	6355.51	2475.7	1501.54	6360.79	43.2638	-37.5623	0.137568
153	1634	Layer II/III	2720.31	-2198.87	-2840	0.77	2378.92	1586.61	6094.07	2472.68	1500.17	6355.82	2474.74	1503.53	6357.09	43.7298	-33.4821	0.0829026
154	1635	Layer II/III	2775.73	-2175	-2840	0.77	2433.73	1563.49	6086.42	2527.01	1476.31	6348.93	2526.28	1475.13	6348.48	95.0795	-54.865	-0.0442747
155	1636	Layer II/III	2660.27	-2173.47	-2840	0.77	2318.66	1546.74	6090.57	2412.66	1460.44	6359	2445.19	1513.39	6379.02	8.02183	-37.405	0.406616
156	1637	Layer II/III	2799.59	-2193.48	-2840	0.77	2457.81	1590.31	6089.88	2551.04	1503.19	6348.46	2533.56	1474.73	6337.7	105.853	-48.7771	-0.203341
157	1638	Layer II/III	2865.02	-2185.78	-2840	0.77	2523.18	1590.35	6085.74	2615.96	1502.63	6342.05	2583.57	1449.9	6322.11	158.346	-62.6382	-0.433484
158	1639	Layer II/III	2522.49	-2389.76	-2840	0.77	2189.32	1824.89	6148.9	2285.43	1742.53	6389.84	2230.85	1653.66	6356.25	-183.962	107.37	0.0704447
159	1640	Layer II/III	2483.24	-2404.38	-2840	0.77	2151.31	1843.39	6154.27	2247.75	1761.52	6394.41	2194.15	1674.24	6361.42	-220.173	123.514	0.146789
160	1641	Layer II/III	2627.94	-2273.53	-2840	0.77	2289.35	1674.22	6115.41	2384.11	1589.45	6370.2	2369.88	1566.29	6361.45	-55.8999	22.5794	0.147189
161	1642	Layer II/III	2658.73	-2318.17	-2840	0.77	2320.88	1736.87	6125.42	2415.72	1652.51	6371.9	2367.91	1574.67	6342.48	-50.7607	41.7879	-0.132821
162	1643	Layer II/III	2672.59	-2318.17	-2840	0.77	2334.51	1738.18	6124.94	2429.27	1653.73	6370.8	2377.77	1569.89	6339.11	-40.2987	39.3392	-0.182618
163	1644	Layer II/III	2687.21	-2288.15	-2840	0.77	2348.16	1699.54	6116.86	2442.65	1614.55	6366.69	2404.29	1552.1	6343.08	-16.9771	20.3257	-0.123918
164	1645	Layer II/III	2739.55	-2244.28	-2840	0.77	2398.92	1647.75	6104.2	2492.82	1561.77	6358.22	2464.63	1515.87	6340.87	40.248	-12.2169	-0.15656
165	1646	Layer II/III	2771.11	-2256.59	-2840	0.77	2430.44	1667.74	6106.13	2524.22	1581.7	6356.75	2480.41	1510.37	6329.79	59.0779	-10.7144	-0.320176
166	1647	Layer II/III	2835	-2223.5	-2840	0.77	2493.48	1633.74	6095.86	2586.67	1546.77	6348.2	2542.78	1475.31	6321.19	120.549	-38.334	-0.447109
167	1648	Layer II/III	2813.45	-2228.89	-2840	0.77	2472.07	1637.56	6097.9	2565.43	1550.83	6350.55	2524.81	1484.7	6325.55	102.146	-32.1726	-0.382722
168	1649	Layer II/III	2327.05	-2384.43	-2880	0.94	1989.25	1662.87	6268.3	2090.86	1596.1	6533.32	2121.82	1646.49	6552.37	-358.114	-16.9152	2.96573
169	1650	Layer II/III	2553.59	-2207.7	-2880	0.94	2222.26	1456.03	6199.19	2320.75	1383.15	6480.09	2388.82	1493.98	6521.98	-97.319	-141.272	2.5171
170	1651	Layer II/III	2555.47	-2159.76	-2880	0.94	2222.33	1401.24	6183.93	2320.38	1327.21	6471.18	2412.51	1477.19	6527.88	-77.3446	-160.498	2.6042
171	1652	Layer II/III	2590.26	-2150.36	-2880	0.94	2259.65	1394.33	6178.85	2357.36	1319.72	6465.62	2444.19	1461.08	6519.05	-44.4809	-170.273	2.47386
172	1653	Layer II/III	2616.58	-2149.42	-2880	0.94	2288.18	1396.32	6176.96	2385.69	1321.42	6462.51	2465.27	1450.98	6511.49	-21.9865	-175.173	2.36222
173	1654	Layer II/III	2649.48	-2142.84	-2880	0.94	2323.72	1393.02	6172.88	2420.92	1317.62	6457.59	2494.05	1436.67	6502.59	8.19128	-183.219	2.23088
174	1655	Layer II/III	2655.12	-2196.42	-2880	0.94	2331.63	1453.93	6189.54	2429.27	1379.76	6466.9	2473.79	1452.25	6494.3	-7.69475	-163.687	2.10852
175	1656	Layer II/III	2751	-2179.5	-2880	0.94	2435.35	1447.73	6178.44	2532.12	1372.16	6452.95	2556.32	1411.56	6467.84	79.1997	-185.858	1.71785
176	1657	Layer II/III	2609.06	-2203	-2880	0.94	2281.98	1456.17	6194.38	2380.02	1382.62	6473.2	2434.65	1471.56	6506.81	-48.8968	-153.134	2.29323
177	1658	Layer II/III	2562.05	-2280.09	-2880	0.94	2234.48	1541.73	6221.49	2333.53	1470.45	6492.02	2361.33	1515.72	6509.13	-118.284	-113.247	2.32746
178	1659	Layer II/III	2512.23	-2335.55	-2880	0.94	2183.7	1605.42	6241.85	2283.58	1535.87	6506.76	2295.1	1554.62	6513.85	-181.941	-79.7039	2.39704
179	1660	Layer II/III	2548.89	-2366.57	-2880	0.94	2224.39	1645.46	6249.36	2324.26	1576.26	6508.22	2309.14	1551.64	6498.91	-163.311	-73.5374	2.17656
180	1661	Layer II/III	2460.53	-2472.79	-2880	0.94	2135.73	1776.08	6287.69	2237.12	1710.02	6534.51	2185.56	1626.09	6502.78	-280.262	-6.26169	2.23366
181	1662	Layer II/III	2708.7	-2254.71	-2880	0.94	2391.6	1527	6204.81	2489.35	1453.67	6471.62	2488.38	1452.09	6471.02	14.5158	-149.878	1.76482
182	1663	Layer II/III	2763.22	-2229.32	-2880	0.94	2449.94	1505.32	6193.57	2547.06	1430.83	6460.88	2542.63	1423.62	6458.16	69.9727	-168.777	1.57496
183	1664	Layer II/III	2909.86	-2186.08	-2880	0.94	2609.13	1481.24	6171.17	2704.76	1404.15	6435.81	2675.8	1357.01	6417.99	209.257	-206.964	0.981935
184	1665	Layer II/III	2743.2	-2251.27	-2880	0.99	2428.84	1527.5	6201.7	2526.3	1453.74	6467.17	2516.81	1438.29	6461.33	44.6682	-156.966	1.62169
185	1666	Layer II/III	2732.32	-2273.04	-2880	0.99	2417.73	1551.05	6209.22	2515.46	1477.91	6472.33	2498.11	1449.65	6461.65	27.0603	-146.537	1.62653
186	1667	Layer II/III	2714.51	-2298.76	-2880	0.99	2399.34	1578.69	6218.36	2497.43	1506.33	6478.9	2472.06	1465.03	6463.29	2.10889	-133.142	1.65071
187	1668	Layer II/III	2661.08	-2322.51	-2880	0.99	2342.67	1600.88	6228.95	2441.35	1529.6	6488.88	2418.98	1493.17	6475.11	-51.865	-113.922	1.82514
188	1669	Layer II/III	2608.79	-2106.76	-2920	1.01	2280.62	1362.32	6196.78	2378.94	1290.03	6486.22	2469.26	1437.08	6541.8	-29.4273	-206.352	2.8098
189	1670	Layer II/III	2619.94	-2147.33	-2920	1.01	2293.41	1409.94	6207.21	2391.94	1338.3	6490.7	2458.84	1447.23	6531.87	-35.5043	-190.909	2.66319
190	1671	Layer II/III	2674.71	-2239.62	-2920	1.01	2354.2	1522.45	6231.51	2453.08	1452.26	6499.86	2457.37	1459.24	6502.5	-26.0677	-162.069	2.22954
191	1672	Layer II/III	2747.72	-2153.41	-2920	1.01	2431.31	1425.44	6207.88	2529.19	1353.44	6484.72	2556.82	1398.44	6501.73	67.192	-218.446	2.21819
192	1673	Layer II/III	2776.12	-2190.94	-2920	1.01	2462.35	1471.73	6217.8	2560.34	1400.3	6488.2	2560.78	1401.02	6488.47	75.7719	-208.081	2.02244
193	1674	Layer II/III	2660.51	-2297.42	-2920	1.01	2340.57	1592.52	6247.42	2439.94	1523.42	6508.16	2417.46	1486.83	6494.33	-60.3608	-131.373	2.10896
194	1675	Layer II/III	2518.53	-2406.95	-2920	1.01	2194.36	1729.75	6277.99	2295.22	1662.96	6528.07	2249.24	1588.11	6499.77	-219.625	-39.9648	2.18931
195	1676	Layer II/III	2758.88	-2250.77	-2920	1.01	2444.64	1541.5	6234.26	2543.15	1471.24	6497.22	2517.82	1429.99	6481.63	38.1322	-176.895	1.92146
196	1677	Layer II/III	2282.23	-2525.6	-2920	1.01	1951.42	1899.61	6310.81	2054.24	1835.24	6549.95	1995.12	1738.99	6513.56	-462.264	92.8147	2.39286
197	1678	Layer II/III	2788.29	-2212.23	-2920	1.01	2475.7	1497.95	6223.53	2573.78	1426.87	6490.43	2559.81	1404.13	6481.83	77.3077	-201.197	1.92445
198	1679	Layer II/III	2549.4	-2431.08	-2920	0.93	2228.08	1760.71	6284.87	2328.96	1694.31	6530.18	2261.62	1584.67	6488.74	-203.986	-36.5568	2.02637
199	1680	Layer II/III	2672.95	-2058.57	-2960	1.02	2286.61	1425.67	6149.31	2383.09	1347.34	6431.91	2457.52	1468.51	6477.71	-16.798	-138.533	1.8636
200	1681	Layer II/III	2634.01	-2148.74	-2960	1.02	2248.6	1523.13	6179.84	2346.14	1447.31	6452.43	2386.21	1512.54	6477.09	-83.2265	-97.0025	1.85448
201	1682	Layer II/III	2595.07	-2222.52	-2960	1.02	2210.12	1603.68	6205.44	2308.59	1529.98	6470.01	2321.89	1551.64	6478.2	-143.765	-61.119	1.87078
202	1683	Layer II/III	2484.4	-2287.07	-2960	1.02	2091.42	1662.67	6229.27	2191.17	1591.29	6491.12	2205.62	1614.81	6500.01	-260.492	-15.1444	2.19283
203	1684	Layer II/III	2360.42	-2370.07	-2960	1.02	1960.28	1751.45	6259.84	2061.55	1682.85	6515.97	2067.37	1692.34	6519.55	-396.923	45.614	2.48132
204	1685	Layer II/III	2483.38	-2369.04	-2960	1.02	2096.75	1766.15	6257.81	2197.28	1696.9	6507.46	2165.04	1644.42	6487.62	-293.861	19.9601	2.00994
205	1686	Layer II/III	2538.71	-2294.24	-2960	1.02	2152.53	1681.12	6230.96	2252.02	1609.61	6488.54	2244.35	1597.14	6483.83	-218.32	-21.96	1.95385
206	1687	Layer II/III	2665.77	-2225.59	-2960	1.02	2289.59	1622.86	6205.5	2387.65	1548.81	6465.09	2374.47	1527.36	6456.98	-86.7929	-71.0924	1.55752
207	1688	Layer II/III	2644.5	-2301.24	-2960	0.54	2271.13	1709.62	6232.18	2370.05	1637.71	6482.32	2322.69	1560.61	6453.18	-133.805	-37.7314	1.50137
208	1689	Layer II/III	2693.55	-2286.53	-2960	0.54	2324.88	1701.99	6226.5	2423.36	1629.41	6475.66	2367.14	1537.88	6441.06	-87.7891	-51.7124	1.32254
209	1690	Layer II/III	2485.37	-2488.72	-2960	0.54	2108.11	1917.01	6300.42	2209.79	1850.97	6532.15	2108.43	1685.94	6469.77	-340.211	69.4847	1.74634
210	1691	Layer II/III	2847.03	-1985.89	-3000	0.78	2623.2	1217.99	6200.68	2720.34	1146.96	6494.24	2782.51	1248.18	6532.5	266.838	-377.357	2.67242
211	1692	Layer II/III	2909.03	-2078.5	-3000	0.78	2686.46	1336.81	6227.21	2784	1267.41	6504.8	2780.09	1261.04	6502.4	275.664	-347.285	2.22805
212	1693	Layer II/III	2661.02	-2241.75	-3000	0.78	2416.78	1496.62	6290.93	2517.53	1433.29	6559.32	2504.4	1411.92	6551.25	-0.0501673	-235.528	2.94917
213	1694	Layer II/III	2403.05	-2313.59	-3000	0.52	2146.97	1565.05	6324.69	2250.04	1505.36	6594.54	2268.8	1535.9	6606.09	-240.493	-152.508	3.75881
214	1695	Layer II/III	2443.24	-2367.87	-3000	0.52	2190.53	1638.82	6342.14	2293.87	1580.24	6601.92	2270.37	1541.98	6587.46	-232.167	-135.653	3.48376
215	1696	Layer II/III	2445.33	-2387.19	-3000	0.52	2193.33	1664.52	6348.91	2296.84	1606.43	6605.61	2261.46	1548.83	6583.84	-239.162	-127.086	3.43029
216	1697	Layer II/III	2381.65	-2416.42	-3000	0.52	2128.2	1699.94	6361.41	2232.39	1643.02	6616.28	2196.59	1584.74	6594.25	-303.64	-99.757	3.58398
217	1698	Layer II/III	2492.83	-2308.37	-3000	0.52	2240.69	1564.48	6319.68	2343.14	1504.04	6586.33	2340.59	1499.88	6584.75	-165.53	-173.397	3.44386
218	1699	Layer II/III	2600.87	-2268.18	-3000	0.52	2353.44	1523.04	6302.08	2454.82	1460.82	6569.61	2444.57	1444.12	6563.3	-60.4232	-212.655	3.12707
219	1700	Layer II/III	2613.4	-2259.83	-3000	0.52	2366.58	1513.81	6298.78	2467.8	1451.29	6566.92	2458.59	1436.28	6561.25	-46.5629	-218.756	3.09687
220	1701	Layer II/III	2650.46	-2265.05	-3000	0.52	2405.63	1524.77	6299.28	2506.67	1462.11	6564.79	2483.76	1424.81	6550.69	-19.1464	-223.149	2.94104
221	1702	Layer II/III	2683.34	-2291.15	-3000	0.52	2440.28	1562.16	6307.22	2541.36	1499.93	6567.19	2494.19	1423.14	6538.16	-4.77795	-217.198	2.75603
222	1703	Layer II/III	1994.27	-2704.62	-2960	0.52	1576.88	2189.01	6380.25	1683.34	2130.21	6599.19	1589.56	1977.54	6541.49	-851.674	299.078	2.80509
223	1704	Layer II/III	2533.75	-2162.39	-3040	0.86	2284.84	1372.22	6303.56	2386.9	1311.88	6590.55	2450.48	1415.39	6629.67	-79.3392	-279.306	4.107
224	1705	Layer II/III	2513.87	-2190.92	-3040	0.86	2262.99	1404.08	6313.28	2365.44	1344.55	6597.33	2420.11	1433.56	6630.98	-108.216	-263.107	4.12626
225	1706	Layer II/III	2559.69	-2216.85	-3040	0.86	2315.92	1452.25	6320.19	2418.27	1392.89	6596.85	2440.37	1428.87	6610.45	-81.7148	-255.177	3.82318
226	1707	Layer II/III	2557.96	-2356.9	-3040	0.86	2321.11	1641.95	6367.27	2424.72	1585.91	6621.78	2363.42	1486.11	6584.06	-143.931	-185.846	3.43361
227	1708	Layer II/III	2445.57	-2328.37	-3040	0.86	2193.09	1572.7	6361.28	2297.23	1516.97	6628.23	2294.44	1512.44	6626.51	-224.047	-186.693	4.06032
228	1709	Layer II/III	2470.64	-2326.64	-3040	0.86	2221.08	1576.84	6359.82	2325.02	1520.85	6625.32	2314.22	1503.25	6618.67	-202.671	-190.577	3.94457
229	1710	Layer II/III	2455.08	-2376.78	-3040	0.86	2207.48	1643.04	6377.78	2311.99	1588.41	6636.08	2275.48	1528.96	6613.61	-237.025	-163.511	3.86989
230	1711	Layer II/III	2436.06	-2377.65	-3040	0.86	2186.32	1639.58	6378.77	2290.97	1585.14	6638.2	2260.67	1535.81	6619.56	-253.054	-160.674	3.95764
231	1712	Layer II/III	2325.41	-2397.53	-3040	0.86	2064.86	1642.29	6389.95	2170.47	1589.33	6653.26	2166.09	1582.19	6650.56	-352.893	-135.908	4.41535
232	1713	Layer II/III	2443.39	-2353.94	-3080	0.76	2194.62	1622.65	6554.61	2305.5	1588.24	6813.71	2243.54	1487.36	6775.58	-326.531	-299.514	6.26095
233	1714	Layer II/III	2848.71	-1870.19	-3120	0.97	2760.53	1494.17	6425.65	2864.45	1445.39	6680.63	2741.8	1245.72	6605.16	202.022	-423.219	3.74506
234	1715	Layer II/III	2529.18	-2077.06	-3120	0.97	2411.43	1717.74	6503.02	2519.28	1676.07	6744.26	2379.37	1448.3	6658.16	-156.306	-265.625	4.52761
235	1716	Layer II/III	2771.99	-2064.43	-3120	0.97	2670.3	1727.15	6479.52	2776.08	1682.2	6710.78	2575.08	1354.96	6587.08	52.8221	-310.261	3.47821
236	1717	Layer II/III	2524.33	-2190.69	-3120	0.97	2403.82	1855.04	6531	2512.42	1815.11	6756.68	2316.14	1495.56	6635.9	-207.217	-208.095	4.19886
237	1718	Layer II/III	2392.53	-2438.81	-3120	1.31	2258.42	2142.86	6602.16	2369.64	2108.25	6799.68	2083.79	1642.86	6623.77	-419.962	-63.1243	4.01988
238	1719	Layer II/III	2427.67	-2338.9	-3160	1.11	2214.72	1546.8	6610.31	2327.64	1519.44	6876.65	2278.37	1439.22	6846.33	-320.03	-386.934	7.30544
239	1720	Layer II/III	2339.27	-2276.81	-3200	1.02	2155.27	1480.63	6580.78	2267.55	1450.74	6857.03	2263.94	1444.87	6854.81	-336.635	-386.74	7.4307
240	1721	Layer II/III	2431.41	-2359.73	-3200	1.02	2262.83	1593.04	6594.63	2374.87	1563.33	6854.21	2299.57	1440.73	6807.87	-286.043	-362.465	6.73773
241	1722	Layer II/III	2666.88	-2149.86	-3200	1.02	2505.1	1347.51	6533.12	2614.32	1312.93	6812.54	2587.13	1268.66	6795.81	-12.7814	-516.085	6.5596
242	1723	Layer II/III	2404.8	-2402.73	-3240	1.02	2220.34	1623.33	6650.18	2334.49	1599.66	6907.23	2246.43	1456.3	6853.04	-352.353	-374.994	7.40452
243	1724	Layer II/III	2680.19	-2140.65	-3240	1.02	2514.39	1316.21	6559.29	2624.56	1284.9	6841.63	2601.71	1247.7	6827.57	-10.847	-554.723	7.02847
244	1725	Layer II/III	2227.38	-2423.12	-3280	1.4	2009.66	1631.37	6689.33	2126.17	1612.47	6952.51	2077.73	1533.59	6922.69	-535.718	-344.5	8.43284
245	1726	Layer II/III	2742.7	-2036.63	-3280	1.4	2593.98	1196.56	6537.43	2703.24	1163.87	6830.71	2711.44	1177.21	6835.75	88.7123	-625.526	7.14928
246	1727	Layer II/III	2147.33	-2416.79	-3360	1.12	1928.36	1610.18	6963.92	2055.03	1622.69	7229.32	1977.83	1497.01	7181.82	-724.532	-534.07	12.2582
247	1728	Layer II/III	2467.18	-2208.04	-3440	1.04	2313.6	1291.42	6897.86	2436.77	1299.03	7186.36	2402.17	1242.7	7165.06	-321.684	-761.759	12.0109
248	1729	Layer II/III	2865.46	-2067.64	-2440	1.65	2549.87	1435.03	5598.38	2625.56	1293.82	5876.7	2746.23	1490.28	5950.97	447.094	197.643	-5.91269
249	1730	Layer II/III	2478.64	-2235.46	-3160	0.74	2260.41	1424.14	6576.42	2372.16	1394.14	6855.38	2365.71	1383.65	6851.41	-240.246	-441.932	7.38046
250	1731	Layer II/III	2462.89	-2320.01	-2840	0.6	2128.72	1725.51	6133.45	2224.77	1642.56	6387.94	2225.92	1644.44	6388.65	-200.501	79.3228	0.548771
251	1732	Layer II/III	2928.69	-2236.96	-2400	0.67	2580.27	1747.71	5577.5	2654.44	1600.8	5819.64	2652.62	1597.84	5818.53	408.364	377.601	-7.8679
252	1733	Layer II/III	2856.43	-2243.97	-2600	1.68	2567.25	1684.75	5882.03	2652.41	1572.94	6128.37	2615.2	1512.36	6105.47	267.703	125.646	-3.63175
253	1734	Layer II/III	2412.92	-2526.2	-2640	1.68	2146.61	1982.71	5969.22	2236.23	1878.48	6195.84	2168.56	1768.29	6154.19	-167.777	335.688	-2.91253
254	1735	Layer II/III	2636.36	-2363.24	-2640	1.68	2370.83	1754.55	5919.49	2458.1	1646.63	6164.49	2433.82	1607.11	6149.55	81.9091	187.791	-2.98101
255	1736	Layer II/III	2716.99	-2327.97	-2640	1.68	2452.26	1709.56	5908.35	2538.84	1600.69	6155.67	2514.44	1560.96	6140.65	160.547	149.983	-3.11239
256	1737	Layer II/III	2733.79	-2311.17	-2640	1.68	2468.72	1688.96	5904.09	2555.12	1579.79	6153.2	2535.49	1547.85	6141.13	180.056	137.44	-3.10539
257	1738	Layer II/III	2812.75	-2272.53	-2640	1.68	2548.15	1643.93	5892.96	2633.87	1533.82	6144.47	2614.61	1502.46	6132.62	257.153	100.119	-3.23102
258	1739	Layer II/III	2668.06	-2333.04	-2680	1.28	2268.6	1823.09	6064.32	2361.35	1731.03	6303.59	2305.74	1640.49	6269.37	-81.9565	147.156	-1.21212
259	1740	Layer II/III	2928.54	-2165.2	-2720	2.56	2679.35	1535.36	6049.85	2770.24	1443.85	6307.23	2728.63	1376.11	6281.62	308.86	-107.346	-1.03123
260	1741	Layer II/III	2988.06	-2182.16	-2760	0.64	2671.71	1534.22	6127.82	2765.4	1451.55	6384.73	2710.04	1361.42	6350.67	266.059	-162.47	-0.011939
261	1742	Layer II/III	2710.94	-2300.16	-2800	0.64	2397	1682.37	6138.03	2492.04	1599.85	6387.83	2444.13	1521.85	6358.35	14.6496	-17.1013	0.101448
262	1743	Layer II/III	2772.38	-2281.44	-2840	1.28	2432.13	1700.41	6112.28	2526.06	1614.72	6359.08	2468.09	1520.35	6323.41	49.9117	2.43828	-0.414356
263	1744	Layer II/III	2814.62	-2241.76	-2920	1.28	2504.37	1535.61	6231.55	2602.52	1464.98	6493.09	2565.61	1404.89	6470.38	86.9534	-193.61	1.75529
264	1745	Layer II/III	2840.22	-2237.92	-2920	1.28	2531.87	1533.65	6230.37	2629.85	1462.85	6491.17	2587.31	1393.6	6464.99	109.225	-200.94	1.67578
265	1746	Layer II/III	2837.66	-2182.88	-2960	1.28	2479.82	1614.86	6188.64	2576.4	1538.6	6442.57	2523.95	1453.2	6410.29	70.1323	-112.426	0.868231
266	1747	Layer II/III	2838.94	-2217.44	-2960	1.28	2483.18	1655.19	6200.72	2580.1	1579.87	6449.84	2508.94	1464.02	6406.05	57.6627	-99.7689	0.805657
267	1748	Layer II/III	2486.94	-2490.08	-3000	1.28	2240.43	1804.36	6384.99	2344.72	1748.79	6623.82	2237.15	1573.67	6557.62	-252.23	-88.1476	3.04329
268	1749	Layer II/III	2503.58	-2461.92	-3000	1.28	2256.52	1767.93	6374.15	2360.42	1711.48	6616.64	2265.13	1556.34	6558	-226.218	-104.572	3.04887
269	1750	Layer II/III	2595.16	-2402.38	-2760	0.32	2289.05	1766.71	6192.46	2386.36	1689.68	6435.95	2321.03	1583.33	6395.75	-114.202	17.9365	0.653672
270	1751	Layer II/III	2700.12	-2323.02	-2760	0.32	2388.38	1669.69	6173.46	2484.74	1591.33	6424.61	2436.47	1512.74	6394.9	-5.97137	-47.5371	0.641079
271	1752	Layer II/III	3007.81	-2057.03	-2440	0.06	2697.39	1451.33	5580.28	2771.71	1307.6	5851.73	2854.36	1442.15	5902.59	565.987	181.657	-6.62685
272	1753	Layer II/III	3082.05	-2098.95	-2440	0.06	2773.93	1520.77	5584.45	2847.9	1376.63	5845.29	2884.73	1436.59	5867.96	607.134	197.221	-7.13814
273	1754	Layer II/III	3084.93	-2146.31	-2440	0.06	2775.85	1580.11	5597.62	2850.16	1436.83	5851.54	2861.14	1454.72	5858.31	588.643	219.96	-7.28063
274	1755	Layer IV	3079.28	-2287.14	-2440	1.55	2767.55	1756.68	5639.35	2843.02	1616.29	5873.15	2861.04	1645.62	5884.24	529.988	289.168	-7.69603
275	1756	Layer IV	2703.82	-2370.92	-2480	1.55	2336.76	1874.56	5815.08	2420.24	1753.66	6048.89	2460.84	1819.75	6073.87	86.0371	338.253	-4.89652
276	1757	Layer IV	3007.91	-2218.88	-2480	1.55	2641.16	1714.5	5749.66	2721.22	1587.27	5991.49	2763.12	1655.48	6017.27	389.457	218.624	-5.73213
277	1758	Layer IV	2620.03	-2481.89	-2560	1.09	2324.46	1931.4	5934.91	2412.14	1823.47	6161.4	2409.35	1818.94	6159.69	6.30057	286.039	-3.62962
278	1759	Layer IV	2673.37	-2398.07	-2560	1.09	2371.6	1819.11	5921.52	2458.81	1710.75	6159.18	2490.33	1762.06	6178.57	75.0413	221.547	-3.35081
279	1760	Layer IV	2691.88	-2374.12	-2560	1.09	2388.26	1788.26	5917.36	2475.3	1679.72	6157.96	2515.45	1745.08	6182.67	97.0231	203.219	-3.2904
280	1761	Layer IV	2794.21	-2332.75	-2560	1.09	2487.79	1743.36	5907.66	2574.11	1633.99	6149.91	2609.45	1691.51	6171.65	188.945	159.744	-3.45298
281	1762	Layer IV	2667.32	-2393.08	-2600	1.05	2386.51	1850.35	5908.09	2473.11	1740.11	6141.84	2491.86	1770.64	6153.38	85.7552	244.676	-3.72278
282	1763	Layer IV	2674.36	-2380.52	-2640	0.8	2410.96	1775.59	5921.58	2498.07	1667.61	6162.76	2536.73	1730.55	6186.55	115.483	187.303	-3.2331
283	1764	Layer IV	2715.85	-2477.06	-2640	0.8	2457.52	1898.65	5941.51	2544.87	1791.54	6166.91	2521.21	1753.01	6152.34	113.568	228.81	-3.73802
284	1765	Layer IV	2894.58	-2348.6	-2640	0.8	2635.1	1741.28	5905.82	2720.67	1631.43	6143.1	2721.71	1633.11	6143.74	304.169	121.885	-3.8651
285	1766	Layer IV	2700.65	-2420.56	-2680	1.19	2311.08	1941.28	6084.28	2404.1	1850.15	6308.47	2370.07	1794.75	6287.53	-77.5084	186.774	-1.74234
286	1767	Layer IV	2867.39	-2337.19	-2680	1.19	2481.86	1844.68	6050.85	2573.09	1750.44	6280.27	2541.71	1699.36	6260.96	92.7318	113.532	-2.13452
287	1768	Layer IV	2482.27	-2511.8	-2720	1.48	2225.46	1917.24	6199.4	2323.01	1839.54	6428.06	2295.12	1794.15	6410.9	-193.004	112.237	0.0790474
288	1769	Layer IV	2581.47	-2427.41	-2720	1.48	2324.58	1813.13	6166.72	2420.72	1732.63	6404	2415.46	1724.07	6400.76	-76.7796	52.8089	-0.070713
289	1770	Layer IV	2692.5	-2406.69	-2720	1.48	2437.67	1799.32	6148.79	2532.67	1716.71	6383.81	2509.14	1678.4	6369.33	22.3693	28.9623	-0.534627
290	1771	Layer IV	2735.44	-2408.17	-2720	1.48	2481.72	1807.45	6144.3	2576.33	1724.16	6376.89	2540.01	1665.03	6354.54	56.682	25.3284	-0.753001
291	1772	Layer IV	2731	-2381.52	-2720	1.48	2476.73	1772.24	6137.41	2571.19	1688.55	6374.24	2550.94	1655.58	6361.77	64.2364	12.161	-0.646243
292	1773	Layer IV	2733.96	-2338.58	-2720	1.48	2478.93	1717.16	6124.98	2573.05	1632.64	6368.09	2575.87	1637.23	6369.82	84.5755	-9.82473	-0.527395
293	1774	Layer IV	2728.03	-2317.86	-2720	1.48	2472.3	1689.47	6119.77	2566.33	1604.66	6366.3	2582.39	1630.82	6376.19	88.3256	-19.6321	-0.433448
294	1775	Layer IV	2768.01	-2350.43	-2720	1.48	2514.34	1738.02	6124.35	2608.23	1653.14	6363.85	2594.69	1631.08	6355.52	107.432	-6.99233	-0.738623
295	1776	Layer IV	2763.78	-2331.28	-2720	0.82	2509.61	1712.66	6119.4	2603.4	1627.49	6361.99	2601.7	1624.72	6360.94	111.989	-16.1918	-0.658491
296	1777	Layer IV	2806.58	-2316.46	-2720	0.82	2553.73	1701.17	6110.05	2647.01	1614.98	6352.48	2640.99	1605.18	6348.78	153.201	-27.1598	-0.8381
297	1778	Layer IV	2826.33	-2340.33	-2720	0.82	2574.56	1735.36	6114.52	2667.83	1649.27	6352.3	2642.82	1608.55	6336.9	159.279	-16.8938	-1.01337
298	1779	Layer IV	2842.79	-2336.22	-2720	0.82	2591.59	1733.2	6111.35	2684.67	1646.74	6348.8	2657.03	1601.75	6331.8	174.452	-20.1889	-1.0888
299	1780	Layer IV	2872.42	-2337.86	-2720	0.82	2622.4	1741.07	6108.21	2715.21	1654.11	6343.72	2677.79	1593.2	6320.69	197.947	-21.5249	-1.25276
300	1781	Layer IV	2594.27	-2473.89	-2760	0.99	2295.17	1860.12	6203.88	2392.67	1783.39	6436.48	2368.9	1744.69	6421.85	-128.07	59.4437	0.240649
301	1782	Layer IV	2658.81	-2438.14	-2760	0.99	2357.4	1815.49	6195.12	2454.38	1738.11	6430.65	2434.48	1705.71	6418.4	-65.49	25.069	0.189768
302	1783	Layer IV	2706.47	-2396.44	-2760	0.99	2401.8	1764.24	6185.91	2498.35	1686.27	6425.76	2489.23	1671.42	6420.15	-14.9499	-8.03143	0.215519
303	1784	Layer IV	2718.39	-2378.57	-2760	0.99	2412.21	1742.12	6182.28	2508.63	1663.95	6424.3	2506.2	1659.99	6422.8	-0.067008	-20.3073	0.25476
304	1785	Layer IV	2728.32	-2352.75	-2760	0.99	2419.88	1709.84	6177.29	2516.15	1631.43	6422.74	2525.24	1646.22	6428.33	15.6914	-36.5018	0.336328
305	1786	Layer IV	2733.28	-2320.97	-2760	0.99	2421.99	1669.79	6171.34	2518.12	1591.12	6421.31	2543.22	1631.98	6436.75	29.4032	-54.8565	0.46068
306	1787	Layer IV	2779.95	-2382.54	-2760	0.99	2475.06	1752.42	6179.65	2571.07	1673.72	6418.31	2550.11	1639.6	6405.41	47.3903	-28.9448	-0.00205468
307	1788	Layer IV	2797.83	-2324.95	-2760	0.99	2488.04	1681.17	6168.53	2583.74	1601.93	6414.9	2589.16	1610.76	6418.24	79.1706	-63.5935	0.187348
308	1789	Layer IV	2812.72	-2307.07	-2760	0.99	2501.63	1660.35	6164.39	2597.16	1580.83	6412.68	2608.12	1598.67	6419.42	96.4545	-75.6033	0.204793
309	1790	Layer IV	2821.66	-2298.13	-2760	0.99	2509.97	1650.2	6162.19	2605.4	1570.52	6411.35	2618.68	1592.14	6419.52	106.293	-81.7695	0.206335
310	1791	Layer IV	2832.58	-2314.02	-2760	0.99	2522.42	1671.47	6164.54	2617.84	1591.81	6410.83	2619.51	1594.53	6411.86	109.886	-74.9395	0.0931892
311	1792	Layer IV	2838.54	-2329.91	-2760	0.99	2529.82	1692.18	6167.11	2625.25	1612.58	6410.77	2616.7	1598.66	6405.51	109.601	-67.274	-0.00058622
312	1793	Layer IV	2918.97	-2298.13	-2760	0.99	2608.92	1663.8	6156.37	2703.66	1583.12	6400.55	2689.11	1559.44	6391.6	182.413	-95.5968	-0.205926
313	1794	Layer IV	2491.87	-2498.47	-2800	0.66	2180.44	1931.94	6197.74	2278.11	1853.99	6426.36	2255.79	1817.66	6412.62	-230.406	133.184	0.10442
314	1795	Layer IV	2550.35	-2477.87	-2800	0.66	2241.6	1904.15	6188.59	2338.72	1825.34	6418.28	2314.17	1785.37	6403.17	-172.355	108.668	-0.0350703
315	1796	Layer IV	2585.57	-2469.9	-2800	0.66	2278.88	1893.75	6184.05	2375.68	1814.46	6413.64	2347.06	1767.86	6396.03	-138.974	96.5849	-0.140496
316	1797	Layer IV	2712.49	-2441.32	-2800	0.66	2413.24	1860.39	6167.87	2508.91	1779.35	6396.65	2464	1706.25	6369.02	-19.7051	55.1809	-0.539322
317	1798	Layer IV	2852.7	-2346.96	-2800	0.66	2556.06	1752.63	6137.04	2650.18	1668.95	6373.27	2618.39	1617.2	6353.71	130.26	-18.8878	-0.765247
318	1799	Layer IV	2796.88	-2329.02	-2800	0.66	2493.57	1724.93	6137.45	2588.05	1641.71	6379.02	2581.81	1631.55	6375.18	88.1554	-18.3452	-0.44825
319	1800	Layer IV	2796.21	-2354.94	-2800	0.66	2495.36	1757.2	6143.01	2589.97	1674.26	6380.81	2569.83	1641.47	6368.42	79.44	-5.01197	-0.548157
320	1801	Layer IV	2770.96	-2346.3	-2800	0.66	2467.05	1744.35	6143.12	2561.82	1661.62	6383.38	2553.38	1647.88	6378.18	60.4709	-4.87755	-0.403965
321	1802	Layer IV	2578.26	-2424.71	-2800	0.66	2266.12	1835.71	6175.07	2362.78	1756.04	6411.77	2361.25	1753.55	6410.83	-131.16	74.3292	0.0780475
322	1803	Layer IV	2743.72	-2304.77	-2800	0.66	2433.22	1690.42	6136.42	2528.02	1607.56	6384.05	2549.71	1642.88	6397.39	49.9634	-21.0734	-0.120391
323	1804	Layer IV	2544.04	-2505.98	-2840	0.77	2213.47	1987.01	6179.88	2310.24	1906.4	6401.3	2262.6	1828.84	6371.98	-209.076	168.002	-0.495542
324	1805	Layer IV	2593.31	-2435.17	-2840	0.77	2259.92	1891.36	6158.53	2355.91	1809.25	6389.35	2338.01	1780.11	6378.34	-140.916	118.643	-0.401731
325	1806	Layer IV	2616.4	-2430.55	-2840	0.77	2282.41	1886.44	6156.49	2378.23	1804.1	6387.09	2357.22	1769.89	6374.16	-121.424	111.596	-0.463393
326	1807	Layer IV	2637.95	-2458.26	-2840	0.77	2304.26	1925.87	6163.42	2400.15	1843.86	6388.71	2357.38	1774.24	6362.4	-116.939	122.711	-0.63704
327	1808	Layer IV	2637.95	-2482.89	-2840	0.77	2304.93	1959.74	6170.31	2400.99	1878.15	6391.67	2343.71	1784.9	6356.42	-127.523	136.253	-0.7252
328	1809	Layer IV	2703.38	-2434.4	-2840	0.77	2367.73	1898.22	6154.81	2463.07	1815.4	6381.07	2417.36	1740.98	6352.94	-57.3919	97.2847	-0.776637
329	1810	Layer IV	2731.09	-2406.69	-2840	0.77	2394.19	1863.14	6146.39	2489.18	1779.68	6375.77	2452.23	1719.52	6353.03	-24.8283	77.1754	-0.775292
330	1811	Layer IV	2738.01	-2388.22	-2840	0.77	2400.53	1838.88	6141.18	2495.35	1755.07	6373.14	2467.21	1709.26	6355.82	-11.8444	65.913	-0.734135
331	1812	Layer IV	2741.86	-2354.35	-2840	0.77	2403.52	1793.72	6132.04	2498.09	1709.35	6369.09	2488.37	1693.51	6363.11	5.24746	46.8192	-0.626523
332	1813	Layer IV	2788.81	-2382.83	-2840	0.77	2450.34	1837.13	6138.23	2544.83	1752.91	6368.65	2505.97	1689.65	6344.74	28.4674	54.2198	-0.897743
333	1814	Layer IV	2647.96	-2396.68	-2840	0.77	2312.41	1842.34	6146.29	2407.82	1759.25	6380.92	2398.53	1744.12	6375.21	-83.1932	86.8796	-0.447952
334	1815	Layer IV	2762.64	-2339.72	-2840	0.77	2423.66	1776.44	6127.55	2518.02	1691.7	6365.89	2510.97	1680.22	6361.55	26.944	35.3264	-0.649485
335	1816	Layer IV	2906.58	-2254.29	-2840	0.77	2565.15	1684.22	6101.21	2658.09	1597.18	6345.25	2657.62	1596.41	6344.96	170.154	-33.0681	-0.894501
336	1817	Layer IV	2930.44	-2282	-2840	0.77	2589.12	1723.88	6107.59	2682.1	1637.1	6346.23	2659.39	1600.13	6332.25	176.486	-21.9752	-1.08208
337	1818	Layer IV	2821.14	-2333.57	-2840	0.77	2481.24	1775.4	6124.17	2575.21	1690.17	6360.63	2555.38	1657.9	6348.43	73.3029	22.3302	-0.843282
338	1819	Layer IV	2841.93	-2348.96	-2840	0.77	2502.04	1798.55	6127.64	2595.99	1713.43	6360.7	2561.6	1657.44	6339.54	82.3832	27.231	-0.974467
339	1820	Layer IV	2857.32	-2343.57	-2840	0.77	2517.16	1793.5	6125.78	2610.98	1708.19	6358.9	2575.26	1650.04	6336.92	96.1227	21.8843	-1.01319
340	1821	Layer IV	2965.08	-2274.3	-2840	0.77	2623.71	1719.78	6104.62	2716.43	1632.64	6342.53	2687.57	1585.65	6324.76	205.585	-31.0214	-1.1926
341	1822	Layer IV	2673.36	-2478.27	-2840	0.77	2339.5	1955.79	6167.93	2435.32	1873.9	6388.54	2371.71	1770.35	6349.4	-98.7553	126.868	-0.828926
342	1823	Layer IV	2673.36	-2493.67	-2840	0.77	2339.92	1976.94	6172.29	2435.85	1895.32	6390.45	2363.17	1776.99	6345.72	-105.391	135.283	-0.883248
343	1824	Layer IV	2731.86	-2442.87	-2840	0.77	2395.87	1912.27	6156.32	2491.1	1829.41	6379.98	2432.94	1734.72	6344.18	-39.6033	96.6837	-0.90591
344	1825	Layer IV	2758.03	-2429.78	-2840	0.77	2421.21	1897.06	6151.94	2516.2	1813.82	6376.47	2458.64	1720.11	6341.05	-14.4176	84.9116	-0.952208
345	1826	Layer IV	2875.02	-2338.19	-2840	0.77	2534.59	1788.88	6123.86	2628.27	1703.37	6356.9	2590.51	1641.9	6333.67	111.577	16.2221	-1.06115
346	1827	Layer IV	2502.48	-2571.41	-2840	0.77	2174.05	2077.38	6200.07	2271.54	1998.19	6412.45	2194.71	1873.11	6365.17	-270.03	213.47	-0.596045
347	1828	Layer IV	2946.61	-2309.71	-2840	0.77	2605.39	1762.58	6114.37	2698.45	1676.13	6347.98	2655.65	1606.44	6321.64	176.898	-9.71379	-1.23876
348	1829	Layer IV	2869.64	-2360.51	-2840	0.77	2529.6	1817.67	6129.97	2623.46	1732.56	6359.87	2574.65	1653.09	6329.83	98.1623	28.9859	-1.11778
349	1830	Layer IV	2481.21	-2586.54	-2880	0.94	2163.56	1921.66	6321.45	2265.72	1857.83	6550.45	2225.97	1793.12	6525.99	-300.038	42.2726	1.77809
350	1831	Layer IV	2626.92	-2494.41	-2880	0.94	2313.71	1807.36	6284.33	2414.08	1740.23	6521.34	2389.47	1700.17	6506.19	-139.9	-32.7457	1.48582
351	1832	Layer IV	2625.04	-2468.09	-2880	0.94	2310.45	1774.72	6276.34	2410.62	1707.04	6517.24	2400.91	1691.23	6511.26	-131.077	-44.1437	1.56068
352	1833	Layer IV	2604.36	-2473.73	-2880	0.94	2288.69	1780.69	6279.31	2389.05	1713.33	6520.27	2381.69	1701.34	6515.74	-150.691	-37.3781	1.6268
353	1834	Layer IV	2582.73	-2467.15	-2880	0.94	2265.35	1771.59	6278.57	2365.81	1704.29	6521.4	2367.7	1707.36	6522.56	-166.279	-35.8406	1.72743
354	1835	Layer IV	2610	-2439.89	-2880	0.94	2293.09	1739.11	6268.51	2393.13	1670.95	6514.14	2402.82	1686.72	6520.1	-132.544	-53.6567	1.69106
355	1836	Layer IV	2579.91	-2439.89	-2880	0.94	2261.02	1737.59	6270.3	2361.28	1669.72	6517.21	2378.9	1698.4	6528.06	-157.836	-47.5106	1.80861
356	1837	Layer IV	2492.49	-2500.05	-2880	0.94	2171.08	1810.98	6294.17	2272.46	1745.22	6535.72	2278.79	1755.53	6539.61	-255.675	-1.03928	1.97919
357	1838	Layer IV	2782.02	-2355.29	-2880	0.94	2473.96	1653.01	6232.19	2572.04	1581.29	6481.53	2578.53	1591.86	6485.53	44.4489	-121.613	1.18076
358	1839	Layer IV	2888.24	-2331.79	-2880	0.94	2587.97	1641.03	6218.81	2685.06	1567.69	6465.61	2671.43	1545.49	6457.22	141.718	-147.982	0.76288
359	1840	Layer IV	2726.56	-2327.09	-2880	0.94	2413.3	1613.24	6226.56	2511.54	1541.42	6482.61	2549	1602.39	6505.66	9.42372	-123.835	1.47793
360	1841	Layer IV	2668.28	-2362.81	-2880	0.94	2352.02	1649.61	6241.13	2450.99	1579.18	6495.08	2486.31	1636.68	6516.82	-53.2837	-98.4752	1.64266
361	1842	Layer IV	2649.48	-2380.67	-2880	0.94	2332.62	1669.49	6247.8	2431.88	1599.64	6500.12	2462.9	1650.15	6519.21	-76.0474	-87.3164	1.67801
362	1843	Layer IV	2807.18	-2377.47	-2880	0.08	2501.74	1682.28	6237.69	2599.83	1610.82	6482.68	2587.32	1590.45	6474.98	56.5443	-116.605	1.02505
363	1844	Layer IV	2801.86	-2384.12	-2880	0.08	2496.23	1689.43	6240.06	2594.41	1618.17	6484.41	2580.01	1594.72	6475.55	49.5052	-112.95	1.03341
364	1845	Layer IV	2648.22	-2515.45	-2880	0.99	2337.39	1834.43	6289.52	2437.78	1767.56	6522.57	2396.06	1699.64	6496.9	-130.318	-27.6693	1.34858
365	1846	Layer IV	2575.99	-2420.46	-2880	0.99	2255.9	1713.33	6264.51	2356.03	1645.07	6514.41	2385.34	1692.79	6532.45	-153.434	-55.3936	1.87345
366	1847	Layer IV	2741.22	-2300.74	-2880	0.99	2428.22	1584.21	6217.43	2526.13	1511.63	6476.33	2572.96	1587.87	6505.15	32.009	-137.109	1.47043
367	1848	Layer IV	2761.01	-2290.85	-2880	0.99	2449.29	1575.29	6213.17	2546.97	1502.28	6472.38	2593	1577.23	6500.71	52.3849	-144.391	1.40491
368	1849	Layer IV	2802.57	-2253.25	-2880	0.99	2493.28	1538.1	6198.87	2590.32	1463.78	6460.88	2642.91	1549.4	6493.25	101.788	-165.934	1.29471
369	1850	Layer IV	2649.21	-2353.18	-2880	0.99	2331.17	1636.37	6239.24	2430.2	1565.9	6495.45	2475.99	1640.44	6523.63	-65.4432	-99.0342	1.74316
370	1851	Layer IV	2680.28	-2436.82	-2880	0.12	2367.97	1740.01	6263.43	2467.48	1671.12	6506.35	2459.83	1658.67	6501.65	-72.4504	-68.818	1.41875
371	1852	Layer IV	2691.08	-2443.42	-2880	0.12	2379.79	1748.89	6264.84	2479.28	1680.04	6506.33	2465.1	1656.97	6497.6	-66.0357	-67.9874	1.35902
372	1853	Layer IV	2687.02	-2480.39	-2880	0.65	2377.08	1793.65	6276.47	2476.9	1725.65	6512.87	2443.89	1671.91	6492.55	-84.0055	-50.99	1.2844
373	1854	Layer IV	2780.46	-2325.3	-2920	0.93	2469.24	1634.33	6255.08	2568.19	1565.4	6506.45	2578.25	1581.78	6512.64	34.2037	-147.288	1.581
374	1855	Layer IV	2762.83	-2332.72	-2920	0.93	2450.62	1642.2	6257.2	2549.72	1573.46	6508.32	2560.82	1591.54	6515.15	16.9838	-139.669	1.61802
375	1856	Layer IV	2806.44	-2383.76	-2920	0.93	2498.4	1709.46	6271.81	2597.66	1641.57	6513.47	2568.55	1594.19	6495.56	31.4276	-125.442	1.32883
376	1857	Layer IV	2746.12	-2330.86	-2920	0.93	2432.77	1638.72	6256.69	2531.94	1570	6508.84	2548.78	1597.41	6519.2	4.23258	-136.612	1.67781
377	1858	Layer IV	2725.71	-2362.41	-2920	0.93	2411.97	1676.92	6265.65	2511.48	1608.85	6514.12	2516.89	1617.66	6517.45	-24.9336	-116.632	1.65196
378	1859	Layer IV	2671.89	-2413.45	-2920	0.93	2356.73	1739.31	6280.17	2456.89	1672.34	6523.39	2448.78	1659.14	6518.4	-88.9549	-78.4253	1.66595
379	1860	Layer IV	2681.17	-2416.23	-2920	0.93	2366.66	1743.18	6280.99	2466.79	1676.24	6523.41	2454.64	1656.46	6515.93	-82.5634	-79.4462	1.62958
380	1861	Layer IV	2647.76	-2385.61	-2920	0.93	2330.09	1703.02	6272.17	2430.16	1635.58	6520.52	2443.97	1658.07	6529.02	-97.3572	-85.7942	1.82282
381	1862	Layer IV	2636.63	-2461.7	-2920	0.93	2321.56	1800.61	6293.94	2422.25	1734.62	6531.32	2396.35	1692.47	6515.39	-136.854	-45.4605	1.62158
382	1863	Layer IV	2605.08	-2464.49	-2920	0.93	2288.41	1803.94	6294.61	2389.27	1738.06	6532.79	2369.95	1706.61	6520.9	-163.566	-35.5458	1.70288
383	1864	Layer IV	2548.47	-2491.4	-2920	0.93	2230.07	1839.44	6302.09	2331.4	1774.15	6538.24	2311.02	1740.99	6525.7	-220.421	-6.29099	1.77383
384	1865	Layer IV	2500.22	-2513.67	-2920	0.93	2180.41	1869.97	6308.23	2282.12	1805.16	6542.62	2260.78	1770.41	6529.49	-268.781	18.9479	1.82974
385	1866	Layer IV	2513.21	-2573.05	-2920	0.93	2197.26	1947.94	6325.44	2299.35	1884.22	6550.23	2240.62	1788.62	6514.1	-281.957	45.1941	1.60247
386	1867	Layer IV	2712.72	-2457.06	-2920	0.93	2401.69	1796.77	6292.89	2501.97	1730.54	6527.88	2458.47	1659.72	6501.11	-73.5281	-67.5139	1.41071
387	1868	Layer IV	2724.32	-2436.96	-2920	0.1	2413.13	1771.51	6287.09	2513.2	1704.87	6524.59	2477.79	1647.21	6502.8	-56.09	-80.2184	1.43566
388	1869	Layer IV	2738.52	-2434.52	-2920	0.1	2428.06	1769.12	6286.42	2528.04	1702.4	6523.67	2490.08	1640.6	6500.31	-43.6784	-84.9087	1.39894
389	1870	Layer IV	2630.62	-2481.51	-2960	0.76	2268.87	1924.83	6297.24	2369.67	1858.02	6522.42	2308.33	1758.15	6484.67	-207.83	34.3608	1.16805
390	1871	Layer IV	2602.57	-2477.72	-2960	0.76	2237.44	1916.61	6295.94	2338.36	1849.81	6523.18	2287.99	1767.8	6492.18	-229.607	38.8792	1.27895
391	1872	Layer IV	2580.58	-2463.32	-2960	0.76	2211.94	1896.32	6290.78	2312.84	1829.2	6521.27	2277.42	1771.54	6499.48	-242.175	37.9956	1.38667
392	1873	Layer IV	2659.43	-2448.15	-2960	0.76	2298.39	1888.99	6284.95	2398.69	1821.11	6513.27	2346.45	1736.07	6481.12	-170.881	15.8443	1.11573
393	1874	Layer IV	2679.9	-2437.54	-2960	0.76	2320.35	1879.54	6281	2420.42	1811.27	6509.65	2367.33	1724.82	6476.98	-149.842	7.81488	1.05447
394	1875	Layer IV	2717.8	-2397.36	-2960	0.76	2359.57	1838.49	6266.17	2459.02	1768.89	6498.23	2415.21	1697.57	6471.27	-102.983	-14.2445	0.970291
395	1876	Layer IV	2738.27	-2395.09	-2960	0.76	2382.16	1839.62	6265.25	2481.47	1769.86	6496.4	2431.97	1689.29	6465.94	-85.3434	-18.7879	0.891525
396	1877	Layer IV	2736	-2409.49	-2960	0.76	2380.64	1856.09	6270.52	2480.11	1786.76	6499.8	2423.6	1694.77	6465.03	-92.8318	-13.1159	0.8781
397	1878	Layer IV	2741.3	-2348.84	-2960	0.76	2382.36	1785.85	6248.42	2481.18	1714.75	6485.82	2455.64	1673.17	6470.1	-64.7557	-36.3471	0.953042
398	1879	Layer IV	2693.54	-2360.21	-2960	0.76	2329.98	1789.94	6252.83	2429.19	1719.4	6491.58	2413.79	1694.34	6482.1	-108.29	-23.7552	1.13018
399	1880	Layer IV	2795.89	-2296.53	-2960	0.76	2439.77	1736.46	6229.2	2537.74	1663.59	6470.36	2521.19	1636.66	6460.18	0.181972	-64.5306	0.806515
400	1881	Layer IV	2890.65	-2245.74	-2960	0.76	2542.57	1701.29	6210.29	2639.45	1626.45	6451.99	2615.48	1587.42	6437.24	96.7748	-96.807	0.467796
401	1882	Layer IV	2900.51	-2251.8	-2960	0.76	2553.9	1710.83	6212.38	2650.79	1636.1	6452.58	2620.01	1586	6433.64	102.334	-95.9777	0.41466
402	1883	Layer IV	2663.87	-2368.12	-2960	0.44	2297.52	1793.93	6255.88	2396.98	1723.76	6495.29	2387.25	1707.92	6489.31	-135.756	-15.3779	1.23651
403	1884	Layer IV	2651.89	-2380.99	-2960	0.44	2285.11	1807.29	6260.6	2384.77	1737.54	6498.89	2371.95	1716.68	6491	-150.682	-8.21288	1.26159
404	1885	Layer IV	2981.52	-2194.21	-2960	1.77	2641.69	1667.86	6191.2	2737.5	1591.01	6433.37	2706.35	1540.3	6414.21	190.207	-127.042	0.12782
405	1886	Layer IV	2612.41	-2410.71	-2960	1.77	2243.39	1836.78	6271.57	2343.58	1768.05	6507.89	2327.28	1741.52	6497.86	-194.966	10.9032	1.36281
406	1887	Layer IV	2462.83	-2539.69	-2960	0.74	2086.85	1979.04	6318.87	2189.16	1914.48	6544.14	2146.49	1845.01	6517.88	-371.349	95.6409	1.65832
407	1888	Layer IV	2477.6	-2536.73	-2960	0.74	2103.04	1976.45	6317.76	2205.24	1911.75	6542.76	2159.89	1837.92	6514.85	-357.708	90.8334	1.61361
408	1889	Layer IV	2910.81	-2274.92	-2960	0.75	2566.62	1739.95	6220.61	2663.68	1665.82	6456.97	2617.02	1589.86	6428.26	101.522	-89.1405	0.335304
409	1890	Layer IV	2581.75	-2443.45	-3000	0.78	2336.93	1749.92	6365.11	2440.17	1692.48	6606.89	2415.32	1652.02	6591.59	-147.189	-128.967	2.74656
410	1891	Layer IV	2640.61	-2423.05	-3000	0.78	2397.45	1729.04	6355.91	2500.12	1670.65	6598	2470.57	1622.54	6579.81	-91.2043	-149.465	2.57266
411	1892	Layer IV	2614.71	-2390.08	-3000	0.78	2369.71	1682.67	6344.66	2472.21	1623.55	6593.1	2469.36	1618.92	6591.35	-96.5811	-159.763	2.74294
412	1893	Layer IV	2640.61	-2373.6	-3000	0.78	2396.37	1663.89	6337.92	2498.54	1604.16	6587.61	2497.83	1603	6587.18	-68.4262	-172.139	2.68136
413	1894	Layer IV	2655.52	-2371.25	-3000	0.78	2411.88	1662.56	6336.61	2513.93	1602.66	6585.92	2510.27	1596.69	6583.66	-55.506	-175.93	2.62947
414	1895	Layer IV	2661.02	-2397.15	-3000	0.78	2418.08	1697.24	6345.84	2520.36	1638.01	6590.91	2500.06	1604.95	6578.41	-63.1179	-165.062	2.55194
415	1896	Layer IV	2701.83	-2396.36	-3000	0.78	2460.56	1701.37	6344.32	2562.58	1641.84	6587.43	2530.78	1590.07	6567.86	-30.5108	-172.651	2.3962
416	1897	Layer IV	2718.31	-2408.92	-3000	0.78	2477.93	1720.14	6348.43	2579.98	1660.84	6588.76	2535.98	1589.21	6561.68	-23.3758	-169.747	2.30497
417	1898	Layer IV	2722.24	-2415.98	-3000	0.78	2482.15	1730	6350.91	2584.25	1670.87	6589.94	2534.96	1590.62	6559.61	-23.5718	-167.187	2.27443
418	1899	Layer IV	2711.25	-2441.1	-3000	0.78	2471.25	1761.72	6360.51	2573.67	1703.36	6596.24	2512.92	1604.45	6558.85	-43.8947	-153.806	2.26319
419	1900	Layer IV	2695.55	-2458.37	-3000	0.78	2455.41	1782.52	6367.38	2558.11	1724.75	6601.25	2491.81	1616.81	6560.44	-64.2142	-143.204	2.28671
420	1901	Layer IV	2648.73	-2380.24	-3040	0.86	2424.39	1698.53	6372.24	2527.58	1642.25	6616.64	2499.83	1597.09	6599.57	-71.1197	-185.099	2.86433
421	1902	Layer IV	2643.54	-2359.49	-3040	0.86	2417.26	1668.95	6365.26	2520.29	1612.21	6613.34	2507	1590.57	6605.16	-66.4763	-194.539	2.94681
422	1903	Layer IV	2571.89	-2381.48	-3080	0.76	2326.24	1685.42	6547.47	2436.13	1649.28	6794.89	2401.02	1592.12	6773.28	-227.471	-293.897	5.42884
423	1904	Layer IV	2493.11	-2514.57	-3080	0.76	2255.39	1842.37	6603.77	2367.29	1811.09	6835.34	2277.71	1665.25	6780.21	-345.298	-229.693	5.53112
424	1905	Layer IV	2667.5	-2394.48	-3080	0.76	2424.65	1723.37	6539.62	2533.72	1685.75	6779.35	2462.03	1569.03	6735.23	-156.422	-292.666	4.86705
425	1906	Layer IV	2606.31	-2416.66	-3080	0.76	2363.21	1737.97	6555.52	2473.1	1702.12	6795.6	2407.36	1595.08	6755.14	-214.861	-280.252	5.16103
426	1907	Layer IV	2847.47	-2196.96	-3120	1.31	2745.04	1897	6505.72	2851.06	1853.08	6714.84	2642.85	1514.11	6586.71	67.3073	-254.962	2.67448
427	1908	Layer IV	2317.53	-2605.92	-3160	1.11	2124.06	1878.75	6692.82	2239.66	1857.42	6923.95	2149.5	1710.64	6868.46	-497.65	-240.177	6.834
428	1909	Layer IV	2350.54	-2568.58	-3200	1.02	2194.78	1873.44	6647.38	2308.45	1846.89	6877.1	2212.63	1690.89	6818.14	-420.104	-228.465	6.09101
429	1910	Layer IV	2383.09	-2573.05	-3280	0.59	2186.04	1827.14	6734.98	2302.95	1810.99	6969.27	2208.92	1657.91	6911.41	-457.92	-315.219	7.46798
430	1911	Layer IV	2404.12	-2498.17	-3320	0.74	2229.69	1736.55	6732.05	2346.47	1720.93	6975.06	2277.15	1608.06	6932.4	-401.871	-374.401	7.7779
431	1912	Layer IV	2582.2	-2566.65	-2920	1.65	2269.55	1937.62	6324.12	2371.27	1873.71	6547.53	2299.36	1756.63	6503.27	-223.067	21.782	1.44271
432	1913	Layer IV	2643.1	-2395.36	-3120	1.28	2526.67	2108.44	6571.24	2635.61	2070.15	6763.48	2385.73	1663.34	6609.71	-181.522	-129.245	3.01407
433	1914	Layer IV	2533.01	-2439.19	-2880	0.19	2211.04	1734.88	6272.89	2311.63	1667.43	6521.85	2341.79	1716.53	6540.41	-197.078	-37.976	1.99101
434	1915	Layer IV	2312.13	-2609.51	-3360	-0.12	2104.67	1873.58	6981.06	2230.59	1884.91	7210.26	2087.85	1652.52	7122.41	-648.813	-446.773	10.583
435	1228	Layer V	2745.06	-2593.76	-2040	0.96	2326.12	2336.99	5375.22	2393.12	2161.56	5562.04	2448.98	2252.5	5596.41	170.692	865.54	-12.1491
436	1229	Layer V	2835.99	-2533.45	-2080	0.96	2430.02	2224.17	5364.54	2496.38	2048.51	5560.54	2572.53	2172.47	5607.4	282.138	784.135	-11.9869
437	1230	Layer V	2721.13	-2659.8	-2160	0.96	2308.03	2431.45	5481.37	2378.69	2267.06	5656.97	2381.01	2270.83	5658.4	84.3156	845.505	-11.234
438	1231	Layer V	2912.08	-2456.06	-2200	0.54	2586.92	2181.78	5402.58	2653.98	2010.54	5597.38	2700.72	2086.64	5626.15	395.075	692.656	-11.7101
439	1232	Layer V	2970.06	-2445.86	-2200	0.54	2645.21	2175.99	5397.32	2711.83	2004.1	5590.77	2747.82	2062.71	5612.92	443.975	678.214	-11.9054
440	1233	Layer V	2828.33	-2473.77	-2240	1.07	2502	2082.76	5597	2576.56	1934.7	5803.84	2641.62	2040.63	5843.89	259.636	519.097	-8.49566
441	1234	Layer V	2318.07	-2837.38	-2320	1.1	2028.27	2525.07	5702.76	2107.91	2385.28	5875.25	2096.32	2366.42	5868.12	-259.053	809.121	-8.13793
442	1235	Layer V	2462.18	-2827.48	-2320	1.1	2184.98	2527.99	5696.05	2263.64	2387.1	5862.72	2214.58	2307.23	5832.53	-135.396	775.124	-8.66323
443	1236	Layer V	2617.3	-2620.66	-2320	1.1	2332.29	2247.99	5619.18	2408.1	2101.05	5813.12	2446.34	2163.32	5836.66	79.7416	638.114	-8.60232
444	1237	Layer V	2766.92	-2575.55	-2320	1.1	2482.16	2206.8	5599.33	2556.64	2057.74	5792.83	2578.62	2093.52	5806.36	214.556	591.038	-9.04968
445	1238	Layer V	2713.01	-2666.86	-2320	1.1	2436.57	2327.72	5632.95	2512.21	2181.29	5814.03	2492.06	2148.48	5801.63	135.38	645.245	-9.11947
446	1239	Layer V	2959.44	-2407.23	-2320	1.1	2661.7	2011.56	5535.9	2733.48	1857.02	5745.8	2799.86	1965.08	5786.65	428.635	482.782	-9.34064
447	1240	Layer V	2975.94	-2407.23	-2320	1.1	2678.6	2014.85	5535.34	2750.28	1860.18	5744.28	2811.44	1959.75	5781.92	441.206	480.641	-9.4105
448	1241	Layer V	2719.61	-2578.16	-2400	1.43	2376.37	2179.56	5675.92	2454.12	2039.66	5875.4	2496.24	2108.23	5901.32	102.57	547.846	-7.64773
449	1242	Layer V	2762.64	-2599.67	-2400	1.43	2421.72	2218.94	5679.41	2499.3	2078.93	5872.8	2514.74	2104.06	5882.29	126.871	555.356	-7.92863
450	1243	Layer V	2853	-2575.29	-2400	1.43	2515.18	2197.72	5670.05	2592.03	2056.68	5862.62	2594.99	2061.51	5864.45	208.473	526.28	-8.19213
451	1244	Layer V	2604.87	-2869.31	-2400	1.43	2255.82	2631.99	5746.63	2335.73	2495.58	5898.48	2219.49	2306.33	5826.94	-128.751	777.636	-8.74579
452	1245	Layer V	2443.31	-2965.22	-2400	0.06	2077.6	2779.01	5773.87	2159.01	2644.5	5915.12	2023.92	2424.55	5831.98	-313.431	885.129	-8.67136
453	1246	Layer V	2374.91	-2825.5	-2440	1.55	2058.68	2429.94	5869.31	2144.27	2309.91	6049.62	2127.48	2282.58	6039.29	-292.96	628.112	-5.61096
454	1247	Layer V	2779.84	-2522.97	-2440	1.55	2469.23	2018.37	5740.22	2549.15	1887.24	5953.91	2617.28	1998.15	5995.84	180.915	388.276	-6.25242
455	1248	Layer V	2947.4	-2405.05	-2440	1.55	2634.45	1883.41	5687.69	2712	1747.42	5911.36	2802.71	1895.09	5967.17	364.815	309.116	-6.67557
456	1249	Layer V	2950.51	-2423.67	-2440	1.55	2637.76	1909.07	5693.01	2715.43	1773.41	5913.6	2794.44	1902.04	5962.22	358.914	318.58	-6.74869
457	1250	Layer V	2947.4	-2569.51	-2440	1.55	2637.12	2109.39	5737.7	2715.98	1976.68	5935.18	2709.42	1966.01	5931.15	290.879	397.013	-7.20746
458	1251	Layer V	3048.25	-2533.83	-2440	1.55	2736.81	2080.24	5717.28	2814.54	1945.33	5914.74	2799.31	1920.54	5905.37	384.398	369.958	-7.58791
459	1252	Layer V	3073.07	-2405.05	-2440	1.55	2760.58	1910.15	5675.51	2837.06	1772.25	5891.82	2889.68	1857.92	5924.2	461.942	300.133	-7.31003
460	1253	Layer V	3069.97	-2341.44	-2440	1.55	2757.63	1825.08	5656.52	2833.62	1685.93	5882.75	2923.35	1832.02	5937.98	488.35	267.665	-7.10661
461	1254	Layer V	2612.28	-2594.33	-2480	1.55	2261.85	2187.04	5862.04	2346.72	2068.32	6062.67	2375.31	2114.87	6080.26	-76.3778	446.76	-5.00601
462	1255	Layer V	2658.83	-2532.28	-2480	1.55	2304.53	2099.32	5846.62	2388.83	1979.69	6055.82	2443.83	2069.23	6089.67	-15.789	398.459	-4.86724
463	1256	Layer V	2669.69	-2591.23	-2480	1.55	2320.36	2185.51	5853.82	2404.67	2065.76	6052.64	2421.44	2093.07	6062.96	-26.8803	436.758	-5.26144
464	1257	Layer V	2792.25	-2543.14	-2480	1.55	2441.68	2125.7	5830.71	2524.72	2003.72	6032.24	2539.88	2028.4	6041.57	91.7176	389.133	-5.57721
465	1258	Layer V	2714.68	-2518.31	-2520	1.55	2350.84	2082.03	5879.51	2436.12	1966.21	6088.66	2479.82	2037.34	6115.55	8.32437	353.132	-4.48517
466	1259	Layer V	2897.75	-2391.09	-2520	1.55	2527.97	1919.74	5827.35	2610.9	1799.37	6049.13	2684.67	1919.46	6094.53	207.563	255.534	-4.79545
467	1260	Layer V	3136.68	-2293.35	-2520	1.55	2767.13	1826.34	5778.21	2847.39	1700.91	6002.61	2909.34	1801.78	6040.74	437.408	177.777	-5.58949
468	1261	Layer V	3074.93	-2409.81	-2520	0.2	2711.84	1966.39	5818.42	2793.5	1844.15	6028.51	2807	1866.13	6036.82	343.178	240.282	-5.64739
469	1262	Layer V	3059.05	-2410.42	-2520	0.2	2695.57	1964.74	5819.85	2777.36	1842.71	6030.69	2795.11	1871.61	6041.62	330.301	242.537	-5.57659
470	1263	Layer V	2606.97	-2577.68	-2560	2.18	2317.43	2066.01	5947.88	2405.33	1958.15	6159.26	2449.14	2029.47	6186.22	-46.3861	303.397	-3.44178
471	1264	Layer V	2707.12	-2512.37	-2560	2.18	2413.38	1977.33	5936.98	2500.62	1868.97	6155.1	2557.45	1961.48	6190.07	53.4468	237.537	-3.38494
472	1265	Layer V	2970.56	-2322.96	-2560	2.18	2664.81	1755.57	5899.87	2750	1644.83	6134.55	2838.64	1789.14	6189.09	316.674	77.008	-3.3994
473	1266	Layer V	3112.07	-2251.11	-2560	2.18	2805.7	1694.42	5880.94	2889.68	1581.9	6117.74	2971.65	1715.34	6168.18	448.716	20.5614	-3.70812
474	1267	Layer V	3042.4	-2418.75	-2560	2.18	2741.91	1892.16	5912.97	2826.93	1781.32	6129.33	2842.12	1806.05	6138.68	338.496	123.046	-4.14361
475	1268	Layer V	2883.47	-2501.48	-2560	2.18	2588.1	1977.85	5930.75	2674.3	1868.43	6142.69	2690.13	1894.21	6152.43	191.35	197.215	-3.94062
476	1269	Layer V	2696.23	-2721.38	-2560	2.18	2414.3	2276.32	5964.11	2501.9	2167.89	6148.11	2438.69	2064.99	6109.22	-27.7909	382.778	-4.5786
477	1270	Layer V	2141.06	-3017.47	-2560	2.18	1827.01	2767.8	6009.7	1917.99	2660.56	6158.49	1799.05	2466.93	6085.29	-616.934	772.86	-4.93178
478	1271	Layer V	2238.89	-2806	-2600	1.08	1952.93	2436.13	6008.9	2043.96	2332.02	6190.71	2021.58	2295.6	6176.94	-442.656	557.746	-3.57881
479	1272	Layer V	2613.39	-2606.33	-2600	1.08	2339.72	2145.04	5946.81	2427.32	2036.18	6148.48	2435.78	2049.97	6153.69	-46.8899	342.063	-3.92199
480	1273	Layer V	2691.09	-2606.33	-2600	1.08	2417.19	2152.47	5943.94	2504.31	2043.06	6142.06	2491.87	2022.81	6134.41	12.6453	328.239	-4.20675
481	1274	Layer V	2705.13	-2611.73	-2600	1.08	2431.23	2161.75	5944.42	2518.28	2052.26	6140.99	2498.82	2020.58	6129.01	21.1269	329.39	-4.28639
482	1275	Layer V	2712.68	-2491.93	-2600	1.08	2435.93	1993.2	5923.47	2522.55	1883.1	6139.15	2570.66	1961.42	6168.75	73.6525	250.262	-3.69964
483	1276	Layer V	2728.87	-2464.95	-2600	1.08	2451.1	1957.93	5918.55	2537.55	1847.62	6137.73	2596.49	1943.57	6174	95.8651	230.429	-3.62215
484	1277	Layer V	2791.46	-2445.53	-2600	1.08	2512.53	1940.59	5914.04	2598.57	1829.82	6133.05	2650.27	1914	6164.87	149.501	208.254	-3.757
485	1278	Layer V	2979.25	-2555.61	-2600	1.08	2700.02	2124.98	5928.79	2785.33	2013.57	6120.15	2718.4	1904.61	6078.97	244.832	250.989	-5.02515
486	1279	Layer V	2739.66	-2725.05	-2600	1.08	2466.57	2330.48	5963.56	2553.79	2221.32	6139.6	2457.42	2064.42	6080.29	0.372409	399.589	-5.00566
487	1280	Layer V	2464.51	-2690.1	-2640	0.8	2203.99	2197.73	6007.79	2294.28	2095.49	6207.65	2302.76	2109.3	6212.87	-193.031	362.051	-3.0484
488	1281	Layer V	2481.26	-2726.01	-2640	0.8	2221.8	2245.31	6016.15	2312.21	2143.48	6209.91	2296.51	2117.92	6200.24	-194.232	377.675	-3.23477
489	1282	Layer V	2498.82	-2715.64	-2640	0.8	2240.05	2229.2	6012.28	2330.27	2127.06	6207.25	2317.12	2105.66	6199.16	-174.561	366.868	-3.25073
490	1283	Layer V	2679.94	-2583.19	-2640	0.8	2424.14	2038.44	5968.38	2512.32	1932.97	6178.87	2536.75	1972.75	6193.9	32.6929	245.767	-3.32839
491	1284	Layer V	2719.84	-2618.29	-2640	0.8	2465.68	2084.6	5974.9	2553.8	1979.3	6178.63	2549.26	1971.9	6175.83	51.0395	255.811	-3.59522
492	1285	Layer V	2767.71	-2601.54	-2640	0.8	2513.85	2062.29	5968.47	2601.57	1956.4	6173.08	2595.27	1946.14	6169.2	96.4882	235.707	-3.69303
493	1286	Layer V	2809.2	-2515.36	-2640	0.8	2553.59	1949.43	5946.2	2640.56	1842.12	6162.4	2672.38	1893.94	6181.99	163.872	179.242	-3.50429
494	1287	Layer V	2919.31	-2457.12	-2640	0.8	2663.18	1879.99	5928.53	2749.15	1771.19	6148.89	2784.75	1829.15	6170.8	273.034	125.388	-3.66951
495	1288	Layer V	3277.57	-2303.12	-2640	0.8	3020.26	1744.47	5884.16	3103.25	1631.36	6107.66	3113.77	1648.48	6114.13	601.478	-9.53786	-4.50605
496	1289	Layer V	3237.68	-2397.27	-2640	0.8	2979.76	1852.51	5905.17	3063.47	1740.72	6117.67	3038.14	1699.49	6102.08	535.219	45.3737	-4.68399
497	1290	Layer V	3143.52	-2295.94	-2640	0.8	2885.91	1707.18	5886.62	2969.69	1595.01	6119.07	3026.3	1687.17	6153.91	505.064	2.78115	-3.91884
498	1291	Layer V	3127.56	-2297.54	-2640	0.8	2869.84	1706.31	5887.44	2953.73	1594.27	6120.55	3014.37	1693	6157.87	492.452	5.8568	-3.86036
499	1292	Layer V	3121.18	-2428.39	-2640	0.8	2864.52	1868.46	5915.32	2949.1	1757.89	6129.99	2943.34	1748.51	6126.44	437.622	76.5919	-4.3243
500	1293	Layer V	3030.22	-2437.17	-2640	0.8	2774.03	1865.9	5920.17	2859.21	1756.08	6138.28	2875.22	1782.15	6148.13	365.955	95.0341	-4.00407
501	1294	Layer V	3059.74	-2336.63	-2640	0.8	2802.05	1743.57	5897.68	2886.55	1632.44	6128.87	2947.17	1731.13	6166.18	426.571	36.5252	-3.73769
502	1295	Layer V	3008.68	-2348.6	-2640	0.8	2750.77	1751.79	5901.86	2835.64	1641.15	6133.89	2904.61	1753.43	6176.34	383.043	51.2805	-3.58769
503	1296	Layer V	2945.64	-2373.34	-2640	0.8	2687.65	1776.05	5909.27	2773.03	1666.12	6140.72	2846.41	1785.58	6185.88	325.121	75.6128	-3.44689
504	1297	Layer V	2883.41	-2390.89	-2640	0.8	2625.11	1793.32	5915.31	2710.96	1684.01	6146.96	2791.56	1815.23	6196.56	269.914	96.927	-3.28919
505	1298	Layer V	2832.34	-2441.16	-2640	0.8	2574.86	1854.41	5928.36	2661.29	1746.04	6154.74	2727.96	1854.59	6195.77	210.75	134.192	-3.30076
506	1299	Layer V	2679.94	-2520.95	-2640	0.8	2422.31	1956.34	5953.46	2510.14	1850.05	6173.46	2569.44	1946.6	6209.95	57.3409	211.703	-3.09145
507	1300	Layer V	2212.33	-2852.89	-2680	1.19	1827.93	2566.07	6237.32	1927.38	2486.66	6406.34	1838.52	2342	6351.66	-678.133	496.365	-0.999467
508	1301	Layer V	2313.57	-2723.07	-2680	1.19	1928.39	2370.71	6193.3	2026.2	2288.17	6381.32	1996.84	2240.37	6363.25	-534.403	394.408	-0.828283
509	1302	Layer V	2318.33	-2796.91	-2680	1.19	1938.36	2476.57	6213.49	2036.63	2395.19	6388.97	1960.27	2270.87	6341.98	-560.756	435.676	-1.1423
510	1303	Layer V	2604.17	-2701.63	-2680	1.19	2234.56	2324.94	6165.82	2330.05	2239.16	6348.46	2250.1	2108.99	6299.26	-274.079	309.965	-1.773
511	1304	Layer V	3016.26	-2445.57	-2680	1.19	2647.89	2006.34	6066.09	2738.55	1911.79	6271.18	2701.29	1851.14	6248.26	166.491	99.4938	-2.52599
512	1305	Layer V	3059.14	-2350.29	-2680	1.19	2688.64	1889.79	6038.43	2778.36	1793.26	6255.56	2781.51	1798.37	6257.49	238.076	44.6338	-2.38965
513	1306	Layer V	3077	-2351.48	-2680	1.19	2707.94	1894.63	6037.17	2797.52	1797.87	6253.08	2794.42	1792.83	6251.17	252.478	43.2353	-2.48289
514	1307	Layer V	3073.43	-2299.07	-2680	1.19	2701.85	1826.8	6024.58	2791.15	1729.34	6248.51	2818.02	1773.09	6265.05	269.428	16.4646	-2.27808
515	1308	Layer V	3134.17	-2272.87	-2680	1.19	2767.11	1805.74	6012.77	2855.73	1707.03	6236.9	2877.36	1742.25	6250.21	330.363	-3.46644	-2.49714
516	1309	Layer V	3023.41	-2332.42	-2680	1.19	2649.26	1860.53	6037.08	2739.18	1764.23	6258.92	2763.26	1803.44	6273.74	215.034	39.6215	-2.1497
517	1310	Layer V	2954.33	-2315.75	-2680	1.19	2573.87	1828.22	6038.7	2664.27	1732.59	6266.85	2718.51	1820.91	6300.23	163.446	40.0731	-1.75863
518	1311	Layer V	2920.98	-2445.57	-2680	1.19	2546.68	1992.75	6073.97	2638.12	1899.44	6284.1	2628.81	1884.28	6278.37	87.6393	112.418	-2.08142
519	1312	Layer V	2806.64	-2449.14	-2680	1.19	2425.75	1985.85	6083.82	2518.12	1893.97	6298.91	2538.54	1927.21	6311.47	-8.93833	132.704	-1.59269
520	1313	Layer V	2787.59	-2470.58	-2680	1.19	2407.38	2012.94	6090.8	2500.03	1921.6	6303.4	2513.09	1942.86	6311.44	-32.7179	147.354	-1.59324
521	1314	Layer V	2761.39	-2457.48	-2680	1.19	2378.57	1993.76	6089.37	2471.35	1902.52	6305.18	2498.96	1947.48	6322.17	-49.8783	145.237	-1.43477
522	1315	Layer V	2674.44	-2576.58	-2680	1.19	2297.44	2151.12	6127.07	2391.62	2062.66	6327.55	2370.9	2028.92	6314.8	-166.882	225.792	-1.54354
523	1316	Layer V	2597.03	-2586.11	-2680	1.19	2216.8	2163.86	6135.3	2311.62	2076.35	6337.11	2303.76	2063.56	6332.28	-236.078	247.693	-1.2856
524	1317	Layer V	2415.65	-2727.95	-2720	1.48	2158.13	2207.15	6259.09	2257.53	2133.3	6456.72	2221.82	2075.16	6434.74	-350.417	197.102	0.227079
525	1318	Layer V	2458.59	-2674.66	-2720	1.48	2202.47	2135.17	6242.35	2301.21	2060.09	6446.72	2285.76	2034.94	6437.22	-291.549	158.021	0.263658
526	1319	Layer V	2606.63	-2582.87	-2720	1.48	2352.62	2020.61	6204.77	2449.56	1942.18	6417.18	2449.44	1942	6417.11	-131.132	83.1925	-0.0331331
527	1320	Layer V	3064.11	-2443.7	-2720	1.48	2820.28	1918.79	6114.48	2912.03	1830.28	6322.82	2856.76	1740.31	6288.81	296.893	-28.4219	-1.92732
528	1321	Layer V	2991.56	-2387.44	-2720	1.48	2746.13	1829.78	6107.64	2838.16	1741.58	6328.74	2836.16	1738.33	6327.51	263.384	-53.478	-1.35593
529	1322	Layer V	3077.43	-2340.07	-2720	1.48	2836.94	1791.01	6082.92	2927.75	1700.24	6305.46	2923.78	1693.78	6303.01	354.308	-80.4385	-1.71761
530	1323	Layer V	3074.47	-2303.05	-2720	1.48	2834.64	1743.61	6072.39	2925.18	1652.15	6300.48	2942.04	1679.6	6310.85	368.491	-98.3967	-1.60184
531	1324	Layer V	3293.58	-2209.78	-2720	1.48	3073.95	1692.23	6014.1	3161.4	1594.24	6240.16	3152.25	1579.33	6234.52	593.112	-146.359	-2.72874
532	1325	Layer V	2877.56	-2414.09	-2720	1.48	2627.9	1839.52	6129.22	2721.23	1753.9	6353.17	2739.55	1783.72	6364.45	159.462	-33.1951	-0.810687
533	1326	Layer V	2856.84	-2377.08	-2720	1.48	2606.44	1788.15	6121.3	2699.69	1702.21	6351.91	2744.43	1775.05	6379.44	158.506	-50.2881	-0.58934
534	1327	Layer V	2770.97	-2443.7	-2720	1.48	2518.54	1858.9	6149.98	2613.08	1775.64	6375.39	2646.06	1829.33	6395.69	60.5615	-9.28503	-0.34948
535	1328	Layer V	2671.78	-2532.53	-2720	1.48	2418.3	1960.91	6184.85	2514.34	1880.72	6401.9	2525.32	1898.59	6408.66	-57.0881	47.6862	-0.158008
536	1329	Layer V	2864.24	-2531.05	-2720	1.48	2614	1987.29	6162.8	2708.29	1903.94	6370.17	2666.59	1836.06	6344.52	98.6025	27.6859	-1.10489
537	1330	Layer V	2563.7	-2631.72	-2720	1.48	2309.34	2082.26	6221.46	2406.95	2005.16	6428.26	2390.27	1978.01	6418	-186.772	116.33	-0.0201339
538	1331	Layer V	2562.22	-2652.45	-2720	1.48	2307.88	2109.89	6226.72	2405.62	2033.1	6430.39	2377.66	1987.58	6413.18	-196.785	128.157	-0.0912033
539	1332	Layer V	2382.85	-2726.2	-2760	0.95	2097.73	2203	6248.95	2197.06	2128.17	6449.3	2179.56	2099.68	6438.53	-391.314	217.751	0.283057
540	1333	Layer V	2410.42	-2757.58	-2760	0.95	2128.7	2243.8	6251.54	2227.89	2168.77	6446.15	2186.82	2101.9	6420.88	-378.028	230.411	0.0223867
541	1334	Layer V	2495.02	-2728.11	-2760	0.95	2215.55	2198.83	6243.55	2314.14	2123.19	6440.25	2270.98	2052.92	6413.69	-296.706	188.932	-0.0836911
542	1335	Layer V	2653.78	-2581.71	-2760	0.95	2366.29	2002.31	6216.46	2463.61	1925.37	6430.33	2464.8	1927.3	6431.06	-121.912	61.0894	0.172692
543	1336	Layer V	2597.43	-2642.23	-2760	0.1	2314.37	2081.39	6227.41	2412.16	2004.96	6434.06	2393.39	1974.39	6422.51	-185.518	110.242	0.0464557
544	1337	Layer V	2646.65	-2537.65	-2760	0.86	2354.76	1944.5	6210.69	2452.05	1867.53	6431.56	2479.29	1911.88	6448.32	-114.73	36.3183	0.427588
545	1338	Layer V	2683.63	-2494.65	-2760	0.86	2388.14	1889.9	6202.53	2485.09	1812.52	6428.48	2526.83	1880.47	6454.16	-72.4348	3.45321	0.513802
546	1339	Layer V	2799.72	-2446.49	-2760	0.86	2501.02	1836.11	6188.98	2597.07	1757.53	6417.15	2634.96	1819.22	6440.47	33.6934	-45.5915	0.311691
547	1340	Layer V	2908.94	-2400.06	-2760	0.86	2607.02	1790.23	6175.16	2702.18	1710.36	6404.91	2734.91	1763.65	6425.06	132.806	-88.2954	0.0841443
548	1341	Layer V	2991.5	-2348.46	-2760	0.86	2686.16	1738.95	6161.07	2780.55	1657.86	6393.97	2816.72	1716.75	6416.22	212.532	-126.85	-0.0462672
549	1342	Layer V	3332.9	-2200.54	-2760	0.86	3026.43	1648.79	6104.33	3117.39	1561.55	6335.98	3117.73	1562.1	6336.19	523.407	-223.424	-1.22784
550	1343	Layer V	2969.14	-2309.76	-2760	0.86	2660.7	1686.69	6155.39	2755.11	1605.56	6395.16	2818.55	1708.83	6434.19	207.623	-145.023	0.219019
551	1344	Layer V	2584.73	-2723.4	-2760	0.86	2308.41	2189.99	6238.31	2406.4	2113.67	6432.78	2345.33	2014.24	6395.19	-220.389	163.865	-0.356732
552	1345	Layer V	2644.93	-2765.54	-2760	0.86	2374.19	2247.13	6240.13	2471.82	2170.28	6425.79	2372.7	2008.92	6364.79	-183.601	177.117	-0.805556
553	1346	Layer V	2747.27	-2585.81	-2760	0.86	2461.64	2011.9	6212.06	2558.34	1934.17	6421.51	2533.81	1894.23	6406.41	-48.3254	44.9487	-0.191122
554	1347	Layer V	3158.33	-2234.94	-2760	0.86	2848.77	1636.98	6126.84	2941.39	1552.76	6365.87	2984.4	1622.78	6392.34	378.078	-200.369	-0.39889
555	1348	Layer V	3041.79	-2378.49	-2760	0.1	2739.05	1786.32	6163.04	2833.17	1704.85	6388.69	2838.1	1712.88	6391.72	241.541	-115.773	-0.408024
556	1349	Layer V	2806.76	-2406.37	-2760	0.99	2504.4	1785.51	6182.14	2600.29	1706.68	6415.99	2658.11	1800.81	6451.57	51.2464	-69.4561	0.475488
557	1350	Layer V	2909.04	-2332.89	-2760	0.99	2601.55	1705.63	6163.46	2696.49	1625.33	6403.1	2765.27	1737.31	6445.42	153.683	-125.132	0.384792
558	1351	Layer V	2612.15	-2721.74	-2800	0.66	2332.98	2220.83	6236.2	2430.72	2143.9	6426.33	2352.38	2016.36	6378.13	-207.511	176.08	-0.608704
559	1352	Layer V	2658	-2732.37	-2800	0.66	2383.66	2234.97	6235	2481.09	2157.65	6421.75	2385.39	2001.85	6362.86	-171.029	171.67	-0.834052
560	1353	Layer V	2749.03	-2656.62	-2800	0.66	2474.48	2137.92	6211.41	2570.84	2058.77	6406.17	2495.2	1935.63	6359.62	-67.1813	111.702	-0.881859
561	1354	Layer V	2863.33	-2505.12	-2800	0.66	2582.44	1952.2	6170.04	2677.2	1870.1	6382.42	2655.03	1834	6368.77	78.8571	11.2132	-0.746811
562	1355	Layer V	2860.01	-2525.05	-2800	0.66	2580.77	1977.14	6174.57	2675.65	1895.29	6384.14	2643.42	1842.82	6364.3	69.6502	22.1376	-0.812781
563	1356	Layer V	3014.17	-2450.63	-2800	0.66	2740.18	1903.36	6147.55	2833.51	1818.91	6360.1	2796.63	1758.88	6337.41	222.779	-40.2081	-1.20981
564	1357	Layer V	2581.58	-2645.32	-2800	0.66	2292.52	2120.54	6221.93	2390.14	2043.12	6424.99	2362.8	1998.61	6408.16	-208.834	141.475	-0.16528
565	1358	Layer V	2626.77	-2562.93	-2800	0.66	2333.15	2013.4	6200.6	2430.04	1934.61	6414.56	2438.23	1947.95	6419.6	-142.53	87.2585	0.0036144
566	1359	Layer V	2638.73	-2544.99	-2800	0.66	2344.23	1990.42	6195.81	2440.95	1911.31	6412.03	2456.23	1936.2	6421.44	-126.378	75.1747	0.0306891
567	1360	Layer V	2778.94	-2443.98	-2800	0.66	2485.4	1867.7	6163.3	2580.55	1785.92	6388.74	2615.41	1842.67	6410.2	26.5656	-5.5133	-0.135268
568	1361	Layer V	2755.68	-2452.62	-2800	0.66	2461.11	1877.06	6166.93	2556.48	1795.64	6392.14	2592.87	1854.88	6414.53	3.89937	3.29991	-0.0713012
569	1362	Layer V	2555	-2648.65	-2800	0.66	2264.02	2125.48	6224.75	2361.87	2048.39	6428.23	2338.92	2011.03	6414.11	-233.348	149.521	-0.0774962
570	1363	Layer V	2553.01	-2664.6	-2800	0.66	2263.39	2146.47	6228.36	2361.33	2069.57	6429.45	2329.77	2018.19	6410.03	-240.401	158.661	-0.137699
571	1364	Layer V	2628.1	-2540.33	-2800	0.66	2332.26	1984.34	6195.65	2429.04	1905.3	6412.98	2449.56	1938.72	6425.61	-134.151	75.0239	0.0923511
572	1365	Layer V	2567.91	-2657.62	-2840	0.77	2240.42	2201.01	6223.57	2338.18	2123.04	6419.37	2292.3	2048.35	6391.13	-268.463	198.184	-0.416706
573	1366	Layer V	2457.07	-2811.56	-2840	0.77	2130.94	2423.37	6274.64	2230.58	2349.06	6448.63	2115.61	2161.89	6377.87	-428.757	312.276	-0.612436
574	1367	Layer V	2635.64	-2553.71	-2840	0.77	2304.6	2057.59	6190.68	2401.19	1977.28	6400.77	2401.41	1977.64	6400.91	-170.072	126.221	-0.272389
575	1368	Layer V	2649.5	-2583.73	-2840	0.77	2319.07	2100.21	6199.09	2415.8	2020.37	6403.76	2394.52	1985.73	6390.67	-172.733	139.932	-0.423578
576	1369	Layer V	2712.61	-2556.02	-2840	0.77	2380.25	2065.83	6189.19	2476.41	1985.11	6395.69	2455.57	1951.18	6382.86	-112.788	112.315	-0.538804
577	1370	Layer V	2782.66	-2495.98	-2840	0.77	2447.17	1989.55	6169.94	2542.49	1907.32	6382.9	2538.64	1901.05	6380.53	-34.2778	66.846	-0.573301
578	1371	Layer V	2866.56	-2404.38	-2840	0.77	2527.35	1875.73	6142.01	2621.53	1791.38	6365.29	2647.6	1833.81	6381.34	67.2846	3.50672	-0.561333
579	1372	Layer V	2930.44	-2328.95	-2840	0.77	2589.45	1785.13	6119.9	2682.74	1699.1	6351.47	2733.01	1780.95	6382.4	146.738	-46.5545	-0.545582
580	1373	Layer V	2992.79	-2378.98	-2840	0.77	2651.89	1861.52	6131.94	2745.16	1775.93	6352.53	2748.74	1781.75	6354.73	171.631	-29.2101	-0.95416
581	1374	Layer V	3113.64	-2271.22	-2840	0.77	2773.38	1744.88	6099.91	2865.18	1656.64	6329.72	2890.65	1698.11	6345.4	307.73	-101.806	-1.0919
582	1375	Layer V	3198.31	-2231.96	-2840	0.77	2860.7	1714.65	6087.4	2951.71	1625.14	6317.67	2970.27	1655.36	6329.1	388.166	-131.991	-1.33255
583	1376	Layer V	2698.76	-2505.98	-2840	0.77	2365.17	1995.73	6175.07	2461.04	1914.18	6390.18	2473.52	1934.49	6397.86	-101.533	87.72	-0.317433
584	1377	Layer V	2818.06	-2525.23	-2840	0.77	2482.81	2033.36	6177.52	2578.14	1951.46	6384.18	2547.41	1901.43	6365.27	-20.4545	76.3481	-0.798569
585	1378	Layer V	2853.47	-2582.96	-2840	0.77	2519.57	2117.05	6193.77	2615.14	2036.03	6389.49	2540.24	1914.1	6343.4	-19.1033	101.307	-1.12144
586	1379	Layer V	2797.28	-2594.5	-2840	0.77	2464.74	2126.77	6198.48	2560.71	2046.29	6394.99	2494.34	1938.23	6354.14	-65.9741	117.424	-0.962775
587	1380	Layer V	2848.85	-2606.82	-2840	0.77	2515.93	2149.66	6201.03	2611.71	2069.13	6393.11	2523.74	1925.91	6338.97	-32.9046	114.999	-1.18673
588	1381	Layer V	2813.45	-2625.29	-2840	0.77	2481.8	2171.47	6207.38	2577.92	2091.5	6398.14	2488.53	1945.96	6343.12	-67.3472	131.259	-1.12544
589	1382	Layer V	2735.7	-2696.11	-2840	0.77	2407.72	2264.66	6230.82	2504.83	2186.51	6413.41	2392.85	2004.21	6344.5	-157.292	184.882	-1.10509
590	1383	Layer V	2424.81	-2845.04	-2880	0.94	2115.24	2266.43	6402.77	2219.81	2208.28	6593.62	2142.26	2082.01	6545.89	-465.728	136.861	1.86804
591	1384	Layer V	2752.88	-2588.42	-2880	0.94	2452.35	1930.67	6305.55	2552.57	1864.37	6523.47	2542.1	1847.32	6517.03	-81.31	-65.2209	1.44184
592	1385	Layer V	2743.48	-2619.44	-2880	0.94	2443.93	1968.22	6315.44	2544.47	1902.66	6529.31	2519.64	1862.25	6514.03	-101.2	-49.4708	1.39761
593	1386	Layer V	2984.13	-2416.39	-2880	0.94	2693.52	1755.53	6240.06	2790.64	1683.18	6469.95	2802.47	1702.44	6477.23	176.749	-176.799	0.854271
594	1387	Layer V	3001.05	-2361.87	-2880	0.94	2710.84	1695.75	6222.1	2807.37	1621.96	6458.33	2841.55	1677.62	6479.37	212.496	-201.281	0.885873
595	1388	Layer V	2994.47	-2311.11	-2880	0.94	2703.01	1636.61	6206.4	2799.13	1561.68	6449.76	2861.03	1662.45	6487.85	227.578	-220.55	1.01115
596	1389	Layer V	3179.65	-2258.47	-2880	0.94	2906.43	1620.57	6179.54	3000.68	1542.37	6417.8	3025.24	1582.35	6432.91	401.321	-262.488	0.200098
597	1390	Layer V	2809.28	-2490.65	-2880	0.94	2508.04	1817.23	6272.58	2607.06	1748.28	6501.71	2633.3	1790.99	6517.85	3.63644	-118.376	1.45408
598	1391	Layer V	2713.4	-2532.95	-2880	0.94	2407.62	1859.81	6291.03	2507.68	1792.7	6518.7	2538.04	1842.12	6537.39	-92.608	-82.2887	1.74241
599	1392	Layer V	2659.82	-2537.65	-2880	0.94	2350.82	1862.44	6295.62	2451.3	1795.94	6524.96	2493.39	1864.45	6550.86	-139.308	-69.492	1.94133
600	1393	Layer V	2451.13	-2669.26	-2880	0.94	2135.77	2029.85	6348.54	2238.8	1968.01	6566	2257.83	1998.99	6577.71	-369.402	40.1753	2.33777
601	1394	Layer V	2706.82	-2483.13	-2880	0.94	2398.32	1798.45	6276.16	2498.02	1730.32	6511.26	2557.12	1826.53	6547.63	-78.5456	-103.006	1.89365
602	1395	Layer V	2552.24	-2602.52	-2880	0.99	2239.81	1941.26	6321.91	2341.59	1877.13	6545.99	2374.89	1931.34	6566.48	-255.84	-16.3331	2.17194
603	1396	Layer V	2709.43	-2461.6	-2880	1.02	2400.17	1772.46	6269.38	2499.67	1703.84	6507.43	2569.65	1817.75	6550.49	-67.8848	-112.927	1.93588
604	1397	Layer V	3087.99	-2281.2	-2920	1.43	2799.6	1623.48	6241.08	2896.53	1552.41	6482.11	2933.06	1611.88	6504.59	288.743	-277.861	1.2583
605	1398	Layer V	3026.51	-2379.85	-2920	1.43	2733.16	1732.82	6270.19	2831.21	1664.03	6500.9	2835.98	1671.8	6503.84	198.273	-221.399	1.24713
606	1399	Layer V	2999.34	-2397.01	-2920	1.43	2704.27	1749.68	6275.36	2802.61	1681.36	6505.13	2806.83	1688.23	6507.73	169.586	-208.371	1.30463
607	1400	Layer V	2893.54	-2387	-2920	1.43	2591.18	1722.33	6272.71	2690.01	1654.22	6509.61	2732.45	1723.33	6535.74	89.7467	-192.352	1.71805
608	1401	Layer V	2896.4	-2418.46	-2920	1.43	2594.97	1762.26	6281.9	2694.02	1694.77	6514.06	2718.42	1734.47	6529.06	79.0791	-177.934	1.61957
609	1402	Layer V	2902.12	-2442.76	-2920	1.43	2601.7	1793.7	6289.04	2700.91	1726.67	6517.32	2710.2	1741.79	6523.04	73.6208	-167.479	1.53066
610	1403	Layer V	2933.58	-2459.92	-2920	1.43	2635.58	1819.46	6294.09	2734.76	1752.66	6518.21	2725.01	1736.79	6512.21	91.4561	-165.659	1.37071
611	1404	Layer V	2889.25	-2481.36	-2920	1.43	2589.28	1841.39	6300.45	2688.86	1775.17	6523.66	2680.58	1761.69	6518.56	47.5739	-146.196	1.46451
612	1405	Layer V	2807.76	-2641.5	-2920	1.43	2511.13	2041.82	6347.97	2612.36	1979.03	6550.77	2536.55	1855.61	6504.12	-81.7487	-49.7357	1.25134
613	1406	Layer V	2640.48	-2658.65	-2920	1.43	2336.18	2058.86	6351.72	2438.33	1996.67	6558.76	2397.36	1929.98	6533.55	-222.702	2.1392	1.68583
614	1407	Layer V	2390.27	-2747.3	-2920	1.43	2076.48	2190.9	6374.7	2180.39	2130.45	6575.77	2146.79	2075.74	6555.1	-464.876	125.486	2.0039
615	1408	Layer V	2448.89	-2654.36	-2920	1.43	2133.87	2059.87	6348.45	2236.85	1997.71	6562.59	2244.88	2010.79	6567.53	-377.758	57.3106	2.1875
616	1409	Layer V	2851.67	-2424.19	-2920	0.51	2547.61	1764.65	6283.59	2646.94	1697.42	6517.14	2681.48	1753.64	6538.39	41.1137	-165.607	1.75721
617	1410	Layer V	2650.37	-2572.25	-2920	1.01	2341.62	1944.7	6326.29	2443.07	1880.82	6546.32	2449.64	1891.52	6550.36	-180.025	-43.8972	1.93401
618	1411	Layer V	2704.12	-2496.19	-2920	1.01	2394.35	1846.87	6304.28	2494.97	1781.42	6533.74	2530.74	1839.66	6555.75	-106.193	-95.6041	2.01359
619	1412	Layer V	2719.33	-2506.34	-2920	1.01	2410.87	1860.57	6307.33	2511.49	1795.29	6534.62	2537.43	1837.51	6550.58	-98.0394	-94.5129	1.93723
620	1413	Layer V	2751.78	-2477.94	-2920	1.01	2443.83	1825.52	6299.13	2544.08	1759.61	6529.31	2577.15	1813.46	6549.66	-60.5632	-116.444	1.9236
621	1414	Layer V	2762.94	-2452.59	-2920	1.01	2454.59	1793.65	6291.75	2554.59	1727.22	6525.23	2598.76	1799.14	6552.41	-41.3719	-131.479	1.96425
622	1415	Layer V	2792.35	-2457.66	-2920	1.01	2485.89	1802.13	6293.31	2585.78	1735.73	6524.7	2618.86	1789.58	6545.06	-19.8787	-136.008	1.85567
623	1416	Layer V	2813.64	-2415.06	-2920	1.01	2506.97	1749.58	6280.89	2606.43	1682.28	6517.61	2657.06	1764.71	6548.77	14.4655	-161.48	1.91046
624	1417	Layer V	2378.86	-2768.67	-2960	1.02	2008.18	2269.45	6400.83	2113.18	2211.26	6595.16	2060.65	2125.74	6562.83	-548.256	167.582	2.11807
625	1418	Layer V	2485.43	-2664.15	-2960	1.02	2120.81	2136.58	6363.84	2224.24	2075.38	6569.6	2202.95	2040.72	6556.5	-412.895	91.9031	2.02461
626	1419	Layer V	2571.5	-2692.84	-2960	1.02	2218.73	2176.01	6374.53	2322	2115.41	6572.24	2259.87	2014.26	6534.01	-351.402	80.6504	1.6926
627	1420	Layer V	2543.84	-2747.15	-2960	1.02	2191.5	2242.7	6394.04	2295.45	2183.66	6584.97	2210.39	2045.17	6532.62	-397.143	110.385	1.67209
628	1421	Layer V	2566.38	-2594.47	-2960	1.02	2205.94	2054.83	6338.64	2308.24	1991.47	6550.9	2302.87	1982.72	6547.59	-316.21	43.02	1.8931
629	1422	Layer V	2739.55	-2619.07	-2960	1.02	2400.09	2101.77	6347.97	2501.72	2038.58	6547.94	2429.74	1921.4	6503.64	-181.419	12.049	1.24429
630	1423	Layer V	2931.16	-2403.88	-2960	1.02	2596.62	1891.22	6267.73	2694.9	1820.77	6485.41	2672.54	1784.36	6471.65	57.3382	-96.8755	0.771927
631	1424	Layer V	2974.2	-2323.96	-2960	1.02	2639.71	1812.34	6238.05	2736.9	1739.28	6463.45	2740.39	1744.96	6465.6	122.999	-130.072	0.682604
632	1425	Layer V	2980.35	-2341.38	-2960	1.02	2647.46	1833.57	6244.42	2744.8	1760.99	6467.07	2737	1748.3	6462.28	121.053	-124.962	0.633589
633	1426	Layer V	2951.66	-2281.95	-2960	1.02	2612.49	1758.84	6222.88	2709.38	1684.68	6455.46	2742.98	1739.39	6476.14	121.538	-141.604	0.838208
634	1427	Layer V	2895.3	-2359.82	-2960	1.02	2554.2	1832.73	6251.61	2652.23	1761.16	6477.58	2665.74	1783.15	6485.9	45.7328	-106.549	0.98229
635	1428	Layer V	2822.55	-2386.46	-2960	1.02	2475.16	1846.6	6261.72	2573.89	1776.18	6488.82	2599.05	1817.15	6504.3	-23.3833	-85.7993	1.25402
636	1429	Layer V	2840.99	-2388.51	-2960	1.02	2495.76	1852.95	6262.4	2594.41	1782.5	6488.04	2612.04	1811.22	6498.9	-9.24987	-88.1047	1.17419
637	1430	Layer V	2702.66	-2454.09	-2960	1.02	2346.82	1902.78	6286.99	2446.94	1834.89	6512.01	2476.34	1882.77	6530.11	-147.599	-39.93	1.63498
638	1431	Layer V	2739.32	-2574.82	-2960	0.54	2396.47	2049.85	6331.57	2497.64	1985.36	6537.71	2449.74	1907.38	6508.24	-164.416	-3.81346	1.31213
639	1432	Layer V	2889.74	-2542.12	-2960	0.54	2560.28	2037.93	6319.37	2660.27	1971.85	6521.19	2579.99	1841.15	6471.78	-29.2289	-43.8642	0.773949
640	1433	Layer V	2741.98	-2431.87	-2960	0.74	2388.86	1883.38	6278.71	2488.52	1814.67	6504.52	2516.92	1860.91	6522	-106.679	-55.5044	1.51528
641	1434	Layer V	2512.75	-2648.15	-3000	1.5	2275.38	2017.45	6443.68	2381.16	1966.21	6656.54	2351.76	1918.34	6638.44	-303.965	-71.6284	3.23432
642	1435	Layer V	2575.96	-2624.07	-3000	1.5	2339.32	1990.13	6433.01	2444.47	1937.84	6646.8	2412.31	1885.47	6627.01	-243.15	-95.5015	3.06552
643	1436	Layer V	2840.83	-2429.93	-3000	1.5	2605.7	1767.26	6352.46	2707.2	1707.66	6582.89	2712.59	1716.45	6586.21	52.5919	-229.044	2.46316
644	1437	Layer V	2926.61	-2366.73	-3000	1.5	2695.37	1700.19	6326.34	2795.66	1638.16	6561.45	2810.45	1662.26	6570.56	149.835	-270.326	2.23218
645	1438	Layer V	2964.23	-2410.37	-3000	1.5	2734.32	1765.88	6341.15	2834.82	1704.76	6567.3	2812.09	1667.77	6553.31	157.721	-254.831	1.97754
646	1439	Layer V	2905.54	-2478.09	-3000	1.5	2673.51	1843.77	6368.43	2775.1	1785.04	6587.63	2731.66	1714.31	6560.89	79.7349	-215.866	2.08944
647	1440	Layer V	2405.91	-2689.92	-3000	0.37	2166.97	2068.08	6462.01	2273.8	2018.6	6672.78	2247.4	1975.61	6656.54	-408.187	-28.945	3.50141
648	1441	Layer V	2751.95	-2653.25	-3000	0.37	2522.47	2051.21	6439.62	2626.88	1998.66	6639.94	2525.91	1834.29	6577.81	-118.829	-113.853	2.33923
649	1442	Layer V	2397.76	-2670.66	-3000	0.37	2157.37	2041.81	6454.93	2264.05	1991.82	6669.09	2251.45	1971.3	6661.34	-406.169	-35.8468	3.5723
650	1443	Layer V	2480.01	-2643.98	-3000	0.37	2241.21	2009.77	6442.88	2347.13	1958.59	6657.82	2329.06	1929.16	6646.7	-328.224	-66.4663	3.35624
651	1444	Layer V	2472.04	-2639.57	-3000	0.29	2232.69	2003.4	6441.4	2338.61	1952.13	6657.38	2325.33	1930.51	6649.21	-332.634	-66.7123	3.39324
652	1445	Layer V	2102.63	-2900.63	-2760	0.69	1799.76	2472.36	6285.96	1901.26	2399.49	6466.03	1844.99	2307.88	6431.4	-701.456	416.659	0.177792
653	1446	Layer V	2287.2	-2780.9	-3040	0.66	2067.27	2195.24	6534.91	2176.9	2152.86	6734.04	2110.94	2045.47	6693.45	-549.349	14.2347	4.04636
654	1447	Layer V	2336.9	-2794.81	-3040	0.66	2124.27	2220.26	6537.74	2233.68	2177.83	6731.99	2143.85	2031.58	6676.71	-512.414	11.2833	3.79928
655	1448	Layer V	2421.31	-2690.56	-3040	0.05	2204.67	2080.05	6494.26	2312.45	2034.01	6701.99	2265.76	1958.01	6673.26	-397.178	-55.426	3.74829
656	1449	Layer V	2415.37	-2687.21	-3040	0.05	2197.66	2074.46	6493.27	2305.44	2028.38	6701.89	2262.79	1958.93	6675.64	-400.835	-55.986	3.78342
657	1450	Layer V	2580.44	-2737.28	-3040	0.86	2386.77	2170.65	6503.97	2493.85	2124.39	6694.89	2366.71	1917.4	6616.65	-281.961	-59.4478	2.9126
658	1451	Layer V	2576.11	-2625.76	-3040	0.86	2367.65	2015.8	6463.12	2473.69	1966.59	6672.67	2418.7	1877.07	6638.84	-241.526	-110.447	3.24015
659	1452	Layer V	2567.47	-2565.25	-3040	0.86	2350.9	1931.14	6441.31	2456.41	1880.38	6661.27	2442.29	1857.39	6652.58	-224.537	-137.082	3.44297
660	1453	Layer V	2666.02	-2464.1	-3040	0.86	2450	1816.76	6400.97	2553.85	1762.44	6630.79	2567.85	1785.25	6639.4	-102.306	-196.629	3.24852
661	1454	Layer V	2701.46	-2438.16	-3040	0.86	2487.37	1791.2	6390.5	2590.72	1735.89	6621.99	2607.65	1763.45	6632.41	-62.5298	-212.813	3.14526
662	1455	Layer V	2859.67	-2528.94	-3040	0.86	2670.18	1955.59	6415.5	2773.23	1901.02	6621.66	2678.19	1746.29	6563.17	28.9158	-187.339	2.12309
663	1456	Layer V	2816.44	-2384.57	-3040	0.86	2612.48	1752.61	6367.74	2714.52	1694.88	6599.41	2720.74	1705.01	6603.24	53.9324	-249.952	2.71461
664	1457	Layer V	2936.61	-2374.19	-3040	0.86	2746.8	1775.84	6359.63	2847.87	1716.68	6584	2814.54	1662.42	6563.49	156.261	-265.936	2.12781
665	1458	Layer V	2964.27	-2372.46	-3040	0.86	2777.79	1782.31	6357.94	2878.64	1722.83	6580.5	2835.73	1652.96	6554.09	179.528	-269.142	1.98902
666	1459	Layer V	2976.37	-2306.76	-3040	0.86	2790.5	1700.5	6336.03	2890.68	1639.37	6567.63	2880.46	1622.74	6561.34	218.679	-301.739	2.09605
667	1460	Layer V	3017.01	-2228.09	-3040	0.86	2837.67	1611.82	6309.58	2936.87	1548.54	6549.82	2954.61	1577.42	6560.74	288.217	-343.741	2.08715
668	1461	Layer V	3078.38	-2211.67	-3040	0.86	2908.64	1610.92	6302.34	3007.25	1546.69	6540.25	3009.74	1550.73	6541.77	346.733	-357.322	1.80719
669	1462	Layer V	2433.45	-2632.36	-3080	0.76	2205.07	1987.16	6649.17	2318.52	1959.6	6865.66	2275.4	1889.39	6839.12	-449.252	-219.019	6.19691
670	1463	Layer V	2578.01	-2565.05	-3080	0.76	2344.9	1922.41	6610.32	2456.45	1890.85	6829.6	2412.38	1819.1	6802.48	-307.705	-262.754	5.65594
671	1464	Layer V	2580.31	-2545.93	-3080	0.76	2345.69	1898.31	6603.62	2457.05	1866.25	6825.67	2423.37	1811.42	6804.94	-298.338	-271.415	5.69235
672	1465	Layer V	2607.84	-2487.03	-3080	0.76	2369.21	1828.26	6580.03	2479.76	1794.22	6809.42	2472.03	1781.63	6804.67	-252.745	-299.092	5.68824
673	1466	Layer V	2640.73	-2445.73	-3080	0.76	2400.01	1782.46	6561.38	2509.85	1746.73	6795.06	2516.04	1756.8	6798.87	-209.476	-318.834	5.60267
674	1467	Layer V	2880.14	-2371.53	-3080	0.76	2645.61	1747.97	6503.86	2752.33	1705.6	6733.37	2724.37	1660.09	6716.17	15.741	-359.65	4.38172
675	1468	Layer V	2877.85	-2349.35	-3080	0.76	2642.75	1719.99	6495.99	2749.26	1677.03	6728.85	2734.3	1652.68	6719.64	23.7399	-368.665	4.43307
676	1469	Layer V	2504.58	-2525.27	-3080	0.76	2267.73	1858.25	6605.96	2379.62	1827.03	6835.27	2379.54	1826.9	6835.22	-350.467	-275.102	6.13938
677	1470	Layer V	2154.6	-2832.3	-3120	1.31	1981.29	2631.25	6716.48	2096.88	2605	6867.37	1847.73	2199.36	6714.05	-802.99	145.743	4.35045
678	1471	Layer V	2286.64	-2681.96	-3120	1.31	2135.23	2440.81	6669.6	2248.82	2410.94	6837.08	2044.99	2079.1	6711.64	-617.695	34.7634	4.31494
679	1472	Layer V	2397.76	-2629.67	-3120	1.31	2258.61	2378.02	6648.07	2370.99	2346.13	6818.5	2165.86	2012.18	6692.27	-497.57	-16.1842	4.02901
680	1473	Layer V	2508.88	-2551.23	-3120	1.31	2381	2285.71	6620.14	2492	2251.38	6796.98	2298.41	1936.22	6677.84	-368.345	-78.5444	3.816
681	1474	Layer V	2548.1	-2620.52	-3120	1.31	2421	2375.69	6633.78	2532.11	2341.88	6798.88	2291.71	1950.5	6650.94	-364.698	-49.0583	3.41879
682	1475	Layer V	2616.08	-2687.19	-3120	1.31	2491.28	2468.34	6644.37	2602.25	2434.62	6796.39	2307.35	1954.51	6614.91	-336.807	-23.7083	2.88693
683	1476	Layer V	3060.56	-2236.18	-3120	1.31	2964.22	1975.06	6497.74	3068.77	1928.98	6690.36	2878.59	1619.36	6573.32	212.514	-312.08	2.27293
684	1477	Layer V	2869.69	-2304.16	-3120	1.31	2765.24	2028.4	6530.21	2871.77	1985.83	6723.49	2702.45	1710.17	6619.3	30.9197	-254.751	2.95167
685	1478	Layer V	2821.32	-2297.62	-3120	1.31	2715.12	2013.84	6532.61	2822	1971.8	6729.29	2669.81	1724.04	6635.64	-5.60466	-251.587	3.19294
686	1479	Layer V	2808.25	-2351.22	-3120	1.31	2700.45	2075.99	6546.84	2807.77	2034.93	6736.86	2632.46	1749.51	6628.97	-38.0727	-223.78	3.09448
687	1480	Layer V	2651.37	-2459.72	-3120	1.31	2534.4	2186.47	6586.29	2643.68	2149.05	6769.28	2458.03	1846.8	6655.03	-210.73	-148.453	3.47915
688	1481	Layer V	2651.37	-2496.33	-3120	1.31	2533.78	2230.94	6595.22	2643.29	2194.06	6773.1	2438.96	1861.41	6647.36	-225.73	-130.2	3.36599
689	1482	Layer V	2633.07	-2481.95	-3120	1.31	2514.7	2211.45	6593.21	2624.27	2174.59	6773.99	2432.39	1862.21	6655.92	-235.022	-134.581	3.49229
690	1483	Layer V	2616.08	-2481.95	-3120	1.31	2496.73	2209.72	6594.59	2606.43	2173.07	6776.19	2419.26	1868.35	6661.01	-249.171	-131.895	3.56747
691	1484	Layer V	2608.23	-2459.72	-3120	1.31	2488.79	2182.06	6589.81	2598.42	2145.18	6774.87	2424.71	1862.37	6667.97	-246.645	-141.659	3.67029
692	1485	Layer V	2343.12	-2696.03	-3160	1.11	2158.54	1994.23	6716.28	2274.58	1974.27	6932.87	2226.17	1895.45	6903.08	-518.834	-251.7	7.14117
693	1486	Layer V	2533.37	-2637.07	-3160	1.11	2349.96	1929.45	6688.75	2464.25	1906.67	6906.18	2400.16	1802.32	6866.74	-342.797	-316.973	6.60461
694	1487	Layer V	2681.34	-2583.66	-3160	1.11	2498.14	1878.91	6663.92	2610.96	1853.56	6882.08	2535.6	1730.86	6835.71	-204.757	-365.169	6.14648
695	1488	Layer V	2798.17	-2503.56	-3160	1.11	2612.86	1798.26	6632.41	2724.19	1769.96	6855.97	2658.49	1663	6815.54	-82.4466	-416.517	5.84875
696	1489	Layer V	2792.6	-2397.86	-3160	1.11	2599.23	1667.88	6601.66	2709.79	1637.5	6840.78	2703.51	1627.27	6836.91	-48.2305	-462.733	6.16426
697	1490	Layer V	2476.63	-2574.76	-3160	1.11	2285.28	1847.45	6674.69	2399.54	1824.07	6903.84	2385.24	1800.79	6895.04	-367.163	-335.374	7.02238
698	1491	Layer V	2471.07	-2593.68	-3160	1.11	2281.34	1870.74	6680.37	2395.78	1847.77	6906.96	2372.36	1809.64	6892.55	-378.292	-325.607	6.98568
699	1492	Layer V	2485.53	-2602.58	-3160	1.11	2297.12	1882.86	6681.99	2411.52	1859.91	6906.64	2379.33	1807.52	6886.83	-369.664	-324.162	6.90124
700	1493	Layer V	2486.64	-2582.55	-3160	1.11	2296.36	1857.91	6676.27	2410.61	1834.58	6903.83	2389.32	1799.91	6890.72	-361.766	-333.603	6.9587
701	1494	Layer V	2777.03	-2360.03	-3160	1.11	2580.45	1619.03	6591.54	2690.84	1588.05	6836.96	2709.82	1618.96	6848.64	-46.6474	-477.533	6.33738
702	1495	Layer V	2848.23	-2328.88	-3160	1.11	2654.2	1594.06	6576.66	2763.77	1561.52	6822.45	2777.59	1584.02	6830.95	23.2152	-499.593	6.07631
703	1496	Layer V	2853.79	-2285.49	-3160	1.11	2658.16	1542.78	6563.03	2767.33	1509.22	6814.62	2802.59	1566.63	6836.32	44.6094	-519.066	6.15557
704	1497	Layer V	2955.04	-2291.05	-3160	1.11	2767.2	1570.11	6556.53	2875.57	1535.31	6801.24	2875.47	1535.15	6801.18	125.684	-527.423	5.63674
705	1498	Layer V	2605.69	-2475.74	-3160	1.11	2409.81	1736.37	6637.98	2522.41	1709.76	6875.67	2528.11	1719.03	6879.18	-227.767	-402.295	6.78824
706	1499	Layer V	2574.54	-2501.33	-3160	1.11	2379.74	1764.63	6647.47	2492.76	1738.85	6882.93	2492.95	1739.16	6883.05	-262.057	-385.794	6.84535
707	1500	Layer V	2738.54	-2372.02	-3200	1.02	2599.1	1633.55	6582.1	2709.04	1601.32	6825.32	2719.92	1619.03	6832.02	-31.0844	-467.494	6.092
708	1501	Layer V	2800.99	-2379.18	-3200	1.02	2668.32	1651.12	6580.96	2777.86	1618.44	6819.75	2765.6	1598.47	6812.2	18.9085	-474.84	5.79953
709	1502	Layer V	2653.57	-2604.41	-3200	1.02	2526.16	1935.49	6641.81	2637.95	1906.99	6852.83	2538.77	1745.51	6791.79	-185.622	-325.145	5.49823
710	1503	Layer V	2333.13	-2872.64	-3200	1.02	2199.29	2296.89	6719.75	2314.65	2274.07	6900.66	2140.08	1989.86	6793.23	-558.855	-97.5835	5.51942
711	1504	Layer V	3261.69	-2041.34	-3240	1.02	3167.16	1322.65	6516.55	3272.74	1285.12	6775.48	3279.09	1295.46	6779.39	511.021	-738.424	5.31513
712	1505	Layer V	2638.21	-2428.32	-3240	1.02	2466.19	1669.91	6656.36	2579.31	1645.96	6899.36	2593.05	1668.32	6907.81	-177.605	-466.87	7.21095
713	1506	Layer V	2654.59	-2442.66	-3240	1.02	2483.54	1689.76	6661.1	2596.71	1666.1	6901.19	2597.71	1667.72	6901.8	-171.035	-463.821	7.12225
714	1507	Layer V	2611.6	-2446.75	-3240	1.02	2438.19	1691.55	6663.04	2551.64	1668.18	6904.51	2562.47	1685.82	6911.18	-207.427	-452.526	7.2607
715	1508	Layer V	2580.88	-2624.89	-3240	1.02	2409.01	1920.74	6725.09	2524.33	1902.04	6941.01	2441.88	1767.8	6890.27	-312.46	-363.35	6.95196
716	1509	Layer V	2281.94	-2687.34	-3240	1.02	2097.13	2005.84	6746.63	2214.51	1989.31	6963.75	2170.21	1917.19	6936.49	-583.447	-251.41	7.63441
717	1510	Layer V	2633.47	-2460.93	-3280	1.4	2459.29	1693.87	6686.1	2573.45	1673.04	6926.31	2573.58	1673.25	6926.38	-202.642	-473.394	7.48517
718	1511	Layer V	2389.82	-2652.77	-3280	1.4	2196.56	1930.08	6763.13	2314.21	1916.01	6985.1	2271.53	1846.52	6958.84	-496.964	-330.877	7.96427
719	1512	Layer V	2360.41	-2675.18	-3280	1.4	2164.97	1959.86	6771.99	2283.02	1946.54	6991.62	2234.75	1867.95	6961.91	-532.48	-312.689	8.00967
720	1513	Layer V	2987.75	-2362.91	-3280	1.4	2851.07	1626.22	6636.46	2961.77	1599.7	6870.97	2903.61	1505.01	6835.18	139.468	-575.98	6.13866
721	1514	Layer V	2534.3	-2635.71	-3320	0.74	2377.7	1910.98	6773.88	2494.92	1897.96	6991.47	2413.71	1765.74	6941.49	-357.661	-395.989	7.7082
722	1515	Layer V	3047.48	-2196.52	-3360	1.12	2877.42	1414.26	6831.98	2995.36	1412	7087.33	2971.66	1373.41	7072.75	115.586	-841.445	9.6459
723	1516	Layer V	2699.11	-2453.87	-3360	1.12	2508.8	1684.89	6913.24	2630.8	1689.72	7150.18	2575.77	1600.12	7116.31	-270.548	-655.637	10.289
724	1517	Layer V	2600.22	-2520.17	-3360	1.12	2405.65	1763.09	6934.96	2528.75	1769.76	7166.48	2464.21	1664.69	7126.76	-378.684	-601.541	10.4433
725	1518	Layer V	2335	-2694.36	-3360	1.12	2129.12	1988.74	6992.25	2255.09	2000.08	7207.44	2159.15	1843.89	7148.4	-671.828	-446.997	10.7628
726	1519	Layer V	2390.07	-2577.49	-3360	1.12	2185.87	1830.79	6967.45	2311.02	1840.87	7198.75	2266.85	1768.97	7171.58	-579.681	-530.924	11.1049
727	1520	Layer V	2828.35	-2312.27	-3400	1.12	2673.91	1459.17	6886.71	2794.65	1463.04	7143.6	2791.55	1457.98	7141.69	-78.1729	-803.723	10.6637
728	1521	Layer V	2841.83	-2303.28	-3400	1.12	2688.08	1448.95	6884.41	2808.7	1452.63	7141.97	2806.56	1449.15	7140.66	-63.7645	-811.361	10.6485
729	1522	Layer V	2780.95	-2325.05	-3440	1.04	2645.42	1471.57	6918.89	2767.41	1479	7175.03	2759.82	1466.64	7170.36	-118.394	-812.823	11.0869
730	1523	Layer V	2817.19	-2317.8	-3440	1.04	2684.87	1466.57	6916.89	2806.62	1473.75	7172.22	2791.85	1449.7	7163.13	-85.7923	-824.324	10.9802
731	1524	Layer V	2845.15	-2325.05	-3440	1.04	2714.72	1479.42	6918	2836.34	1486.53	7170.8	2809.25	1442.41	7154.13	-66.2142	-825.739	10.8473
732	1525	Layer V	2512.86	-2561.62	-3480	0.77	2330.07	1742.43	6978.42	2455.11	1754.38	7214.47	2407.73	1677.25	7185.32	-453.048	-624.907	11.3078
733	1526	Layer V	2598.42	-2462.2	-3520	1.54	2413.3	1626.87	7024.67	2539.82	1645.09	7270.32	2507.05	1591.74	7250.15	-384.079	-743.718	12.2649
734	1527	Layer V	2832.5	-2454.81	-3080	0.73	2598.49	1838.74	6540.1	2706.53	1799.61	6760.62	2647.79	1703.99	6724.47	-58.9062	-323.597	4.50438
735	1528	Layer V	2887.26	-2597.22	-1920	0.23	2480.69	2421.53	5201.9	2540.65	2225.32	5375.61	2562.61	2261.07	5389.12	353.256	997.834	-15.2093
736	1529	Layer V	2990.82	-2309.49	-2600	1.68	2705.39	1798.16	5891.16	2790	1685.91	6119.68	2854.38	1790.73	6159.3	342.36	96.358	-3.8392
737	1530	Layer V	3002.78	-2288.08	-2720	2.56	2759	1706.72	6077.29	2850.14	1616.36	6312.18	2898.3	1694.76	6341.81	316.203	-102.785	-1.1448
738	1531	Layer V	2649.5	-2514.72	-2800	0.64	2352.73	1951.78	6188.48	2449.23	1872.23	6408.85	2478.73	1920.27	6427.01	-107.395	56.948	0.1129
739	1532	Layer V	2678.94	-2481.44	-2800	0.64	2381.1	1910.02	6179.05	2477.21	1829.79	6403.24	2517.78	1895.84	6428.2	-71.3312	33.3877	0.130538
740	1533	Layer V	2737.82	-2439.84	-2800	0.64	2440.5	1859.84	6165.58	2535.96	1778.49	6393.48	2584.16	1856.97	6423.14	-7.41323	0.0897399	0.0558854
741	1534	Layer V	2779.42	-2414.24	-2800	0.64	2482.97	1830.26	6156.92	2577.98	1748.16	6386.75	2629.04	1831.29	6418.17	36.3705	-20.9427	-0.0174961
742	1535	Layer V	2853.66	-2363.04	-2800	0.64	2558.6	1772.74	6140.4	2652.79	1689.22	6374.23	2711.01	1784.01	6410.06	115.982	-60.2768	-0.137261
743	1536	Layer V	2575.26	-2597.6	-2840	1.28	2246.33	2116.28	6205.39	2343.59	2037.13	6410.75	2332.4	2018.91	6403.86	-235.672	163.029	-0.228747
744	1537	Layer V	2767.26	-2443.36	-2880	0.64	2461.24	1755.87	6260.41	2560.17	1686.28	6498.27	2623.62	1789.58	6537.31	-12.5746	-131.364	1.74136
745	1538	Layer V	2784.54	-2440.16	-2880	0.64	2479.61	1753.91	6258.44	2578.39	1684.08	6495.89	2638.57	1782.06	6532.92	3.01633	-135.764	1.67655
746	1539	Layer V	2795.42	-2431.2	-2880	0.64	2490.94	1744.46	6255.05	2589.57	1674.33	6493.2	2651.32	1774.87	6531.21	15.5712	-141.454	1.65124
747	1540	Layer V	2909.34	-2340.32	-2880	0.64	2611.01	1654.33	6220.32	2708.02	1580.97	6464.79	2782.44	1702.13	6510.58	145.74	-197.086	1.34673
748	1541	Layer V	2803.1	-2532.96	-3000	0.64	2569.06	1897.9	6392.33	2671.88	1841.52	6608.85	2627.99	1770.07	6581.84	-24.8882	-176.306	2.39872
749	1542	Layer V	2645.81	-2509.19	-2720	0.06	2391.65	1927.46	6181.55	2487.77	1847.3	6403.36	2518.62	1897.53	6422.35	-68.3936	38.4845	0.0441371
750	1921	Layer VI	3161.18	-2831.32	-2240	1.07	2838.85	2652.36	5719.97	2915.04	2511.55	5849.14	2829.54	2372.36	5796.52	322.073	649.844	-10.6127
751	1922	Layer VI	3412.84	-2653.29	-2480	1.55	3080.68	2410.01	5788.44	3158.65	2278.99	5935.65	3093.45	2172.84	5895.53	532.315	403.961	-9.15112
752	1923	Layer VI	3251.24	-2456.32	-2640	1.6	2992.31	1931.5	5917.5	3076.24	1820.25	6120.49	3188.62	2003.21	6189.64	512.961	69.0425	-4.80915
753	1924	Layer VI	3274.33	-2528.09	-2720	1.48	3032.75	2086.05	6111.21	3123.05	1994.99	6293.15	3126.83	2001.15	6295.48	416.226	3.66625	-3.24675
754	1925	Layer VI	3543.78	-2587.31	-2720	1.48	3299.02	2253.37	6092.72	3387.08	2157.93	6246.51	3266.62	1961.82	6172.38	592.234	40.7019	-5.06396
755	1926	Layer VI	3252.13	-2735.36	-2720	1.48	3001.47	2347.91	6170.68	3093.5	2260.89	6323.48	2992.54	2096.54	6261.35	303.257	113.295	-3.75054
756	1927	Layer VI	2690.18	-2961.38	-2760	1.58	2436.01	2524.16	6259.45	2533.48	2446.47	6411.4	2483.1	2364.46	6380.4	-216.822	292.373	-1.99308
757	1928	Layer VI	3016.95	-2871.38	-2800	1.2	2780.34	2459.25	6239.33	2875.61	2379.27	6386.62	2771.26	2209.38	6322.41	73.9102	182.174	-2.84918
758	1929	Layer VI	3184.58	-2786.37	-2800	1.2	2947.19	2376.57	6208.56	3040.76	2293.64	6359.62	2934.14	2120.07	6294.01	236.632	115.708	-3.26838
759	1930	Layer VI	3275.58	-2696.57	-2800	1.2	3033.53	2278.86	6182.93	3125.98	2193.89	6342.26	3041.17	2055.82	6290.07	338.141	58.0093	-3.32662
760	1931	Layer VI	3085.16	-2842.35	-2840	0.77	2762.63	2529.96	6270.21	2858.94	2452.76	6409.8	2725.49	2235.5	6327.68	29.1814	203.436	-2.7714
761	1932	Layer VI	2913.61	-2971.5	-2880	1.52	2644.47	2444.1	6405.7	2746.31	2383.35	6557.68	2646.27	2220.49	6496.12	-106.905	88.4073	-0.284733
762	1933	Layer VI	3132.2	-2790.85	-2880	1.52	2865.46	2239.88	6344.34	2964.5	2173.89	6512.24	2901.89	2071.96	6473.71	140.301	-37.0111	-0.615562
763	1934	Layer VI	3238.46	-2746.83	-2880	1.52	2975.37	2211.32	6327.09	3073.34	2143.46	6494.51	2998.72	2021.97	6448.59	240.072	-68.6752	-0.986392
764	1935	Layer VI	3146.61	-2777.32	-2920	1.43	2873.9	2278.87	6387.65	2974.36	2217.35	6550.36	2885.91	2073.36	6495.93	117.184	-49.0231	-0.2874
765	1936	Layer VI	3073.69	-2755.88	-2920	1.43	2796.62	2232.69	6382.12	2897.34	2171.19	6552.85	2846.28	2088.07	6521.43	70.7438	-50.5654	0.0890398
766	1937	Layer VI	3222.32	-2703.85	-2960	1.6	2934.74	2305.36	6377.34	3034.49	2242.28	6535.01	2923.4	2061.41	6466.65	163.01	-42.6381	-0.719752
767	1938	Layer VI	3175.91	-2726.25	-2960	1.6	2886.52	2316.89	6386.09	2986.79	2254.77	6544.07	2881.1	2082.71	6479.04	118.906	-30.1546	-0.536872
768	1939	Layer VI	2789.66	-2708.35	-3000	1.5	2564.77	2133.07	6459.6	2669.52	2081.83	6648.95	2696.44	2125.65	6665.51	-122.399	-101.822	2.21607
769	1940	Layer VI	2571.69	-3219.55	-3040	1.35	2423.98	2901.3	6671.98	2535.37	2866.3	6777.15	2259.03	2416.4	6607.1	-509.781	205.006	1.35365
770	1941	Layer VI	3070.78	-2795.99	-3040	1.35	2925.24	2377.2	6492.57	3028.98	2326.4	6641.18	2869.04	2066.02	6542.76	84.1677	-83.9603	0.403908
771	1942	Layer VI	3112.59	-2752.83	-3040	1.35	2964.92	2330.91	6475.08	3067.95	2278.54	6627.71	2919.74	2037.25	6536.51	133.86	-107.106	0.311544
772	1943	Layer VI	2712.82	-2642.74	-3120	1.31	2595.17	2422.63	6625.74	2705.09	2387.07	6779.45	2579.91	2183.28	6702.41	-244.921	-70.0753	2.76082
773	1944	Layer VI	3292.15	-2531.37	-3160	1.11	3143.36	1952.57	6599	3250.71	1917.81	6786.68	3178.62	1800.44	6742.32	300.07	-451.882	3.34991
774	1945	Layer VI	2898.25	-2783.57	-3200	1.02	2806.03	2226.61	6675.06	2917.1	2198.25	6842.89	2805.91	2017.22	6774.46	-60.1865	-268.505	3.82449
775	1946	Layer VI	2797.92	-2875.71	-3200	1.02	2705.56	2345.62	6701.39	2817.8	2319.19	6859.04	2679.91	2094.72	6774.19	-177.868	-195.901	3.82049
776	1947	Layer VI	2734.45	-2942.25	-3240	1.02	2578.82	2363.24	6831.27	2696.22	2351.56	6989.98	2555.44	2122.36	6903.35	-341.8	-247.501	5.72718
777	1948	Layer VI	2718.07	-2910.52	-3240	1.02	2561.02	2315.65	6821.17	2678.24	2303.36	6986.01	2562	2114.12	6914.47	-339.76	-261.873	5.89142
778	1949	Layer VI	2727.28	-2899.25	-3240	1.02	2570.53	2300.4	6817.3	2687.6	2287.82	6983.56	2575.69	2105.62	6914.7	-327.044	-269.948	5.89474
779	1950	Layer VI	3039.56	-2620.57	-3280	1.4	2904.65	1956.8	6727.17	3017.65	1936.96	6921.41	2975.09	1867.66	6895.22	53.4937	-480.723	5.60721
780	1951	Layer VI	3020.44	-2632.03	-3320	0.74	2894.05	1975.94	6746.26	3007.74	1958.08	6938.5	2956.49	1874.64	6906.97	31.784	-481.24	5.78064
781	1952	Layer VI	2780.02	-2822.47	-3360	1.12	2598.7	2182.61	6958.71	2720.89	2187.18	7135.72	2618.14	2019.91	7072.48	-345.471	-444.688	8.22415
782	1953	Layer VI	2285.56	-3006.77	-3400	1.12	2122.76	2416.66	7052.64	2250.04	2430.36	7219.03	2153.17	2272.65	7159.42	-812.155	-260.543	9.50756
783	1954	Layer VI	2771.07	-2711.92	-3560	1.54	2616.24	1990.83	7187.56	2746.85	2023.24	7383.07	2666.13	1891.81	7333.39	-396.706	-720.87	12.0759
784	1955	Layer VI	2672.75	-3079	-3040	0.81	2527.27	2694.19	6618.55	2636.7	2655.11	6744.06	2425.6	2311.42	6614.15	-356.667	102.644	1.45774
57	1916	Layer I	2230.01	-2317.42	-2280	0.81	1811.35	1891.15	5501.41	1886.14	1735.69	5755.46	1920.7	1791.95	5776.73	-199.238	645.853	-6.55382
58	1917	Layer I	2588.46	-2088.91	-2560	1.09	2256.34	1419.85	5869.8	2343.06	1310.06	6157.23	2374.83	1361.79	6176.79	77.9603	3.85254	-0.64776
59	1918	Layer I	2276.51	-2209.5	-3240	0.08	2083.09	1364.22	6589.87	2196.27	1336.73	6881.74	2143.04	1250.07	6848.98	-386.283	-503.616	9.27578
60	1919	Layer I	2658.06	-2057.01	-2520	0.7	2237.69	1483.74	5753.37	2320.24	1360.16	6035.54	2356.02	1418.41	6057.56	104.283	128.275	-2.40793
61	1920	Layer I	2364.06	-2267.36	-3040	0.64	2097.48	1466.42	6343.47	2201.65	1409.98	6626.01	2156.54	1336.55	6598.26	-281.324	-272.442	5.57437
0	1960	GABA-II/III	2564.43	-2255.42	-2600	20	2272.43	1648.26	5887.97	2359.26	1538.09	6148.82	2380.75	1573.09	6162.05	51.7569	195.502	-2.84568
1	1961	GABA-II/III	2778.91	-2241.81	-2640	20	2511.55	1605.89	5888	2597.34	1495.69	6145.16	2577.44	1463.29	6132.91	246.358	110.329	-3.27583
2	1962	GABA-II/III	2563.41	-2268.96	-2640	20	2288.85	1639.29	5902.61	2376.14	1530.84	6163.73	2394.1	1560.08	6174.78	59.5428	175.705	-2.6577
3	1963	GABA-II/III	2980.11	-1965.98	-2680	20	2584.72	1399.21	5956.06	2673	1298.72	6233.22	2700.46	1343.42	6250.12	318.191	-72.0026	-1.54548
4	1964	GABA-II/III	2560.85	-2118.07	-2720	20	2287.76	1407.49	6080.14	2381.81	1321.53	6365.52	2452.12	1435.99	6408.79	27.6032	-80.6021	0.796854
5	1965	GABA-II/III	2626.72	-2111.09	-2720	20	2356.62	1408.88	6070.42	2450	1321.67	6353.31	2505.19	1411.52	6387.27	85.1419	-90.5778	0.479266
6	1966	GABA-II/III	2622.84	-2287	-2720	20	2362.37	1633.7	6123.05	2457.14	1550.07	6379.75	2414.23	1480.22	6353.34	12.6066	-6.01436	-0.0216479
7	1967	GABA-II/III	2769.3	-2021.2	-2720	20	2502.33	1322.67	6025.48	2593.61	1230.99	6313.44	2655.89	1332.38	6351.77	239.091	-143.272	-0.0448934
8	1968	GABA-II/III	2691.32	-2217.49	-2720	20	2430.59	1554.58	6094.85	2524.2	1468.46	6358.38	2500.89	1430.51	6344.04	97.0427	-46.9054	-0.159025
9	1969	GABA-II/III	2745.91	-2157.58	-2760	20	2420.73	1467.47	6137.48	2516.07	1387.09	6410.73	2519.66	1392.93	6412.94	89.2134	-123.342	0.858154
10	1970	GABA-II/III	2630.56	-2235.2	-2760	20	2308.92	1553.34	6160.09	2405.42	1474.85	6427.35	2398.47	1463.54	6423.08	-27.8109	-63.4175	1.00785
11	1971	GABA-II/III	2617.57	-2303.83	-2760	20	2302.22	1639.92	6174.08	2399.07	1562.11	6431.64	2357.78	1494.9	6406.23	-59.6434	-24.0025	0.759175
12	1972	GABA-II/III	2812.6	-2148.12	-2800	20	2493.43	1505.21	6097.68	2586.95	1419.8	6364.53	2566.79	1386.98	6352.12	155.665	-92.4491	-0.0396356
13	1973	GABA-II/III	2613.01	-2213.32	-2800	20	2280.71	1568.34	6127.53	2376.15	1486.07	6394.46	2376.96	1487.38	6394.96	-37.562	-24.2677	0.592686
14	1974	GABA-II/III	2560.52	-2265.01	-2800	20	2229.12	1631.14	6142.84	2325.22	1550.04	6404.33	2311.31	1527.4	6395.77	-99.2331	12.6506	0.604734
15	1975	GABA-II/III	2663.67	-2201.28	-2800	20	2334.92	1556.45	6120.82	2429.9	1473.43	6387.24	2423.57	1463.14	6383.35	10.2837	-39.9743	0.421389
16	1976	GABA-II/III	2642.35	-2305.26	-2800	20	2322.76	1685.02	6144.61	2418.38	1603.37	6396.67	2360.97	1509.91	6361.34	-40.1328	16.9437	0.096495
17	1977	GABA-II/III	2567.96	-2250.75	-2840	20	2229.56	1638.51	6112.27	2324.56	1553.88	6373.25	2314.01	1536.71	6366.76	-86.0254	38.7466	0.176447
18	1978	GABA-II/III	2622.62	-2206.43	-2840	20	2282.19	1585.21	6099.65	2376.6	1499.61	6364.93	2376.34	1499.18	6364.77	-27.0254	4.85823	0.147005
19	1979	GABA-II/III	2669.9	-2225.64	-2840	20	2329.51	1615.32	6102.29	2423.74	1529.6	6362.46	2400.03	1491.01	6347.87	1.34311	7.35535	-0.102417
20	1980	GABA-II/III	2672.86	-2207.17	-2840	20	2331.99	1591.64	6097.83	2426.09	1505.66	6360.64	2411.76	1482.32	6351.81	10.8519	-3.1331	-0.0442272
21	1981	GABA-II/III	2818.39	-2120.74	-2840	20	2475.85	1501.76	6072.36	2568.56	1413.56	6340.5	2559.15	1398.24	6334.72	154.939	-71.4774	-0.296618
22	1982	GABA-II/III	2519.23	-2251.36	-2880	20	2187.2	1504.32	6215.01	2286.31	1432.79	6491.52	2316.12	1481.32	6509.86	-136.755	-98.8307	2.28902
23	1983	GABA-II/III	2492.35	-2285.56	-2880	20	2159.99	1543.46	6227.37	2259.59	1472.97	6500.28	2278.46	1503.69	6511.89	-172.714	-79.1389	2.319
24	1984	GABA-II/III	2612.06	-2320.58	-2880	20	2289.93	1594.13	6231.23	2388.96	1523.29	6493.76	2356.38	1470.25	6473.72	-85.8092	-87.5066	1.75546
25	1985	GABA-II/III	2587.32	-2299.02	-2880	20	2262.44	1566.33	6225.93	2361.46	1495.23	6492.64	2347.22	1472.04	6483.87	-98.1151	-91.9225	1.90538
26	1986	GABA-II/III	2604.15	-2186.15	-2880	20	2276.04	1436.39	6189.34	2373.96	1362.49	6470.66	2413.61	1427.04	6495.05	-40.1692	-140.699	2.07044
27	1987	GABA-II/III	2610.92	-2195.65	-2920	20	2284.8	1466.64	6220	2383.71	1395.87	6497.25	2403.39	1427.91	6509.36	-54.9927	-148.459	2.28159
28	1988	GABA-II/III	2590.29	-2238.84	-2920	20	2263.89	1518.02	6231.64	2363.21	1448.07	6503.69	2365.9	1452.45	6505.35	-88.5636	-123.113	2.22242
29	1989	GABA-II/III	2541.3	-2240.13	-2920	20	2211.66	1518.55	6232.22	2311.24	1448.77	6506.06	2326.19	1473.1	6515.26	-129.335	-109.752	2.36869
30	1990	GABA-II/III	2516.81	-2352.93	-2920	20	2190.06	1660.06	6262.95	2290.55	1592.31	6521.22	2250.31	1526.81	6496.46	-193.343	-48.2759	2.09124
31	1991	GABA-II/III	2559.35	-2394.83	-2920	20	2236.92	1713.71	6274.65	2337.49	1646.63	6525.07	2263.07	1525.47	6479.27	-175.082	-39.2207	1.83744
32	1992	GABA-II/III	2481.48	-2277.2	-2960	20	2087.38	1649.72	6225.93	2187.06	1578.1	6489.42	2183.1	1571.67	6486.99	-252.682	-0.659515	1.95143
33	1993	GABA-II/III	2454.1	-2365.35	-3000	20	2201.76	1636.2	6340.89	2305	1577.48	6600.58	2255.05	1496.16	6569.84	-215.935	-120.92	3.17448
34	1994	GABA-II/III	2487.2	-2187.81	-3080	20	2231.47	1418.48	6488.04	2340.23	1378.61	6769.64	2336.07	1371.84	6767.08	-212.839	-355.404	6.08637
35	1995	GABA-II/III	2682.55	-2088.79	-2680	0.84	2262.55	1507.29	6004.94	2353.85	1411.84	6280.77	2407.55	1499.26	6313.82	20.9168	35.4869	-0.605145
36	1996	GABA-II/III	2500.06	-2282	-2720	0.32	2235.28	1611.9	6135.23	2331.12	1530.13	6398.76	2324.65	1519.59	6394.77	-86.4034	5.94525	0.590022
37	1997	GABA-II/III	2609.82	-2187.52	-2760	0.64	2283.09	1492.12	6151.18	2379.52	1413.31	6426.37	2404.01	1453.19	6441.45	-29.3985	-84.1049	1.27906
38	1998	GABA-IV	2784.03	-2315.67	-2720	20	2530.3	1696.11	6112.52	2623.78	1610.3	6356.32	2616.16	1597.89	6351.64	127.203	-44.9176	-0.415847
39	1999	GABA-IV	2752.44	-2366.52	-2760	20	2445.67	1729.45	6178.4	2541.82	1650.9	6420.71	2528.3	1628.89	6412.39	22.6926	-52.3607	0.481038
40	2000	GABA-IV	2648.79	-2367.59	-2800	20	2336.46	1764.22	6157.28	2432.3	1683.14	6399.77	2436.14	1689.38	6402.12	-59.6854	10.3404	0.329529
41	2001	GABA-IV	2634.87	-2374.32	-2880	20	2316.7	1660.65	6246.68	2416.01	1590.8	6500.58	2445.81	1639.3	6518.91	-93.6568	-106.501	2.05362
42	2002	GABA-IV	2552.74	-2537.08	-2880	20	2236.96	1858.45	6301.89	2338.21	1792.93	6535.65	2300.28	1731.18	6512.31	-227.266	-16.6517	1.95619
43	2003	GABA-IV	2816.95	-2333.63	-2880	20	2510.95	1632.38	6223.41	2608.59	1559.81	6473.87	2607.19	1557.53	6473.01	74.1098	-155.426	1.37599
44	2004	GABA-IV	2660.13	-2388.85	-2960	20	2294.85	1818.15	6263.39	2394.54	1748.58	6500.08	2365.99	1702.09	6482.5	-154.867	-25.976	1.51617
45	2005	GABA-V	2881.94	-2566.59	-2640	20	2628.13	2020.14	5955	2714.92	1912.94	6160.47	2712.28	1908.65	6158.85	169.312	225.769	-4.12864
46	2006	GABA-V	3095.04	-2490.46	-2680	20	2734.03	2079.43	6070.71	2824.3	1984.47	6264.44	2749.74	1863.07	6218.55	182.339	147.367	-3.24723
47	2007	GABA-V	2882.64	-2559.1	-2680	20	2514.95	2139.69	6106.42	2607.4	2048.57	6300.71	2555.22	1963.63	6268.6	-17.9334	211.362	-2.50831
48	2008	GABA-V	2795.97	-2510.89	-2760	20	2503.43	1918.53	6198.91	2599.66	1840.2	6417.57	2615.75	1866.4	6427.48	-19.8635	25.2116	-0.162893
49	2009	GABA-V	2819.19	-2574.74	-2760	20	2533.13	2003.33	6206.57	2629.32	1924.92	6414.51	2604.28	1884.17	6399.11	-20.132	58.8277	-0.581696
50	2010	GABA-V	2844.41	-2603.76	-2800	20	2571.65	2076.31	6192.73	2667.02	1995.5	6391.21	2607.67	1898.87	6354.69	-0.607923	99.2087	-1.2374
51	2011	GABA-V	2866.08	-2497.96	-2800	20	2584.72	1943.41	6168.3	2679.43	1861.2	6381.61	2672.73	1850.3	6377.49	51.8164	40.1279	-0.900873
52	2012	GABA-V	2909.54	-2530.72	-2880	20	2616.81	1878.14	6279.24	2715.43	1809.09	6497.56	2703.15	1789.08	6489.99	38.8172	-84.551	0.760056
53	2013	GABA-V	2935.46	-2515.04	-2920	20	2639.38	1890.16	6310.48	2738.98	1824.47	6526.29	2710.25	1777.69	6508.61	38.6005	-106.366	1.03484
54	2014	GABA-V	2750.76	-2480.15	-2960	20	2402.08	1941.2	6296.48	2502.2	1873.87	6515.09	2513.98	1893.05	6522.34	-149.937	-6.75685	1.23764
55	2015	GABA-V	2720.1	-2535.56	-3120	20	2605.35	2287.64	6599.15	2714.55	2250.47	6768.04	2482.82	1873.22	6625.44	-217.031	-87.1164	2.75969
56	2016	GABA-V	2872.86	-2557.52	-2680	0.32	2504.53	2136.57	6106.79	2597.04	2045.55	6301.8	2548.49	1966.51	6271.92	-25.4439	212.062	-2.45931

## Sheet: Fig. 3j_U_872b
			Brain tissue				Allen Mouse Common Coordinate Framework			Fine registration rotation						Horizontal laminar projection
	index	marker	x	y	z	d	atlas_x	atlas_y	atlas_z	rx	ry	rz	px	py	pz	ppx	ppy	ppz
57	334	Layer II/III	2969.93	-2147.9	-2700	9.04	2910.33	1445.64	5964	2934.29	1508.02	5810.1	2901.96	1455.39	5790.21	651.879	261.42	-8.28599
58	335	Layer II/III	2969.19	-2023.17	-2850	10.02	2843.67	1273.51	5912.4	2867.87	1334.86	5762.67	2929.24	1434.77	5800.44	673.608	236.007	-8.13492
59	336	Layer II/III	2722.15	-2246.85	-2850	10.02	2616.71	1558.49	6011.7	2640.87	1621.88	5853.96	2628.66	1602	5846.45	375.683	364.753	-7.45572
60	337	Layer II/III	2629.61	-2273.6	-2900	5.29	2518.4	1603.57	6090.35	2542.43	1668.86	5931.05	2523.9	1638.69	5919.64	250.79	355.158	-6.37514
61	338	Layer II/III	2671.05	-2263.02	-2900	5.29	2559.77	1591.37	6081.78	2583.78	1656.46	5922.93	2561.23	1619.76	5909.05	289.589	343.812	-6.53147
62	339	Layer II/III	2570.21	-2179.26	-3000	7.37	2449.91	1455.08	6181.58	2473.73	1522.87	6025.63	2516.79	1592.98	6052.13	195.345	232.988	-4.4192
63	340	Layer II/III	2807.29	-2046.59	-3000	7.37	2697.7	1258.49	6152.21	2721.3	1325.86	6002.02	2786.13	1431.4	6041.92	450.895	88.0645	-4.57001
64	341	Layer II/III	2848.54	-2213.24	-3050	6.52	2746.34	1434.51	6292.99	2769.44	1505.14	6138.34	2729.06	1439.4	6113.49	371.186	52.6286	-3.51338
65	342	Layer II/III	2936.62	-2183.89	-3050	6.52	2837.98	1401.14	6278.79	2861.01	1471.47	6125.29	2813.5	1394.12	6096.05	456.548	20.7566	-3.7708
66	343	Layer II/III	2723.5	-2176.28	-3050	6.52	2611.49	1381.13	6292.58	2634.75	1451.82	6138.83	2649.27	1475.45	6147.76	283.971	65.7831	-3.00737
67	344	Layer II/III	2594.71	-2269.07	-3050	4.14	2478.78	1498.94	6323.08	2502.11	1570.21	6165.91	2497.57	1562.82	6163.12	136.509	138.254	-2.78069
68	345	Layer II/III	2553.28	-2219.35	-3050	4.14	2431.81	1435.08	6312.9	2455.23	1506.19	6157.2	2489.53	1562.03	6178.3	123.394	128.408	-2.55656
69	346	Layer II/III	2373.52	-2235.71	-3100	2.39	2312.03	1455.5	6353.56	2335.46	1527.59	6196.9	2384.77	1607.87	6227.24	7.44468	141.918	-1.83405
70	347	Layer II/III	2759.22	-2206.52	-3100	2.39	2706.51	1439.46	6282.01	2729.69	1509.8	6127.12	2699.01	1459.84	6108.24	345.025	74.8892	-3.5909
71	348	Layer II/III	2604.66	-2176.89	-3150	3.04	2517.7	1397.62	6282.29	2541.11	1468.03	6127.85	2574	1521.57	6148.08	213.489	108.701	-3.00268
72	349	Layer II/III	2618.65	-2193.93	-3150	3.04	2533.5	1419.68	6286.03	2556.88	1490.15	6131.08	2576.42	1521.96	6143.1	217.589	112.054	-3.0762
73	350	Layer II/III	2655.77	-2210.97	-3150	3.04	2573.17	1441.17	6289.73	2596.49	1511.7	6134.36	2596.99	1512.51	6134.67	239.924	108.28	-3.2007
74	351	Layer II/III	2605.43	-2113.2	-3250	9.56	2457.95	1252.35	6373	2481.14	1325.24	6221.86	2572.24	1473.56	6277.93	164.027	-14.0231	-1.08583
75	352	Layer II/III	2224.35	-2344.03	-3250	9.56	2070.52	1591.41	6469.04	2093.88	1666.18	6308.03	2130.18	1725.27	6330.36	-268.533	189.838	-0.311686
76	353	Layer II/III	2441.52	-2307.15	-3250	9.56	2297.62	1520.5	6433.49	2320.82	1594.49	6275.03	2334.8	1617.25	6283.64	-60.0436	116.876	-1.00153
77	354	Layer II/III	2470.21	-2268.91	-3250	9.56	2325.49	1467.56	6421.2	2348.69	1541.33	6264.18	2378.89	1590.5	6282.76	-18.4999	92.3886	-1.01442
78	355	Layer II/III	2692.84	-2163.73	-3250	9.56	2553.21	1314.13	6373.73	2576.28	1386.95	6221.35	2618.92	1456.36	6247.59	218.834	-11.9125	-1.53373
79	356	Layer II/III	2892.98	-1995.32	-3300	6.19	2803.3	1090.98	6401.59	2825.97	1164.85	6255.55	2891.15	1270.97	6295.67	455.621	-214.051	-0.823912
80	357	Layer II/III	2748.83	-2186.34	-3300	6.19	2669.25	1351.23	6458.42	2691.91	1426.12	6305.35	2677.19	1402.16	6296.29	255.372	-91.7913	-0.814639
81	358	Layer II/III	2418.97	-2257.09	-3300	6.19	2329.32	1452.16	6485.43	2352.31	1527.56	6328.71	2377.32	1568.28	6344.1	-42.5582	34.8418	-0.108936
82	359	Layer II/III	2327.88	-2358.79	-3300	6.19	2240.62	1591.51	6521.18	2263.61	1667.59	6360.63	2249.18	1644.1	6351.75	-165.167	101.13	0.00402363
83	360	Layer II/III	2577.27	-2201.37	-3300	6.19	2491.3	1372.64	6464.78	2514.16	1447.65	6310.6	2534.05	1480.04	6322.84	111.787	-34.8984	-0.422738
84	361	Layer II/III	2744.61	-2029.42	-3350	5.92	2584.06	1441.39	6353.04	2607.16	1513.5	6197.6	2594.63	1493.09	6189.89	217.378	57.0157	-2.3855
85	362	Layer II/III	2889.12	-2145.19	-3350	5.92	2741.71	1579.07	6377.87	2764.55	1651.6	6219.46	2653.81	1471.32	6151.31	286.915	59.7938	-2.95503
86	363	Layer II/III	2464.04	-2228.01	-3350	5.92	2290.42	1685.79	6407.67	2313.72	1758.89	6245.09	2267.61	1683.82	6216.72	-98.2096	219.227	-1.98944
87	364	Layer II/III	2350.12	-2217.18	-3400	5.04	2031.11	1545.15	6492.26	2054.44	1620.57	6332.24	2115.26	1719.58	6369.67	-296.956	160.95	0.268563
88	365	Layer II/III	2417.35	-2160.86	-3400	5.04	2090.14	1457.49	6471.67	2113.46	1532.53	6314.07	2197.98	1670.13	6366.08	-218.303	116.872	0.215565
89	366	Layer II/III	2532.5	-2220.54	-3400	5.04	2208.32	1527.83	6472.78	2231.5	1602.79	6313.79	2258.37	1646.54	6330.33	-148.683	116.26	-0.312169
90	367	Layer II/III	2828.51	-2152.43	-3400	0.41	2496.1	1412.31	6426.25	2519.08	1486.3	6271.15	2528.16	1501.09	6276.74	123.258	12.4167	-1.10333
91	368	Layer II/III	2824.43	-2159.77	-3400	0.41	2492.46	1422.6	6428.18	2515.43	1496.62	6272.81	2521	1505.68	6276.23	116.751	17.0137	-1.11084
92	369	Layer II/III	2816.48	-2171.4	-3400	1.63	2485.23	1438.96	6431.43	2508.2	1513.03	6275.62	2508.5	1513.52	6275.8	105.224	24.5999	-1.11718
93	370	Layer II/III	2474.34	-2319.94	-3400	4.51	2162.16	1670.67	6503.92	2185.3	1746.19	6341.16	2161.52	1707.47	6326.53	-237.824	175.5	-0.36833
94	371	Layer II/III	2364.26	-2203.21	-3900	1.94	2178.33	1272.52	7103.22	2199.52	1363.65	6949.56	2233.85	1419.55	6970.7	-407.444	-479.89	9.14146
95	372	Layer II/III	2367.81	-2188.37	-3900	1.94	2181.29	1251.81	7099.72	2202.48	1342.88	6946.6	2244.93	1411.99	6972.72	-397.836	-488.176	9.17132
96	373	Layer II/III	2293.44	-2380.76	-3750	6	2055.83	1540.15	7119.1	2077.12	1631.27	6958.33	2032.37	1558.4	6930.79	-581.1	-326.164	8.55228
97	374	Layer II/III	2311.42	-2380.76	-3750	6	2074.09	1537.83	7119.2	2095.36	1628.95	6958.55	2046.98	1550.18	6928.77	-566.698	-332.635	8.52255
98	375	Layer II/III	2440.32	-2219.89	-3750	6	2185.51	1305.21	7082.89	2206.75	1395.78	6928.47	2229.53	1432.87	6942.49	-401.094	-450.53	8.72505
99	376	Layer II/III	2525.25	-2322.81	-3750	6	2283.84	1433.89	7106.97	2304.89	1524.87	6949.61	2247.93	1432.13	6914.55	-373.611	-434.469	8.31263
100	377	Layer II/III	2475.32	-2229.54	-3700	6.56	2257.84	1432.49	7006.24	2279.25	1520.95	6848.98	2245.6	1466.17	6828.28	-344.014	-350.917	7.03895
101	378	Layer II/III	2628.33	-2211.23	-3650	6.67	2327.66	1305.76	6847.09	2349.49	1390.43	6693.47	2374.89	1431.8	6709.11	-179.256	-311.598	5.27967
102	379	Layer II/III	2400.69	-2258.59	-3600	6.59	1923.77	1648.52	6895.36	1945.95	1733.86	6731.79	1926.89	1702.84	6720.07	-602.099	-64.7946	5.44146
103	380	Layer II/III	2374.31	-2335.53	-3600	6.59	1913.86	1762.68	6913.63	1935.99	1848.31	6747.15	1870.82	1742.2	6707.04	-649.716	-20.186	5.24915
104	381	Layer II/III	2492.5	-2311.55	-3550	3.35	2244.85	1515.44	6787.27	2266.98	1598.29	6628.23	2238.84	1552.48	6610.91	-270.28	-139.902	3.83005
105	382	Layer II/III	2418.67	-2221.6	-3500	2.96	2228.58	1388.07	6721.03	2250.93	1469.46	6565.23	2288.46	1530.55	6588.32	-215.574	-146.861	3.49647
106	383	Layer II/III	2620.82	-2251.22	-3500	2.96	2431.15	1396.25	6714.94	2453.28	1477.48	6559.59	2438.2	1452.94	6550.31	-61.5929	-196.627	2.9354
107	384	Layer II/III	2581.08	-2219.03	-3450	2.73	2394.98	1384.41	6661.46	2417.32	1464.32	6506.37	2424.62	1476.19	6510.86	-59.7631	-151.231	2.35297
108	385	Layer II/III	2516.34	-2221.07	-3450	2.73	2325.7	1394.95	6663.27	2348.12	1474.89	6507.69	2368.12	1507.44	6520	-115.944	-127.498	2.48789
109	386	Layer II/III	2709.21	-2216.3	-3450	2.73	2532.21	1367.81	6658.25	2554.4	1447.67	6504.02	2534.75	1415.69	6491.94	50.1676	-196.44	2.0736
110	387	Layer II/III	2721.48	-2217.66	-3450	2.73	2545.54	1368.53	6658.3	2567.71	1448.39	6504.1	2544.46	1410.54	6489.79	60.0318	-199.969	2.04193
111	388	Layer II/III	2208.96	-2401.68	-3450	5.45	2015.08	1672.76	6709.48	2037.74	1753.42	6545.88	2016.39	1718.66	6532.75	-449.439	62.3145	2.67609
112	389	Layer II/III	2576.91	-2298.11	-3450	3.61	2399.4	1487.67	6678.64	2421.69	1567.85	6520.96	2383.84	1506.23	6497.66	-93.0249	-115.238	2.15814
113	390	Layer II/III	2665.28	-2288.31	-3150	3.2	2587.29	1542.2	6307.13	2610.54	1613.01	6149.25	2564.34	1537.8	6120.82	214.505	140.221	-3.40513
114	391	Layer II/III	2494.16	-2345.11	-3250	3.2	2355.25	1566.24	6436.22	2378.37	1640.24	6276.8	2359.31	1609.21	6265.07	-30.2872	120.489	-1.27559
115	392	Layer II/III	2632.25	-2294.63	-3300	3.2	2555.39	1498.01	6494.59	2578.08	1573.58	6337.43	2527.13	1490.63	6306.08	111.49	-14.9467	-0.670241
116	393	Layer II/III	2306.01	-2426.39	-3400	3.2	2011.99	1837.47	6552.49	2035.17	1913.95	6385	1974.17	1814.64	6347.46	-420.678	263.128	-0.0592436
117	394	Layer IV	2751.28	-2307.98	-2900	5.29	2647.18	1649	6088.17	2671.07	1714.17	5928.14	2683.81	1734.92	5935.99	345.254	341.62	-6.93208
118	395	Layer IV	2755.03	-2317.63	-3050	6.52	2651.48	1564.18	6325.04	2674.6	1635.41	6166.79	2681.84	1647.2	6171.25	256.77	118.561	-3.45897
119	396	Layer IV	2734.38	-2351.34	-3050	6.52	2630.58	1605.46	6334.46	2653.69	1676.86	6175.1	2648.11	1667.76	6171.66	225.085	137.539	-3.45291
120	397	Layer IV	2689.83	-2357.74	-3100	2.39	2650.87	1626.42	6330.77	2673.97	1697.7	6170.95	2655.57	1667.73	6159.62	236.489	144.723	-3.63055
121	398	Layer IV	2747.26	-2303.66	-3100	2.39	2703.69	1564.5	6307.24	2726.8	1635.28	6149.18	2723.83	1630.44	6147.35	304.823	117.227	-3.8118
122	399	Layer IV	2847.75	-2251.98	-3100	2.39	2798.45	1508.18	6278.26	2821.54	1578.33	6121.95	2822.22	1579.44	6122.38	406.001	84.5239	-4.18044
123	400	Layer IV	2726.35	-2347.26	-3150	3.04	2652.4	1618.02	6320.65	2675.53	1689.06	6161.06	2661.74	1666.6	6152.57	244.858	147.895	-3.73462
124	401	Layer IV	2938.97	-2258.73	-3200	3.94	2767.44	1547.25	6374.84	2790.26	1619.75	6217.31	2767.4	1582.55	6203.25	324.971	38.9375	-2.98657
125	402	Layer IV	2577.14	-2331.06	-3250	7.01	2441.52	1541.83	6423.11	2464.58	1615.54	6264.6	2517.03	1700.94	6296.88	56.4373	93.4733	-1.60428
126	403	Layer IV	2560.47	-2412.73	-3300	6.19	2487.44	1654.57	6536.31	2510.08	1730.94	6374.95	2487.76	1694.6	6361.21	5.37908	48.9742	-0.654516
127	404	Layer IV	2563.12	-2367.63	-3300	6.19	2487.83	1595.66	6520.39	2510.52	1671.72	6360.53	2514.22	1677.75	6362.81	29.5275	32.2625	-0.630993
128	405	Layer IV	2817.81	-2284.5	-3300	6.19	2746.7	1485.11	6490.37	2769.17	1560.6	6334.15	2757.61	1541.77	6327.04	270.222	-73.4017	-1.15907
129	406	Layer IV	2488.55	-2375.05	-3350	5.92	2323.67	1857.6	6442.79	2346.82	1931.31	6275.96	2299.17	1853.75	6246.64	-128.724	266.44	-2.34588
130	407	Layer IV	2482.63	-2393.65	-3350	5.92	2318.25	1879.35	6447.45	2341.39	1953.15	6280.06	2285.65	1862.39	6245.75	-141.04	275.058	-2.35907
131	408	Layer IV	2951.65	-2248.29	-3350	5.92	2809.72	1702.17	6401.81	2832.41	1775.12	6240.5	2732.77	1612.91	6179.18	301.461	81.7502	-3.34178
132	409	Layer IV	2462.3	-2474.16	-3400	4.51	2167.69	1875.92	6547.81	2190.69	1952.23	6379.87	2157.48	1898.15	6359.42	-302.722	240.329	-0.680913
133	410	Layer IV	2495.4	-2411.72	-3400	4.51	2192.45	1790.4	6526.14	2215.49	1866.3	6360.45	2213.81	1863.56	6359.41	-250.06	207.997	-0.681091
134	411	Layer IV	2419.42	-2402.69	-3400	4.51	2118.33	1788.84	6532.55	2141.44	1864.9	6366.65	2157.75	1891.46	6376.69	-308.823	223.719	-0.426035
135	412	Layer IV	2809.12	-2287.59	-3400	4.51	2486.58	1597.63	6458.4	2509.47	1672.14	6298.58	2522.73	1693.72	6306.74	58.1272	80.8098	-1.45873
136	413	Layer IV	2466.29	-2415.42	-3550	4.03	2232.56	1653.49	6811.59	2254.63	1736.74	6649.02	2251.51	1731.66	6647.1	-320.766	-87.7969	3.56595
137	414	Layer IV	2863.99	-2202.53	-3550	3.35	2606.6	1334.47	6750.77	2628.4	1416.7	6597.48	2669.7	1483.94	6622.89	79.0843	-304.858	3.20861
138	415	Layer IV	2682.83	-2355.22	-3550	2.54	2442.96	1550.82	6790.16	2464.84	1633.7	6630.87	2453.95	1615.98	6624.17	-123.07	-182.19	3.22742
139	416	Layer IV	3008.93	-2256.05	-3550	2.54	2760.44	1394.6	6760.37	2782.02	1476.99	6606.05	2759.53	1440.36	6592.2	174.36	-327.196	2.75559
140	417	Layer IV	2444.59	-2416.35	-3500	2.96	2272.71	1633.37	6763.91	2294.88	1715.46	6602.04	2297.54	1719.79	6603.68	-261.741	-72.8582	2.925
141	418	Layer IV	2517.89	-2368.96	-3500	2.96	2340.89	1561.71	6748.09	2363.03	1643.52	6588.26	2379.95	1671.07	6598.67	-182.86	-115.405	2.85108
142	419	Layer IV	2509.01	-2340.82	-3500	2.96	2329.51	1526.88	6742.12	2351.68	1608.59	6583.13	2386.31	1664.98	6604.45	-179.038	-124.562	2.93633
143	420	Layer IV	2571.95	-2344.52	-3500	2.96	2391.84	1522.58	6739.09	2413.94	1604.22	6580.42	2435.3	1639	6593.56	-129.232	-142.318	2.77561
144	421	Layer IV	2828.89	-2234.93	-3500	2.96	2632.71	1349.71	6701.01	2654.64	1430.67	6547.49	2691.41	1490.55	6570.12	118.816	-267.044	2.42963
145	422	Layer IV	2458.66	-2473.36	-3500	2.96	2291.88	1704.15	6776.54	2313.99	1786.45	6612.94	2281.56	1733.65	6592.99	-272.743	-53.4901	2.76712
146	423	Layer IV	2658.1	-2319.9	-3450	2.73	2488.71	1507.66	6681.86	2510.88	1587.9	6523.96	2523.4	1608.28	6531.66	-24.0803	-133.919	1.86182
147	424	Layer IV	2673.77	-2335.57	-3450	2.73	2507.15	1526.62	6685.07	2529.29	1606.91	6526.75	2529.13	1606.66	6526.65	-16.8769	-132.434	1.78784
148	425	Layer IV	2297.56	-2539.35	-3450	5.45	2125.1	1829.7	6739.11	2147.54	1910.87	6571.89	2112.42	1853.69	6550.28	-415.134	84.328	2.13667
149	426	Layer IV	2354.81	-2532.54	-3450	5.45	2186.24	1812.83	6736.42	2208.61	1893.96	6569.83	2165.48	1823.74	6543.28	-362.951	60.5258	2.03338
150	285	Layer V	3129.57	-2275.91	-2700	9.04	3079.4	1625.72	5984.08	3103.09	1688.34	5826.18	3133.62	1738.03	5844.97	719.164	235.565	-8.47972
151	286	Layer V	2905.17	-2575.6	-2800	9.04	2804.25	1886.3	6149.72	2827.76	1952.65	5984.16	2795.69	1900.44	5964.43	359.261	315.764	-6.7161
152	287	Layer V	2867.79	-2420.58	-2950	4.27	2843.91	1722.84	6221.01	2867.13	1791.23	6059.56	2879	1810.55	6066.87	399.418	170.308	-5.20382
153	288	Layer V	2970.2	-2421.29	-2950	4.27	2950.19	1730.88	6212.82	2973.31	1799.06	6051.53	2956.89	1772.32	6041.42	481.604	149.831	-5.57947
154	289	Layer V	3013.65	-2415.11	-3000	7.37	2933.6	1747.57	6264.64	2956.58	1817.02	6102.8	2929.22	1772.48	6085.96	439.334	123.274	-4.92192
155	290	Layer V	2848.54	-2458.98	-3050	6.52	2752.68	1743.54	6350.65	2775.6	1815.14	6188.2	2780.88	1823.73	6191.44	261.81	107.937	-3.36471
156	291	Layer V	3270.43	-2258.91	-3050	6.52	3188.75	1539.93	6261.53	3211.42	1609.63	6105.71	3204.17	1597.82	6101.24	690.733	-49.1653	-4.6963
157	292	Layer V	2864.86	-2459.33	-3050	0.71	2769.74	1745.24	6349.34	2792.64	1816.8	6186.9	2793.21	1817.73	6187.25	274.888	104.846	-3.42659
158	293	Layer V	2974.08	-2381.19	-3100	4.79	2931.51	1689.61	6287.91	2954.41	1759.73	6127.47	2946.97	1747.62	6122.9	442.326	77.884	-4.37665
159	294	Layer V	2789.02	-2386.8	-3150	3.04	2717.65	1669.24	6330.37	2740.67	1740.44	6169.69	2787.63	1816.88	6198.59	265.489	97.2522	-3.25923
160	295	Layer V	2627.17	-2509.71	-3150	3.04	2552.71	1824.86	6355.96	2575.86	1896.46	6190.82	2597.45	1931.61	6204.11	85.6735	201.193	-3.17775
161	296	Layer V	2605.88	-2555.95	-3150	3.04	2530.71	1882.09	6366.06	2553.86	1953.86	6199.4	2556.4	1958	6200.97	48.4594	227.749	-3.22404
162	297	Layer V	2639.95	-2622.27	-3150	3.04	2565.54	1963.28	6380.5	2588.6	2035.28	6211.9	2547.71	1968.72	6186.74	45.5775	246.3	-3.43414
163	298	Layer V	2640.28	-2515.71	-3200	3.94	2494.89	1824.07	6441.24	2517.84	1897.8	6275.81	2540.3	1934.38	6289.63	0.755186	152.506	-1.91516
164	299	Layer V	2700.58	-2526.42	-3200	3.94	2556.11	1839.85	6438.54	2578.99	1913.49	6272.91	2580.38	1915.76	6273.77	44.0648	144.61	-2.14936
165	300	Layer V	2774.41	-2420.47	-3200	3.94	2617.2	1724.42	6411.8	2640.09	1797.57	6249.3	2676.76	1857.28	6271.86	134.863	91.0812	-2.17744
166	301	Layer V	2812.17	-2378.76	-3200	3.94	2650.54	1678.95	6401.6	2673.42	1751.92	6240.36	2721.63	1830.41	6270.03	177.486	67.0674	-2.20457
167	302	Layer V	2667.75	-2623.76	-3250	8.85	2554.31	1919.1	6489.74	2577.03	1993.91	6322.04	2538.91	1931.85	6298.59	-3.8406	144.769	-1.78296
168	303	Layer V	2643.74	-2512.56	-3250	8.85	2521.89	1776.67	6461.62	2544.74	1850.99	6297.43	2576.14	1902.12	6316.75	24.2688	106.081	-1.51475
169	304	Layer V	2743.56	-2402.62	-3250	8.85	2619.75	1629.06	6422.29	2642.6	1702.62	6262.17	2715.05	1820.57	6306.75	157.807	35.8517	-1.66242
170	305	Layer V	2529.51	-2561.3	-3300	6.19	2462.11	1843.05	6590.76	2484.62	1920.5	6424.52	2483.45	1918.59	6423.8	-101.807	57.3009	0.0655111
171	306	Layer V	2708.15	-2584.29	-3300	6.19	2646.44	1872.66	6598.14	2668.7	1950.25	6431.74	2608.72	1852.6	6394.82	25.97	12.9813	-0.362238
172	307	Layer V	2479.17	-2528.21	-3350	7.98	2321.3	2033.57	6480.39	2344.34	2107.96	6309.1	2319.87	2068.12	6294.04	-206.936	274.884	-1.85014
173	308	Layer V	2857.72	-2479.18	-3350	7.98	2717.8	1971.19	6460.65	2740.42	2045.19	6292.22	2645.58	1890.8	6233.86	119.714	145.204	-2.73855
174	309	Layer V	3043.58	-2366.3	-3350	7.98	2907.76	1842.86	6428.97	2930.24	1916.27	6264.41	2844.63	1776.9	6211.72	313.944	51.9987	-3.0653
175	310	Layer V	2841.76	-2386.82	-3350	7.98	2697.77	1864.66	6438.22	2720.48	1938.26	6272.42	2676.82	1867.19	6245.56	144.608	116.116	-2.56582
176	311	Layer V	2165.82	-2805.89	-3350	4.98	1993.43	2384.14	6553.97	2016.65	2459.82	6372.74	1921.61	2305.1	6314.25	-586.684	484.3	-1.55168
177	312	Layer V	2917.85	-2502.66	-3350	5.92	2781.09	1999.3	6465.19	2803.62	2073.38	6296.25	2681.09	1873.9	6220.85	157.701	137.209	-2.93058
178	313	Layer V	2483.82	-2512.14	-3350	0.78	2325.45	2014.99	6476.37	2348.5	2089.31	6305.56	2331.07	2060.93	6294.84	-196.758	267.69	-1.83833
179	314	Layer V	2757.19	-2355.87	-3350	7.98	2607.85	1828.94	6432.39	2630.69	1902.45	6267.21	2624.58	1892.51	6263.45	89.1828	129.06	-2.30164
180	315	Layer V	2414.9	-2534.35	-3400	4.51	2129.05	1959.71	6571.31	2152.03	2036.48	6401.11	2190.11	2098.48	6424.55	-376.298	225.019	0.0765784
181	316	Layer V	2721.85	-2393.66	-3400	4.51	2410.2	1743.51	6494.96	2433.07	1818.71	6331.19	2500.08	1927.79	6372.42	-67.3388	96.7079	-0.692923
182	317	Layer V	2767.74	-2342.51	-3400	4.51	2450.33	1673.16	6476.47	2473.21	1748	6314.62	2561.35	1891.5	6368.86	-8.74401	64.9195	-0.74554
183	318	Layer V	2618.03	-2392.16	-3400	4.51	2308.84	1750.61	6506.46	2331.8	1826.08	6342.17	2419.28	1968.51	6396	-151.553	120.628	-0.344782
184	319	Layer V	2967.85	-2274.05	-3400	4.51	2645.74	1575.36	6438.97	2668.5	1649.42	6280.25	2753.26	1787.41	6332.41	184.076	-10.5349	-1.28368
185	320	Layer V	3230.15	-2200.54	-3900	9.38	3079.46	1270.1	7084.81	3099.61	1360.81	6934.13	3094.12	1351.87	6930.75	282.359	-776.449	7.54965
186	321	Layer V	2618.17	-2431.72	-3750	6	2392.85	1573.3	7132.51	2413.69	1664.71	6971.97	2449.86	1723.6	6994.23	-343.284	-467.004	8.48673
187	322	Layer V	2640.15	-2378.76	-3750	6	2408.11	1498.8	7120.41	2428.97	1590.03	6961.8	2493.08	1694.4	7001.25	-305.471	-498.515	8.59045
188	323	Layer V	2661.13	-2375.76	-3750	6	2429.17	1492.91	7119.81	2450.01	1584.13	6961.42	2511.34	1683.98	6999.16	-287.633	-507.001	8.55952
189	324	Layer V	2701.83	-2516.88	-3600	6.59	2325.81	1957.44	6938.96	2347.37	2043.42	6768.88	2278	1930.48	6726.19	-405.234	-112.897	4.52977
190	325	Layer V	2904.07	-2428.95	-3600	6.59	2526.29	1808.97	6912.47	2547.69	1894.52	6746.79	2492.14	1804.08	6712.61	-200.05	-222.91	4.32922
191	326	Layer V	2736.52	-2563.96	-3550	3.35	2527.93	1818.7	6835.72	2549.57	1902.32	6669.92	2502.14	1825.1	6640.74	-164.225	-160.167	3.26818
192	327	Layer V	2855.73	-2310.09	-3550	5.09	2611.55	1476.17	6775.29	2633.27	1558.8	6618.43	2711.74	1686.55	6666.71	22.1402	-305.27	3.65168
193	328	Layer V	2691.16	-2395.61	-3500	2.96	2513.12	1572.86	6744.39	2535.06	1654.57	6584.84	2604.34	1767.35	6627.47	-63.8054	-206.204	3.07232
194	329	Layer V	2387.53	-2647.04	-3450	5.45	2233.03	1947.62	6763.05	2255.27	2029.21	6593.19	2241.33	2006.52	6584.61	-387.371	43.0748	2.43966
195	330	Layer V	2684.68	-2503.91	-3450	5.45	2536.51	1742.15	6723.87	2558.5	1823.08	6560.19	2557.63	1821.67	6559.65	-82.4942	-114.759	2.07116
196	331	Layer V	2830.53	-2336.25	-3450	5.45	2674.94	1516.94	6682.52	2696.88	1597.19	6524.98	2758.32	1697.21	6562.79	103.963	-232.987	2.11747
197	332	Layer V	2387.73	-2651.46	-3050	2.92	2262.98	1956.08	6418.92	2286.28	2029.05	6249.47	2317.21	2079.4	6268.5	-200.015	300.738	-2.22705
198	333	Layer V	2671.66	-2379.31	-3550	3.84	2435.03	1583.48	6795.93	2456.9	1666.46	6635.78	2532.99	1790.33	6682.61	-150.809	-217.779	3.88631
199	427	Layer VI	3045.58	-2486.02	-3250	8.85	2939.7	1745.19	6417.35	2962.18	1818.46	6255.35	3082.99	2015.15	6329.7	362.638	-3.77061	-2.74154
200	428	Layer VI	3028.15	-2724.17	-3300	13.91	2974.96	2069.33	6650.47	2996.66	2147.95	6480.12	2941.46	2058.07	6446.14	187.443	-33.4662	-1.02248
201	429	Layer VI	3078.93	-2734.59	-3350	7.98	2955.55	2278.83	6518.98	2977.71	2353.84	6343.52	2864.87	2170.14	6274.09	179.22	174.467	-3.56253
0	432	GABA-II/III	2597.2	-2206.09	-3050	20	2478.22	1418.06	6307.37	2501.6	1489.06	6152.25	2507.06	1497.95	6155.61	172.202	129.117	-2.94078
1	433	GABA-II/III	2567.33	-2185.94	-3100	20	2509.61	1398.55	6308.44	2532.95	1469.61	6153.91	2538.23	1478.21	6157.16	200.773	109.739	-2.91789
2	434	GABA-II/III	2543.82	-2157.42	-3150	20	2452.77	1373.86	6278.65	2476.27	1444.21	6124.6	2510.36	1499.71	6145.58	178.985	136.779	-3.08887
3	435	GABA-II/III	2752.51	-2132.48	-3150	20	2667.26	1335.42	6272.17	2690.52	1405.67	6119.78	2687.74	1401.15	6118.07	354.936	61.1394	-3.49497
4	436	GABA-II/III	2443.43	-2285.19	-3150	20	2356.18	1544.62	6308.93	2379.71	1615.46	6150.25	2364.65	1590.95	6140.98	44.4622	224.826	-3.15672
5	437	GABA-II/III	2622.24	-2162.92	-3200	20	2437.24	1402.87	6380.21	2460.43	1475.72	6225.23	2470.35	1491.87	6231.33	110.004	78.0305	-1.82288
6	438	GABA-II/III	2556.87	-2165.74	-3200	20	2370.44	1402.3	6385.04	2393.7	1475.26	6229.85	2419.66	1517.53	6245.82	57.2749	93.3293	-1.60892
7	439	GABA-II/III	2462.76	-2293.67	-3200	20	2288.64	1555.15	6412.57	2311.92	1628.57	6253.25	2292.66	1597.21	6241.4	-59.8197	170.474	-1.67429
8	440	GABA-II/III	2453.74	-2309.45	-3200	20	2281.38	1573.98	6416.1	2304.66	1647.46	6256.28	2279.1	1605.85	6240.55	-72.1807	179.06	-1.68673
9	441	GABA-II/III	2513.91	-2103.63	-3250	20	2360.82	1246.24	6381.21	2384.1	1319.35	6229.9	2475.43	1468.04	6286.11	94.5778	22.9169	-1.01423
10	442	GABA-II/III	2369.13	-2313.98	-3250	20	2221.78	1536.21	6443.92	2245.04	1610.44	6284.81	2244.88	1610.18	6284.71	-120.436	156.628	-1.03479
11	443	GABA-II/III	2455.18	-2237.49	-3250	20	2307.72	1427.32	6415.94	2330.96	1501.02	6259.87	2357.5	1544.22	6276.21	-12.0249	100.07	-1.16039
12	444	GABA-II/III	2575.38	-2200.61	-3250	20	2431.93	1369.52	6394.01	2455.09	1442.76	6239.82	2477.42	1479.12	6253.57	108.419	52.7846	-1.49461
13	445	GABA-II/III	2572.65	-2248.42	-3250	20	2431.96	1432.87	6404.66	2455.08	1506.28	6248.87	2450.37	1498.61	6245.97	85.9304	75.5553	-1.60676
14	446	GABA-II/III	2572.65	-2301.69	-3250	20	2435.1	1503.3	6416.73	2458.18	1576.91	6259.17	2422.59	1518.96	6237.27	63.1676	99.8002	-1.73525
15	447	GABA-II/III	2459.65	-2200.49	-3300	20	2367.38	1374.05	6466.55	2390.38	1449.1	6311.93	2415.2	1489.5	6327.21	23.1351	18.3378	-0.407499
16	448	GABA-II/III	2505.64	-2212.87	-3300	20	2417.01	1389.7	6469.58	2439.94	1464.8	6314.72	2445.69	1474.16	6318.26	54.9305	9.3544	-0.53954
17	449	GABA-II/III	2523.32	-2234.09	-3300	20	2437.37	1418.12	6476.06	2460.26	1493.34	6320.55	2448.54	1474.27	6313.34	59.4098	12.4077	-0.612213
18	450	GABA-II/III	2509.36	-2248.52	-3300	20	2423.85	1437.96	6480.96	2446.74	1513.27	6324.9	2429.66	1485.47	6314.39	41.3712	22.2471	-0.596682
19	451	GABA-II/III	2503.76	-2113.92	-3350	20	2327.87	1547.77	6379.27	2351.21	1620.37	6220.31	2330.54	1586.72	6207.59	-11.9568	180.936	-2.17334
20	452	GABA-II/III	2517.28	-2104.63	-3350	20	2342.05	1536.24	6376.71	2365.38	1608.79	6218.09	2346.21	1577.59	6206.29	3.17064	173.176	-2.19252
21	453	GABA-II/III	2724.32	-2127.45	-3350	20	2565.5	1559.67	6377.29	2588.55	1632.21	6218.8	2504.43	1495.25	6167.03	165.538	119.746	-2.77221
22	454	GABA-II/III	2738.69	-2189.98	-3350	20	2582.8	1634.15	6392.18	2605.79	1706.95	6231.86	2485.19	1510.61	6157.64	151.011	139.736	-2.91077
23	455	GABA-II/III	2871.37	-2162.09	-3350	20	2723.19	1599.49	6382.4	2746.04	1672.1	6223.41	2606	1444.12	6137.23	271.465	89.8141	-3.21207
24	456	GABA-II/III	2649.96	-2150.26	-3350	20	2486.68	1588.17	6384.56	2509.81	1660.84	6225.09	2432.69	1535.3	6177.63	94.572	150.827	-2.6156
25	457	GABA-II/III	2597.56	-2208.57	-3350	20	2432.81	1658.73	6399.91	2455.96	1731.68	6238.48	2361.54	1577.97	6180.38	27.0479	189.071	-2.57514
26	458	GABA-II/III	2594.18	-2218.71	-3350	20	2429.6	1670.84	6402.45	2452.74	1743.83	6240.7	2353.87	1582.87	6179.86	20.0713	193.966	-2.58278
27	459	GABA-II/III	2574.75	-2230.54	-3350	20	2409.3	1685.35	6405.77	2432.46	1758.4	6243.59	2332.29	1595.33	6181.95	-0.87118	204.365	-2.55192
28	460	GABA-II/III	2532.49	-2233.08	-3350	20	2364.15	1689.55	6407.34	2387.36	1762.64	6244.91	2296.48	1614.68	6188.98	-36.9435	218.232	-2.44814
29	461	GABA-II/III	2550.24	-2303.22	-3350	20	2386.22	1771.67	6423.97	2409.35	1845.05	6259.52	2277.48	1630.36	6178.37	-50.7971	239.247	-2.6047
30	462	GABA-II/III	2574.75	-2288.86	-3350	20	2411.75	1754.11	6419.94	2434.86	1827.41	6256.02	2304.32	1614.88	6175.69	-24.718	226.394	-2.64434
31	463	GABA-II/III	2434.16	-2220.54	-3400	20	2112.79	1539.03	6483.72	2136.05	1614.25	6324.13	2155.4	1645.75	6336.04	-222.986	159.101	-0.277125
32	464	GABA-II/III	2554.35	-2214.66	-3400	20	2229.05	1517.45	6468.98	2252.22	1592.33	6310.33	2253.7	1594.74	6311.24	-121.962	126.292	-0.643258
33	465	GABA-II/III	2502.92	-2329.72	-3400	20	2190.79	1680.38	6503.17	2213.9	1755.87	6340.26	2154.24	1658.74	6303.55	-212.106	190.728	-0.756761
34	466	GABA-II/III	2558.95	-2089.34	-3600	20	2059.12	1381.88	6850.78	2081.26	1466.52	6694.39	2117.35	1525.27	6716.6	-398.712	-181.703	5.34105
35	467	GABA-II/III	2652.38	-2137.7	-3600	20	2172.47	1433.72	6856.67	2194.46	1518.43	6699.34	2180.72	1496.06	6690.88	-330.001	-193.585	4.96142
36	468	GABA-II/III	2663.59	-2134.91	-3550	20	2395.06	1265.8	6741.48	2417.14	1347.89	6589.24	2433.86	1375.11	6599.53	-59.7163	-251.882	3.61275
37	469	GABA-II/III	2636.74	-2164.43	-3550	20	2371.51	1306.88	6749	2393.6	1389.1	6595.64	2398.53	1397.13	6598.68	-92.4298	-230.789	3.60025
38	470	GABA-II/III	2543.81	-2106.09	-3500	20	2341.32	1223.66	6687.7	2363.64	1304.47	6536.42	2419.25	1395	6570.64	-62.7395	-215.969	3.18637
39	471	GABA-II/III	2718.56	-2140.89	-3500	20	2516.83	1244.11	6685.28	2538.94	1324.84	6534.06	2543.17	1331.72	6536.66	65.6278	-254.747	2.6847
40	472	GABA-II/III	2393.66	-2167.91	-3450	20	2187.39	1342.96	6654.83	2210.01	1422.76	6500.13	2261.49	1506.58	6531.81	-195.91	-88.3765	2.61304
41	473	GABA-II/III	2536.78	-2124.97	-3450	20	2336.16	1267.16	6642.81	2358.63	1346.78	6490.5	2405.4	1422.92	6519.28	-56.7661	-159.069	2.42806
42	474	GABA-II/III	2681.27	-2143.38	-3450	20	2493.84	1274.92	6643.49	2516.12	1354.55	6491.49	2520.51	1361.7	6494.19	60.0805	-201.257	2.05769
43	475	GABA-II/III	2658.52	-2270.93	-3100	20	2611.38	1515.31	6314.28	2634.58	1586.34	6157.14	2566.98	1476.28	6115.54	242.974	132.891	-3.53229
44	476	GABA-II/III	2540.46	-2172.9	-3300	20	2450.11	1334.39	6456.44	2473.04	1409.25	6303.1	2494.8	1444.67	6316.48	101.493	-17.1489	-0.565792
45	477	GABA-II/III	2549.64	-2130.2	-3350	20	2378.1	1566.23	6382.08	2401.37	1638.87	6222.82	2360.39	1572.16	6197.6	19.63	173.317	-2.32087
46	478	GABA-II/III	2699.84	-2248.95	-3150	3.2	2621.03	1490.19	6298.38	2644.27	1560.86	6141.92	2586.88	1467.44	6106.61	264.869	129.973	-3.66412
47	479	GABA-II/III	2484.08	-2229.27	-3250	1.6	2337.64	1414.08	6410.7	2360.86	1487.67	6255.07	2386.1	1528.77	6270.61	16.7803	88.9803	-1.24306
48	480	GABA-II/III	2519.28	-2161.75	-3250	1.6	2370.4	1322.28	6392.27	2393.63	1395.55	6239.07	2450.41	1487.98	6274.01	75.6419	48.8106	-1.1928
49	481	GABA-IV	2682.55	-2396.24	-3200	20	2522.78	1689.23	6414.09	2545.77	1762.49	6252.16	2511.93	1707.39	6231.33	74.0664	129.575	-2.19185
50	482	GABA-IV	2566.12	-2350.03	-3400	20	2254.06	1700.33	6501.21	2277.1	1775.74	6338.01	2291.47	1799.14	6346.85	-174.567	146.081	-0.486463
51	483	GABA-IV	2609.75	-2300.38	-3400	20	2291.4	1629.21	6483.48	2314.45	1704.29	6322.21	2350.83	1763.53	6344.6	-118.241	114.142	-0.519751
52	484	GABA-IV	2787.72	-2310.72	-3550	20	2542.86	1482.59	6777.09	2564.66	1565.25	6619.84	2549.66	1540.84	6610.62	-30.3421	-253.529	3.40748
53	485	GABA-V	2546.56	-2472.66	-3400	20	2248.71	1862.87	6537.36	2271.65	1938.94	6370.02	2336.51	2044.55	6409.94	-274.437	202.263	-0.42184
54	486	GABA-V	2557.09	-2593.03	-3400	20	2273.52	2012.96	6572.09	2296.32	2089.67	6401.02	2289.43	2078.44	6396.77	-313.609	241.844	-0.616155
55	487	GABA-V	2708.25	-2581.19	-3450	1.28	2569.86	1838.22	6742.13	2591.75	1919.47	6576.12	2553.56	1857.29	6552.62	-124.085	-58.3368	1.6846
56	488	GABA-V	2700.45	-2568.07	-3500	0.32	2538.77	1795.19	6785.64	2560.56	1877.59	6620.54	2540.25	1844.52	6608.04	-156.944	-103.506	2.5028

[truncated: 13 more sheets: Fig. 3j_U_864, Fig. 3j_U_873, Fig. 3j_C_916, Fig. 3j_C_927, Fig. 3j_C_872a, Fig. 3j_C_885, Fig. 3j_C_888, Fig. 3j_C_874a, Fig. 3j_C_580, Fig. 3j_C_874b, Fig. 3j_C_955, Fig. 3j_C_1444, Fig. 3j_C_1490]
