# Supplementary material for: Brain-wide presynaptic networks of functionally distinct cortical neurons
Source: Nature. 2025 Feb 26;641(8061):162–72. doi: 10.1038/s41586-025-08631-w (PMC12043506; doi:10.1038/s41586-025-08631-w)
Supplement: Supplementary file 6 — Source Data Fig. 4 [file 41586_2025_8631_MOESM6_ESM.xlsx]

## Sheet: Fig4a-f
		Fig. 4a, Fraction of long-range presynaptic cells
			Fig. 4c, e		Fig. 4d, f						Fig. 4e, f
Animal	Group	S2	M1/2	SenCtx	Thal	cwS1	PrhCtx	BF	Others		Modulation (z-score)
594	Uncorr.	30.4348	13.0435	34.7826	13.0435	8.69565	0	0	0		0.0755018
175	Uncorr.	20.9302	18.6047	20.155	14.7287	9.30233	9.30233	5.42636	1.55039		0.0196073
Ana08	Uncorr.	14.2857	40	0	28.5714	5.71429	2.85714	8.57143	0		-0.0362273
Ana06	Uncorr.	44.4444	22.2222	7.40741	0	7.40741	0	7.40741	11.1111		-0.066824
Ana17	Uncorr.	24.7312	25.8065	30.1075	5.37634	1.07527	7.52688	4.30108	1.07527		0.00913366
AnaStar01	Uncorr.	23.3766	22.0779	6.49351	35.0649	2.5974	7.79221	2.5974	0		0.019933
491	Uncorr.	16.2791	25.5814	11.6279	29.0698	11.6279	0	3.48837	2.32558		-0.0166646
501	Uncorr.	20.1835	32.1101	12.3853	20.1835	4.58716	6.88073	2.29358	1.37615		-0.0840677
872b	Uncorr.	20.4545	13.6364	31.8182	18.1818	0	6.81818	4.54545	4.54545		-0.0758228
864	Uncorr.	19.1104	14.3328	36.4086	22.8995	1.15321	1.31796	1.81219	2.9654		0.0220338
873	Uncorr.	16.6667	29.1667	12.5	25	4.16667	4.16667	4.16667	4.16667		-0.00719001
916	Corr.	18.3333	3.33333	35	28.3333	1.66667	6.66667	5	1.66667		0.800988
927	Corr.	16.9811	5.66038	18.8679	37.7358	5.66038	9.43396	5.66038	0		0.833486
872a	Corr.	25.3846	10	9.23077	36.1538	5.38462	6.15385	5.38462	2.30769		0.577926
885	Corr.	39.5833	23.9583	2.08333	18.75	4.16667	4.16667	5.20833	2.08333		0.346579
888	Corr.	12.5	4.16667	0	70.8333	8.33333	0	4.16667	0		0.72147
874a	Corr.	21.8884	18.8841	9.87124	39.2704	3.64807	1.50215	3.00429	1.93133		0.22036
580	Corr.	28.2051	5.12821	10.2564	46.1538	5.12821	5.12821	0	0		0.194359
874b	Corr.	28.5714	20.4082	10.2041	26.5306	4.08163	4.08163	4.08163	2.04082		0.0862711
955	Corr.	30.1471	16.1765	8.82353	27.9412	2.94118	9.55882	2.20588	2.20588		0.113547
1444	Corr.	19.7183	11.2676	28.169	30.9859	0	1.40845	5.6338	2.8169		0.297307
1490	Corr.	25.0348	10.4312	17.5243	39.3602	1.11266	1.94715	1.66898	2.92072		0.26486
		Fig. 4b, Number of brains
		S2	M1/2	SenCtx	Thal	cwS1	PrhCtx	BF
		11	11	10	10	10	8	10
		11	11	10	11	10	10	10

## Sheet: Fig. 4j
		r	r
Animal	FOV	Before BTX	After BTX
316	1	0.580551	0.523628
316	1	0.637409	0.542811
316	1	0.0578823	0.167777
316	1	0.0187677	0.043418
316	1	-0.117794	-0.144703
316	1	-0.109735	-0.162227
316	1	-0.147104	-0.146056
316	1	-0.0745486	-0.0871469
316	1	-0.0692315	-0.0538724
316	1	-0.0283237	-0.0733268
316	1	-0.0430409	-0.0350781
316	1	-0.0706931	-0.0626331
316	1	-0.077284	-0.0482644
316	1	-0.0770679	-0.0610906
316	1	-0.0628256	-0.0720404
316	1	-0.0432145	-0.0665154
316	1	-0.0456284	-0.03184
316	1	-0.0428645	-0.0562433
316	1	-0.0818663	-0.0284256
316	1	-0.0677829	-0.0738826
316	1	-0.0416325	-0.0632252
316	1	-0.0634255	-0.0228047
316	1	-0.0941114	-0.0688463
316	1	-0.0514895	-0.0542799
316	1	-0.0458903	-0.0898698
316	1	-0.0753779	-0.032493
316	1	-0.0679211	-0.0960185
316	1	-0.0631791	-0.0758532
316	1	-0.0427464	-0.0509475
316	1	-0.0384222	-0.0439465
316	1	-0.0716121	-0.094813
316	1	-0.065335	-0.0669442
316	1	-0.0332698	-0.0448118
316	1	-0.0647721	-0.0824722
316	1	-0.0470562	-0.0444513
316	1	-0.103264	-0.0482508
316	1	0.0455266	-0.0792779
316	1	-0.08	-0.107686
316	1	-0.0842732	0.0128291
316	1	-0.0511657	-0.0745703
316	1	-0.0767077	-0.101682
316	1	-0.0709946	-0.0814915
316	1	-0.0429765	-0.0765076
316	1	-0.0350122	-0.0891743
316	1	-0.00380778	-0.00267183
316	1	-0.0216416	-0.0225793
316	1	-0.0452936	-0.0770634
316	1	0.00460932	-0.0154439
316	1	-0.048017	-0.0701944
316	1	-0.0715106	-0.0762176
316	1	-0.0167695	0.0497075
316	1	-0.0699801	-0.0907499
316	1	-0.0671761	-0.0852001
316	1	-0.0345758	-0.0396126
316	1	-0.0903768	-0.0767329
316	1	-0.0518008	-0.0463685
316	1	0.00129354	-0.0563442
316	1	-0.0531775	-0.0225068
316	1	0.0327623	-0.0465648
316	1	-0.0425146	-0.0404617
316	1	-0.0419737	-0.0411328
316	1	-0.0407227	-0.0546085
316	1	0.0762151	-0.0403041
316	1	-0.032475	-0.0664105
316	1	-0.0705353	-0.0573036
316	1	-0.0501971	-0.0550702
316	1	-0.0311829	-0.0499882
316	1	-0.0232909	0.00473524
316	1	-0.0919115	-0.0649951
316	1	-0.0178816	-0.0783839
316	1	-0.0702197	-0.0858842
316	1	-0.0994125	-0.0725022
316	1	-0.117269	-0.141156
316	1	-0.0829716	-0.0985871
316	1	-0.110421	-0.0906718
316	1	-0.105168	-0.101039
316	1	-0.114209	-0.0903303
316	1	-0.00813546	-0.0361022
316	1	-0.00198356	-0.0644007
316	1	0.00885555	-0.0596226
316	1	-0.0339955	-0.0458558
316	1	-0.0140687	-0.0285215
316	1	-0.00293633	-0.0103642
316	1	0.0235369	-0.0853952
316	1	0.0551727	-0.0602229
316	1	0.0373673	-0.0150385
316	1	-0.0137786	-0.0240396
316	1	0.0358896	-0.00413636
316	1	0.0604954	-0.0731572
316	1	-0.0976351	-0.0610033
316	1	-0.148943	-0.10921
316	1	-0.112002	-0.0683838
316	1	-0.074507	-0.0856958
316	1	-0.0941405	-0.0672694
316	1	-0.0476661	-0.0376459
316	1	-0.121947	-0.0728185
316	1	-0.106356	-0.0730529
316	1	-0.0692961	-0.0252229
316	1	-0.0952112	-0.0848088
316	1	-0.0548503	-0.0302192
316	1	-0.0660358	-0.0914204
316	1	-0.0657263	-0.0443085
316	1	-0.0843881	-0.103301
316	1	-0.060518	-0.0931965
316	1	-0.104087	-0.0829522
316	1	-0.153077	-0.0415337
316	1	-0.0785019	-0.0747236
316	1	-0.0789597	-0.119382
316	1	-0.089377	-0.0789606
316	1	-0.101134	-0.114242
316	1	-0.066917	-0.077923
316	1	-0.0921189	-0.119032
316	1	-0.0727519	-0.0474235
316	1	-0.0481911	-0.0328799
316	1	-0.0611175	-0.0965819
316	1	-0.0628868	-0.0681919
316	1	-0.0898931	-0.117845
316	1	-0.117369	-0.0175461
316	1	-0.0580712	-0.0540823
316	1	-0.0547304	-0.0613946
316	1	-0.104336	-0.0787322
316	1	-0.0754077	-0.0977047
316	1	-0.110722	-0.0954398
316	1	-0.0866432	-0.0570018
316	1	-0.0855372	-0.0699105
316	1	-0.0951737	-0.102892
316	1	-0.102436	-0.0849171
316	1	-0.0941655	-0.0772813
316	1	-0.0803415	-0.10455
316	1	-0.0362855	-0.059023
316	1	-0.0885961	-0.0540778
316	1	-0.0532775	-0.091009
316	1	-0.118914	-0.0909229
316	1	0.00574561	-0.0172517
316	1	-0.0532737	-0.0601344
316	1	-0.0723943	-0.0499564
316	1	-0.0808228	-0.0826794
316	1	-0.11206	-0.117093
316	1	-0.0618397	-0.013398
316	1	-0.0197099	-0.0101225
316	1	-0.0044467	0.0281172
316	1	-0.0469191	-0.0376024
316	1	-0.0400945	-0.0131093
316	1	0.000867784	0.0152238
316	1	-0.0289923	-0.00335085
316	1	-0.0251231	0.0390242
316	1	0.0138829	0.0423731
316	1	-0.0497753	-0.0254553
316	1	-0.0636776	-0.0072314
316	1	-0.0824392	-0.0092095
316	1	-0.0116633	-0.0564263
316	1	0.0251396	-0.00997445
316	1	-0.0741301	-0.0887936
316	1	-0.0409523	-0.121343
316	1	-0.0884309	-0.0863946
316	1	-0.0586626	-0.114466
316	1	-0.0467025	-0.0477661
316	1	-0.0876688	-0.0955703
316	1	-0.0993018	-0.0204593
316	1	-0.0582961	-0.103883
316	1	-0.0548395	-0.0916204
316	1	-0.0686081	-0.0729301
316	1	-0.0710267	-0.100766
316	1	-0.0587951	-0.0997814
316	1	-0.0481478	-0.0830771
316	1	-0.0614255	-0.097139
316	1	-0.0602712	-0.0936703
316	1	-0.10107	-0.110945
316	1	-0.0740759	-0.100013
316	1	-0.0657	-0.0691941
316	1	-0.0502307	-0.094117
316	1	-0.0376902	-0.073542
316	1	-0.0876519	-0.116804
316	1	0.00921316	-0.0664399
316	1	-0.0786995	-0.0277371
316	1	-0.0919024	0.0511442
316	1	-0.0241806	-0.0658142
316	1	-0.109933	-0.102529
316	1	-0.105776	-0.0559392
316	1	-0.101014	-0.0939523
316	1	-0.103111	-0.133905
316	1	-0.128607	-0.0962501
316	1	-0.0774574	-0.109051
316	1	-0.14183	-0.128403
316	1	-0.108373	-0.129021
316	1	-0.0900903	-0.129179
316	1	-0.0922258	-0.080906
316	1	-0.109683	-0.102907
316	1	-0.134866	-0.10813
316	1	-0.0758041	-0.0695903
316	1	-0.108349	-0.126952
316	1	-0.115635	-0.081462
316	1	-0.0563933	-0.0639294
316	1	-0.0989726	-0.105375
316	1	-0.0630267	-0.122063
316	1	-0.101883	-0.124512
316	1	-0.135047	-0.109229
316	1	-0.0675135	-0.109616
316	1	-0.0572032	-0.129641
316	1	-0.12922	-0.0564924
316	1	-0.100817	-0.159314
316	1	-0.0841642	-0.136558
316	1	-0.103041	-0.102184
316	1	-0.0462187	-0.109665
316	1	-0.146099	-0.122291
316	1	-0.157261	-0.138998
256	1	0.367123	0.459015
256	1	0.355765	0.250207
256	1	0.368817	0.27546
256	1	0.221264	0.150042
256	1	0.368529	0.170263
256	1	-0.064054	-0.0538428
256	1	-0.0200561	-0.0481447
256	1	-0.0648702	-0.0364116
256	1	-0.0544007	-0.0953302
256	1	-0.0786001	-0.0665569
256	1	-0.0989266	-0.0542372
256	1	-0.0055658	-0.062211
256	1	-0.0924823	-0.03416
256	1	-0.110736	-0.0551066
256	1	-0.0239427	-0.0464012
256	1	-0.134168	-0.0130151
256	1	-0.0259682	-0.054755
256	1	-0.0693995	-0.0511821
256	1	-0.0783287	-0.0506274
256	1	-0.025991	0.0672299
256	1	-0.0467269	-0.0513305
256	1	-0.0495473	-0.00864943
256	1	-0.0521631	-0.0430734
256	1	-0.0669065	-0.0425907
256	1	-0.0979348	-0.0027729
256	1	-0.00729615	0.00406072
256	1	-0.0577234	-0.0274301
256	1	-0.0498433	-0.0555831
256	1	0.0196025	-0.00264159
256	1	-0.0423012	-0.0420972
256	1	0.0200476	-0.0300467
256	1	-0.0737515	-0.0470313
256	1	-0.0271744	-0.0207613
256	1	0.00293909	0.0194049
256	1	-0.0432252	-0.0414859
256	1	-0.0860162	-0.0528215
256	1	-0.0957557	-0.0493157
256	1	-0.0438256	-0.0247604
256	1	-0.0803618	-0.0636137
256	1	-0.139383	-0.065939
256	1	-0.0521016	-0.0470287
256	1	-0.077813	-0.0546715
256	1	-0.0312469	0.0331176
256	1	-0.0447112	-0.0459143
256	1	-0.0724696	-0.0330271
256	1	-0.0456042	-0.0575671
256	1	-0.0495873	-0.05562
256	1	-0.0589384	-0.0459916
256	1	0.0221862	-0.0452133
256	1	-0.0655449	-0.0433838
256	1	-0.0168928	-0.0600251
256	1	-0.0375814	-0.0469386
256	1	-0.060442	-0.0269586
256	1	-0.0396133	-0.0139121
256	1	-0.0268021	-0.0453687
256	1	-0.0421204	-0.0541551
256	1	-0.0132773	-0.0292668
256	1	-0.0596937	-0.0565575
256	1	-0.0651343	-0.0297565
256	1	-0.0339563	-0.0509709
256	1	-0.0896067	-0.0615662
256	1	0.0081891	-0.00552564
256	1	-0.0478712	-0.0524894
256	1	-0.061374	-0.0558721
256	1	-0.0203579	-0.0368337
256	1	-0.00719154	-0.0487198
256	1	-0.123657	-0.0614216
256	1	-0.0241805	0.0479048
256	1	0.0135782	-0.0135698
256	1	-0.0313179	-0.0508722
256	1	-0.123117	-0.0785919
256	1	-0.0810021	-0.0502565
256	1	-0.0797447	-0.0388745
256	1	-0.0512603	-0.0288231
256	1	-0.041101	-0.060089
256	1	-0.132391	-0.0508572
256	1	-0.0953459	-0.0597268
256	1	0.145914	0.159369
256	1	-0.0269472	-0.0135175
256	1	-0.0148876	0.0791236
256	1	-0.0421617	-0.0446089
256	1	-0.0716845	-0.046379
256	1	-0.0880879	-0.0625312
256	1	-0.107168	-0.0481759
256	1	-0.0880159	-0.0649392
256	1	-0.0655122	-0.0615835
256	1	-0.0672294	-0.0518456
256	1	-0.0982221	-0.0609269
256	1	-0.0614953	-0.0512225
256	1	-0.0334401	-0.0519962
256	1	-0.0585178	-0.045387
256	1	-0.0461794	-0.0508869
256	1	-0.0705874	-0.0328124
256	1	-0.0375057	-0.0818001
256	1	-0.0271484	-0.0446796
256	1	-0.0725315	-0.053112
256	1	-0.0538579	-0.0597089
256	1	-0.0664404	-0.0656447
256	1	-0.00797524	-0.0541751
256	1	-0.0608371	-0.0788551
256	1	-0.0493231	-0.0658422
256	1	-0.0576981	-0.0510523
256	1	-0.0656417	-0.0707312
256	1	-0.0624212	-0.0372951
256	1	-0.0541918	-0.0474844
256	1	-0.0276105	-0.0486905
256	1	-0.0217406	-0.0678444
256	1	-0.0423988	-0.0357714
256	1	-0.0554724	-0.059559
256	1	-0.0904562	-0.071701
256	1	-0.113591	-0.0697167
256	1	-0.0193328	-0.00978336
256	1	-0.0992907	-0.0551431
256	1	-0.034133	-0.0210746
256	1	-0.0650272	-0.0604346
256	1	-0.0563002	-0.0639393
256	1	-0.06565	-0.0557505
256	1	-0.0864014	-0.0746534
256	1	0.0146771	-0.0472159
256	1	-0.115084	-0.0854577
256	1	-0.0132602	-0.0533813
256	1	-0.0544941	-0.0496503
256	1	-0.0922622	-0.0901326
256	1	-0.0765154	-0.072179
256	1	-0.0634853	-0.0569157
256	1	0.00702126	-0.06575
256	1	-0.0555167	-0.0606108
256	1	-0.0287016	-0.0732115
256	1	-0.0552998	-0.0531979
256	1	-0.0329767	-0.0670434
256	1	0.0583543	-0.036866
256	1	0.204222	0.144692
256	1	-0.0741489	-0.0831564
256	1	-0.120387	-0.0573141
256	1	-0.114185	-0.100746
256	1	-0.0589742	-0.0432288
256	1	-0.0684399	-0.0771466
256	1	-0.0755527	-0.0495975
256	1	-0.117877	-0.0953085
256	1	-0.0595458	-0.0737838
410	1	0.305809	0.355478
410	1	0.544819	0.240219
410	1	0.350552	0.421465
410	1	0.369756	0.218801
410	1	0.546107	0.51663
410	1	0.414524	0.427916
410	1	0.154402	0.0595498
410	1	-0.0265879	-0.0306313
410	1	-0.0734709	-0.078943
410	1	0.0909911	-0.0175034
410	1	-0.11496	-0.0436311
410	1	-0.0670378	-0.0298299
410	1	0.00942573	-0.106151
410	1	0.0749969	0.000872893
410	1	-0.107578	-0.0457153
410	1	0.00491276	-0.0582948
410	1	-0.0822509	-0.0653231
410	1	-0.102231	-0.0851526
410	1	-0.0426129	-0.112093
410	1	-0.137189	-0.103875
410	1	-0.177699	-0.132077
410	1	-0.0962747	-0.0720158
410	1	-0.0669183	-0.0661694
410	1	-0.0840623	-0.0810528
410	1	-0.0997295	-0.0853133
410	1	-0.0998618	-0.0823016
410	1	-0.0664935	-0.0422716
410	1	-0.00481084	-0.0631372
410	1	-0.0476305	-0.0355647
410	1	-0.00653643	-0.0256038
410	1	-0.00109787	-0.0291229
410	1	0.0443701	-0.0533021
410	1	-0.129786	-0.0990043
410	1	-0.13589	-0.0829593
410	1	-0.0410535	-0.0869177
410	1	-0.09744	-0.0792592
410	1	-0.0557149	-0.0762717
410	1	-0.149199	-0.0723603
410	1	-0.0689261	-0.0710708
410	1	-0.0292442	0.0237677
410	1	-0.107649	-0.112123
410	1	-0.00902288	-0.0531066
410	1	-0.0923591	-0.0920268
410	1	-0.113841	-0.0768651
410	1	-0.0776539	-0.052962
410	1	-0.0687612	-0.0577368
410	1	-0.0141197	-0.037914
410	1	-0.111733	-0.0389644
410	1	-0.129234	-0.0827366
410	1	0.00710022	0.0716869
410	1	-0.0147124	-0.0141003
410	1	-0.113656	-0.066246
410	1	-0.0186138	-0.0644297
410	1	-0.122684	-0.0519756
410	1	-0.124889	-0.134871
410	1	-0.0404118	-0.0558963
410	1	-0.118481	-0.00690706
410	1	-0.064571	-0.0694532
410	1	-0.118831	-0.0745792
410	1	0.0107863	-0.0545449
410	1	-0.0993106	-0.081354
410	1	-0.019788	-0.0366801
410	1	-0.100217	-0.0995779
410	1	0.00921468	-0.0457618
410	1	-0.103512	-0.0954709
410	1	-0.039623	-0.075519
410	1	0.0307874	-0.00817381
410	1	-0.0838973	-0.0853885
410	1	-0.00747658	-0.0106897
410	1	-0.11355	-0.0728946
410	1	-0.0129171	-0.0071984
410	1	-0.040481	-0.0432752
410	1	-0.0661413	-0.0410735
410	1	-0.0365137	-0.0550084
410	1	-0.0303377	-0.0258738
410	1	-0.0536047	-0.06435
410	1	0.00542443	-0.0145619
410	1	-0.0555534	-0.0731956
410	1	-0.101416	-0.0452796
410	1	0.0598942	-0.0412556
410	1	-0.055676	-0.072191
410	1	-0.0713102	-0.0186996
410	1	-0.10734	-0.0724983
410	1	-0.10208	-0.0592845
410	1	-0.0207774	-0.0414392
410	1	-0.101497	-0.101302
410	1	0.0113335	-0.0603127
410	1	-0.0699587	-0.0519856
410	1	-0.0505733	-0.0972978
410	1	0.00431793	-0.0093562
410	1	-0.0265143	-0.0866471
410	1	-0.086031	-0.0344362
410	1	0.0669553	-0.0320568
410	1	-0.122489	-0.0862351
410	1	-0.0631567	-0.0274675
410	1	-0.0265786	-0.0190273
410	1	-0.0730964	-0.0809988
410	1	-0.0733631	-0.0639122
410	1	-1.36542e-05	-0.015341
410	1	-0.0874765	-0.075651
410	1	-0.0156273	-0.0278186
410	1	-0.0742495	-0.0648909
410	1	0.0119174	-0.060114
410	1	-0.0652211	-0.0347858
410	1	-0.0669282	-0.0407211
410	1	-0.0626832	-0.0462609
410	1	-0.0717315	-0.0647059
410	1	0.00149746	-0.0368153
410	1	-0.0593922	-0.0722408
410	1	-0.0406465	-0.0821767
410	1	-0.0312434	-0.105783
410	1	-0.026943	-0.0908941
410	1	-0.0211712	-0.0174783
410	1	0.00789607	0.015042
410	1	-0.0719698	-0.0596877
410	1	0.0190276	-0.0122164
410	1	-0.122372	-0.0214852
410	1	-0.0476751	-0.0393198
410	1	-0.125907	-0.0899393
410	1	0.0386204	-0.0185325
410	1	-0.068019	-0.0780573
410	1	-0.100045	-0.0582434
410	1	-0.0588678	0.0470619
410	1	-0.0804889	-0.0725688
410	1	-0.0311027	-0.047198
410	1	0.00492322	-0.0648061
410	1	-0.0154485	0.0201883
410	1	-0.027049	-0.0765671
410	1	-0.0384276	-0.0445516
410	1	-0.12764	-0.06661
410	1	-0.0193208	-0.039494
410	1	-0.090715	-0.0378764
410	1	0.0294094	-0.0548988
410	1	-0.00672546	-0.0232078
410	1	-0.0295346	-0.0273875
410	1	-0.0934546	-0.0763557
410	1	-0.0797161	-0.0224499
410	1	-0.104597	-0.00287751
410	1	-0.0397195	-0.0612272
410	1	-0.105725	-0.051565
410	1	-0.116451	-0.0644017
410	1	-0.0576125	-0.0937575
410	1	-0.0105885	0.0560302
410	1	-0.166208	-0.0229779
410	1	-0.0782194	-0.0429505
410	1	-0.0677811	-0.0735567
410	1	-0.0528553	-0.0427254
410	1	-0.0200784	-0.0832777
410	1	-0.121111	-0.080231
410	1	-0.0375522	-0.0233524
410	1	-0.0624861	-0.0247096
410	1	-0.0770961	0.0114636
410	1	-0.0510486	-0.0600255
410	1	0.0121441	-0.0500032
410	1	-0.116712	-0.099322
410	1	-0.0614311	-0.0602399
410	1	0.0881281	-0.0488932
410	1	0.0328904	-0.104331
410	1	0.0378749	-0.041967
410	1	-0.00616038	-0.044989
410	1	-0.0867201	-0.0286507
410	1	-0.0818912	-0.0562215
410	1	0.0137077	0.00113158
410	1	-0.083546	-0.0848897
410	1	-0.0476061	-0.0395591
410	1	-0.0527906	-0.041891
410	1	-0.0875098	-0.0592179
410	1	-0.0322379	-0.0265267
410	1	-0.0193591	-0.0393469
410	1	0.231961	0.351529
410	1	0.293078	0.114503
410	1	0.174849	-0.0777252
410	1	0.00304245	-0.0751785
410	1	0.153972	0.0476084
410	1	0.118419	0.00383256
410	1	0.044994	-0.0585302
410	1	0.051266	-0.0816861
410	1	0.0662764	0.0256582
410	1	-0.0672523	-0.0822028
410	1	-0.0392555	-0.0580126
410	1	0.0570497	-0.033021
410	1	0.00853661	-0.039054
410	1	0.0254126	-0.0849775
410	1	-0.00307945	-0.082375
410	1	-0.00802068	-0.0214376
410	1	-0.0197008	-0.0206374
410	1	-0.0211586	-0.0364121
410	1	-0.0619802	-0.00403502
410	1	-0.0384565	-0.0878233
410	1	0.00155257	-0.0350051
410	1	-0.126582	-0.0699976
410	1	-0.132301	-0.0952985
410	1	-0.0503998	-0.0514625
410	1	-0.018665	-0.0996159
410	1	0.0528157	-0.0439027
410	1	0.143428	-0.0441733
410	1	-0.0282455	-0.0664751
410	1	-0.194726	-0.105432
410	1	-0.203752	-0.149549
410	1	-0.14647	-0.0912363
410	1	-0.131824	-0.0325313
410	1	-0.0168953	-0.057423
410	1	-0.195388	-0.0145875
410	1	-0.0709447	-0.065485
410	1	0.0432899	-0.0913663
410	1	0.00676552	-0.0371422
410	1	0.00270956	-0.0395983
410	1	-0.0966172	-0.0840765
410	1	0.00489693	-0.0441312
410	1	0.00409279	-0.0899768
410	1	-0.0216085	-0.0739159
410	1	-0.0434059	-0.0627418
410	1	-0.0413708	0.00251312
410	1	-0.0695168	-0.0810832
410	1	-0.0390206	0.15132
410	1	0.0354051	-0.0561097
410	1	-0.0571349	0.08476
410	1	-0.0569851	0.0588173
410	1	-0.0510821	-0.0183632
410	1	-0.0400138	-0.0923991
410	1	0.0492687	-0.0277639
410	1	-0.0840469	-0.0227058
410	1	-0.191324	-0.00529167
410	1	0.0237906	-0.0488432
410	1	0.0153736	0.0459401
410	1	-0.116827	-0.134582
410	1	-0.129673	-0.105468
410	1	-0.0715738	-0.0912002
410	1	-0.107304	-0.104456
410	1	0.0430642	-0.0751395
410	1	-0.0912364	-0.0925675
410	1	-0.123233	-0.101095
410	1	-0.0582664	-0.0794451
410	1	0.0381873	-0.0368992
410	1	-0.0767503	-0.100834
410	1	-0.0238925	-0.114575
410	1	-0.127935	-0.117164
410	1	-0.107413	-0.0915228
410	1	-0.0588341	-0.0968018
410	1	-0.067993	-0.101087
410	1	-0.0743126	-0.102738
410	1	-0.087273	-0.0805727
410	1	-0.143682	-0.124056
410	1	-0.145429	-0.088994
410	1	-0.0580168	-0.0581462
410	1	-0.179925	-0.113569
410	1	-0.160076	-0.0686175
410	1	-0.0872244	-0.0958141
410	1	0.007434	0.0802299
410	1	-0.138254	-0.112731
410	1	-0.0907848	-0.119124
410	1	0.213329	0.178132
410	2	0.390788	0.137782
410	2	-0.166753	-0.106016
410	2	-0.171363	-0.0836321
410	2	-0.127703	-0.0452167
410	2	-0.189604	-0.101408
410	2	-0.0835363	-0.0721352
410	2	-0.137292	-0.105153
410	2	-0.166493	-0.114472
410	2	-0.073846	-0.060881
410	2	-0.112408	-0.110368
410	2	-0.0764227	-0.0876209
410	2	-0.071622	-0.0748769
410	2	-0.0989378	-0.1012
410	2	0.0449815	-0.048333
410	2	-0.0668679	-0.0359059
410	2	0.0344059	0.00995145
410	2	-0.0828548	-0.0427452
410	2	-0.0856134	-0.0766498
410	2	-0.0385193	-0.0650674
410	2	-0.0892053	-0.0599141
410	2	0.0230644	-0.0241211
410	2	-0.000400255	-0.00835288
410	2	-0.0915839	-0.0302653
410	2	0.0566093	-0.0335175
410	2	-0.0548226	-0.044403
410	2	-0.0687338	-0.0611483
410	2	0.0044211	-0.0549062
410	2	-0.074575	-0.0453526
410	2	0.000764469	-0.0256539
410	2	-0.0632356	-0.0321717
410	2	0.0154024	-0.00294238
410	2	-0.0235161	-0.0124259
410	2	-0.104703	-0.0664877
410	2	-0.107241	-0.0677614
410	2	-0.0666258	-0.0666062
410	2	-0.0740048	-0.06602
410	2	0.0184074	-0.0128674
410	2	-0.0266289	0.0532146
410	2	-0.0378728	0.0297004
410	2	0.0678872	-0.000108234
410	2	-0.0610819	-0.0717532
410	2	-0.0094441	-0.0378671
410	2	-0.0474192	-0.0202027
410	2	-0.0271062	-0.0544988
410	2	-0.0600069	-0.0617936
410	2	-0.0339459	-0.0413917
410	2	-0.00552875	-0.0369122
410	2	-0.0675902	-0.0174146
410	2	-0.0474033	-0.0126526
410	2	-0.0659391	-0.0593135
410	2	-0.053431	-0.0665865
410	2	-0.0352706	-0.0653433
410	2	-0.0806837	-0.0670753
410	2	-0.0296226	-0.078426
410	2	0.000383744	-0.0299698
410	2	-0.0512774	-0.0347676
410	2	-0.0661528	-0.0607794
410	2	-0.0206843	-0.0617512
410	2	-0.0294478	-0.0114715
410	2	0.0745327	0.0219906
410	2	0.0791443	0.0734834
410	2	0.0126708	-0.0216734
410	2	-0.0264588	-0.0231538
410	2	-0.0111276	-0.00491605
410	2	0.0901928	-0.00351308
410	2	-0.0272404	-0.0566919
410	2	0.0292665	-0.0275674
410	2	-0.0320156	-0.0402367
410	2	-0.0944092	-0.062188
410	2	-0.0170004	-0.0551368
410	2	0.057633	0.0255356
410	2	-0.0459299	-0.060155
410	2	-0.00286534	-0.0152015
410	2	-0.032071	-0.0651763
410	2	-0.0506685	-0.0133004
410	2	0.0482323	-0.0156082
410	2	-0.0757253	-0.0512958
410	2	0.00830425	-0.0434109
410	2	-0.0486492	-0.0606481
410	2	-0.00730315	-0.0345168
410	2	0.11785	0.018125
410	2	-0.094556	-0.0695464
410	2	0.0138697	-0.0346495
410	2	0.146103	0.099779
410	2	-0.0195865	0.0417597
410	2	0.0900503	-0.00990541
410	2	-0.0484149	-0.0551818
410	2	0.095688	0.0499257
410	2	0.0192344	0.0759322
410	2	0.110835	0.0349628
410	2	-0.0444497	-0.051824
410	2	0.0226529	-0.0583596
410	2	-0.123089	-0.077012
410	2	-0.0495911	-0.0285873
410	2	-0.0983066	-0.0556174
410	2	-0.0946343	-0.11155
410	2	-0.0452762	-0.0217863
410	2	-0.0204442	-0.103651
410	2	-0.0704375	-0.0476626
410	2	-0.132882	-0.117473
410	2	-0.0729703	-0.0624363
410	2	-0.083898	-0.082672
410	2	-0.0998079	-0.0799318
410	2	-0.058697	-0.123235
410	2	-0.0831437	-0.0899117
410	2	-0.0466911	-0.0921346
410	2	-0.0439193	-0.0453395
410	2	-0.0990609	-0.0895433
410	2	-0.0761734	-0.0974993
410	2	-0.120883	-0.131826
410	2	-0.114192	-0.110445
410	2	-0.0616976	-0.106286
410	2	-0.0311985	-0.0777346
410	2	-0.0851813	-0.0396161
410	2	-0.0585932	-0.0683805
410	2	-0.0809825	-0.0988183
410	2	-0.0327201	-0.068482
410	2	-0.102722	-0.0863234
410	2	-0.0890184	-0.0804711
410	2	-0.0583735	-0.0354188
410	2	-0.0740997	-0.0701686
410	2	-0.00908624	-0.0759073
410	2	-0.0715605	-0.0651565
410	2	-0.0821571	-0.0700389
410	2	-0.0622459	-0.0592964
410	2	0.020593	-0.0235002
410	2	-0.0779386	-0.0313653
410	2	-0.0556894	-0.0650808
410	2	-0.138099	-0.114638
410	2	-0.0637318	-0.0908847
410	2	-0.0186608	-0.0424776
410	2	-0.039431	-0.0738607
410	2	-0.0401564	-0.052015
410	2	-0.044771	-0.0656459
410	2	-0.101363	-0.09357
410	2	-0.124548	-0.0874844
410	2	-0.0614963	-0.0365558
410	2	0.088895	-0.026379
410	2	-0.0231996	-0.0314727
410	2	0.0226619	-0.0300457
410	2	-0.0850674	-0.0717903
410	2	-0.0263062	-0.0635348
410	2	-0.0527218	-0.0822548
410	2	0.0435367	-0.075161
410	2	-0.0803301	-0.0719166
410	2	-0.119979	-0.0784137
410	2	-0.0762194	-0.0896672
410	2	-0.0273481	-0.101883
410	2	-0.0276784	-0.0509256
410	2	-0.0462367	-0.0537268
410	2	-0.0383776	-0.0620617
410	2	-0.0783652	-0.0824576
410	2	-0.0634689	-0.0304872
410	2	-0.047327	-0.096005
410	2	-0.0746665	-0.0931603
410	2	0.00523262	-0.0496163
410	2	-0.0676419	-0.0878662
410	2	-0.0836526	-0.109926
410	2	-0.0892905	-0.0780927
410	2	0.00684309	-0.034528
410	2	-0.0287551	-0.0571094
410	2	-0.0598156	-0.0644589
410	2	-0.0579128	-0.0560692
410	2	-0.00255838	-0.0499975
410	2	-0.0483529	-0.053239
410	2	-0.012721	-0.0768189
410	2	-0.0460225	-0.078038
410	2	-0.0517514	-0.0832592
410	2	-0.0601734	-0.0910688
410	2	-0.0411264	-0.0821368
410	2	-0.00275819	-0.0275894
410	2	-0.0398831	-0.0734957
410	2	-0.0494704	-0.03767
410	2	-0.0596806	-0.059278
410	2	-0.00768463	-0.032194
410	2	-0.0268483	-0.0432667
410	2	-0.0609544	-0.069716
410	2	-0.064286	-0.000186308
410	2	-0.0579332	-0.0769732
410	2	-0.0733418	-0.0650192
410	2	0.17163	-0.0180912
410	2	0.608954	0.522427
410	2	0.275692	0.336996
410	2	0.232293	0.418534
410	2	0.372815	0.357498
410	2	0.413645	0.368291
410	2	0.389475	0.256333
410	2	0.352976	0.2431
410	2	-0.0128534	-0.0121834
411	1	0.471807	0.503963
411	1	0.282044	0.311275
411	1	0.674613	0.642612
411	1	0.613826	0.556117
411	1	0.40595	0.388645
411	1	0.631448	0.626518
411	1	0.503427	0.439859
411	1	0.454392	0.32123
411	1	-0.124138	-0.0997223
411	1	-0.131928	-0.112758
411	1	-0.0888032	-0.0958729
411	1	-0.116491	-0.107139
411	1	-0.103454	-0.0833959
411	1	-0.105489	-0.0966771
411	1	-0.0882247	-0.0879759
411	1	-0.0828205	-0.0320462
411	1	-0.0910489	-0.0701613
411	1	-0.135883	-0.122359
411	1	-0.0864613	-0.0837018
411	1	-0.121709	-0.100876
411	1	-0.0878061	-0.0727371
411	1	-0.128822	-0.094606
411	1	-0.13554	-0.118092
411	1	-0.0792559	-0.0740251
411	1	-0.109377	-0.0836166
411	1	-0.0873873	-0.0558568
411	1	-0.110684	-0.0955904
411	1	-0.0928339	-0.0649416
411	1	-0.104596	-0.0756809
411	1	-0.0267425	0.0132606
411	1	-0.040396	-0.00917841
411	1	-0.0392651	-0.0581667
411	1	-0.0355296	-0.0422449
411	1	-0.0354227	0.000957859
411	1	0.0164734	0.0422991
411	1	-0.0916254	-0.0856474
411	1	-0.0860782	-0.0526468
411	1	-0.0562146	-0.0381689
411	1	-0.0689438	-0.067581
411	1	-0.0057544	-0.000712171
411	1	-0.0716164	-0.0511618
411	1	-0.0597817	-0.0285811
411	1	0.00980582	0.0526479
411	1	-0.0746253	-0.0729838
411	1	-0.0903486	-0.0883646
411	1	-0.0537389	-0.0669405
411	1	-0.0800665	-0.0403696
411	1	-0.0873588	-0.0671006
411	1	-0.0554441	-0.044271
411	1	-0.0881031	-0.0690089
411	1	-0.0498328	-0.0200764
411	1	-0.0498338	-0.0760869
411	1	-0.0517274	-0.0611006
411	1	-0.0190174	-0.0249782
411	1	-0.0647581	-0.07102
411	1	-0.0559885	-0.0546367
411	1	-0.0750459	-0.0860978
411	1	-0.0606907	-0.0425791
411	1	-0.0692575	-0.0225971
411	1	-0.0841793	-0.0894623
411	1	-0.084825	-0.0720119
411	1	-0.118769	-0.0323782
411	1	-0.0679574	-0.0051289
411	1	-0.106055	-0.0806782
411	1	-0.0894595	-0.0337379
411	1	-0.0424508	-0.0575771
411	1	-0.0820676	-0.0417117
411	1	-0.0911209	-0.0676431
411	1	-0.0837895	0.0276671
411	1	-0.043275	-0.0584512
411	1	-0.0211785	-0.0379089
411	1	-0.0312682	-0.0103954
411	1	-0.0578082	-0.0430979
411	1	-0.0918637	-0.034398
411	1	-0.0175275	-0.0124242
411	1	-0.0812493	-0.00928802
411	1	-0.0879805	-0.00757573
411	1	-0.0705363	-0.0513403
411	1	-0.0326839	0.00864796
411	1	-0.0493214	-0.00100126
411	1	-0.027381	-0.0483701
411	1	0.169424	0.0362758
411	1	-0.110114	-0.11089
411	1	-0.119589	-0.119149
411	1	0.00105597	-0.0347325
411	1	-0.0215649	-0.0191055
411	1	-0.0580037	-0.0464993
411	1	-0.0695022	-0.068966
411	1	-0.0876218	-0.0638009
411	1	-0.10518	-0.067388
411	1	-0.0837392	-0.0273451
411	1	-0.0715505	-0.0373198
411	1	-0.106286	-0.0915002
411	1	-0.0830825	-0.0485351
411	1	-0.079585	-0.0346635
411	1	-0.0488698	-0.0356658
411	1	-0.105802	-0.0604036
411	1	-0.0583391	-0.0356361
411	1	-0.0915692	-0.0459959
411	1	-0.0947829	-0.0768482
411	1	-0.0749033	-0.0241892
411	1	-0.089942	-0.0672636
411	1	-0.122043	-0.084681
411	1	-0.0777343	-0.0567067
411	1	-0.0326542	0.0225607
411	1	-0.0531511	0.0236785
411	1	-0.071483	-0.0840813
411	1	-0.0815395	-0.0887198
411	1	-0.0796677	-0.0810235
411	1	-0.0648665	-0.0409302
411	1	-0.0742065	-0.0455799
411	1	-0.0773749	-0.052297
411	1	-0.0906161	-0.0921726
411	1	-0.100348	-0.0678425
411	1	-0.106325	-0.0838735
411	1	-0.0678618	-0.0644815
411	1	-0.103094	-0.0621362
411	1	-0.0666022	-0.0737586
411	1	-0.061669	-0.069228
411	1	-0.0438423	-0.0376496
411	1	-0.0147818	-0.0535799
411	1	-0.0926838	-0.0616478
411	1	-0.102272	-0.0884165
411	1	-0.0760612	-0.0744112
411	1	-0.0594669	-0.0609407
411	1	-0.035038	-0.0672454
411	1	-0.0736585	-0.0741643
411	1	-0.0754996	-0.0854041
411	1	-0.0956439	-0.0750507
411	1	-0.0802456	-0.0467008
411	1	-0.0162071	-0.0470788
411	1	-0.0480121	-0.0508465
411	1	-0.087033	-0.0618644
411	1	-0.0519595	-0.0637886
411	1	-0.0414696	-0.0317429
411	1	-0.0557184	-0.0741121
411	1	-0.0719378	0.0979531
411	1	0.037873	-0.0332748
411	1	-0.114436	-0.0904444
411	1	-0.0961375	-0.106992
411	1	-0.112497	-0.101764
411	1	-0.110275	-0.0883888
411	1	0.0477674	0.0553109
411	1	-0.11552	-0.0950071
411	1	-0.0667276	-0.103376
411	1	-0.124298	-0.113685
411	1	-0.0839959	-0.0889882
411	1	-0.100835	-0.0645002
411	1	-0.0904356	-0.0692563
411	1	-0.121629	-0.0576086
411	1	-0.0611974	-0.073989
411	1	-0.104436	-0.11592
430	1	0.525457	0.524012
430	1	0.574856	0.516617
430	1	0.04581	0.00540507
430	1	-0.117833	-0.125677
430	1	-0.121217	-0.10173
430	1	-0.0680409	-0.0956715
430	1	-0.0821064	-0.114678
430	1	-0.0679204	-0.0674793
430	1	-0.127595	-0.123984
430	1	-0.0801037	-0.111473
430	1	-0.0674517	-0.09375
430	1	-0.081043	-0.0416018
430	1	-0.0661237	-0.0318444
430	1	-0.0726306	-0.0825223
430	1	-0.094881	-0.134176
430	1	-0.0742591	-0.0357898
430	1	-0.0977417	-0.07071
430	1	-0.0453409	-0.0780375
430	1	-0.0727447	-0.0985001
430	1	-0.102439	-0.0720434
430	1	-0.059953	-0.0942659
430	1	-0.03272	-0.0696652
430	1	-0.016334	-0.0711282
430	1	0.000161238	-0.0488922
430	1	-0.0740222	-0.0688073
430	1	0.0369128	-0.00922651
430	1	-0.0526673	-0.0665506
430	1	-0.0675837	-0.0727801
430	1	0.00942005	0.0194457
430	1	-0.0220295	-0.079946
430	1	0.00270409	-0.0150188
430	1	0.00652972	-0.00239039
430	1	-0.0446193	-0.0924356
430	1	-0.0242313	-0.00500076
430	1	-0.0518258	-0.0850019
430	1	-0.0269646	0.00530039
430	1	-0.0452362	-0.0549911
430	1	-0.00556126	-0.0620243
430	1	0.00570032	0.0114649
430	1	-0.10614	-0.120472
430	1	-0.0755154	-0.0731053
430	1	-0.0454032	-0.0277945
430	1	-0.0146849	-0.0719542
430	1	-0.0531353	-0.0522866
430	1	-0.067526	-0.045936
430	1	-0.0474463	-0.0753699
430	1	0.00132929	-0.0772544
430	1	-0.0500721	-0.0908652
430	1	-0.00646924	-0.0371717
430	1	-0.0335657	0.0462375
430	1	-0.0823729	-0.109878
430	1	-0.0249214	-0.0737003
430	1	-0.0287769	-0.0511284
430	1	-0.0263115	-0.0203059
430	1	-0.0192923	-0.0921228
430	1	0.0239853	-0.0673586
430	1	-0.0524003	-0.0681076
430	1	-0.086813	-0.0586678
430	1	-0.0245608	-0.0244049
430	1	-0.0373241	-0.00860852
430	1	-0.0330605	0.0726899
430	1	0.299865	0.539208
430	1	0.202847	0.340672
430	1	0.408753	-0.0886149
430	1	0.168144	-0.00230432
430	1	0.00756245	-0.00842949
430	1	-0.105129	-0.0914221
430	1	-0.0668115	-0.0786779
430	1	-0.115498	-0.14062
430	1	-0.0531515	-0.0774525
430	1	-0.086307	-0.096661
430	1	-0.0622429	-0.0897223
430	1	-0.0661278	-0.0848111
430	1	-0.0823777	-0.0765543
430	1	-0.103882	-0.0849976
430	1	-0.10614	-0.136017
430	1	-0.0496721	-0.0543039
430	1	-0.0437158	-0.0889932
430	1	-0.0661544	0.0265843
430	1	-0.0741675	-0.0336553
430	1	-0.00794958	-0.00845308
430	1	-0.0814751	-0.0431109
430	1	-0.0683868	-0.0377536
430	1	0.10377	0.478014
430	1	-0.0174955	0.00790816
430	1	0.0217627	0.038836
430	1	0.0335995	0.000309406
430	1	-0.0884275	-0.0800866
430	1	-0.030514	-0.119304
430	1	-0.103959	-0.125819
430	1	-0.058766	-0.116276
430	1	-0.0451988	-0.111576
430	1	-0.0400615	-0.0765883
430	1	-0.0264692	-0.0581469
430	1	-0.0370343	-0.0789454
430	1	-0.0442283	-0.0757308
430	1	-0.0837624	-0.0932026
430	1	0.00137724	-0.0342887
430	1	0.00625412	-0.0211655
430	1	-0.122565	-0.122199
430	1	-0.0406034	-0.0698947
430	1	-0.0621244	-0.0700383
430	1	-0.0127614	0.0622367
430	1	-0.117086	-0.120013
430	1	-0.0826451	-0.128314

## Sheet: Fig4k
			Whisk. mov.							Whisk. mov.
			R2	R2	R2					R2	R2	R2
Animal	FOV	Sessions	Within	Across	Across/within		Animal	FOV	Sessions	Within	Across	Across/within
416	1	Day1-3	0.450084	0.321723	0.714806		256	1	Day1-6	0.412085	0.306389	0.743509
418	1	Day1-3	0.766778	0.591866	0.771887		316	1	Day1-7	0.611423	0.441966	0.722848
425	1	Day1-3	0.563795	0.470307	0.834181		410	1	Day1-3	0.61785	0.399749	0.647
426	1	Day1-4	0.556435	0.416992	0.749399		410	2	Day1-3	0.581009	0.428821	0.738063
426	2	Day1-4	0.392596	0.296918	0.756293		411	1	Day1-2	0.658805	0.589265	0.894445
976	1	Day1-4	0.739503	0.637209	0.861671		430	1	Day1-2	0.51625	0.46257	0.896019
				Fig. 1l (left)	Fig. 1l (right)
					Fig. 4k							Fig. 4k
