# Supplementary material for: Brain-wide presynaptic networks of functionally distinct cortical neurons
Source: Nature. 2025 Feb 26;641(8061):162–72. doi: 10.1038/s41586-025-08631-w (PMC12043506; doi:10.1038/s41586-025-08631-w)
Supplement: Supplementary file 7 — Source Data Fig. 5 [file 41586_2025_8631_MOESM7_ESM.xlsx]

## Sheet: Fig. 5f_UncorrGroup
	Mean F. deconv per unit of time (before WL onset and after WL offset, in sec)
	-1s																														LED on
	Mean F. deconv per unit of time ( before WL onset and after WL offset, imaging frame #; frame rate ~ 30Hz; WL event time-normalized)
Cell	#1	#2	#3	#4	#5	#6	#7	#8	#9	#10	#11	#12	#13	#14	#15	#16	#17	#18	#19	#20	#21	#22	#23	#24	#25	#26	#27	#28	#29	#30	#31	#32	#33	#34	#35	#36	#37	#38	#39	#40	#41	#42	#43	#44	#45	#46	#47	#48	#49
#1	-2.286	-1.7996	-2.57241	-0.0508509	0.950725	-2.79007	-3.84933	-3.92313	-3.75492	-3.4244	-3.21226	-3.12129	-2.71601	-2.60841	-2.62024	-3.06268	-3.1328	-1.77248	-2.2441	0.044853	1.56525	-1.06675	-0.462085	-0.60353	-0.458348	0.0899514	3.47335	6.1159	1.5076	-0.94495	-1.47132	-1.80797	-0.320482	1.23597	0.870716	-0.873244	-1.94277	-0.562517	1.37776	0.741624	1.08781	0.513099	-1.96978	-2.0548	-0.115213	0.679233	-1.40493	-3.30203	-1.73696
#2	-2.49918	-1.62631	-1.99476	-2.31331	-1.80004	-2.70519	-0.383018	0.00891232	-2.09721	-2.4248	-2.46592	-1.84007	-2.49759	-1.92824	-1.36499	-1.83887	-1.46637	0.87993	2.66193	0.819859	-1.25153	-2.19786	-0.990843	0.665186	0.174915	-0.887003	-0.539432	-0.628635	0.563764	2.16327	2.11209	3.4854	5.07089	5.72192	4.9529	4.65041	5.49854	3.2789	-0.378627	-1.58894	-1.04177	-0.132174	0.00491075	-0.0775207	0.302171	0.0173934	-1.22392	-1.60564	-1.30313
#3	4.80753	2.52129	-1.58055	-3.54371	0.146762	6.16685	5.13502	5.00276	10.5942	13.2807	6.49601	0.453433	4.64034	8.81035	6.80185	0.773228	-2.93954	1.9139	9.87787	7.55919	-0.520607	-1.20971	-1.42374	-3.69582	-1.4481	0.151291	-1.90091	-2.57448	-0.914098	-0.971877	4.28834	21.0045	33.1931	27.0367	14.3963	8.35359	10.38	9.66579	4.63644	4.21279	8.19775	8.87671	2.08394	-1.66406	-1.44236	-3.15065	-4.28792	-4.47242	-4.09984
#4	5.18525	1.89491	1.39808	1.62474	-1.27128	-1.79482	-2.01293	-2.14974	-2.59739	-2.96825	-2.22558	-1.7273	1.73447	9.78021	9.04718	2.64266	-0.144261	-1.824	-1.21248	0.163195	-0.916196	-2.27437	-2.09561	-1.41225	-1.33651	1.33118	1.88689	-0.574524	-0.35938	3.95351	6.51648	6.4617	8.29328	6.92386	3.83888	2.13235	3.35061	3.79805	2.57166	1.07966	0.0202699	1.47059	3.93006	2.74693	-0.0301703	-0.581767	-0.798036	-0.828741	-0.428022
#5	4.33806	1.78393	-1.53111	-2.85541	-3.05917	-0.627963	0.286925	-1.76862	2.61369	5.49773	1.34264	0.668848	-0.63881	-2.6916	-2.37407	-2.44642	-1.50474	1.07527	0.875372	4.22166	4.16181	-1.55583	-1.86917	-1.10989	-1.48098	-1.40524	-1.23433	-1.47487	-0.491845	1.49753	1.06071	1.35356	4.80424	5.6692	3.64373	1.1128	0.0756268	-0.0841701	-0.700837	-1.98848	-2.57442	-1.75386	0.495454	1.32647	-0.0173347	-0.928286	-1.09824	-0.842816	-0.435463
#6	-0.9056	0.611794	-0.347028	-2.88808	-2.25067	-1.86787	-2.53694	-2.59625	-1.46752	-0.00811231	-0.485755	-1.37012	-1.91923	-1.75204	-1.29369	-1.34064	-1.49688	-2.5378	-1.76142	0.290767	0.231499	0.619616	1.06021	0.496067	-0.774063	-0.394968	0.91326	-0.204797	1.26122	2.18881	2.00228	5.99798	9.39795	7.49063	5.84747	7.13075	8.28255	5.01242	0.655751	1.59099	4.04857	4.31132	2.74705	1.0399	0.461216	0.368598	-0.487032	-0.921847	-1.34834
#7	-0.697183	-0.332506	-0.840216	0.0914183	0.476637	-1.23941	0.446896	3.08985	1.21284	-0.546813	0.190945	0.855098	1.3463	-0.0865022	0.337389	0.820425	0.798674	2.75959	1.68862	0.63389	0.593654	0.000678375	-0.748237	-0.990238	-0.703486	-0.134903	-0.229432	-1.42746	-1.16954	-0.670909	-0.883071	-1.49051	-1.68521	-1.59689	-1.62573	-1.88853	-2.10526	-2.12137	-2.02297	-1.84821	-0.405367	0.689058	-0.26814	-1.2182	-1.08575	-0.137198	1.20682	1.41058	-0.084112
#8	-1.18922	-1.3514	-0.98372	-1.17232	-1.84061	-1.70527	-1.72369	-1.32844	-1.30422	-1.75288	-1.76361	-0.602419	-0.243295	-1.4909	-1.63785	-1.08542	-0.51507	-0.9665	-1.22575	-0.988274	-0.656806	2.20094	3.36439	1.24762	0.278187	0.0105224	-0.3408	0.463818	-0.332195	-1.57068	-1.47062	-1.1939	-0.869222	-1.56513	-1.51776	-0.331008	-0.232841	0.0162635	0.155307	-1.61692	-2.52032	-2.19793	-1.21743	-1.51724	-1.89698	-1.42716	-2.13008	-2.06448	-1.79778
#9	-0.503891	-0.434135	-0.907755	-0.249178	0.00170827	-1.05384	-0.374764	1.31222	0.726861	-0.7301	0.112139	-0.300241	-0.72737	0.360629	0.258811	-0.0282742	-0.819536	-1.18382	-0.114611	-0.334141	-0.490759	0.77965	1.24123	-0.10276	-0.545629	0.590078	0.45594	-0.268546	-0.423326	0.48014	0.0710413	-1.34084	-1.51445	-0.426435	-0.457359	-0.976511	0.0492841	-0.582028	-1.28297	-1.01398	-0.483218	0.548489	0.0362953	-0.0138231	0.311022	-0.180867	0.153244	0.0536762	-1.17026
#10	-1.16637	-0.520159	-0.327173	-0.410395	-0.55701	-0.651216	-0.53064	-0.493673	-0.370268	-0.825937	-0.922617	-0.889984	-0.671274	-0.145941	0.782925	0.810239	-0.0717622	0.139477	-0.289796	0.00590777	0.0407331	-0.957252	-0.799748	-0.361141	-0.490259	-0.95337	1.06347	1.3027	0.180257	0.771504	0.235893	0.330845	0.230039	-0.612922	-1.05288	-1.02663	-0.99131	-1.12985	-0.794926	-0.861298	-0.944887	-0.6868	-0.847584	-1.00602	-0.494869	-0.364359	-0.692317	-0.826885	-0.897772
#11	-1.698	-0.411813	-0.649105	-1.65826	-1.2838	-1.78235	-1.92431	0.104348	1.14734	-0.209594	-0.688137	-1.3805	-1.18863	-1.10559	-1.70797	-0.492756	-0.0527652	-1.05122	-0.417325	0.457379	0.0621978	-0.670582	-1.14896	-0.494092	1.03977	1.61615	2.11536	1.62809	-0.667369	-1.69284	-1.20652	-0.703112	-0.329641	-0.569701	-0.590087	-0.630053	-1.42599	-0.515298	-0.0372959	-0.649688	-0.718622	-0.582795	-0.940883	-0.944187	0.0785255	0.647305	-0.221134	-1.08196	-1.22468
#12	3.05313	-6.86082	-9.69722	-2.98572	-6.05891	-7.50459	-8.45148	-11.3116	-5.90045	-6.59838	-16.4838	-13.9678	-8.47287	-7.32877	-2.59519	-0.798287	-6.96063	-1.82692	2.53604	-0.182996	2.31578	3.0424	14.0704	9.19518	-4.74777	-5.18963	-3.70671	5.7572	3.86757	-9.57253	-13.4455	0.873963	12.7724	-0.740158	-13.9446	-13.0111	-9.90579	-7.61127	-9.53335	-16.3181	-17.5296	-11.007	-7.18079	-10.7404	-13.2904	-9.22782	-7.52224	-10.0113	-7.58622
#13	-1.54762	-1.61246	-1.56921	-1.64574	-1.45934	-1.04532	-0.593197	-0.362344	-1.14716	-1.54913	-1.59595	-1.5366	-1.52606	-1.15771	-0.068713	0.0506823	-0.754781	-0.745289	-0.3907	-1.0036	-1.2326	-0.58912	-0.0541593	1.22315	3.23359	2.1515	0.387908	-0.00971597	-0.834246	-0.901753	-0.822886	0.214506	1.71505	1.66391	1.1815	0.592335	-0.393286	-0.794525	-0.801282	-0.775735	-0.468008	-0.642642	-1.19753	-1.44178	-1.46483	-1.18315	-0.742681	-0.616216	-0.986436
#14	-1.80944	-0.941539	-0.959035	-1.24909	-0.572467	-0.808824	-0.0841303	0.967319	0.420939	-1.01066	-1.70982	-1.97327	-1.99457	-1.71127	-1.9189	-1.59675	-1.45819	-1.94465	-1.96829	-1.17391	-0.612998	-0.366983	-0.269614	-0.710226	-1.00392	2.60384	4.36551	1.71747	1.27273	0.475842	-0.441087	0.942909	2.9106	3.91223	2.91024	0.911683	-0.386888	-1.13327	-0.85029	0.0080075	0.381491	-0.0751231	-1.18371	-1.91502	-1.92769	-1.81046	-1.94369	-2.03522	-2.05166
#15	-2.26186	-1.90384	-0.880114	0.268715	-0.589632	-1.80045	-1.16658	-1.43663	-1.87143	-1.13583	-1.16241	-1.2562	-1.53745	-1.73112	-1.20644	0.444454	0.380129	-1.02726	-1.36136	-0.143215	1.35263	-0.57315	-1.24524	0.760673	0.223242	0.755251	1.46779	-0.300239	-0.503918	-0.466141	-0.26075	-0.00144324	-0.371155	-0.994542	-0.409572	0.439918	-0.475527	-0.858349	0.154194	1.07285	0.122128	-1.27102	-1.29252	-1.42388	-1.44719	-1.15298	-0.59962	0.427175	1.45175
#16	0.172231	-0.48914	-0.89725	0.101687	1.63281	2.47806	1.53522	0.172688	-0.254101	-0.623811	0.0414141	0.366484	0.492709	0.278561	-0.613185	-0.631412	-0.243932	-0.0207169	-0.380382	-0.383882	-0.53554	-0.488828	-0.472338	-0.706237	-0.693871	-0.417407	0.772404	2.30649	1.20732	0.0812013	0.139317	-0.275707	0.247341	1.13465	1.19507	0.49991	0.147179	0.112296	0.0111568	-0.33021	-0.471066	-0.263145	-0.0159395	-0.272037	-0.62283	-0.39691	-0.118785	-0.345958	-0.496995
#17	-0.800605	-0.344273	-0.627983	-0.199525	-0.0462028	0.230287	0.61686	-0.590418	-1.02286	-0.978599	-0.184915	0.849592	1.3755	1.46932	0.872039	-0.084133	-0.575481	-0.742164	-0.95657	-0.967715	-0.306383	-0.0738099	-0.199076	0.628742	0.209381	-0.403128	1.0955	0.703837	0.322963	1.08411	-0.0759314	-0.532384	-0.0245143	-0.173314	-0.13387	0.396253	0.854962	0.366081	0.602959	2.41634	2.87251	1.98412	1.43039	1.32574	0.725015	-0.17593	-0.403701	0.20137	0.896983
#18	-1.42582	-0.446853	0.757299	2.81561	2.95403	0.868319	2.30028	1.26433	1.40837	2.92203	1.30554	0.307613	0.278997	0.283139	0.14076	0.534558	0.345561	-0.574512	-1.16054	-0.372286	-0.182385	-0.243552	-0.00631063	-0.0697671	-0.426243	-0.598977	-0.109732	0.682564	0.950686	1.06016	1.68397	1.82504	1.76417	2.88586	2.99308	2.49439	3.07645	2.01904	0.352957	0.311702	0.305677	-0.140011	-0.374394	-0.101975	0.946984	1.36537	0.261609	-0.617691	-0.890234
#19	-0.489715	-1.23731	-0.445546	0.530909	0.563191	0.776348	1.21819	0.53651	-1.01829	-1.35977	-1.01	-0.912471	-1.38824	-0.529017	0.307447	-0.547189	-1.24499	0.770369	0.634336	-0.489809	0.142191	-0.550452	-1.06638	-0.205809	1.49999	1.30214	-0.3963	-0.148523	0.600891	0.045974	1.35022	3.29623	4.65782	7.44653	6.57249	2.70543	1.35251	1.21711	0.762014	0.261339	0.974327	1.15002	-0.387774	-1.51971	-1.48693	-0.994314	-0.899676	-1.12397	-1.02242
#20	0.832834	-0.38292	-2.40991	-1.78256	-0.86577	-1.56999	-2.08055	-2.49547	-2.27657	-2.04696	-1.97958	-0.809092	-0.178704	-1.33541	-0.785483	-0.352908	-1.13847	-0.585879	-1.0875	-1.46113	-0.985976	-1.68465	-1.22785	-0.48378	0.768873	2.54721	0.168698	-0.0983151	3.70573	2.3817	0.0462887	0.23045	0.197346	0.812963	0.599916	-0.0757277	-0.409522	-1.41431	-2.17543	-1.95124	-2.18565	-2.44773	-1.77569	-0.318614	2.33512	5.09806	2.57598	-1.57528	-1.18215
#21	-1.88968	-1.41864	-1.52543	-1.66014	-0.456472	0.444453	-0.526771	-1.04247	-0.736985	-0.868646	-0.883891	0.398078	1.67673	0.836071	-0.215026	-1.36819	-1.05346	-0.0560594	-0.556087	-0.611883	0.0994374	0.341102	0.478908	0.286339	-0.4499	-0.184935	0.93023	1.13468	0.32598	0.157556	2.58638	3.69011	2.39175	2.29315	1.64048	0.888701	1.30485	0.658686	-0.297757	0.0431193	-0.263423	-0.551927	-0.245193	-0.76846	-1.06264	-0.735863	-0.994717	-0.949728	-0.117385
#22	-0.0944327	-0.11699	-0.255836	-0.300498	0.427175	0.132525	-0.381028	-0.347155	-0.730674	0.302989	-0.00177675	-0.65314	-0.216097	-0.635412	-0.642219	-0.985987	-0.636161	0.247808	-0.32875	-0.44089	1.15184	1.06682	0.104655	-0.134259	-0.252825	-0.21072	-0.494146	-0.463573	-0.230646	0.690811	1.15134	1.10963	1.08307	0.525541	0.615516	1.01635	0.885038	0.774219	0.742768	0.51717	-0.128021	-0.250584	0.253007	0.377535	0.0248086	-0.448424	0.0043872	0.149917	-0.521739
#23	-0.0229824	-0.258424	-0.444529	0.0956748	-0.528951	-1.13009	-0.896516	-0.517262	-0.352318	-0.899328	-0.700854	-0.0932772	1.27197	2.20183	0.897632	0.888096	1.15258	-0.226164	-0.790985	-1.00202	-1.00302	-0.874417	-0.456603	-0.100791	1.02626	1.52358	-0.194511	-1.27484	0.445864	0.902392	1.69629	3.99855	3.62443	1.75051	0.612074	0.421762	-0.0423467	0.0671505	0.516804	0.834705	0.804718	0.042774	-0.946037	-1.02288	-0.246035	-0.0843447	-0.738486	-0.918373	-0.444576
#24	-0.0173902	-0.722998	-1.23419	-1.20389	-0.592711	0.558575	0.340462	-0.542797	0.190621	0.417617	0.678486	0.473456	-1.04838	-0.839072	-0.194195	-0.181143	0.788204	0.793072	-0.355187	-0.109931	-0.0589862	-0.309326	0.258485	0.251469	-0.0316011	0.0170413	-0.254866	-0.123354	-0.34263	-0.347329	1.03934	1.40629	0.271246	-0.322956	0.0894718	0.396011	-0.156265	0.0409168	0.306073	-0.344044	-0.978113	-0.870514	-0.325481	-0.264972	-0.469161	-0.454643	-0.432165	-0.58123	-0.714383
#25	0.959886	0.263532	0.263399	0.502036	-0.338056	0.383404	1.03107	-0.205559	-0.658237	-0.581906	-0.481566	0.686471	0.742862	0.451989	-0.0897573	-1.49719	-0.753944	0.151133	-0.795001	-0.939061	-0.423718	-0.12666	-0.710172	-0.207955	0.801591	0.880553	0.551088	-0.10263	0.479821	1.2915	1.77783	1.79778	1.78465	1.87427	1.6032	1.02075	0.501315	0.180317	0.423915	0.836301	0.679007	0.140003	-0.48509	-0.0789519	0.631723	0.0621991	-0.416636	0.25042	1.16465
#26	-3.0239	-1.51061	0.187817	-0.294295	-1.24811	-1.61983	-2.09122	-1.85479	-0.757888	1.01204	1.44378	0.457289	-1.22233	-0.921599	1.27159	-0.165058	-1.4774	-0.667136	0.941375	-0.0802085	-1.75038	-0.698666	-0.577166	-0.624312	0.778438	-0.383192	-0.134056	0.807247	1.21708	2.61482	2.22729	1.30823	0.261681	1.50485	3.43805	3.89393	2.69976	1.14974	0.720078	1.84187	1.21325	-1.24946	-2.07145	-1.30727	-0.639368	0.0381576	0.29999	-0.513267	-0.339041
#27	-0.16573	0.0521261	0.257253	-0.0870542	-0.412512	-0.0622762	-0.102557	0.0136613	-0.324241	-0.464082	-0.441941	-0.886689	-0.642274	0.316451	0.1145	-0.00539786	0.193327	-0.496112	-0.591672	-0.446551	-0.181969	-0.505638	-0.29828	-0.234735	-0.0987925	0.518096	0.717709	0.715392	0.306289	-0.0618286	0.0160615	0.801775	1.58072	1.26072	0.612913	0.534453	0.652253	-0.0332614	-0.169231	1.07396	1.56411	1.07819	0.841082	0.712349	0.320417	0.330793	0.645672	0.234146	-0.604427
#28	-1.25615	-1.14026	-0.952461	-0.954545	-1.00861	-0.866314	-0.587292	-0.746713	-0.740509	-0.343962	-0.613617	-1.05846	-1.13974	-1.12332	-0.699418	-0.420654	1.30513	1.02823	-1.0402	-0.524587	-0.588804	-0.683118	-0.812286	-0.975758	-0.318075	-0.432142	0.0904233	0.615333	0.668044	1.25654	2.0838	3.0606	3.47037	3.61705	3.20727	2.18294	1.00296	0.0203466	-0.357799	-0.022617	0.565166	0.354361	-0.340227	-0.253247	0.0217766	-0.222132	-0.77425	-1.03959	-0.64762
#29	-0.0887069	0.262712	-0.477049	-1.41353	-1.91659	-1.83366	-1.39961	-0.368637	-0.209658	-1.29708	-1.27986	-1.92884	-2.19471	-1.8004	-1.79753	-1.87339	-1.31202	-0.0829985	0.602271	-0.475833	-1.97315	-1.50553	-0.63577	-0.374613	0.297515	0.91515	-0.137745	-0.562023	0.760154	3.01931	2.8289	2.25945	4.3939	4.91125	3.95887	2.87507	1.84701	0.956143	0.481902	-0.0468317	-0.257518	-0.513794	-0.7094	-0.179469	0.436028	0.622766	0.177055	-0.525423	-0.843355
#30	-0.724824	-0.601304	-0.8713	0.0719529	-0.0808088	-1.20807	-0.546773	-0.935768	-0.853037	0.883044	1.21371	-0.11497	-0.60166	-0.676835	-0.486867	1.16066	0.871581	-0.505798	-0.56536	-0.311794	-0.396284	-0.703003	-0.954572	-1.17036	-0.181574	0.186586	0.350855	0.970365	0.463603	0.366149	1.59451	2.05413	1.6351	1.57092	1.83542	1.77515	0.939338	0.449259	0.625888	0.764841	0.365652	-0.450082	-0.902007	-0.586911	-0.592435	-0.758203	0.0840792	0.109716	-0.296205
[truncated: 204 more columns]

## Sheet: Fig. 5f_CorrGroup
	Mean F. deconv per unit of time (before WL onset and after WL offset, in sec)
	-1s																														LED on
	Mean F. deconv per unit of time ( before WL onset and after WL offset, imaging frame #; frame rate ~ 30Hz; WL event time-normalized)
Cell	#1	#2	#3	#4	#5	#6	#7	#8	#9	#10	#11	#12	#13	#14	#15	#16	#17	#18	#19	#20	#21	#22	#23	#24	#25	#26	#27	#28	#29	#30	#31	#32	#33	#34	#35	#36	#37	#38	#39	#40	#41	#42	#43	#44	#45	#46	#47	#48	#49
#1	0.51146	2.07619	3.6089	4.05545	2.69713	2.44555	0.479851	-1.12237	-2.80879	-4.19098	-3.51555	-2.28729	0.944075	2.87315	4.69178	3.05963	0.242689	-2.39604	0.248152	-0.012391	0.0885153	-3.41953	-2.77042	-2.16683	2.11068	2.46445	2.42575	-0.816885	0.0756716	-1.34878	1.65503	7.59124	15.5985	14.6544	10.716	8.06315	8.65627	6.73886	2.04687	-0.445235	-0.549666	-0.0492457	-2.24491	-4.04067	-5.14496	-5.28633	-5.10602	-5.86865	-7.11605
#2	-1.76496	-2.39373	-2.14573	-2.32873	-1.87275	-2.18819	-2.92851	-3.607	-3.81569	-2.55876	-0.088979	-0.624326	-0.774685	-2.04102	-2.44923	-1.16443	-0.4437	0.751045	-0.415941	0.066073	0.670882	1.67126	1.66711	0.824178	0.656751	-1.91053	-2.0682	-2.39585	0.621046	2.69363	4.42765	6.8945	12.3986	13.7242	11.554	6.6932	4.23584	3.24371	2.4484	2.32666	1.18507	-0.794006	-1.69471	-2.35453	-1.84236	-0.573842	0.895587	0.849036	-1.1705
#3	-0.639777	-1.30455	-2.73877	-3.58691	-2.8813	-2.52457	-1.18304	-2.40176	-2.39013	-2.91079	-2.54032	-3.09835	-2.79411	-2.47901	-1.56343	-0.969588	0.23975	0.243008	-1.01754	-0.889817	1.0145	1.58978	2.36494	1.44979	0.435932	-2.37212	-2.42445	-0.280924	0.657249	-0.406171	-0.384429	3.46785	10.7299	14.3686	13.1631	6.60339	2.30977	0.110645	-0.311111	-1.65519	-2.15918	-1.0623	0.810392	1.29919	-0.183317	-2.15593	-2.35035	-2.28489	-2.51476
#4	-3.11043	-3.97672	-3.43366	-3.90951	-3.10904	-1.68511	-0.644522	0.176117	-0.784115	-1.43591	-2.09442	-0.2456	0.0793873	2.30729	0.261775	1.26182	0.234797	-0.91137	0.628699	0.0841554	1.2166	-1.70959	-1.56734	-1.28566	-0.0548198	-0.0316618	-0.0763711	0.637093	1.28005	2.20529	4.20057	7.20791	9.49418	11.1462	12.2242	12.025	9.39301	6.04929	4.29755	4.6706	4.82375	4.96673	4.00586	3.99704	4.36555	4.65756	3.31056	1.84026	0.850932
#5	-1.67593	-0.825462	-1.09874	-0.547733	-1.07514	-0.264706	-0.380292	-1.20597	-1.32022	-0.559362	-0.513637	-1.22412	-2.09988	-1.912	-2.04977	-2.52568	-1.80817	-0.614087	0.283592	1.03745	0.501839	-0.157591	-1.20245	-0.706391	-0.242414	1.01453	0.143421	0.800949	0.958633	1.74789	1.86896	2.30188	4.308	4.56647	3.94192	2.92887	3.13185	3.36261	3.04798	2.06026	0.800569	-0.647958	-1.27449	-1.17438	-0.630342	-0.261353	-0.55998	-0.844406	-0.730103
#6	-2.45363	-2.11854	-1.74255	-0.965866	-0.766844	-0.94156	-0.873794	-0.655436	-0.850212	0.337563	-0.573273	0.326909	-0.603665	-0.121894	0.0447274	-0.166783	-0.203518	-0.624253	-0.199912	-0.0953753	-0.790559	-2.13992	-1.59082	-1.2822	-0.945131	-1.30574	2.17883	3.30506	3.19545	1.67745	2.76527	5.24798	6.49149	5.81	3.91849	1.39916	0.426694	-0.0839282	-0.378485	0.035611	0.553154	0.92827	1.32645	1.85054	1.81253	0.57391	-0.321025	-0.835045	-0.89566
#7	-2.73489	-3.50719	-3.56757	-3.04033	-1.65816	0.154688	-1.83861	-2.22677	-3.72955	-1.83721	-1.90203	0.857831	0.8925	1.9035	1.01927	0.500403	-0.332162	-0.994875	-1.1559	-1.03445	-2.01569	1.01655	3.63761	4.17711	1.73496	-0.68725	-0.574768	-0.942299	-1.58375	-1.73561	0.37097	5.06608	10.1788	9.57331	5.83106	1.33556	-0.798595	-1.53603	-1.93663	-0.915446	0.11062	0.72791	1.33873	1.97536	1.74141	0.373547	-1.56696	-2.78009	-3.12334
#8	0.331384	-0.0745129	0.18812	-0.485218	1.18652	0.33329	0.616217	-1.09327	-0.459587	1.02438	1.0732	0.745237	-0.0893715	-0.0938823	0.270834	0.559563	0.942051	1.49342	0.721778	-0.062337	-1.4732	-1.0435	-0.738792	1.23977	0.577949	0.643148	-0.333534	-0.682155	-0.784069	-0.817383	-0.277208	-0.243684	-0.770905	-0.0572256	0.709896	0.65873	0.281222	-0.29897	-0.926631	-1.8314	-2.50941	-2.61558	-2.14895	-1.70224	-1.22691	-1.31675	-1.31135	-1.34569	-1.29781
#9	0.110471	-0.278809	-0.697134	-0.115054	0.0598946	-0.159749	-0.591059	-0.37685	-0.0872267	0.153155	0.130006	0.338994	0.440974	0.488437	0.167841	-0.246293	-0.210227	-0.129811	-0.0874371	-0.254812	-0.0615875	-0.0499972	-0.0713722	0.222432	0.35832	0.121841	0.00021968	0.392376	0.41457	0.158465	-0.398593	-0.176058	-0.0947928	0.105999	0.374859	0.590999	0.717326	0.61831	0.220246	-0.0539424	-0.387697	-0.708901	-0.719419	-0.559938	-0.356634	-0.29696	-0.312584	-0.398182	-0.705366
#10	-2.56498	-2.33969	-0.45318	-1.20191	-1.1314	-3.18628	-3.05159	-2.90012	2.88694	1.39685	0.270363	-6.04759	-5.70354	-5.05699	-0.471907	-0.830219	1.56917	-0.957193	-1.64863	-1.38935	-1.18805	1.05835	-1.31943	-0.568531	2.03786	2.43236	2.2229	-1.0893	-1.29275	-3.66611	-4.92439	-5.91579	-2.81544	-1.28913	1.77852	-0.486425	-0.365416	-4.28652	-4.11273	-4.86581	-1.68852	-0.215232	-0.692763	-3.39838	-2.7526	-3.89183	-5.90572	-7.33921	-6.8048
#11	0.0148958	-1.07857	0.195981	-0.513929	2.91172	-0.121529	-0.865938	-2.22983	-2.23047	-1.36616	-2.38689	-1.04352	-2.49439	-4.59338	-6.21703	-5.65886	-5.7627	-4.14024	-3.58615	-3.01851	-4.21623	-1.38274	-0.646474	2.79501	2.36226	2.74622	3.08677	4.4499	6.68147	5.1377	1.6511	-0.971816	-1.50834	-3.26169	-1.99703	-1.42684	0.0774722	1.01191	-0.187452	0.470401	-2.00423	1.66961	0.598332	3.13522	-1.4738	-0.809319	-2.80379	-1.00115	-2.86145
#12	0.134823	0.237015	0.523566	-0.0482492	-0.399452	-0.377696	-0.550839	-0.606534	-0.753092	-0.773269	0.0740034	0.391052	0.597017	0.320621	0.716672	0.91822	0.448496	0.232226	0.0143821	-0.183226	-0.801425	-0.642985	-0.349336	-0.0390695	-0.0290263	0.192291	-0.0640528	-0.27898	-0.108227	0.997136	1.87632	2.66772	3.69069	3.82789	2.91639	1.05609	0.129578	-0.276365	-0.404002	-0.281543	-0.113742	-0.00798718	-0.24811	-0.516522	-0.68283	-0.561223	-0.242476	0.0682203	0.451893
#13	-1.51357	-1.55209	-1.33936	-1.23711	-0.453852	-0.681255	-0.680619	-1.32705	-1.12436	-1.19564	-1.34979	-1.57228	-0.809588	-0.326327	0.0161651	-0.546905	-0.823734	-0.490877	-0.401849	-0.314535	-0.60153	-0.0287082	0.877096	0.879748	0.404276	-0.0123272	0.655864	0.384895	0.273499	-0.268965	0.184484	0.366742	1.00603	1.2951	1.06933	0.356347	-0.094142	-0.212574	-0.033981	-0.168383	-0.4382	-0.721195	-0.507315	-0.382435	-0.449058	-0.472845	-0.41369	-0.257501	-0.324579
#14	-0.340927	0.237368	0.0922593	0.252721	-0.304013	-0.381759	-1.22107	-1.89837	-1.39039	-0.277589	1.37439	0.941783	0.225694	-0.313274	0.560598	1.73394	1.02926	-0.115637	-1.03136	-0.556521	0.220836	0.581463	0.494558	0.140097	-0.466222	-1.1713	-0.493802	-0.552895	0.204005	-0.641867	0.0670318	1.32343	3.90796	4.87868	4.19383	1.89803	0.188364	-0.463857	0.0799284	0.609713	-0.187063	-1.89391	-2.98544	-2.8404	-2.21492	-1.85924	-1.97517	-1.53297	-0.44288
#15	-3.01939	-0.797602	-1.38253	1.69172	2.10594	2.83304	2.0966	0.872727	1.89167	4.05237	4.0102	5.41247	3.59149	3.45022	-0.156318	1.69389	1.97034	2.15699	-0.435851	-0.701405	-0.816585	-1.02521	2.32011	3.61478	3.24979	-1.19506	-2.57832	-3.5393	-2.39398	1.21708	9.90611	19.9345	29.474	31.8814	27.1424	17.6281	10.3252	5.89973	3.99009	1.23847	-0.626509	-1.67282	0.334467	1.28674	1.98468	2.1781	2.8001	3.8956	3.82142
#16	-1.02636	-1.08454	-1.03821	-0.901637	-0.685346	-0.666868	-0.790987	-1.11427	-1.36619	-1.25832	-0.836469	-0.177324	-0.164427	-0.391789	-1.04696	-0.94499	-1.03549	-0.626407	-0.34227	-0.169566	0.371039	0.038075	0.736407	0.560339	0.771552	0.243169	-0.0819282	-0.169532	0.225482	0.260141	1.37986	2.25153	3.04901	3.29444	2.91055	2.05209	0.437765	-0.665526	-0.802737	-0.487483	-0.0886473	0.418575	0.552839	0.213506	-0.13457	0.621588	1.00843	1.19022	0.789252
[truncated: 204 more columns]

## Sheet: Fig. 5g_UncorrGroup
	Mean F. deconv per unit of time (before WL onset and after WL offset, in sec)
	-1s																														LED on
	Mean F. deconv per unit of time ( before WL onset and after WL offset, imaging frame #; frame rate ~ 30Hz; WL event time-normalized)
Cell	#1	#2	#3	#4	#5	#6	#7	#8	#9	#10	#11	#12	#13	#14	#15	#16	#17	#18	#19	#20	#21	#22	#23	#24	#25	#26	#27	#28	#29	#30	#31	#32	#33	#34	#35	#36	#37	#38	#39	#40	#41	#42	#43	#44	#45	#46	#47	#48	#49
#1	-1.98662	-4.00658	-2.36563	-3.85079	-5.0607	-6.05377	-5.69832	2.49036	-1.80358	1.03948	-5.25038	-4.65757	-7.81579	-8.34402	-5.86017	-4.90573	-3.38098	-4.60935	-4.7226	-5.79984	-2.68938	-0.856812	0.944022	1.62033	1.32793	3.17931	0.854894	4.35732	5.05749	6.9049	5.17724	7.27723	14.5902	16.3235	12.0427	1.40845	-1.68151	-2.5398	-2.49403	-4.19043	-5.66957	-5.13061	0.952661	7.94511	15.7303	24.4335	34.8101	36.746	28.7344
#2	-3.30279	-3.6813	-2.97267	-3.65885	-3.65885	-4.15114	-4.15114	-3.88992	-2.01638	-1.38951	-1.65074	-2.18935	-1.72994	-1.27344	-2.89555	-3.63088	-3.34499	-1.8273	-1.0969	0.918958	-0.17195	-1.0805	-0.290026	1.60473	2.77177	1.70245	1.09758	3.02931	1.01361	4.40632	5.2514	4.94508	1.86426	0.497344	4.3643	4.49923	3.39626	1.89554	1.34071	2.72279	0.621891	-0.281405	-2.18284	-1.14977	-0.973557	2.81162	2.58625	3.67278	2.96757
#3	15.3231	12.6659	10.1927	3.54678	2.11729	2.56379	0.431702	-1.00822	-1.31048	0.662214	1.95545	2.96486	2.03847	1.22046	-0.364701	0.114728	1.40562	1.94983	1.27856	0.405117	-0.340746	-0.788554	-1.70309	-0.559311	0.898367	0.326399	-0.719751	-1.01229	-0.434049	-0.0161216	-0.502091	0.292679	1.33394	1.27772	0.151894	-1.90924	-2.49211	-1.78015	-0.361495	0.52603	-0.0207088	-1.47438	-2.48143	-1.37518	0.675841	2.45426	2.36538	0.899497	-0.346799
#4	-2.79437	-3.12111	-2.83635	-2.93355	-2.6075	-2.44008	-2.65153	-1.83381	-1.28139	-0.556411	-1.15367	-1.94581	-2.67414	-2.65037	-2.03421	-1.70024	-1.16148	-1.13141	-0.79663	-1.45294	0.175508	-0.570153	-0.0486706	-1.22406	1.85391	2.97538	3.48821	1.3708	-0.31229	-0.708296	-0.544594	0.966754	2.37138	4.04603	4.90745	4.02927	2.0487	0.282575	-0.723538	-1.21733	-1.53892	-1.81702	-1.89387	-2.02491	-2.46384	-2.69565	-2.9974	-2.93549	-2.69346
#5	-2.95435	-3.41087	-2.74594	-2.38334	-1.74362	-1.36916	-1.72854	-1.59038	-2.64259	-2.5017	-2.79579	-1.33246	-1.82864	-1.96428	-2.39719	-2.52333	-2.0996	-1.80621	-0.821201	-0.494052	-0.995872	-1.82221	-2.34472	-1.78609	0.80562	4.78764	5.48485	3.49145	0.150741	-1.43971	-1.72986	-1.91832	-0.982326	0.147327	1.06734	1.38414	1.13056	0.178461	-1.10639	-1.31558	-1.03686	-0.439473	-0.902422	-1.61235	-2.24772	-2.15212	-2.07228	-2.29467	-2.91263
#6	-3.78804	-3.6885	-4.28174	-3.73775	-3.26241	-2.40506	-2.97738	-2.92097	-3.28693	-2.84885	-3.2233	-2.65872	-2.19827	-0.924685	-1.04954	-1.0592	-1.90525	-1.60714	0.0986162	-0.0361518	-0.122282	-1.32967	-1.4617	-1.78423	-2.77099	-2.50584	-0.841419	1.30747	5.90894	4.45125	3.7497	0.255675	1.22703	1.60786	1.44865	1.17457	0.248075	-0.947937	-2.23536	-2.16666	-1.50941	-0.634524	-0.764728	-1.49539	-2.1501	-2.57067	-2.83148	-3.11789	-3.64784
#7	-0.774319	-0.748822	-0.985107	0.109202	0.813741	1.25289	-0.305422	-1.09684	-1.36108	1.25676	1.78743	3.93943	2.0618	0.754563	-1.05611	-0.911423	-0.982472	-0.157578	1.871	2.55508	0.68951	-1.71825	-0.306564	0.654394	2.97574	1.56826	0.0803188	-2.7133	-2.83431	-1.0692	0.80707	3.81637	7.72773	8.7816	7.13647	3.33294	1.80679	0.464077	-1.2959	-1.80247	-0.996571	0.23177	-0.150216	-0.913935	-1.73135	-2.10143	-2.32582	-2.59394	-2.9394
#8	-0.676832	-0.569909	-1.64102	-0.796455	-1.41037	-1.18854	-1.75358	-1.69665	-1.75948	-1.53955	-1.09243	-0.917543	-1.18649	-1.36379	-1.43238	-1.48069	-1.55126	-1.89412	-1.9294	-2.18347	-1.93223	-1.60148	-1.05648	-0.638275	0.230791	0.439471	1.79475	2.85114	4.35173	3.06731	2.81106	3.11824	4.7176	4.73721	4.17668	3.99224	4.53405	4.4601	3.31652	1.30953	0.0720643	-0.203986	-0.356545	-0.623075	-0.942616	-1.25205	-1.73415	-1.9171	-1.80907
#9	-1.14919	-0.17162	0.940535	0.713919	-0.680284	-1.22466	-0.732254	-0.765206	-1.88402	-1.97289	-1.83276	-0.854221	-1.23234	-0.164024	0.548156	0.806684	0.0813298	-0.501106	-0.233329	-0.363476	-1.19886	-1.61666	-1.28448	0.578404	0.693055	0.982945	-0.462464	0.663658	0.583685	2.04306	3.4002	5.91904	7.36496	6.81854	5.05361	3.15231	3.58104	4.02698	3.72904	2.02915	0.799386	-0.13217	-0.642052	-0.790562	-0.132896	0.13106	0.260689	0.140642	0.187315
#10	-0.630442	0.0127684	-0.28262	0.0197756	-1.27785	-1.91033	-1.61385	-0.932502	-0.425109	-0.979931	-0.230541	-0.301023	-0.0791274	-1.39198	-1.38398	-1.58211	-0.80818	-0.345104	-0.76988	-0.884504	-1.51174	-0.862976	-0.2096	1.00642	0.861408	0.533063	1.01926	1.94329	1.36922	1.02908	1.75892	3.73503	4.7969	5.04798	4.42027	3.3336	2.70339	2.07995	1.22042	0.68774	0.896218	1.09979	0.094097	-1.18706	-1.7243	-1.37527	-1.14052	-1.41402	-1.88755
#11	-0.470416	-1.66603	-1.71327	-1.11016	-0.836571	-1.94308	-2.3692	-2.14347	-2.51097	-0.844262	-0.911698	-0.051165	-1.26488	-1.16059	-1.21092	-2.49054	-1.29503	-2.22302	-1.23728	-1.56706	-0.109286	0.646977	-0.0359696	1.61136	0.979363	2.11817	-0.0643609	1.56601	0.779893	3.20041	5.39089	9.70834	11.5415	10.8489	9.44109	8.38144	6.38311	4.28742	2.89486	2.89673	3.25895	3.31344	3.60907	2.97013	1.11385	-0.418712	-0.630238	-0.86854	-1.74904
#12	-2.47855	-0.543512	-0.738099	0.031206	-0.468565	-0.794095	-1.03173	3.43173	3.70976	4.37267	-2.42399	-3.35976	-4.31509	-1.62112	2.95169	6.43076	6.47927	3.83778	2.04036	0.0968623	-2.26637	-4.18137	-1.41024	-0.433844	0.573339	-2.29977	-2.99794	-3.18171	-2.86611	-0.412365	2.82207	6.08074	6.76313	5.29229	2.16642	-0.996774	-1.90502	-1.96468	-1.64651	-1.89063	-1.29301	-0.971462	-2.20949	-3.31909	-3.13526	-2.11819	-1.61061	-1.48507	-1.56172
#13	-3.0736	-3.24038	-6.18373	-4.298	-5.10347	-4.17301	-4.74841	-4.91905	-5.19231	-6.11915	-6.45074	-5.48234	-5.1187	-4.80395	-4.41628	-4.62981	-3.78954	-5.56733	-3.13796	-3.07512	0.714069	0.555718	6.18379	4.66496	4.99831	0.145757	-1.87389	-1.74788	0.53511	8.79365	9.22763	6.84116	0.901619	-1.14228	-0.0575294	1.51073	2.64975	3.3474	2.39423	0.112981	-3.11844	-5.13027	-3.57146	-2.4859	-2.97781	-4.79055	-5.10184	-4.05784	-3.10825
#14	-2.63034	-1.4975	2.61826	3.498	2.36275	-1.50558	-1.03665	-0.278723	-0.129053	-1.72626	-2.45666	-3.15068	-2.91777	-2.74882	-1.98373	-1.66334	-1.22846	-2.04046	-1.33228	-1.52561	-0.453152	-1.15171	-0.479211	-0.755868	-0.0972787	-0.427996	3.22182	2.34961	3.66128	1.5007	3.51676	3.0204	1.51469	0.102451	1.0825	4.65176	5.01698	2.8956	-0.443959	-0.547964	0.0493885	0.106283	-0.207504	-0.710649	-0.750986	-0.508479	-0.816594	-1.36389	-2.24195
#15	-1.99019	-1.83778	-2.13071	-2.21463	-1.93068	-0.227724	-0.319745	0.869925	3.99386	5.47153	3.79077	-0.5	-0.665757	0.110945	0.295906	-1.62884	-2.02812	-1.38919	-1.09836	-1.58967	-2.0827	-1.19728	-0.316998	-0.698145	-1.08576	-2.45716	-1.427	-0.74857	6.39195	6.01555	7.29076	3.38441	4.62096	4.1984	3.85271	5.12821	4.22276	2.08462	-0.572614	-1.724	-1.62033	-1.13045	-0.377662	-0.561769	-1.55251	-2.33694	-2.26905	-1.94261	-1.74155
#16	-1.57046	-1.01314	4.77645	4.89695	7.53349	1.8443	0.724248	-2.901	-1.54286	-0.44453	-0.770418	-2.43175	-4.10272	-3.79496	-0.80435	0.574048	1.22106	0.184531	0.255573	-0.601795	-2.48552	-3.55469	-3.59623	-3.78478	-1.24093	2.88908	6.44472	4.03352	0.0878812	-2.4357	1.04343	5.38246	7.91685	5.85379	3.04814	1.81142	1.02923	0.0118321	-0.867296	1.26339	2.72779	2.37641	-0.457179	-1.17057	0.705126	3.83649	3.72334	3.03493	1.80385
#17	2.68112	1.63001	3.43207	4.22744	5.55676	6.69218	3.38654	1.74352	-0.50582	3.59237	5.83542	8.63161	5.43757	11.5013	11.4377	14.0313	5.08596	1.15061	-2.65417	-2.52955	-2.26416	-1.8035	-1.45628	-0.839831	0.907153	0.652755	-0.290159	-2.62327	-1.75288	-0.174932	2.9487	4.98142	4.45734	2.02388	0.597249	2.44614	5.06015	5.81163	3.80572	0.829144	-0.392689	-0.532387	-0.712978	-1.37389	-1.7463	-1.5486	-1.0885	-0.628978	-0.669233
#18	6.80216	8.58261	5.38526	3.46281	-2.75608	-1.73246	-3.99393	-2.90075	-3.02082	-3.07735	-0.48966	1.11426	9.19057	13.4106	11.7335	6.84829	0.848618	0.0224348	-2.7016	-3.86654	-2.78325	-3.22896	-1.93243	-2.80596	-2.1412	1.14742	3.98697	8.50879	3.80294	1.93979	2.24028	9.88397	15.3383	14.4894	9.67056	4.07087	-0.832328	-3.38937	-3.70895	-2.83473	-1.23535	1.47003	3.5266	4.39258	3.78727	1.39326	-0.107169	-1.97866	-1.77682
#19	-2.50093	-2.35798	-2.51296	-1.48974	-1.58922	-1.0548	-0.42488	0.188246	0.302986	-0.258111	-1.17158	-1.48665	-2.4121	-1.64398	-2.13981	-1.153	-0.957407	0.155731	-0.0202825	-0.205168	-0.501562	-0.357701	-0.324646	-0.183529	0.30299	1.36881	2.42913	1.08323	0.118414	0.834083	4.26419	6.97816	6.46685	6.90743	7.0943	6.71548	3.25916	0.895056	1.33295	2.07876	1.4719	-0.141514	-0.308216	0.106861	0.257679	-0.416413	-1.07592	-1.76046	-2.45071
#20	0.871784	-1.16437	-2.62488	-2.48354	-1.63347	-1.73071	-2.66992	-2.86266	-2.19474	-2.2534	0.715752	2.54334	2.49654	0.89144	-3.46969	-2.67174	1.76167	2.28376	1.76311	-0.236893	2.06547	3.13156	-1.13486	-1.11637	-1.37272	1.92057	1.578	1.05881	-2.31049	-1.98546	1.25723	9.62697	21.6539	25.7337	21.7727	11.2149	8.90229	7.73094	5.56756	3.71989	2.62549	1.30844	-2.39324	-3.97742	-3.15297	-2.26472	-1.65886	-0.856599	-1.0983
#21	-1.95256	-2.07856	-1.93371	-2.56969	-2.19646	-1.78144	-1.98587	-2.11706	-2.80784	-2.9842	-3.56163	-3.46879	-3.72856	-3.56054	-0.550012	-0.310061	0.300734	-2.68575	-1.44225	-2.12603	-0.0203122	-0.0983237	1.19363	-0.705636	-0.242689	1.16179	0.872496	1.19336	-0.530126	2.57417	3.65459	5.34502	4.65778	3.38124	2.27861	1.6083	1.21034	0.721921	0.426247	-0.374193	-1.20115	-2.04811	-2.17531	-2.02728	-1.87531	-2.31456	-2.19028	-1.9737	-1.47999
#22	-2.39082	-2.80864	-3.02722	-2.81717	-2.777	-2.30007	-2.7846	-2.61442	-2.50628	-1.45137	-1.30631	-1.62038	-2.38873	-1.83696	-1.18428	0.996154	0.768672	0.241638	-0.308936	0.404209	0.311437	-1.04335	-0.540364	-0.825082	-0.408708	-1.66516	-0.925279	-0.798692	1.03264	5.44647	9.61825	13.6912	15.4913	14.2692	10.3149	4.70407	2.39774	2.76844	3.54088	2.24328	0.247641	-0.423776	1.48349	1.77228	0.599504	-1.83673	-3.26465	-3.66832	-3.44634
#23	-3.43289	-3.87925	-1.9226	-0.956313	1.69653	4.36115	4.47228	6.0071	2.12572	3.08527	2.20544	2.00536	1.97523	0.804938	0.843512	-2.19643	-3.68303	-0.459794	-0.147233	-0.525487	-1.02788	-0.800141	-0.230906	-1.08455	-0.297266	0.13993	-0.169569	3.51398	4.29949	10.2414	9.28372	11.5185	11.0911	14.0307	16.3172	14.5539	10.9168	6.14121	2.06876	2.59561	2.84144	2.01856	-1.0467	-1.40868	-0.429802	-0.344925	-1.61099	-2.42046	-2.24141
#24	-1.27631	-2.01333	-2.80088	-2.7749	-2.15118	-1.95335	-1.09177	-0.733796	-1.53609	-0.859643	-0.654451	-0.10259	-1.36318	-1.81005	-2.41569	-2.5463	-1.95031	-1.71646	-0.427987	-0.61237	-0.0654493	-0.837915	-1.60576	-2.52535	-0.944438	1.06097	2.78549	5.58183	3.10747	1.79986	-1.29439	1.05095	2.01453	0.998943	-0.425917	-0.821038	-0.459755	0.184425	0.736912	-0.61306	-1.87715	-2.99593	-2.88102	-2.92322	-2.93983	-2.56431	-2.33705	-2.54935	-2.92693
#25	-2.38906	-2.92325	-2.33369	-1.34348	0.0193052	-0.269694	-1.2607	-1.66681	-1.54548	-1.98125	-2.43426	-0.903442	-0.501102	-1.01096	-1.42711	-2.20256	-0.912467	0.151211	1.53391	1.76065	-1.20063	-2.61338	-3.71519	-2.09647	-1.42461	0.523935	-0.516434	1.67441	2.34307	4.27378	3.31079	1.44786	-0.282505	-0.545931	2.19403	7.88237	11.4462	9.8263	3.89254	-0.869088	-1.88093	-0.56985	0.490328	0.0213768	-0.885176	-2.00542	-1.61963	-1.12223	-0.392779
#26	-1.45876	-2.35543	-3.4122	-3.34083	-1.47835	-0.646395	-0.988726	-1.42509	-1.43284	-1.67314	-2.74284	-2.0292	-1.29406	-0.980897	-1.43976	-1.0331	0.100187	0.792235	0.846532	-0.981342	-1.35169	-1.53595	0.132017	1.6594	3.6951	1.9736	0.86286	-1.46898	-1.22446	-1.14643	0.0326994	2.85695	4.99644	7.07432	7.04402	4.38608	2.21043	0.565725	-0.13154	-1.43881	-1.06517	0.669543	2.88584	3.24247	2.73364	1.20143	-0.249494	-1.2198	-1.35237
#27	-3.33293	-4.68931	-3.36244	-4.21988	-3.37766	-4.00739	-2.40774	-1.29561	1.90502	-1.02785	-1.72968	-5.7823	-3.42121	-4.06476	-3.74114	-5.66632	-3.23926	0.338566	0.0667372	-2.83543	-5.34686	-2.98247	-2.24967	-1.52406	-2.23394	0.860462	4.48605	4.1477	7.46389	9.75491	16.8048	12.2842	7.85047	1.82575	0.775123	1.5646	0.836541	0.256325	-2.58689	-3.93002	-3.02738	-2.91266	-2.1595	-3.2539	-4.27898	-4.70135	-2.98529	-1.86734	-1.71102
#28	2.81535	6.42305	2.5636	10.095	12.0637	12.3952	8.77831	2.11064	5.59364	3.70068	3.49206	-1.6058	-3.02868	0.463484	1.83065	6.118	2.36446	1.60957	-2.35999	-1.78232	-0.19482	-0.945971	-1.66738	-4.87424	-3.94644	-1.85687	0.422032	1.21861	2.94211	7.49582	12.4926	22.2227	35.4097	29.2153	14.8206	-0.778029	5.31068	8.66248	13.793	8.16798	9.76322	6.73639	10.0043	8.35046	1.82582	-2.14575	-3.83442	-2.15287	-0.648683
#29	-8.42069	-6.50964	-4.60956	-4.39343	-5.74093	-7.89419	-7.63449	-8.06079	-5.50505	-5.12406	-3.87065	-6.97269	-7.82951	-9.35867	-6.54564	-5.74687	-6.09484	-7.83787	-7.58468	-6.01969	-5.7115	-4.62303	-1.5362	2.07147	5.75296	9.2626	6.99394	8.90254	4.38812	6.76662	7.57231	8.79955	10.6037	10.5899	8.4483	3.51451	-2.50255	-1.50807	-3.64764	-3.958	-2.9223	1.45081	1.40587	-0.954213	-3.79766	-2.76804	-2.2829	0.670319	0.321114
#30	-3.89592	-3.29303	-3.23984	-2.30761	-2.82669	-2.49809	-3.07697	-3.02524	-3.27811	-3.57234	-3.53257	-3.14074	-2.43153	-2.51645	-2.537	-2.2374	-1.49244	-1.4985	-1.45829	-1.62383	-1.40756	-2.23457	-2.08773	-2.14889	-0.560572	0.266764	2.15858	4.85276	4.93725	3.00848	0.243327	0.108155	-0.282454	-1.50049	-2.01589	-0.773948	-0.96119	-1.55532	-2.41341	-2.39057	-2.30637	-2.43077	-1.93435	-1.63957	-1.40587	-1.4866	-1.88889	-2.26271	-2.85443
#31	-2.17607	-2.42471	-0.716422	0.0263006	0.234738	-0.751634	-1.10337	-0.822471	-1.25229	-1.47449	-1.62689	-0.878923	-0.769283	-0.435187	-1.08037	-1.23117	-0.855696	-0.987829	-0.0581508	-0.317441	-0.634714	-1.32714	-1.6431	0.272491	1.66898	1.6982	0.15547	-0.350603	1.11803	1.05232	3.44785	5.37491	6.71848	4.03416	0.681184	-0.943932	-1.07196	-0.958079	-1.0597	-0.851256	-0.886301	-1.00629	-1.40831	-1.39754	-0.939254	-0.82611	-0.586757	0.0742477	0.296012
#32	-0.473871	2.0815	1.99302	0.740446	-2.05099	-2.24854	-1.4705	1.34112	8.76507	11.5978	11.7675	5.08733	1.28407	-0.947329	-0.414337	0.0323768	-0.457177	-0.541111	-0.945117	-1.24714	-2.22901	-1.87514	0.513707	2.386	2.06821	-0.925783	-1.70965	-1.09419	2.1164	5.47673	7.80678	6.85206	4.35031	3.04403	1.73683	-0.118856	-0.835723	-1.01463	-1.05507	-1.11872	-0.958733	-0.175376	0.606556	0.415119	-0.478491	-1.72351	-2.2737	-2.22713	-1.81896
#33	-0.11676	-0.116781	-0.231252	-1.40581	-2.05533	-1.82843	-1.81488	-1.27906	-1.02588	-0.514953	-0.468623	-0.862483	-0.515654	-1.09736	-0.756835	-1.10752	-1.43772	-1.15686	-1.02586	1.00241	0.709369	0.40894	-0.330172	0.157395	2.53732	2.18727	1.51027	-1.3254	-1.42179	0.520788	3.02432	5.94308	8.88902	8.97059	7.27215	4.05978	2.40317	1.12914	-0.257921	-0.249255	-0.312236	-0.576456	-1.03574	-0.677374	-0.398018	-0.522343	-1.0482	-1.76411	-2.13293
#34	0.819824	-0.758815	-2.40909	-2.64481	-2.32729	-1.18272	0.644854	0.32733	-1.18638	-2.93583	-2.88502	-2.34977	-2.41569	-1.5543	-0.759126	-0.25424	-1.08323	-1.50374	-1.4869	-0.738822	-0.755175	-0.909662	-0.841322	-1.1336	-1.63726	-1.14692	2.14202	2.88648	3.81029	1.47747	2.22309	2.03253	2.66347	4.33866	5.43112	4.83034	2.74195	0.484766	-0.416965	-0.439937	-0.359818	-0.860817	-1.7238	-2.19477	-2.07207	-1.22134	-0.574797	-0.347724	-0.814409
#35	-4.1506	-0.236292	-0.804681	0.0540349	-4.69081	-3.8536	-5.01318	-4.01567	-3.58152	-3.26648	-3.90626	-5.33511	-4.39648	-3.9637	-2.29631	-3.42339	-3.51055	-4.44028	-3.81429	-4.13444	-2.66423	-0.10523	4.39319	4.38412	3.88542	0.766579	-0.823061	-1.42474	2.48522	2.2795	5.55255	7.28666	13.1582	14.4068	12.3218	8.65997	5.9052	3.72029	2.41279	-1.0885	-3.68438	-4.70497	-4.20871	-3.56497	-3.21637	-2.75106	-1.36632	-0.816171	-1.42948
#36	0.222658	3.05444	8.3898	11.8264	11.3077	4.84321	2.32754	1.12634	0.354786	-0.0929782	-0.746257	0.115374	-0.273995	-1.42456	0.153134	-0.441655	-0.83121	-1.8882	-1.14854	-1.02886	-2.25945	-2.51899	-1.26541	-0.306804	0.771937	2.63159	1.84856	0.641243	0.493894	2.03583	3.53299	2.34697	2.5103	2.29064	1.67095	1.21034	2.44872	3.87186	5.00209	3.92036	1.70864	-0.311613	-0.57045	0.491595	1.86785	2.0057	1.49029	0.969508	0.592553
#37	-0.740196	-1.99522	-2.68182	-4.20738	-4.14429	-2.67721	-2.56217	-1.89883	-3.54395	-3.60429	-3.68045	-2.69249	-1.16311	-0.896096	0.968286	0.815509	0.760679	-0.711304	-1.70836	-1.88823	-1.2376	0.0925517	0.230739	-1.63934	-1.82955	-1.39164	-0.500762	0.734366	2.28845	4.31993	4.65074	4.72627	3.98532	2.84726	1.49393	0.514271	-0.304393	-1.11225	-2.19765	-2.76986	-2.55293	-2.36846	-3.00266	-3.97762	-4.33566	-4.07362	-4.03338	-4.17026	-4.14474
#38	-1.23117	-1.38071	-2.17029	-1.68224	-2.16085	-2.23312	-2.48069	-1.30014	-0.819193	-0.312315	-0.769552	-1.33811	-1.61698	-2.19497	-1.10607	-0.664701	0.862288	0.352336	0.66564	-0.538603	-0.273531	0.00278879	0.345979	1.5898	0.320245	0.730449	-0.923738	-0.988478	-1.40011	-1.08954	-0.553424	-0.504664	-0.206933	0.519149	1.25487	1.59887	1.85554	1.18027	-0.200971	-1.67286	-2.17572	-1.89812	-1.24621	-0.734961	-0.84064	-1.60457	-1.91812	-1.32614	-0.621264
#39	-1.71325	-0.977654	-2.31088	-2.01462	-3.18938	-2.0085	-2.34461	-1.57303	-1.54406	-1.15046	-1.30492	-0.882945	-0.783449	-0.339263	0.0954206	0.345318	-0.394348	-0.242645	-1.03859	-0.087698	-1.01035	0.377118	-0.556483	-0.45868	-2.11562	-2.70183	-1.88183	-1.38884	3.74036	2.71778	5.71493	4.95072	7.27574	6.25355	3.66287	2.04525	2.71236	3.31488	2.94966	0.242377	-1.39712	-2.0188	-2.30244	-1.30003	0.369717	1.00982	-0.336417	-2.40844	-2.94279
#40	4.46616	2.29437	1.83809	0.832621	0.731385	-0.29382	3.40153	5.12151	3.68297	-0.325874	-2.24805	-1.24712	-2.9385	-3.32963	-3.58584	-3.5978	-3.47871	-3.40626	-2.47227	-2.70589	-2.00174	-0.745869	0.271616	0.510201	-0.819148	3.99926	3.37291	5.45187	1.91373	3.0795	4.43547	7.63013	10.8769	10.1747	8.02068	5.93864	4.72346	3.18842	0.855593	-0.510422	-1.2482	-1.65835	-2.6696	-3.26483	-3.32813	-2.90958	-3.29674	-3.44653	-3.1688
#41	2.96974	4.07146	7.0011	6.81852	5.17771	3.25275	2.19056	2.23494	0.467701	-2.12811	-4.48906	-5.46086	-2.86186	-0.811424	-0.770233	5.02898	4.62393	7.05967	0.51505	0.00127768	-1.80297	-1.59239	-1.18179	-0.767179	-2.39764	-2.68541	-2.51355	0.890501	-0.758014	-0.966769	-3.61571	-1.3096	0.927749	1.98781	1.44887	-0.947429	-1.29816	-0.821761	0.0478843	-0.0035317	-1.42579	-3.94619	-5.98904	-6.55658	-6.50955	-6.75084	-7.30854	-7.46463	-7.45896
#42	-7.0672	-5.52283	-4.48748	-3.94561	-5.22402	-5.16265	-5.29781	-4.93808	-5.44704	-5.20436	-5.34855	-5.12651	-5.02369	2.23713	4.54879	5.77015	1.71226	0.080078	0.567094	0.921661	3.51548	1.64052	0.0155544	-3.36448	-1.63654	-0.489684	0.0890866	-0.695085	-2.1598	-2.31995	-1.90392	-0.496872	3.40088	4.62245	3.48617	0.0962406	-1.80573	-3.03168	-3.63836	-3.43923	-3.49698	-3.87622	-4.92968	-5.07655	-4.64201	-4.5487	-4.60139	-4.83627	-4.76
#43	-4.28908	-4.46498	-2.41906	-3.0101	-2.46573	-4.3294	-3.28883	-3.08249	-1.95168	-2.13316	-1.8092	-2.33321	-2.51378	-1.07765	-0.630168	0.450768	0.151076	-0.343144	0.178224	-0.834367	-1.41263	-1.62178	2.13035	3.32784	1.8227	-2.22882	-2.4648	-1.462	0.781764	3.65794	8.08226	11.1533	12.5283	11.8184	9.71815	7.30108	7.23906	6.47935	5.56535	3.67705	1.69263	0.69169	0.369156	0.66647	0.853003	-0.712958	-2.13048	-3.09691	-3.32286
#44	2.83983	1.5509	-1.26219	-0.678589	-0.531662	1.0743	0.422467	0.222113	-0.339944	-0.973782	-0.52767	-0.278023	1.42882	1.43131	0.969718	-1.10995	-2.08923	-2.2424	-1.31581	-0.524463	-0.0385557	-0.130188	1.69208	2.62939	2.0526	0.83444	-0.0952141	0.251313	0.0871749	1.98123	4.70333	6.43127	5.55229	3.3553	0.765223	-1.11508	-1.44515	-0.632975	0.938196	2.72201	3.44496	2.473	0.452775	-0.326477	0.193577	0.0778928	-0.680604	-1.75933	-1.58588
#45	-0.921602	-0.602813	-1.18072	-0.808362	-1.06982	0.612984	-0.340494	-0.645126	-1.57332	1.18735	3.14599	4.26272	1.24912	-1.10627	-2.67619	-0.432263	1.24081	2.04488	1.85495	0.995002	0.641175	-1.25691	-1.30717	-1.15314	-0.864231	-1.62385	-1.45782	-0.191661	0.695209	1.05812	1.63078	3.25955	4.47215	4.0895	2.73484	1.27832	1.14896	1.0658	0.346077	-0.504102	0.231394	1.49661	1.02058	-0.105011	-0.891282	0.147452	0.323005	-0.420712	-1.54751
#46	6.59635	10.7735	10.6743	8.95533	2.1249	1.03227	0.414203	1.07951	0.349443	0.120306	-0.517115	-0.896501	-1.02254	-0.547872	-1.23677	-1.62441	-1.60396	-1.57902	-1.10935	-1.45735	-0.306491	-0.73416	-0.653863	0.00618168	0.577503	2.41938	2.20843	1.49704	1.29579	0.963075	2.29203	2.26093	4.2899	3.97748	2.45385	0.247392	0.0419219	0.6411	1.02181	1.81817	2.55426	3.43596	4.31449	3.72416	2.95181	1.96981	2.61525	3.85239	4.06106
#47	-2.31804	-2.32276	-2.55858	-2.25542	-2.36775	-2.51534	-2.94527	-2.17999	-0.758336	0.337914	0.749787	0.332661	0.717342	0.310313	-0.654779	-1.46361	-2.18859	-1.77514	-1.56207	-0.592999	0.124605	-0.172579	-1.04607	-1.24066	-0.444531	0.481017	3.05485	3.58658	3.34664	2.29742	2.3217	3.80293	4.89588	6.35948	6.36236	4.25328	2.01579	0.36226	-0.478717	-0.224164	0.404551	0.441707	-0.326373	-1.06489	-1.03526	-1.48243	-1.25355	-0.441132	0.245274
#48	-2.54385	-2.78052	-2.38422	-2.57452	-2.90575	-2.37272	-1.34149	-0.789913	-1.18477	-1.59594	-1.79669	-1.25096	-1.63706	-0.761171	-0.0557273	0.615611	-0.347974	-1.82432	-1.47329	0.451179	0.524816	-1.09475	-1.77733	-0.803284	0.923639	0.0557345	1.3474	0.494023	1.61839	0.131105	0.891128	2.03511	4.28219	5.48244	6.68455	7.92472	7.77816	6.78802	4.76022	2.70654	0.477742	-0.97243	-0.225202	0.104185	0.265571	-0.680633	-1.50851	-2.61562	-3.01723
#49	-2.46258	-3.47266	-3.6278	-3.9076	-3.37332	-3.0584	-3.19446	-3.14695	-4.21706	-4.11489	-4.29153	-3.90811	-4.55451	-4.447	-3.65502	-3.26599	-3.67444	-4.04904	-3.63769	-2.5031	-2.78155	-1.57869	1.6969	4.33212	5.17521	5.22644	4.65911	2.88701	-0.745799	-1.16675	-0.636904	0.159876	-0.0591478	0.543081	0.826587	0.226825	-1.77599	-2.90677	-2.31916	-0.772916	-0.866209	-1.9157	-2.55668	-2.87267	-3.18449	-3.14048	-2.72247	-2.47695	-2.71607
#50	-0.797111	-1.2671	-2.32244	-2.17564	-0.30557	-0.119482	-0.218918	-2.01899	-1.39625	-0.211224	1.16817	0.630071	-0.672464	-2.50895	-2.32503	-2.40276	-1.64035	-2.30502	-2.13087	-2.47992	-2.35046	-1.94698	-0.678558	0.272696	-0.0030933	-0.32446	0.896678	2.82941	5.12328	4.51569	4.51424	4.70921	8.538	11.5593	11.2901	7.30934	3.69861	2.61377	3.6245	3.56706	2.69004	1.5398	1.65349	1.83557	1.46542	-0.162333	-1.13323	-1.02913	-0.0490333
#51	2.49346	3.02855	4.22942	1.91438	0.0792248	-0.582625	-0.420347	-0.896723	-1.31396	-2.08242	-1.22661	-0.636464	-0.160437	-0.89324	-1.97622	-1.5203	-1.35484	-1.32245	-2.17678	-1.4524	-1.25084	-0.599106	-0.819163	1.24543	0.751164	1.53064	-0.311889	0.00299335	2.09575	1.89882	2.68273	0.941978	2.7644	4.33628	4.74921	3.74492	2.48896	1.83643	2.30319	1.99008	1.07506	-0.247275	-0.316172	0.248046	0.990268	1.23463	0.692299	0.594722	0.324228
#52	-0.481269	-0.254469	-1.54111	-1.80639	-2.66404	-2.33961	-2.37299	-1.48408	-1.5983	-1.4162	-2.21511	-2.45546	-1.23446	-1.53446	-1.98704	-1.98787	-1.0163	-0.125551	-0.23712	0.647719	0.899163	0.875509	0.24926	-0.555528	-0.0765909	-0.355883	-0.00639483	-0.613352	0.475206	2.36359	4.48611	6.44842	8.86206	12.1548	12.8858	10.1926	5.64234	3.62214	4.5937	4.72601	3.7836	2.23294	1.02016	0.279853	0.384927	0.997228	0.587974	-0.968834	-2.69461
#53	-2.04515	-3.13005	-2.14087	0.783405	1.14656	1.36457	-3.31282	-3.23141	-3.36382	-2.71252	-1.95401	18.9232	20.7565	24.4718	3.82934	6.10266	1.49802	1.68593	0.0485713	-0.258381	-0.478325	-2.48062	-1.52882	-0.927216	-2.16932	-1.35181	-1.3849	0.336112	1.64099	5.79394	15.3448	25.0419	29.3959	25.875	17.7727	8.22986	0.353303	-1.81247	1.76238	4.66046	3.94819	0.125455	-2.19555	-1.61654	-0.0301541	0.889913	0.608513	0.87125	2.06452
#54	-1.19804	-1.6257	-3.5769	-3.13106	-3.92259	-3.86727	-2.0555	-0.0266818	1.92029	-0.295006	-2.30176	-4.81498	2.06538	7.15599	6.95064	2.26586	0.186431	2.38361	0.187876	-3.06383	-3.78252	-3.78477	-2.68758	-3.07982	-2.43588	-2.41029	-2.38932	-0.358417	7.97527	21.8908	30.6238	34.8361	38.4001	35.7998	26.1416	10.5324	9.01475	9.58345	7.83315	4.6504	3.09803	2.95468	0.708549	-0.192326	0.0369348	-1.53594	-3.02107	-3.00734	-1.72445
#55	-2.81462	-2.37142	-2.04343	-3.00503	-2.16649	0.680095	1.22432	-0.122216	-2.91354	-2.05634	-2.03153	-2.30895	-3.12136	-3.61635	-4.01582	-3.81817	-2.26759	-1.02016	-1.71686	-1.0588	1.75266	2.09948	1.27182	-2.08497	-2.13533	-2.36265	-2.4584	0.447837	4.41722	7.16226	10.121	15.1115	24.9566	25.3841	18.5626	7.54803	3.35912	2.29117	1.34363	0.336135	-0.779789	-1.34586	0.103512	1.53644	2.1146	0.757488	-0.778164	-1.24171	-2.02022
#56	-1.70086	-2.26653	-2.93343	-2.85857	-1.26026	-1.278	-1.29496	-2.89326	-1.99759	-1.97378	-1.45912	-1.42608	-1.33937	-0.229232	0.809887	0.472829	0.188331	-1.30978	-0.28452	-0.887288	-1.40974	-2.19828	-2.07387	-1.86588	-1.32473	-0.385571	1.77891	2.77774	3.1584	3.00446	8.41792	14.2032	16.6745	13.0154	8.0103	6.10362	4.86237	4.73835	5.49509	5.15222	3.38224	0.728729	-0.0636117	0.431622	1.33757	1.5362	1.06264	0.648462	0.918403
#57	-5.70975	-5.54124	-7.58698	-7.30316	-7.21343	-5.58491	-2.50287	-3.8252	-4.82673	-8.51291	-7.76564	-7.95324	-4.88724	-5.14191	-5.50247	-3.33132	4.62465	6.30312	2.25631	-3.53547	-3.44809	-1.09269	4.48498	3.33208	2.0077	-2.7275	-1.51947	-0.904646	-2.84666	-3.13648	-3.30369	-2.44492	-2.79098	-4.27502	-6.00285	-6.96328	-6.63059	-5.60112	-4.34905	-5.20575	-6.57184	-8.066	-8.63825	-8.37512	-7.40161	-6.50495	-6.18283	-6.66649	-7.44793
#58	-1.64547	-1.74229	-2.16147	-2.6825	-3.32959	-3.45182	-3.72076	-3.72076	-3.35103	-3.42856	-3.07989	-3.05307	-2.44649	-2.23116	-0.5113	0.00159582	3.04046	1.31146	2.20702	-0.902165	-0.886252	-2.2334	-1.57817	-1.07658	-0.351265	-0.653488	-0.867638	-1.35769	0.0933699	0.970938	4.06989	7.18789	11.1676	11.2057	8.88346	6.3612	5.65418	4.78634	3.61454	4.53235	6.15325	6.68944	3.13106	0.162777	-0.558441	1.4788	2.44674	1.68237	-0.463076
#59	0.823128	-0.666008	-1.46768	-3.20724	-3.20724	-1.61443	-0.936925	-0.936925	-2.61915	-2.6904	-2.0697	-2.22789	-2.55208	-2.32562	-0.973329	-0.657032	0.768442	1.31228	2.03975	0.288383	-1.50149	-0.395207	-0.0136039	0.345227	-0.945745	-1.15075	0.0280063	0.0557338	0.107528	0.616568	2.43955	6.16018	9.5375	8.82366	5.4116	1.23946	2.0545	4.50885	6.35806	4.71775	2.64511	1.7323	2.69636	3.50461	4.0245	3.06305	4.41958	4.65743	3.4783
#60	-0.898542	-2.36571	-2.4588	-3.68524	-3.06809	-2.88353	-1.51147	0.318321	1.42647	-0.320931	-1.45859	-1.57593	0.170243	1.06495	1.28999	3.66421	1.98381	0.638814	-3.3097	-3.42528	0.959397	4.41393	5.7805	0.644132	-2.89761	-4.3451	-4.02222	-3.45149	0.00607034	-0.0453791	0.576305	-0.596046	2.03769	3.7811	3.92652	2.48047	0.837443	0.81491	1.16402	-0.695817	-3.12113	-3.83917	-3.03915	-2.40778	-2.76498	-3.19252	-3.66872	-3.28983	-2.10969
#61	-4.26384	-4.15508	-3.45395	-3.5322	-3.90276	-4.61582	-3.7074	4.7323	9.79706	8.09985	-0.517529	-4.54346	-4.54346	-4.45277	-5.42917	-5.28288	-2.07074	0.495813	1.21431	0.584994	-1.66061	-0.754966	-2.25763	-0.90421	5.38065	4.52052	3.95362	-1.86389	-0.777149	0.719982	2.89538	6.80443	9.30994	8.28087	5.28848	1.56086	-0.29751	2.73995	7.59437	7.18059	2.1304	-3.99623	-4.5911	-4.26371	-3.98033	-4.06641	-4.35713	-4.32097	-4.3437
#62	-1.9796	-2.25237	-3.0652	1.16407	4.91834	9.29799	5.19243	1.92477	-2.77652	-1.37436	-2.14423	-2.12599	-3.79891	-3.29587	-2.1761	-1.80101	-1.27987	-2.39531	-1.98548	-3.09078	-2.91559	-3.84036	-1.24462	0.516926	2.70174	4.61472	3.53409	3.28493	1.00056	1.84873	3.90288	10.9679	24.3622	28.3634	24.2014	13.4268	8.38063	5.98156	3.9744	2.43862	1.67781	0.672089	-0.0128658	-0.74504	-1.18304	-1.03347	-1.07294	-0.783057	-1.39592
#63	-3.4552	-4.2111	-4.76999	-4.66651	1.59078	3.99834	3.89764	-1.34135	-3.68726	-4.3513	-4.95345	-5.05939	-0.932172	11.1635	11.7232	8.00707	-2.56045	-3.07004	-3.55957	-4.06562	-4.06881	-3.87996	-5.14124	-2.31092	1.96562	3.14544	4.25456	0.572472	8.62187	19.1703	28.3783	26.7434	18.8405	15.6794	13.3665	9.90212	4.44683	-0.0446934	-2.20231	-2.07198	-2.13235	-2.24657	-3.14923	-3.90578	-4.58759	-4.80397	-4.65956	-4.56148	-4.82359
#64	2.42723	1.14461	0.0938356	-1.17657	-1.42317	-1.75955	-2.82095	-3.13653	-3.29357	-2.89298	-2.57007	-1.94473	-2.00913	-0.793398	-0.267592	-0.576628	-1.19219	-1.41782	-1.5053	-1.15206	-1.55805	-1.57121	-1.66067	-0.700276	0.929306	0.605991	1.16352	1.15175	3.39893	3.10449	3.0652	2.88606	6.30664	6.84765	6.37745	5.5011	5.69936	5.85178	5.31406	4.78002	2.79841	-0.0274863	0.943547	3.01313	4.05666	2.36015	0.647493	0.178224	0.519257
#65	-0.678164	-1.36625	-1.46498	-2.23643	0.658772	1.77393	0.898124	-1.88251	-2.80091	-2.71778	-2.47778	-2.355	-0.943326	-1.03213	-0.550768	-1.07696	-1.36941	-1.60827	1.42899	2.45996	4.17476	0.822754	1.78591	-0.216027	-0.345444	-2.12286	-0.321559	-0.60278	-0.753605	-2.06252	-0.540147	1.51455	2.97619	2.95622	2.62629	2.75734	4.59498	5.24566	3.99002	1.37314	-0.137584	-0.347268	-0.429149	-0.986032	-1.17687	-1.46179	-1.66324	-2.22132	-2.70695
#66	-1.87694	-3.02208	-4.45328	-5.41703	-4.83261	-4.56188	-4.10765	-4.13527	-4.22203	-4.07893	-3.11087	-3.51149	-2.33567	-3.55834	-3.55834	-4.50385	-3.58643	-1.55696	-1.21349	-0.730105	0.150173	0.586436	0.220843	-2.02247	-1.15989	-1.0834	0.275675	2.24706	5.17909	6.80865	8.77385	11.3595	13.6538	15.6117	18.8458	23.562	19.4383	12.9697	7.40952	7.23534	9.38934	9.22667	7.39979	2.60634	-1.95786	-3.85647	-3.97795	-3.19853	-2.01069
#67	-4.59889	-4.18547	-3.64028	-2.9367	-3.41989	-3.312	-4.19614	-2.83632	-2.58191	-2.58191	-3.29671	-3.14719	-2.10603	-2.77156	-3.41013	-3.30619	-2.33943	1.1849	0.368766	0.0822762	-2.34526	-2.10702	-2.2397	-3.36222	-0.490749	-0.763156	-0.384438	0.844661	5.26001	11.917	19.4321	25.9885	23.9163	18.092	12.705	10.7332	5.66376	1.4057	-0.120611	-0.607436	-1.44	-2.46516	-2.54577	-2.9663	-3.53423	-4.16147	-4.18124	-3.82896	-2.24555
#68	-2.43607	-2.61477	-2.13251	-2.47461	-2.44977	-2.74163	-2.81435	-2.56158	-2.71489	-2.99987	-2.20663	-1.93667	-1.7198	-2.58377	-1.71264	-1.30518	-1.39071	-2.60524	-3.22956	-3.49163	-1.93144	-1.443	-0.672622	-0.261687	3.92423	3.61086	4.48158	1.05193	1.9441	3.76795	7.95885	11.4516	10.0847	6.69798	4.18129	4.52129	5.53755	4.63744	1.47269	0.207832	0.760598	1.664	0.0618278	-1.72118	-2.4449	-1.21071	-0.940862	-0.955641	-1.44893
#69	-1.63465	-1.57548	-1.208	-1.13572	-1.23026	-0.816284	-1.60929	-1.31754	-1.56012	-1.71398	-2.34092	-2.56512	-2.09328	-1.08881	-0.0955418	0.42655	0.060352	-1.14307	-1.41829	-1.51965	-1.04679	-1.75579	-2.28197	-1.51776	0.140467	1.18158	-0.160006	1.40184	2.55968	5.54875	5.63387	6.0971	4.23473	2.43553	1.66559	2.60457	2.70247	1.81614	0.740476	0.451222	1.45344	2.34659	1.90654	0.868691	0.191367	-0.537044	-1.18235	-1.43956	-0.487443
#70	-2.64374	-3.84886	-4.88528	-5.71876	-5.31987	-4.73801	-5.11918	-4.65916	-4.72333	-5.42734	-4.01467	-2.43519	-1.38611	-0.740119	-1.43911	2.1943	0.687975	1.66153	-0.266827	-0.430793	1.86423	1.94756	1.04095	-0.989471	-1.97024	-1.5554	-3.95543	0.177758	0.257271	2.63001	-0.677087	3.34201	9.58071	11.9797	9.51321	2.00015	0.426528	1.95922	3.75524	4.5432	3.73779	3.35317	5.22043	7.26198	8.59182	5.55246	3.13221	1.44785	0.888964
#71	-0.548131	-1.02032	-1.10658	-1.23818	0.274066	0.448695	-0.551972	-2.35612	-2.40305	-2.02149	-2.32559	-3.01684	-1.77114	-1.21431	-1.09482	-2.83272	-2.94901	-2.71981	-1.86212	-2.3094	-1.6964	-1.25319	-0.373363	-0.316097	1.10698	0.803997	2.06989	1.30134	4.82778	4.49569	4.67241	2.41936	1.74471	2.01868	3.19479	4.67414	5.19148	4.40944	2.871	0.974884	-0.216104	-0.570999	-1.22024	-1.76283	-1.73871	-1.43185	-1.84398	-2.80347	-3.09142
#72	-4.91518	-4.64857	-1.77184	-1.74644	-1.40768	-3.21379	-1.3249	-1.72013	-1.80891	-3.32617	-3.70191	-4.08596	-4.66491	-3.60712	-2.81262	-2.71729	-2.95092	-3.40445	-2.26066	-2.87297	-3.74607	-3.87502	-2.35445	0.443521	-0.21683	0.559946	4.36252	5.93936	7.61839	1.96932	1.83538	0.780714	3.93205	5.94423	6.84883	6.2961	5.93649	5.41471	3.87935	1.9664	-0.502232	-2.26126	-2.88259	-2.84998	-2.58369	-3.54165	-4.51382	-4.89733	-4.77392
#73	-2.53041	-2.28096	-2.51023	-1.79564	-1.26496	-0.773446	-1.47888	-1.95784	-1.58168	-1.55807	-2.09961	-2.08118	1.20668	3.01745	3.87933	0.316416	-0.840559	-1.54037	-1.66378	-0.240013	-1.35474	-0.971659	-2.94662	0.210215	0.90954	0.809525	0.000423655	-0.000286857	3.21767	4.31487	9.63842	13.5125	15.8009	12.5496	8.51881	7.58267	7.71287	6.84114	3.79512	1.28434	-0.372846	-1.60601	-1.93669	-1.53061	-0.704904	0.370178	0.79436	1.54499	1.18617
#74	-2.57902	-2.99311	-2.32518	-1.54927	-1.20514	-1.93642	-2.247	-1.13238	-0.411156	-0.434695	-0.832187	-1.29704	-1.66155	-1.77449	-2.24233	-2.55792	-2.48434	-0.531599	1.09621	1.49137	0.70949	1.68431	1.10094	1.2754	-1.08402	-1.32617	-0.771852	-0.195865	1.2182	1.16622	3.83358	7.48149	13.1685	14.8959	12.0936	5.69466	3.42198	2.63903	2.14161	0.242065	0.132397	1.29534	1.08142	0.745229	0.764389	0.831512	-0.137989	-1.60274	-1.16053
#75	-1.01408	-1.21859	0.115172	-1.41404	-1.21685	-1.12391	-0.588434	-0.448434	-1.90094	-2.22294	-2.2368	-1.89098	-2.27893	-1.53641	-1.27055	0.705991	0.467255	-0.0972212	-1.92626	-1.66383	0.336836	1.64458	0.151592	-0.901761	-1.1795	0.900867	0.719986	1.94165	0.144118	0.817522	-0.316197	0.68626	1.16856	1.62143	1.54427	0.640521	0.70899	1.0076	1.46263	0.209909	-0.600358	-0.348092	-0.189585	-0.682966	-1.70598	-1.38458	-1.25949	-0.567152	0.558449
#76	0.519924	-1.47694	-3.62588	-1.51812	-0.371545	-1.14124	-2.70938	-2.99852	-1.24184	-1.6412	-2.00783	-1.74454	-1.17084	0.08074	-2.05417	-2.84351	-3.77303	-3.8136	-1.8453	-1.26184	0.351548	-1.37745	-2.07392	-0.771252	-1.23401	5.56413	4.14639	6.04059	1.54466	0.476136	0.45468	1.7618	7.08342	9.20188	8.00524	3.9539	2.80728	4.51911	6.8726	5.77842	2.67341	-0.480358	-2.83571	-3.02427	-0.617299	1.56119	0.635499	-2.67873	-5.02663
#77	-1.8103	-2.5093	-2.95042	-3.50623	-2.85217	-2.36419	-2.54492	-2.73092	-3.15789	-2.40465	-2.72153	0.729743	0.692652	0.416101	-2.94639	-0.222635	1.3046	3.47239	0.89816	-0.62908	-1.1729	-0.946966	0.719293	-0.639745	-1.71321	-1.41797	-1.33253	0.875048	0.0231556	1.42594	1.20336	2.99769	4.37299	4.23981	2.73634	-0.129684	-2.34942	-2.60263	-1.08825	1.17413	2.63144	2.39811	1.46835	0.102752	-0.630755	-1.18364	-1.44306	-1.30381	-1.14709
#78	-1.46341	-0.29987	-0.0550021	0.57228	1.48598	0.694492	-0.140542	-2.08882	-1.13254	-3.47785	-5.54135	-4.3767	-2.63767	1.58168	4.10082	5.1379	5.36556	1.98398	0.961608	-1.60936	-3.45669	-3.65182	-2.89598	-2.88155	-0.731167	0.960658	1.27904	0.814075	-1.82088	-1.96824	-2.64827	-0.705555	2.69769	3.57572	2.94967	1.95672	1.27024	0.103633	-1.72167	-3.04975	-3.05049	-1.46077	-0.903205	-1.54576	-3.26871	-4.27155	-4.60441	-4.15309	-3.80153
#79	-1.26282	-1.87763	-2.80994	-3.03744	-3.17018	0.0240543	0.403969	0.260165	-2.76051	-1.37163	-0.65946	0.13712	-1.69677	-1.93745	-2.48281	-2.37126	-2.66921	-3.21478	-3.17903	-1.46629	2.48933	2.8774	1.92122	-0.239142	-0.380431	0.0778658	-0.47172	1.13613	2.13641	2.76132	5.2793	10.5559	18.9714	24.3058	29.171	33.4125	31.8505	23.6183	11.4137	5.72653	4.25254	3.6393	1.51038	-0.345337	-1.62772	-2.4132	-2.84305	-2.59487	-2.05995
#80	-3.53961	-3.05741	-3.02144	-3.24339	-1.65705	-0.355124	1.62644	-0.829281	-1.87263	-4.36124	-3.68436	-4.03711	-3.00164	-3.87808	-3.06513	-2.55884	-2.01728	-2.48603	-3.64706	-1.69237	1.4604	4.77713	4.16292	2.86487	1.35147	0.581129	-0.565814	-1.28584	-1.03439	-1.99814	-2.38774	-2.30905	-1.09643	-0.744937	-0.43338	0.494878	0.792167	0.165125	-1.42032	-1.60974	-0.185973	1.51672	2.78294	2.43656	0.747173	-1.567	-3.68329	-4.11608	-3.02642
#81	-2.13875	-2.61871	-2.62482	-2.80581	-2.94782	-3.37873	-3.15574	-2.81098	-2.252	-2.34154	-2.06777	-1.68265	-1.35504	-0.828147	-1.74015	-1.91484	-2.26592	-1.53896	-0.539101	0.0210321	-0.79562	-0.710608	-1.73543	-1.23835	-0.698855	2.55598	2.95476	3.62968	1.42434	0.793789	-1.31428	-1.66713	-0.778386	-0.284815	-0.291294	-0.945457	-1.26711	-1.10807	-0.747282	-0.830743	-1.1922	-1.23973	-0.299774	0.383424	0.0964568	-0.751892	-0.956532	-0.77675	-0.973052
#82	-0.0953232	0.381762	2.39413	1.72568	2.03732	2.39262	1.66467	5.20337	2.59146	4.48096	-0.390366	1.01506	0.391632	1.28281	0.341829	0.0253507	-0.536059	-2.04374	-2.27003	-2.02744	0.382703	1.57627	1.7584	0.91573	-0.891817	-1.76138	0.510996	1.16017	2.56647	-0.300082	0.358893	-0.319144	-0.0152299	0.406847	1.53755	3.03164	3.07463	2.3887	1.4733	0.0807066	-1.0703	-1.90486	-1.40701	-1.72905	-1.42073	0.529661	2.35147	2.70928	1.36107
#83	-0.622011	-0.852317	-1.31227	-0.911079	-0.816384	-1.4427	-1.80666	-0.419587	0.370761	1.41841	-0.208097	-1.40384	-2.55857	-3.00204	-0.946978	1.79629	2.50335	0.497399	-1.81142	-2.3064	0.330889	2.57868	2.97086	0.298259	-2.16503	-2.9751	-2.20899	-0.91753	-0.192708	-1.16465	-0.977322	0.642575	2.35344	1.3126	-0.183292	-0.769959	-0.698173	-0.805658	-1.20818	-0.640522	-0.774578	-1.32842	-2.01439	-2.19681	-2.2214	-2.14026	-1.00864	0.158095	0.312659
#84	-2.29926	-2.22043	0.833522	-0.294633	-0.211247	-3.00866	-2.44245	-2.77554	-2.86368	-3.44855	-4.03122	-4.18005	-1.98446	-1.84968	-0.0113299	-2.71617	-2.42234	-4.23741	-3.21404	-2.0202	-0.555904	-1.3984	-1.27584	-2.05539	1.32594	4.4896	6.09699	5.17637	1.22878	0.567728	1.34994	3.48522	3.01487	0.840269	-1.67956	-2.93334	-3.2656	-1.93797	0.39001	1.58435	1.34091	1.11096	2.16309	2.99221	3.11766	1.27137	-0.957914	-2.92606	-3.62343
#85	-1.6777	-0.886624	-0.365901	-0.469349	-0.902763	-1.52921	-1.97161	-2.5681	-2.52653	-2.28686	-2.79256	-3.18432	-2.11127	-2.00531	-0.594056	-1.30487	0.503372	0.819608	1.14275	1.59147	1.2853	1.56335	0.293922	-0.594965	-0.154382	-0.717206	-0.730264	-1.56236	-1.67156	-1.40309	-0.545423	1.1781	2.03509	2.38369	4.74434	9.3221	13.2424	13.6878	9.40658	4.14554	0.117074	-0.533159	0.223996	1.23021	1.69308	0.757589	-0.566243	-2.03089	-2.24498
#86	-1.94582	-2.05012	-1.90977	-2.59662	-2.26101	-1.94031	-1.98278	-2.28286	-1.67903	-1.1657	-1.00226	-1.43742	-0.712393	-0.801513	0.378239	0.192919	0.708941	0.0151643	-0.744172	-0.40527	-0.316327	0.442027	-0.380301	-0.811691	-1.48304	-1.18436	-1.06427	0.0837748	1.26099	2.41647	3.37003	4.52881	6.1993	5.9674	4.85888	3.31095	2.64352	1.97807	0.766875	-0.12155	-0.410536	-0.299788	0.503992	0.58869	0.241165	-0.645204	-1.00113	-1.1008	-0.926702
#87	14.0711	10.7516	10.9451	1.28703	3.76265	1.78842	2.25429	-1.82432	-3.34936	-0.256666	2.15037	3.76923	0.320279	-1.83828	-0.443093	-0.474683	0.598595	-0.225526	1.01061	2.7257	2.74741	1.70053	-2.58535	-4.4383	-4.44169	-3.64028	-2.9928	-2.03334	2.90134	10.6983	15.1878	14.1779	10.1699	7.48632	5.24839	2.59971	-0.643137	-3.20233	-4.44065	-4.09125	-2.45709	1.22908	4.9944	5.18391	1.80148	-1.20121	-2.34891	-3.18762	-5.29499
#88	-0.815871	-0.564115	-0.410127	-2.04455	-1.51061	0.794625	0.844166	0.467962	0.964472	3.32909	2.82629	0.506256	-0.761158	-1.19784	-0.998869	-2.22435	-2.31885	-2.76228	-2.11357	0.482394	0.705474	1.70157	0.625208	-0.0451648	0.0200689	1.23382	2.79864	1.74628	-0.0225667	0.49366	2.40372	5.16761	9.33284	10.0975	8.76097	6.00488	5.41893	5.78791	6.44785	7.5043	6.62132	3.48725	3.08512	7.73379	12.1407	12.2802	8.08489	4.70225	1.69784
#89	1.62124	1.37212	1.27683	0.523456	-0.307088	1.04708	0.441065	0.498038	-0.432126	-1.44793	-1.37301	-2.29429	-2.00165	-2.04551	-1.44564	-0.659685	-0.573148	-0.625417	0.655127	0.921676	1.4723	-0.171972	-0.740142	-1.15862	-0.848727	0.369548	0.285209	0.343058	0.0220658	0.166458	-0.133522	-0.247398	0.637853	1.24055	0.964646	-0.279483	-0.969045	-0.278777	0.834812	0.700445	-0.338629	-1.47189	-1.5348	-1.19378	-0.898741	-1.17539	-1.60899	-1.76903	-1.39411
#90	-1.3297	-1.77344	-1.36814	-2.12475	-1.48434	-1.74746	1.0686	0.29909	0.041358	-2.1524	-1.69389	-1.0034	-1.83427	-2.49771	-2.7519	-2.85929	-2.20187	-1.63074	-0.330451	-0.545685	0.159605	-0.756012	0.802379	-0.366769	2.73	1.17329	1.72801	-0.336779	0.771888	0.800049	-0.0349551	-0.474347	0.681412	2.05534	2.11664	0.0365502	-1.41515	-2.29583	-2.61069	-2.72001	-2.62989	-2.52282	-2.13454	-1.41939	-0.221896	0.0324933	-0.0206067	-0.142165	-0.693373
#91	-0.763316	-0.945053	-0.0112945	-0.0326819	0.0986477	-1.09553	-1.24524	0.127912	-0.311559	-0.646362	-1.93389	-1.43694	-0.137974	-0.776282	-0.705701	-1.2264	-0.944241	0.304482	1.77949	1.61287	0.0848302	-1.32793	-0.552188	-0.989087	-1.50428	-2.39594	-1.93701	-1.7439	2.2795	3.21702	3.49763	0.0501814	-0.513686	-0.775992	-0.708824	-0.499778	-0.44944	-0.737543	-1.46804	-1.67846	-0.0309084	3.75566	4.61841	3.32434	0.22255	-0.511283	-1.06035	-2.05927	-2.6063
#92	-6.43256	-6.05231	-6.35677	-2.95838	-3.31036	-3.46087	-6.7145	-6.60331	-6.73371	-5.86285	-5.88371	-5.35846	-5.27931	-4.94051	-2.31403	-0.255771	2.06583	2.53256	0.223585	-2.90016	-2.46035	0.704706	3.87303	1.53517	2.55783	0.409071	1.01531	-2.88372	-3.44778	-5.25871	-4.555	-1.85324	1.77692	2.02201	-0.259049	-4.194	-6.22581	-7.0671	-6.38813	-2.71235	-1.1321	-1.92463	-5.36813	-6.56391	-6.18383	-4.83065	-3.67944	-2.4502	-0.00190115
#93	-1.54414	-1.57319	-1.18015	-1.56114	-2.22864	-3.23733	-3.26058	-2.36986	-1.67385	-1.80782	-2.30911	-2.57583	-1.09962	-0.412718	-0.541532	-1.48908	-0.696209	0.285273	-0.0584934	-0.423013	0.361632	2.28714	1.08299	1.53557	-0.574835	0.789907	-1.73373	0.270811	-0.753674	-0.037463	-1.36621	-0.495391	1.41556	2.3907	1.80029	-0.734018	-2.26759	-3.068	-3.25065	-2.69525	-0.944098	0.474384	-0.0824259	-1.75601	-2.75122	-1.93107	-1.57034	-1.61709	-2.04765
#94	-4.2457	-4.49638	-4.44078	-3.86448	-1.62307	4.04776	1.79833	-0.58152	-4.65403	-3.17766	-2.44643	-3.4765	-5.41539	-4.93912	-2.15028	1.64794	5.41956	5.1927	3.30478	0.0369725	-2.37013	-3.86606	-2.492	-0.32045	-0.569226	-1.94842	-4.82105	-1.91188	-1.01611	-0.262585	-1.07745	-2.41705	-2.78063	-3.5814	-4.11646	-3.27495	-3.76687	-4.67624	-5.25898	-4.13267	-3.10401	0.604009	7.37279	9.66716	7.18211	-0.069163	-2.85946	-4.55536	-5.94876
#95	-2.26115	-0.488482	-0.415056	-0.125722	-1.86838	-1.06814	1.24017	2.00893	0.838703	-0.926769	-1.43725	1.32696	3.84805	6.64817	5.39283	3.78117	0.61789	-0.262152	-1.73002	-1.9707	-1.60583	-0.895705	0.591957	0.22015	-0.139472	-0.0508612	-0.404427	1.71411	0.811713	1.06368	-0.340696	0.387886	0.722953	0.258455	-0.265998	-0.527925	-0.70205	-0.5835	0.114033	0.639076	0.701968	0.992588	1.38817	0.826299	-0.125178	0.204445	0.913645	0.368308	-1.30868
#96	-2.80294	-1.65719	-0.325316	-0.537976	-1.49422	-1.02567	-1.1553	-2.06409	-1.74536	0.219058	1.34013	1.27467	1.18255	0.28633	-1.37427	-3.59591	-4.0498	-3.82841	-2.83069	-1.59247	-1.89975	-2.55487	-1.36469	2.72984	3.10186	4.08459	2.22983	4.77202	2.92237	2.35892	-0.405492	-0.345156	0.0153973	0.191451	0.264433	-0.490776	-1.28894	-2.57284	-3.92315	-3.07854	-2.29089	-2.10581	-3.42656	-4.23787	-4.62657	-4.80299	-5.06288	-5.3706	-5.347
#97	0.308598	-0.107173	-0.897703	-0.479459	0.166376	-0.347521	-1.09788	-1.03997	-0.780694	-0.262392	-1.05276	-0.89843	-1.64619	-2.08579	-2.5286	-1.67075	-1.51722	-1.2511	-2.23652	-0.924047	-1.25551	1.23003	0.344361	0.25591	-0.0144912	0.0548252	2.53139	2.02622	2.04208	0.774133	1.55217	4.13749	7.0706	7.31281	5.97598	4.16145	2.96648	2.19193	1.19732	1.36374	1.9101	2.24037	1.95368	0.659433	-0.467729	-0.352109	0.227448	0.513155	0.0959052
#98	-2.00269	-1.67429	-1.90473	-1.61653	-2.11467	-1.90655	-1.90379	-1.72793	-1.68881	-1.62483	-0.939403	-0.705966	-1.12114	-1.56032	-1.32262	1.11476	0.983763	1.22085	-1.3255	-1.00178	-0.885461	-0.818116	-1.76675	-2.21738	-1.28351	-0.227083	-0.43764	0.420242	2.01185	2.46308	2.24021	1.95602	2.49488	2.04943	1.20772	0.497089	-0.889299	-1.72639	-1.52502	-0.638566	-0.601627	-0.898992	-0.169728	0.192558	0.0442235	-0.945509	-1.26978	-1.06522	-1.55913
#99	-1.61359	-2.66454	-2.86239	-3.06897	-3.18099	-3.91766	-3.97814	-3.60544	-1.46486	-1.02213	0.0645451	-2.28694	-3.49192	-4.21846	-2.32271	-2.08722	-0.0865748	-0.970115	5.11814	2.45926	4.18759	-0.662799	0.772341	-1.12759	-1.11485	-1.24431	-1.33163	-0.171673	-1.90072	-0.737251	-1.89622	-0.491971	-0.763237	1.60734	3.50275	3.33721	2.30486	2.7043	5.09018	7.92376	9.05045	8.29243	5.87212	3.09927	1.36173	1.2682	1.75082	1.02487	-1.36689
#100	0.299106	-0.55909	-1.71592	-2.234	-1.63204	-0.843102	-1.25038	-1.50194	-1.14255	-1.08245	-0.150424	-0.707471	0.984866	0.847967	2.39359	1.78964	1.53719	0.199436	-0.759425	-1.69499	-1.91594	-1.07967	0.106006	0.0387631	-0.0531068	-0.31625	-0.184681	0.339675	0.368051	1.1824	0.510966	0.611894	1.48517	4.24978	5.99919	4.99711	3.58593	3.81068	6.37879	8.29575	7.91565	5.53699	3.92802	2.50732	1.46281	-0.643874	-1.85763	-1.86525	-1.16545
#101	-2.49375	-1.08976	-0.0590497	-0.903808	-1.9968	-1.46678	-1.42261	-2.09169	-3.49051	-2.86628	-1.91635	-0.426463	-0.345176	0.211333	-1.30978	-0.0618448	1.28656	1.75422	0.790735	-1.02765	0.233604	0.606079	0.186544	0.496206	0.917428	0.727608	-0.836242	-2.86525	-1.17306	-0.458047	3.19804	4.39168	4.81398	4.21388	2.5483	1.29183	0.504591	0.967761	2.30063	0.816921	0.39546	0.809203	2.58563	1.93994	-0.0629662	-1.882	-2.8984	-2.91559	-2.62321
#102	-2.46481	-2.77021	-2.4373	-0.951443	0.56736	1.46117	0.818722	0.179617	0.52506	0.241272	1.56175	2.55876	1.75323	1.25833	-1.2802	-0.935317	-0.231488	1.34621	2.93464	0.896992	-0.555724	-0.94674	-0.584639	-0.512815	-1.30979	0.05546	1.20851	0.587289	-0.136324	-1.09195	0.751278	3.03191	7.12251	7.10038	4.5477	0.691961	-0.401002	0.203513	1.40331	2.89304	2.6568	1.07367	-1.23757	-2.41375	-2.24224	-1.16341	-0.852797	-1.08822	-1.44036
#103	-2.56775	-1.79849	-1.14384	-0.669677	-0.65216	-0.715037	-0.495274	-0.62412	-0.738281	-1.21108	-1.8368	-1.84709	-2.3543	-1.88445	-1.65734	-0.649186	-1.3427	-1.30532	-1.34875	-0.386656	-0.714436	-0.561579	0.175195	-0.0221401	1.05086	0.986706	1.95592	1.24676	0.567459	-0.0128644	-0.508054	0.187991	1.92168	2.68824	2.23119	0.610822	-0.948259	-1.92356	-2.26263	-1.55149	-0.974039	-1.10506	-1.416	-1.11798	-0.603837	-0.355685	-0.716994	-0.761989	-0.52828
#104	-2.63849	-3.38571	-4.10615	-3.27559	-1.46692	-0.918348	-1.32926	-1.39349	-0.545484	-1.28298	-0.00919835	-1.36478	-0.23866	-1.57627	-0.23017	-0.780795	0.600656	-0.560975	2.13145	0.19299	2.64812	1.47198	2.39957	-0.0935907	-1.17928	-2.37834	-1.44657	-1.80542	-0.814874	-0.876834	1.2389	3.61147	6.71374	6.58458	4.83437	2.7561	0.331256	-1.05259	-1.6835	-1.32535	-1.12237	-1.32327	-1.34671	-2.15489	-2.57493	-1.47342	0.0343082	0.265965	-1.41266
#105	-0.972168	-1.03596	-1.40514	0.0537789	-0.133008	0.168653	-1.25188	0.0208194	-0.884477	-0.958635	-2.30486	-2.42917	-2.50683	-2.24005	-1.39407	0.828531	2.17819	1.49536	-0.0811751	-1.89149	-2.00347	-1.31743	-0.798408	0.204042	0.0293538	-0.382196	-0.386629	-0.180215	0.893896	0.160941	-0.686937	-0.375396	2.35738	4.40239	4.58016	2.77669	2.33488	1.87785	0.811695	-0.840352	-0.810485	0.170162	-0.513693	-1.05556	-1.2541	-0.699736	-0.949021	-0.832379	-1.15715
#106	0.172928	-0.958658	-1.42326	-1.76856	-1.26412	-0.776131	-1.41074	-0.341265	-0.829229	-0.82402	-2.16808	-1.44292	-0.899164	0.302199	-0.146248	0.519167	-0.413942	-0.827935	-1.66847	0.0442295	0.181308	0.622441	0.0637105	0.316282	0.854691	-0.346574	0.225215	0.236974	0.652575	-0.274172	-0.938529	-0.699113	-0.163705	0.0454382	-0.0434725	-0.293472	-1.09749	-1.51119	-1.28677	-0.391487	-0.103763	-0.478101	-1.55459	-1.90099	-1.59757	-1.26193	-1.08958	-1.3577	-1.46838
#107	-1.38631	-2.06275	-3.09938	-3.28868	-3.11424	-2.62204	-1.58821	-1.44252	-2.33196	-3.60006	-3.79387	-3.70794	-3.83485	-2.55336	-2.54229	-1.60516	-0.437399	0.0178632	-0.225292	-1.84843	-2.25471	-2.84941	-3.86734	-2.16753	-2.02139	5.08893	4.3121	6.64632	1.06424	2.01537	0.27443	0.282662	1.62466	2.12625	1.47344	-0.264311	0.602013	1.0544	0.499931	1.15328	3.84019	6.33588	3.63342	0.635093	-1.28682	-1.09698	-0.41323	-0.512945	-0.284954
#108	-2.6425	-2.26251	-1.4734	-1.10332	-1.70433	-1.49541	-1.43029	-1.56796	-2.08383	-2.1036	-1.4367	-1.06695	0.286861	0.574936	0.0618371	-1.48023	-2.07344	-1.99776	-0.521236	-0.287344	1.26793	-0.85289	-0.306492	-1.98249	0.200356	1.95136	3.14054	2.49692	0.715913	0.611157	1.06345	2.70963	4.60807	4.5318	3.48051	2.12141	1.97593	2.41618	2.28992	1.58597	0.322624	-1.21916	-1.66657	-1.81705	-1.45096	-0.74109	-0.102594	1.85178	4.33617
#109	-3.01288	-3.2095	-2.8712	-2.96938	-3.23434	-3.84313	-4.22693	-2.35456	-1.56329	-0.514695	-1.15501	-1.05267	-0.895073	-1.97243	-2.25151	-2.95575	-2.43157	-2.88538	-2.97584	-3.01795	0.313308	2.36112	5.42468	2.16913	0.193457	-1.43389	-1.61942	-0.688381	1.45873	2.29472	2.14674	-0.629044	-0.122979	-0.463533	-1.0696	-1.28608	-0.064674	1.42754	2.41358	1.91314	0.728605	-1.05495	-2.29007	-2.97292	-3.17806	-2.87123	-2.54602	-2.29049	-2.49894
#110	4.95492	1.66297	-0.915711	-0.20216	0.894936	0.6198	1.25297	1.4992	2.0614	1.39138	1.5217	-1.54726	-3.22177	-4.91847	-2.79126	-1.8626	-1.89311	-3.04418	-1.96347	-0.346139	-1.79711	-3.03971	-1.94909	-1.68717	-0.829911	-1.11272	1.08832	4.55867	5.30107	8.85555	10.9719	16.2659	19.2322	15.5801	10.8542	8.2177	9.88233	9.92911	6.31902	2.09115	-1.11843	-3.59998	-3.53729	-1.07908	2.01689	2.40315	0.437791	-2.19051	-2.20397
#111	4.24972	1.60651	0.425203	-1.43792	-0.760213	-0.0476245	-2.21326	-2.46754	-2.86394	-2.06622	-2.2159	-2.25038	-3.0481	-2.1104	-2.46427	0.41543	0.631124	0.656968	-2.00306	-2.72949	-1.43112	-0.744275	0.40711	0.938683	0.663046	0.538049	0.286572	0.736192	1.15321	3.69763	4.91272	5.42954	5.75115	5.77137	4.64931	1.69921	0.294446	0.0927221	0.197054	0.284556	-0.11135	-0.234764	0.81251	0.57493	-0.515258	-1.79444	-1.65467	-1.45726	-1.83027
#112	-2.68137	-2.30658	-2.83338	-2.86564	-3.41047	-3.22804	-3.14998	-3.07136	-3.0971	-2.85939	-2.16687	-1.40118	-1.70032	-2.75253	-3.06565	-3.02675	-1.07842	-1.68768	0.36794	0.217377	1.3188	-0.243644	-1.84664	-2.45614	-2.39917	2.86902	3.81095	3.58113	-0.161332	0.592991	1.3348	1.94905	3.67738	3.33524	2.35664	0.701169	-0.0815271	-0.706883	-1.56116	-0.435438	0.586728	0.626764	-0.244135	-1.04959	-1.48388	-1.11287	-0.715228	-1.04186	-2.05116
#113	-2.19413	-2.11896	-2.58599	-2.20627	-2.63992	-2.2619	-1.69339	-1.28996	-1.70886	-2.39196	-2.70727	-2.50552	-2.05567	-1.42709	-0.446286	-0.0307413	-0.443874	-1.86899	-2.34862	-2.14706	-1.72148	-2.11167	-0.90608	-1.12685	0.240923	-0.183165	0.940811	1.57601	3.68018	4.86423	3.5175	1.67956	3.20504	5.99055	6.9478	4.59361	3.37558	2.5159	1.93766	0.434255	-0.312615	-0.159522	-0.305953	0.876503	4.46722	10.4353	14.7559	14.7443	10.0967
#114	-3.78473	-3.40364	-2.75095	-3.37802	-3.97987	-4.95234	-5.30504	-6.06738	-5.62501	-4.9191	-2.75206	-2.90005	-3.32282	-3.62595	-3.09895	-3.08114	-3.98068	-3.43385	-1.43393	1.72168	5.08389	6.70359	5.16245	3.00049	0.660329	-0.281104	-1.37434	-2.76244	-2.62234	-1.12237	2.1073	5.13067	7.45077	8.3663	7.2309	4.28528	2.14817	2.56013	5.00438	4.11059	1.14182	-2.56091	-1.60469	-0.542307	-1.01251	-2.07405	-1.19013	0.174119	0.352948
#115	-0.727912	-0.702992	-0.727747	-0.648296	-1.03238	-1.96777	-2.39259	-1.9438	-1.29008	0.481126	0.084484	0.798152	-0.418788	0.347817	-0.378152	-0.587274	-1.37432	-1.45348	-1.38385	-0.786902	-0.449163	0.0322706	0.298358	-0.132541	-0.726477	-0.817495	1.01542	1.98367	2.68036	1.67105	2.78217	3.98554	5.7096	5.27837	3.9823	3.01836	2.84411	2.48547	1.43466	0.303494	-0.714748	-1.30409	-1.62724	-1.09385	-0.269609	0.267285	0.792414	0.68763	-0.014644
#116	-6.19552	-6.40766	-5.5789	-5.0099	-3.98471	-4.47559	-4.87604	-4.53294	-4.34874	-4.66511	-5.92177	-4.28176	-1.20145	-0.823339	0.220634	0.926794	2.28997	-0.857149	-1.98507	-3.781	-3.11496	-4.75162	-4.57999	-0.38293	0.396382	4.72297	1.15443	1.86747	1.34805	4.56564	8.59935	13.0828	19.0904	21.3057	18.2991	10.2484	3.41743	-1.25324	-3.25479	-3.18121	-2.64382	-1.4607	-0.571757	-1.00957	-2.98587	-5.80581	-6.21184	-5.70177	-5.35449
#117	-3.38221	-3.4007	-3.06858	-2.98902	-2.45951	-2.51145	-2.25351	-2.94273	-3.42364	-3.69748	-1.20419	-1.25821	-1.2767	-2.73392	-1.72041	-0.607101	-1.5444	0.24963	-0.977559	0.827565	-1.61509	0.0886642	-0.395772	-0.109547	-1.37041	-0.363246	1.40205	2.5341	1.47585	0.75089	2.55264	4.60324	5.10331	3.87341	2.774	2.88944	2.02349	0.759605	-0.727941	-0.030978	0.330685	0.508495	-0.183631	-0.362152	-0.583687	-0.8273	-1.5581	-1.95207	-2.6721
#118	-1.89492	-2.94295	-3.32362	-3.70066	-2.74675	-3.83308	-3.18966	-1.64486	-0.266535	1.0315	-1.44964	1.96185	7.58791	9.50804	4.82735	-0.783365	-0.814568	-1.22141	-3.11575	-3.19051	-0.489555	2.74502	2.17997	0.37213	-1.37119	-1.64385	0.128344	1.39713	3.46896	4.27769	5.22345	4.65211	1.85153	3.62109	7.54033	12.3792	9.91079	5.97264	2.6688	0.711785	-0.877038	-2.06769	-1.70786	-1.43964	-1.24296	-1.64246	-2.29704	-2.45891	0.673069
#119	-4.16809	-4.06807	-1.87816	-1.8431	-1.94586	-3.96208	-4.02636	-4.12991	-3.66694	-1.36329	-0.568577	-0.807672	-2.23058	-3.02529	-3.50449	-3.4807	-2.3116	-0.0339599	-0.706834	-1.87594	-2.99266	-2.01213	0.121602	3.3732	5.53027	5.20345	2.04588	-1.30467	-1.13752	1.17454	7.34026	14.296	22.8669	27.6484	25.0816	15.1602	13.4976	22.4986	37.0157	38.4427	30.0097	17.7633	9.08732	3.29621	-0.246982	-0.962084	-0.538103	0.418966	0.50169
#120	-3.15128	-1.94282	-0.0533998	0.0832068	-0.207676	-0.716624	0.112121	-0.754608	-1.59496	-2.46368	-2.44077	-2.53952	-1.46603	0.143141	0.234097	-0.936832	-2.21041	-1.98181	-1.31859	-1.73323	-2.2336	-2.25195	-1.47552	1.05664	2.03612	1.3464	0.382013	-0.280045	4.07276	3.91977	5.797	4.59737	5.80414	6.40878	6.55336	6.5397	4.34381	2.70923	1.8589	1.29698	0.706423	0.012237	0.405059	2.12713	3.51646	3.5859	1.64262	-0.716019	-1.82024
#121	-7.14951	-7.22112	-7.23561	-7.57414	-7.1473	-4.62155	-4.02304	-3.92948	-5.01081	-5.07301	-4.49054	-1.86595	-1.70547	-2.13845	-5.80674	-5.09679	-4.34559	0.0729817	-0.849879	-1.49004	-4.64644	-2.78529	-3.06473	-4.12463	-5.28098	-3.21082	7.27092	12.5984	12.1112	2.36843	-1.92735	-1.4998	-0.185095	-0.451455	-0.492638	0.408599	0.229545	0.506559	0.0772738	-0.494526	-2.63579	-5.41713	-6.44727	-6.62547	-6.26314	-5.64295	-4.98218	-4.7292	-5.24981
#122	-2.72208	-2.76856	-2.67893	-2.69404	-2.711	-2.71121	-2.28295	-2.09443	-2.14391	-2.39552	-1.10858	-0.292989	0.447765	-0.886477	-1.75734	-2.22331	-2.02929	-1.17539	-1.57199	-0.747318	-0.234175	2.65358	1.98669	1.16405	-0.0785633	0.595262	-0.112482	0.185667	0.194652	0.94818	-0.151492	0.227192	1.88134	2.48701	2.40781	1.95865	2.16562	1.92168	0.737821	-0.990354	-2.2128	-2.54196	-1.57593	-0.25748	0.180411	-0.578134	-1.52838	-1.70441	-1.38091
#123	1.76747	1.77042	3.04022	0.403466	-1.32565	-0.356389	-0.540849	4.73359	1.68957	1.66641	-3.05375	-2.19849	-1.57546	-0.894374	-1.62537	-2.09343	-2.202	-1.78545	-1.19589	0.0641582	-0.271651	0.190479	1.7845	1.91813	3.61904	-0.372499	-0.291229	-3.0914	0.725832	2.58836	6.98608	9.75245	15.5503	13.9309	8.36655	1.1804	-0.398494	-0.215288	-0.440641	-0.703499	-0.756355	-0.570054	-0.789945	-1.51969	-2.18229	-2.53819	-2.4739	-1.6532	-1.61281
#124	-3.57401	-0.935361	0.937141	1.90721	-1.02761	-2.25108	-3.8135	-3.7629	-4.16729	-3.31209	-2.87777	-2.94837	-3.41728	-3.78138	-3.00358	-2.25301	-1.62752	-2.11165	-0.748067	-0.682132	0.593818	-1.34072	-1.35763	-2.21576	-2.03751	-2.32734	-1.4307	1.46662	5.99462	5.47783	3.78178	1.03274	2.00097	1.47052	0.677265	0.736495	0.930666	0.475713	-0.925704	-1.74942	-1.99191	-1.44925	-0.655102	-0.763034	-1.48043	-1.40157	0.0904059	0.748164	-0.527146
#125	-3.78555	-4.2952	-5.68006	-5.19403	-5.69401	-6.32842	-6.30571	-6.30571	-6.15079	-6.65952	-6.3037	-5.68299	-3.94152	-3.35692	0.797309	2.72998	2.91418	-1.12776	-4.10988	-3.93109	-4.31794	-2.10222	-1.33959	-0.555317	-0.77888	1.86887	5.71033	4.57595	0.487624	1.09865	4.82953	8.17763	4.73176	1.67462	-0.357756	-1.54937	-3.35586	-4.31621	-3.66012	-1.83503	-1.63738	-2.99634	-5.17838	-4.92301	-3.65215	-3.12465	-3.45931	-3.6737	-3.38284
#126	-3.00426	-2.86593	-2.96695	-1.9113	-2.4137	-2.11066	-3.51261	-1.69409	-1.97219	-0.403881	-1.98644	-1.18415	-2.89414	-3.13807	-3.28648	-0.750408	0.404396	0.467333	-0.189886	0.234036	-0.521187	-0.0423114	-1.50152	-0.870243	-2.72161	-0.240684	0.0737201	1.48098	1.10377	1.06885	0.354111	-0.361923	0.239413	0.626496	0.595398	0.153792	-1.31559	-1.70404	-0.446687	1.6593	2.06915	0.84338	-0.668322	-1.13596	-1.50294	-1.10107	-1.17201	-1.50912	-2.37982
#127	-2.9247	-3.995	-4.85729	-5.65642	-5.13414	-4.25392	-3.55021	-3.46828	-4.39802	-3.40694	-3.85721	-4.14826	-4.88003	-3.27723	0.761503	0.994621	0.0755424	-1.52856	0.687991	1.74192	-0.413369	-2.25509	-3.30697	-1.93505	-0.796901	0.00672573	1.23618	0.639914	1.48278	2.15436	8.33974	15.1304	18.4583	14.7791	7.84233	1.6993	-0.909136	-0.124956	2.62777	2.8901	1.37612	-1.18554	-2.40765	-2.70252	-2.54736	-3.09667	-3.85773	-4.16125	-3.85461
#128	4.29098	1.60202	-1.63326	-0.883382	-0.451648	0.440799	-2.25077	-1.45776	-2.1267	-1.44237	-2.35045	-1.14144	-1.41916	-2.09489	-2.32009	-2.87693	-3.24696	-4.02652	-4.95333	-2.65158	-3.14625	-2.87632	-2.65735	-1.44202	1.13301	2.98401	8.67635	8.67943	5.57187	2.84908	2.85811	5.19203	6.57529	7.60612	6.70492	2.65515	1.43358	0.679357	-0.687495	-2.54477	-2.88197	-2.07882	-1.88186	-1.68211	-0.687498	0.035284	-0.790117	-2.42874	-3.4855
#129	-2.28697	-2.51459	-3.31323	-2.57303	-2.59712	-1.86584	-1.42389	-1.13135	-1.73436	-2.9861	-2.70324	-2.87469	-2.19247	-2.8002	-2.26261	-2.74963	-1.83108	-2.08812	-0.717253	-1.85694	-0.833022	-1.33195	0.369112	-0.0763704	1.23592	-0.00553952	2.43282	1.25793	3.32446	1.07855	2.61331	3.61999	6.50661	9.11264	9.46005	7.91287	4.18194	0.881384	-1.34568	-1.88817	-1.59682	-0.534437	0.153031	-0.116669	-0.78443	-1.43232	-0.357598	0.455232	0.111874
#130	-4.11919	-4.27164	-4.04346	-3.8493	-3.06229	-2.25387	1.33427	0.966787	0.104414	-3.29036	-3.7952	-4.30861	-4.83245	-4.2522	-4.2522	-3.7874	-4.18091	-3.47834	-0.914557	-1.04798	1.58835	2.83374	4.0081	3.14167	0.254276	-0.13777	-2.60023	-2.72443	1.35856	3.43015	4.43166	1.66386	1.56929	1.14332	0.197874	-0.527933	1.77898	3.52809	4.19643	0.692354	-0.762368	-0.986904	-0.338936	-0.0642479	-0.798107	-1.69353	-2.96144	-3.08017	-3.18813
#131	-2.53396	-2.06421	-1.1469	-1.1989	-1.72774	-2.8337	-3.00067	-2.83651	-2.44371	-1.61381	-2.00752	-1.76536	-2.34708	-1.59733	-1.29004	-0.499154	-1.24891	-1.84109	-2.35811	-0.173265	1.1874	1.33723	2.02276	1.07529	1.10311	-0.829493	-1.50116	-0.712951	0.228906	1.4939	1.66698	1.95326	2.81669	2.42257	1.26411	0.0353172	-0.284435	-0.17462	-0.246719	-0.232659	-0.617232	-0.980331	-1.60691	-1.9343	-2.00228	-1.56602	-1.52446	-1.23645	-0.823322
#132	-1.75304	-2.66958	-3.64065	-4.31225	-1.6633	-0.809279	0.172027	-1.97626	-3.34633	-1.67483	5.36847	8.79643	6.6232	-0.384082	-3.61234	-2.44206	-1.43403	-1.10783	-2.10949	-2.18028	0.228833	1.20726	-0.50936	-1.86465	-1.34777	0.233558	0.340684	0.689149	3.89012	4.16825	5.96148	6.52307	10.2409	10.8118	9.49939	6.54701	3.65459	0.769505	-1.4458	-0.756563	0.275493	1.0372	1.51554	1.50808	2.30975	0.895858	-0.0895089	-1.00737	-1.44029
#133	-1.0834	-0.507464	-0.325082	0.047052	-1.01823	-1.22119	-0.188856	0.0660164	1.19589	1.15297	0.636703	-0.703385	-2.82942	-0.799105	0.096874	2.41935	0.568001	-0.727286	-2.43026	-2.66296	-2.34606	-0.326161	0.204472	0.766252	0.269265	0.273484	-0.149947	1.1529	1.617	1.92753	2.23273	5.585	7.40101	7.64563	7.12147	6.9626	6.31259	4.55824	3.05155	0.513157	-1.15967	-1.98155	-1.92492	-1.84945	-1.77391	-1.76693	-0.304649	0.682987	0.227158
#134	-2.44072	-3.67308	-2.73364	-3.66549	-3.05413	-4.25042	-4.73615	-4.4663	-3.90593	-3.84081	-4.71232	-4.43722	-2.32267	-2.17019	-0.318398	-2.55156	-1.50791	-4.16589	-3.11182	-0.535555	-0.610658	0.62417	-2.16919	-0.233866	0.249672	0.78296	-0.531274	0.249683	3.42969	5.65189	4.43254	2.69526	3.51827	3.56388	2.69131	0.491675	-0.146842	-0.287201	-0.585741	-1.24023	-1.95275	-2.26374	-2.07528	-1.0782	0.430633	0.015325	-1.50038	-3.42486	-3.18692
#135	-1.93465	-1.26629	1.33029	0.37085	-0.350427	-3.22616	-2.59206	-2.15704	-1.62662	-1.81039	-2.85781	-2.96542	-2.84449	-2.25132	-1.9848	-2.18253	-2.46702	-2.1037	-1.7915	-0.332786	-1.38531	-1.2344	0.266282	5.20053	5.02958	2.00226	-2.27778	-1.4274	0.531262	1.05833	0.817538	-0.500968	-1.57407	-2.6797	-2.42332	-0.518919	0.0819439	-0.0445803	-0.902602	-0.510942	-0.760721	-1.86387	-2.99225	-3.09954	-1.86748	-0.24138	-0.0835801	-1.11695	-2.65709
#136	-2.29537	-2.65218	-2.82275	-1.78589	-1.67529	-0.84377	-2.07478	-0.677793	-1.93663	-1.79273	-2.32423	-2.0632	-1.8928	-2.28836	-2.09659	-1.07479	-1.62341	-1.3453	-2.10355	-1.93463	-1.40707	-1.47221	0.767937	1.76334	1.63263	0.292741	0.29308	2.73852	2.49736	2.14412	0.200884	-0.0651621	-1.03905	-0.800036	-0.452774	-0.639583	-1.06295	-1.35037	-1.24642	-0.701028	-0.28606	-0.583178	-1.53773	-0.74475	1.09358	2.33388	1.63216	0.186926	-0.589305
#137	-2.65202	-2.46947	-3.67543	-3.87966	-2.77603	-2.40626	-1.554	-3.24495	-2.68577	-3.56388	-3.37244	-1.33229	3.5873	5.30877	4.91932	3.87769	4.64197	2.31152	-1.16992	-3.9525	-2.13316	-2.31082	-2.47905	-3.97688	-3.87947	-2.59449	1.65367	4.61725	4.38407	0.597973	0.33068	2.8551	4.92965	4.57072	3.69903	3.43806	3.03826	1.44721	-1.34341	-3.3849	-4.37866	-4.0311	-3.64042	-1.06077	4.27094	9.36599	11.1882	8.47626	4.97828
#138	-1.57491	-1.86048	-1.98949	-1.61142	-1.21013	-1.45217	-1.70473	-0.990956	-0.171946	0.407758	0.469651	-0.25715	0.718754	-0.404739	-0.217833	-2.06544	-1.87748	-1.44553	-1.61119	-0.676581	0.309021	1.10565	0.457885	-0.719385	0.0524095	1.65371	1.80341	1.14115	0.442462	0.766601	3.04381	7.48975	15.5938	18.8857	16.8421	9.25582	3.77637	0.528434	-0.288391	-0.297305	-0.128117	0.0438899	-0.675413	-1.07368	-1.05103	0.6919	2.65836	3.53689	2.07071
#139	-2.52491	-2.01543	-1.14658	0.966965	0.553834	0.407048	-1.49326	-2.03505	-2.11941	-1.95804	-0.67858	-1.65297	-1.99987	-2.37131	-2.2803	-2.40751	-3.15349	-2.50884	-2.83443	-2.02336	-0.464495	2.21224	1.8496	1.07372	-0.55732	-0.59554	-0.732255	0.418625	3.9228	3.00771	1.50238	-0.643559	2.43677	2.89816	1.75915	-0.394952	0.222385	1.86003	2.69198	2.23462	1.18765	0.380271	1.4764	2.51208	1.79262	-0.0708461	-1.88039	-2.54971	-3.23749
#140	-1.97995	-1.62208	-2.30382	-1.95035	-2.80495	-2.19709	-1.80253	-1.53793	-1.56974	-1.92723	-1.96162	-1.85036	-1.76738	-1.08275	-0.551671	0.664864	0.597898	-0.000471552	-1.12137	-0.961934	-1.13973	-0.31937	-0.795509	-0.788765	-1.42394	0.226889	1.04157	1.15321	0.932656	1.68717	3.01864	4.83522	8.44857	10.1199	10.2495	8.64882	6.76691	4.85358	3.04681	2.99007	2.20882	0.753531	0.119614	0.0530793	0.0150954	-0.737405	-0.361794	0.726721	1.56738
#141	-2.76904	-3.0571	-3.04796	-3.89083	-3.68907	-3.26856	-3.28052	-3.24477	-3.85516	-3.09597	-2.79916	-0.65381	-0.864168	-1.3098	-2.48269	-0.770983	0.0706602	-0.38325	-2.48683	-2.28872	-0.82882	1.10045	0.307918	-0.558571	-0.238651	2.1485	2.01512	0.969424	-0.238355	0.92281	1.9547	2.50498	1.92716	1.58682	1.52105	1.71678	1.4193	0.946388	0.340743	-1.14546	-1.92804	-1.99378	-2.27488	-2.18034	-1.9788	-1.38251	-1.82151	-2.58395	-2.81519
#142	-2.94804	-2.86185	-2.93241	-0.270749	0.321049	0.883031	-1.81259	-2.52002	-2.1332	-1.38803	-1.14241	-1.84018	-2.30765	-2.22991	-2.39629	-2.57112	-1.44873	-0.842326	-0.413864	-0.714704	-0.567351	-0.110918	-0.172346	0.037363	0.722978	0.797866	1.88032	1.6328	1.53791	0.892861	1.07234	2.32177	4.09787	5.21666	5.0808	3.33276	2.27203	1.85196	2.05917	1.3965	0.435014	-0.355998	-0.994427	-1.07236	-0.950437	-0.56417	-0.691512	-1.25938	-1.62301
#143	0.444046	0.36952	1.32641	1.7977	1.68695	0.7066	-0.422557	-0.923601	-1.73688	-1.4709	-1.3717	-1.04175	-1.30677	-1.63773	-1.12067	-1.26293	-0.853745	-1.36242	-0.729607	-0.543489	0.0537279	0.0320175	0.554732	0.780304	0.222181	-0.147215	-0.917083	0.284796	0.989718	1.56599	0.476851	-0.0924305	0.747135	1.96997	2.60776	2.03524	0.704789	0.048469	0.11505	0.426674	0.685089	1.08752	1.65287	1.55236	0.686136	0.401853	0.183653	-0.0566441	-0.519973
#144	0.597155	2.44983	7.24569	5.22325	2.53122	-0.153115	-0.0552843	-0.0251826	-1.70434	-1.70116	-1.57618	-1.93524	-2.32915	-0.722364	0.158684	1.19633	-0.115387	1.22723	1.84054	1.39328	1.18749	-0.847761	-0.68832	-2.41137	-1.85742	-2.06646	-1.82486	0.101323	1.47689	3.16816	2.54284	2.39538	2.18392	1.80761	1.61192	1.15421	0.921836	0.990572	1.63042	2.93552	2.71062	1.76208	1.86951	1.38807	0.362953	-1.08382	-0.712673	-0.631801	-0.28247
#145	-2.50419	-2.36872	-2.34296	-2.62409	-2.96222	-3.22463	-2.81824	-2.78207	-1.8084	-1.97228	-1.22692	-1.62972	-1.53953	-2.08459	-1.48047	-0.747216	-0.938132	-1.24117	-1.52748	-0.955482	-0.692258	-0.569443	2.08927	2.7733	2.23224	-0.86872	-1.40192	-0.49791	0.673069	1.19577	1.96678	2.44629	1.92568	1.003	0.107435	-0.435789	-1.07225	-1.4231	-1.57554	-1.78352	-1.84618	-1.55517	-0.591806	0.164159	1.10308	0.712283	-0.176159	-1.37659	-1.2626
#146	-1.72787	-1.38362	0.685261	0.413532	-0.218869	-2.23046	-2.39109	-1.67242	-1.63231	-0.60838	1.31658	1.54837	0.156821	-0.29761	-0.359685	0.285925	-0.333893	1.78043	2.44458	1.21938	-0.666191	-1.6289	-0.978012	-0.642704	-0.932691	-1.0482	-0.245033	0.955791	1.14073	1.78142	3.32078	4.61846	3.94878	3.06101	3.35829	5.79365	5.8107	4.47634	2.27836	1.96013	1.52257	0.282094	0.995526	3.40953	5.3486	4.50057	2.84583	1.66796	1.84894
[truncated: 204 more columns]

## Sheet: Fig. 5g_CorrGroup
	Mean F. deconv per unit of time (before WL onset and after WL offset, in sec)
	-1s																														LED on
	Mean F. deconv per unit of time ( before WL onset and after WL offset, imaging frame #; frame rate ~ 30Hz; WL event time-normalized)
Cell	#1	#2	#3	#4	#5	#6	#7	#8	#9	#10	#11	#12	#13	#14	#15	#16	#17	#18	#19	#20	#21	#22	#23	#24	#25	#26	#27	#28	#29	#30	#31	#32	#33	#34	#35	#36	#37	#38	#39	#40	#41	#42	#43	#44	#45	#46	#47	#48	#49
#1	-0.688044	0.483153	0.356494	0.407265	-1.58251	-1.96736	-2.74269	-2.36418	-2.75906	-2.74139	-2.19836	-1.06505	-0.33925	-0.335123	-0.196676	-0.40776	-1.33343	-2.22925	-1.8459	-1.02504	0.146652	0.448449	-0.304292	-0.990239	-1.95688	0.240275	0.150695	2.40867	2.42249	3.32137	2.77615	5.06113	11.7739	16.5686	16.8911	11.1896	6.13532	2.65923	1.60614	1.45426	1.08889	0.892747	2.43292	3.15921	4.08059	4.94873	5.15779	4.45423	1.75907
#2	-4.98363	-4.63982	-2.5892	-0.685953	-0.566268	-1.73108	-4.7708	-5.47341	-5.9234	-3.47557	-3.18917	-1.13941	-3.2243	-2.84555	-3.89586	-1.66375	-0.889296	1.48428	-0.92462	-0.95362	-2.63412	-0.166059	0.647833	0.757522	-0.640315	-2.70367	-4.32014	-1.3349	3.89876	5.0526	3.69544	7.03431	21.8096	27.7419	30.7522	32.5261	41.6381	40.5527	27.805	15.0348	8.36643	6.87078	2.64574	1.36764	0.308849	0.47918	0.559196	3.21433	4.28649
#3	-2.75017	-2.63799	-0.705939	-1.52537	-0.520953	-2.52734	-2.10526	-2.07769	-0.648046	0.16141	-1.86069	-2.7809	-4.12645	-1.14632	-1.4642	-0.939652	-4.07216	-3.02802	-1.97481	-1.84676	-2.91041	-4.73035	-1.61491	-0.497741	3.55899	0.609761	2.9096	0.937372	6.92406	4.95114	5.98554	4.28858	7.80107	11.3072	12.8846	11.9722	6.62355	1.38245	-1.08951	2.76528	3.896	2.15924	-2.15245	-1.75427	-0.239229	0.662916	2.57643	4.02173	3.10812
#4	1.06766	0.947486	-1.79337	-1.33911	-1.67607	-1.33926	-1.34253	-0.370489	0.215554	0.84921	-1.21015	-1.78629	-2.54534	-2.05926	-2.00977	-1.61428	2.07539	3.64516	2.83865	-1.00827	-3.10418	-1.98141	-2.24934	-1.00266	-1.00489	-0.0488899	0.334402	0.668999	1.23111	0.0723876	0.261932	0.206495	0.0537113	-0.710018	-0.441457	1.37315	2.18218	2.27553	1.70268	1.24607	1.67091	2.35923	1.43466	-0.687668	-2.3648	-1.39307	-0.396092	-0.0180217	-0.995582
#5	-5.24499	-7.37487	-5.17839	-4.15817	-2.05362	-6.32674	-13.7204	-8.15785	-5.77072	12.2374	27.8928	42.4454	35.2165	12.3308	1.34722	2.27211	0.920937	3.4241	1.12669	8.86749	1.82337	-7.8868	-19.4721	-18.6023	-3.4438	7.19144	3.17017	-0.164751	2.49219	7.86243	11.6883	70.2182	76.3897	76.1325	25.0302	25.8071	12.4532	-4.46381	-17.8406	-17.9989	-14.3145	-10.2635	-12.7221	-15.3065	-17.8665	-18.8077	-23.4791	-26.0224	-27.72
#6	-16.1591	-18.3478	-21.823	-22.7971	-18.8057	-14.5943	-11.5904	-12.3972	-13.5913	-3.40724	-5.64284	-1.47138	-7.61557	3.09017	-1.84245	-6.17753	-11.06	-6.53311	-5.48336	-8.70772	-9.83404	4.20389	7.79456	0.742607	-14.9858	-2.87779	9.67392	21.7407	14.851	19.871	19.0559	35.7141	19.8402	11.0042	-9.47902	2.07255	8.68823	7.30883	-3.73398	-10.0859	-15.7182	-8.75941	-12.2079	-7.91482	-17.7523	-13.0711	-16.1772	-13.828	-13.5592
#7	-18.2872	-19.4785	-18.0456	-16.7981	-15.6107	-7.75495	10.078	15.8476	13.7827	1.14809	-4.68039	2.48121	1.04164	11.5706	-0.33018	-1.63709	-3.80803	-1.3373	-6.07124	-9.53812	11.2302	17.3479	11.8243	-11.6917	-12.7309	-7.77538	-1.22261	8.25058	9.29718	24.8716	17.4914	62.5697	53.4335	49.8458	5.11496	2.33003	14.7259	20.8073	24.3133	18.1867	5.19353	-2.03537	-7.18432	-5.01804	-14.1155	-14.5963	-18.1007	-22.1098	-21.544
#8	11.4294	9.76088	9.52693	5.80558	5.29598	2.82333	0.492979	-0.984649	-2.07099	-1.61055	-2.59092	-2.39182	-2.3892	-1.84829	-1.63825	-1.78036	-2.78397	-3.40557	-3.11692	-2.31227	-0.7597	-0.388378	0.183698	2.59405	3.70576	5.4601	2.36165	1.32698	-0.547553	1.18354	4.63916	8.11988	9.46688	9.77726	9.50184	8.56875	5.85517	3.32057	2.33746	1.66186	1.19946	1.2157	2.57171	4.48497	4.46162	1.63522	-0.939951	-1.71965	-0.952608
#9	2.77014	2.65411	0.897319	0.449865	-0.602458	-0.361392	-0.105118	0.703465	0.0530724	-1.24828	-1.71885	-1.40919	-0.968688	-1.24266	-1.38158	-0.0571902	0.282426	0.718275	-0.241231	-1.1119	-1.78146	-1.2146	-0.145995	-0.0692663	-0.361654	0.217523	0.649511	1.12408	0.757949	1.31238	2.40359	3.93773	5.5484	5.32465	3.92945	2.08201	0.831212	0.148048	0.0661759	0.20021	0.32459	0.0370601	-0.830158	-1.69116	-1.87526	-1.34066	-0.108365	0.718939	0.475966
#10	-1.95994	-2.97256	-0.433267	-0.609185	-0.716189	-1.68787	-2.69048	1.40437	2.19463	9.05753	3.05969	0.692919	-3.87406	-0.92978	-5.70421	-4.36222	-5.32292	8.26472	6.38607	7.56838	2.84934	2.8369	0.967953	3.95235	3.25459	-1.56415	-9.45101	-5.01502	-1.64925	0.622497	-3.34816	2.49184	8.41804	12.0345	11.071	5.76667	6.62661	10.6231	15.4291	23.0074	29.2936	32.6318	30.5126	26.1949	20.0515	9.26778	-0.478487	-8.70015	-15.1083
#11	0.982307	-0.18815	0.357025	-0.465687	1.76976	1.71695	0.494447	-1.04389	-1.79479	-0.555508	-2.08864	-2.82293	-3.82733	-2.00264	-1.02162	0.0143211	-0.527074	-0.204206	0.692941	0.822801	0.534497	-0.440075	-0.266235	-1.04508	-1.02189	-0.653248	1.21556	0.25985	0.623755	-0.134977	2.41936	3.09575	2.96671	1.72957	0.337976	-0.564763	-2.1299	-3.73872	-4.77711	-4.89736	-4.33496	-3.43829	-2.19453	-1.98606	-1.1442	-0.494698	-0.87834	-2.52383	-4.61326
#12	5.54616	2.74094	0.704772	-0.744762	-0.756645	-2.23403	-4.23507	-5.3253	-5.4032	-4.82908	-2.87287	1.38877	0.762316	0.212631	-1.89917	-2.06484	0.166372	-0.422611	2.47702	0.614855	0.172028	-1.91856	-0.991302	-1.30139	2.08886	1.73386	2.37152	-0.340274	-1.52379	-2.52992	-2.64579	-0.868826	2.96716	6.04481	8.57681	9.77956	8.05401	4.55464	0.0489046	-2.83009	-4.26156	-4.74283	-3.35501	-1.0131	0.697006	1.15721	-0.419162	-2.00678	-3.18067
#13	-2.85374	-2.62619	-2.90369	-3.71476	-4.24146	-3.3471	-2.96802	-1.63586	-2.29632	-0.814824	-0.715044	-0.0151884	-1.32013	-0.560712	1.43472	1.70787	0.161709	-2.52204	-2.1388	-1.67217	0.330082	0.532119	0.168616	-0.251954	-1.19945	0.511677	-0.904752	0.790144	0.830167	0.738678	-0.203275	-1.68776	-1.05584	-1.2499	-1.93039	-2.57118	-2.25084	-1.3778	-0.371235	-0.141871	-0.404378	-0.953173	-1.39667	-1.75186	-1.46357	-1.38752	-1.6853	-2.02045	-2.18074
#14	-1.67249	-3.11866	-2.98366	-2.99914	-3.17388	-3.935	-6.10661	-5.04132	-3.16205	-2.12681	-2.28426	-2.72573	-2.88868	0.158448	1.32596	1.69433	0.129545	-1.45805	1.54077	-0.771156	0.980872	0.218769	0.81704	-0.187216	-0.527897	0.066095	0.660595	-2.09655	-0.241524	-0.939737	-0.621034	-2.7101	-2.70212	-2.08804	-1.87724	-2.75803	-3.25395	-3.00486	-2.58001	-2.98816	-4.15526	-5.18336	-4.3861	-3.67204	-3.61065	-4.87007	-5.33099	-4.24347	-2.82116
#15	-5.13775	-4.51981	1.7764	4.04918	3.13093	-0.101042	-3.15283	-0.907355	-1.00738	-2.11968	-4.65699	-6.51975	-6.93788	-3.59775	-1.75431	7.14988	4.8393	5.43999	-1.91294	-1.15889	-1.9225	-2.6129	-2.48773	-4.51165	1.31379	1.0239	0.597189	-1.87314	-2.21658	3.18137	1.28193	2.28945	2.86949	7.21249	9.97961	6.59861	4.80064	4.91614	6.46642	5.75378	1.8698	-2.20887	-4.13075	-3.53355	-3.16962	-4.71781	-6.92479	-6.63089	-5.98613
#16	-5.24838	-5.72206	-6.3412	-5.88661	-5.03646	-4.52265	-4.6846	-4.00894	-4.08553	-3.64292	-5.16874	-5.82705	-6.58966	-6.43249	-6.39747	-6.47725	-5.79603	-4.05573	-2.6217	-2.70921	-2.97609	-3.43661	-2.61764	-2.12223	2.46963	5.71198	10.8795	9.72574	5.4109	6.46105	6.09468	7.85265	2.23184	1.4149	3.56121	6.10697	4.95985	2.60931	0.259806	1.01792	0.319977	-1.48904	-2.68426	-3.36036	-3.38594	-3.99561	-4.06117	-4.48679	-5.35021
#17	-2.5131	-2.07527	-1.81116	-2.70093	-2.62418	-0.803627	-1.24857	-1.31383	-2.16194	-2.03843	-2.48541	-3.28366	-3.0982	-2.88728	-1.41472	-0.327451	-0.131763	-0.590447	-0.572016	0.799599	1.40999	0.702782	-0.554327	-1.22559	-0.185005	-0.960486	0.157698	-0.0503938	0.846977	-0.0968429	-0.0383093	2.56964	7.93208	10.4868	8.94853	3.31806	-0.314057	-0.764966	1.04545	2.19438	1.88466	1.03757	0.817148	0.732532	-0.024917	-0.94603	-1.36157	-1.77065	-1.78947
#18	-0.545728	0.0775427	0.493519	0.248773	-0.422134	-0.627331	0.0513787	2.00771	2.31283	3.00885	1.24902	2.63654	1.65854	1.89923	-0.836045	-0.138034	-0.420198	0.22588	0.211934	0.263797	0.307216	-0.74402	-0.538102	0.228838	0.103937	0.440311	-0.129819	-0.0538285	0.254193	4.42603	7.68096	9.63751	9.67937	9.95388	8.71323	5.17429	3.32987	2.49837	1.79524	1.21566	0.431773	-0.0923489	-0.877025	-1.05854	-0.614154	0.0905038	1.13704	1.3413	0.314693
#19	-0.162577	-0.162598	2.02358	2.08437	0.995305	-1.76614	-3.58066	-3.07354	-1.71489	-1.39268	-0.672986	-1.86731	-1.70765	-1.59279	-0.390548	0.804228	-0.183869	0.18495	-0.0498075	0.786856	0.200858	-0.21619	0.731188	0.909124	0.513598	-0.11862	-0.973204	0.0563958	-1.21556	0.574376	1.17075	2.74	1.99867	1.87071	1.14897	-0.259434	-2.06123	-3.08145	-3.42707	-3.88608	-3.3536	-1.93848	0.165023	0.388181	-0.944131	-2.39189	-2.82771	-2.28279	-2.3484
#20	-3.43472	-0.695869	1.72243	2.74509	-1.38115	-3.40066	-3.81626	-3.01757	-4.85186	-5.68425	-4.63425	-3.43377	-2.78356	-2.75843	-3.84125	-2.39072	-3.80439	-2.6506	-5.40599	-3.62564	-3.43378	-0.657682	-1.31303	-2.94599	-1.22864	0.718333	5.62092	2.62312	8.02472	4.82356	5.17372	-0.0861098	4.30433	5.85746	5.61912	4.09338	4.75757	4.5813	2.71791	3.11471	2.65993	1.41257	-2.32187	-4.03976	-3.6883	-2.70998	-1.73308	-1.10212	-0.661214
#21	-3.13321	-3.90148	-4.34908	-2.83796	-2.59737	0.394404	-0.6287	-0.653636	-2.05616	-2.57397	-2.10201	-3.42894	-3.6499	-3.24744	-2.50755	-2.45549	0.184214	0.371812	0.539782	-3.18999	-1.26567	-1.97407	-0.292147	-1.68838	1.02181	0.310107	0.507055	-0.148734	2.98782	4.62319	6.79397	8.03665	10.4891	11.2515	10.6128	9.06555	7.79704	6.53075	5.25507	4.7497	4.69671	4.38193	1.64702	-0.304942	-1.07647	-1.31486	1.05499	7.37251	15.5022
#22	-5.51921	-3.68296	-3.52295	-3.07377	-6.25486	-7.51023	-8.33619	-5.91823	-4.94885	-3.12215	-2.63147	-1.56719	-3.06749	-4.74273	-3.12241	-2.3695	-3.06596	-3.25477	-4.48259	4.13033	5.61999	7.38191	2.43211	0.0533906	-0.562149	-2.60754	-1.99413	-1.7785	-0.888934	-1.34269	-1.85706	-3.02078	-4.12895	-4.80767	-4.85663	-4.2785	-3.24659	-2.38946	-1.69459	-0.413189	-0.0274549	-0.600011	-1.91152	-3.55435	-3.45126	-2.88822	-1.19021	-0.449484	-1.95338
#23	-2.69328	-0.466324	-0.938355	4.52206	4.6419	4.54134	3.51653	2.11718	4.0223	3.18615	1.83152	-2.19774	-4.15178	-4.76573	-1.75253	-2.1918	0.117653	-1.37681	-2.14852	-3.05506	-1.81284	4.07513	3.14903	2.09215	-1.04228	2.36355	0.807378	0.243671	-2.57517	0.479205	1.88596	4.32274	4.58043	3.91588	3.65171	4.69981	6.19697	10.1944	16.5808	18.8323	14.361	4.28386	-0.91392	-2.78454	-3.38343	-5.21846	-5.4816	-3.35317	-0.924028
#24	-1.25562	-0.262579	-0.413139	-1.15036	-2.13511	-3.44234	-2.21947	-2.44145	1.30396	0.851234	0.90092	-2.11649	-1.04922	0.669096	1.56083	1.93205	0.6001	0.389816	1.06751	0.855009	0.332515	-1.45243	-2.08372	-0.537479	0.0487842	0.397271	-1.48662	-1.47542	0.231343	2.10086	2.18813	1.56754	2.04298	1.73662	1.15488	0.266012	1.09272	0.809511	-0.456505	-0.668788	0.475471	2.23943	1.12372	0.46118	0.816006	3.84044	4.47089	2.06971	-1.47346
#25	-3.44156	-1.98712	-1.90044	-0.398138	0.148412	0.673073	-0.192282	-0.34618	-0.556889	0.164304	1.04909	1.35373	0.207064	-1.33311	0.846478	0.586073	-0.470177	-2.69082	-0.635251	0.497449	3.21674	1.96023	2.6378	-0.503579	-0.976594	-1.93433	0.0829515	-0.0484368	-0.730737	-2.39341	-2.50528	-2.73367	-2.96611	-2.6283	-1.97927	-1.24618	-0.450039	0.226572	0.569526	1.24604	1.08709	-0.132959	-2.24722	-3.33094	-3.0231	-2.91738	-3.24205	-3.58438	-3.19684
[truncated: 204 more columns]

## Sheet: Fig. 5h_UncorrGroup
	Mean F. deconv per unit of time (before WL onset and after WL offset, in sec)
	-1s																														LED on
	Mean F. deconv per unit of time ( before WL onset and after WL offset, imaging frame #; frame rate ~ 30Hz; WL event time-normalized)
Cell	#1	#2	#3	#4	#5	#6	#7	#8	#9	#10	#11	#12	#13	#14	#15	#16	#17	#18	#19	#20	#21	#22	#23	#24	#25	#26	#27	#28	#29	#30	#31	#32	#33	#34	#35	#36	#37	#38	#39	#40	#41	#42	#43	#44	#45	#46	#47	#48	#49
#1	-0.536972	-0.313945	0.332241	0.500753	-0.152259	-0.750579	-0.443943	0.290375	1.30713	0.998936	-0.012162	0.160927	-0.320763	0.513316	0.20968	-0.968455	-0.628903	-0.00922722	0.128286	-0.129815	-0.165868	0.274521	0.450136	0.164542	0.574319	0.653206	-0.483879	-0.75101	0.00896948	0.0178874	-0.37438	-1.00828	-0.828982	-0.297124	-0.3481	-0.534445	0.105896	-0.126309	-0.746087	-0.522514	-0.789451	-0.76353	0.165088	0.50406	0.416436	0.548111	0.0348763	-0.683116	-0.66134
#2	3.19862	0.835533	-0.255442	0.539735	0.556738	-0.447127	-1.95732	-0.472554	-0.306915	-0.468054	0.0577699	-1.08618	-1.07894	-0.691785	-0.494121	-0.427912	0.282483	0.128041	-0.400538	0.731715	0.153633	-1.24675	-0.522428	0.0706959	0.162812	0.494262	0.199368	-0.526235	-0.0211627	0.687699	0.0841334	-0.30954	-0.179245	0.724213	1.34884	0.971345	0.0437258	0.0444419	0.863356	0.960529	0.289474	0.107165	0.220142	-0.482565	-0.248876	0.651866	-0.153735	-0.587652	0.0286379
#3	-0.401516	-0.181859	0.133013	-0.0436684	-0.0786486	0.398424	0.892433	0.590621	0.438439	0.357384	0.00604139	0.239397	0.771452	0.111584	-0.73198	-0.292135	-0.339289	-0.351815	-0.66844	-0.37247	0.230343	-0.0693057	-0.241743	0.232899	0.758171	0.451026	0.224085	0.587741	0.416245	-0.427831	-0.475447	-0.457706	-0.84338	-0.856983	-0.133212	0.462357	0.215152	0.324662	0.522857	0.0717957	0.185498	0.362863	-0.105804	-0.218803	-0.145375	-0.336833	-0.743443	-0.662501	-0.413981
#4	-1.35209	-1.42445	-1.77065	-2.16842	-2.20902	-1.87221	-1.34652	-1.06138	-0.770039	-0.421306	-1.00922	-1.68328	-0.812996	-0.777873	-1.58764	-1.22443	-1.0913	-1.55175	-1.52091	-0.921113	-0.122122	0.54556	2.07131	2.4525	0.567656	0.682026	0.73269	0.0367461	-0.31432	-0.79274	-1.21085	-1.29572	-0.655459	-0.639748	-0.961626	-1.15781	-0.96423	-0.932543	-1.36776	-1.54131	-0.991174	-0.952558	-1.54104	-1.54733	-1.49706	-1.58777	-1.68584	-1.75934	-1.52682
#5	-0.554787	-0.0315216	-0.801737	-1.00833	-0.670039	-0.151675	0.83	-0.569345	-1.6714	-0.486018	0.291418	0.714819	0.931904	-0.0754624	-0.473093	-0.645935	-0.564705	0.236575	0.509507	-0.0649389	-0.0670449	1.46568	0.800487	-1.58322	-2.11677	-0.971655	0.317146	0.291804	0.151394	1.03888	1.72741	0.646196	-0.487251	-0.431474	-0.598609	-1.19735	-1.10539	-0.98653	-1.27959	-1.36407	-0.408078	0.317496	0.206052	0.296459	-0.0764155	-0.792705	-1.09798	-1.39624	-1.41571
#6	-1.80386	-0.788838	-0.0620204	-1.27772	-1.05198	1.16452	0.690169	1.55611	1.18434	-1.61865	-1.05129	-1.00506	-1.29098	0.761329	0.530908	-0.589837	0.421653	-0.454817	-0.636866	-0.934764	-1.09686	3.1228	3.894	2.44954	1.44975	-1.59051	-2.32011	-1.82201	-1.55327	-0.924851	-1.04292	-1.43525	-1.09066	-1.39344	-1.79367	-1.89406	-1.84419	-0.2035	-0.162264	-1.15092	0.0278896	-0.43045	-0.972202	-0.771228	0.0225301	1.13222	-0.251165	-1.50817	-1.65056
#7	0.726128	0.460511	0.502367	0.60696	0.226876	-0.13347	-0.447823	-0.617536	-0.589008	-0.906302	-0.66013	0.167253	0.0197491	-0.0958538	0.272243	0.418127	0.0977168	0.111178	-0.177289	-0.0897098	0.267308	-0.00541814	-0.29909	-0.824398	0.405862	0.795786	-0.240423	-0.21047	0.0533357	0.0106815	-0.301987	-0.598406	-0.310724	-0.442765	-0.797083	-0.27465	-0.307562	-0.135784	-0.103161	-0.558617	-0.39033	-0.0188868	-0.293323	-0.108016	0.299622	0.261481	0.235941	0.0376852	-0.496056
#8	0.684073	-0.840852	-0.891057	0.726277	-0.243538	-0.691745	-1.13716	-1.51104	-0.45344	-0.761368	-1.70504	-1.48736	-0.854734	0.229767	0.729745	-1.26203	-2.71585	-2.37799	1.27055	3.26289	1.7728	0.855674	-1.00215	0.818095	1.09969	-0.655187	0.219805	1.31534	-0.0329208	-1.83365	0.225533	0.544732	-1.48638	-0.434178	0.111623	-1.44325	-0.878386	0.0496507	-1.21	-2.31827	-1.4711	-0.0456075	-0.648953	-0.130129	0.495501	-1.44107	-1.21911	-0.181453	-0.696028
#9	-1.1228	-0.872308	-0.507809	-0.283879	-0.616765	-0.631649	-0.519051	-0.35099	0.127927	0.688786	0.394261	-0.239045	0.137685	0.28208	-0.162243	-0.741362	-0.704366	-0.585538	-0.486983	-0.337657	-0.114017	-0.201171	-0.115244	1.30222	0.938078	-0.669509	0.157372	-0.106013	-0.0113583	1.03864	0.131862	-0.309161	0.130385	0.0515789	-0.22392	0.0278295	0.271851	0.698874	0.436502	0.956615	1.23938	1.00257	3.72374	2.63643	-0.443865	0.0174329	-0.115611	-0.681852	-0.514503
#10	2.27413	2.1247	1.47663	0.0936396	-0.236565	1.33032	3.91315	3.6029	0.813453	0.154974	0.324887	1.9046	1.15812	-0.521293	-0.506905	-1.04916	0.011261	0.840571	0.344813	0.105809	0.419608	0.795049	0.599337	0.543953	0.0437891	-0.448686	0.175505	-0.343143	-0.89381	-1.0544	-1.0628	-0.0410829	0.700003	0.414183	0.570364	1.41749	1.78643	1.74734	0.96989	-0.442222	-1.35609	-1.37564	-1.0868	-0.998228	-0.870347	-0.974105	-1.49127	-1.58869	-1.21859
#11	-0.542959	-1.08386	-0.963977	-0.836112	-1.2233	-0.338553	-0.352347	-1.13053	-1.36857	-1.30516	-1.14098	-1.15651	0.032378	0.458244	-0.581699	0.0504165	0.741212	-0.427135	-1.00486	0.132572	0.723817	0.184897	0.130676	0.999295	0.645631	0.0398051	0.0323557	-0.843238	-1.26422	-0.614102	0.146255	0.247764	-0.0353605	-0.551378	0.485614	2.12687	2.37003	1.22417	-0.0746929	-0.118384	-0.428281	-1.02102	-1.21168	-1.40699	-0.783102	1.01262	2.06248	1.38004	0.0291529
#12	-2.17961	-1.94265	-1.80805	-2.0406	-2.04257	-1.46206	-1.65838	-2.31774	-1.98274	-1.16212	-1.08751	-1.43682	-1.77386	-0.926228	-0.416413	-1.69672	-1.13138	-0.441661	-1.15602	-1.76556	-1.93265	0.922466	1.61596	0.150131	0.00855127	0.34274	1.57558	0.850735	-0.206047	1.06676	1.21539	-0.644159	-1.576	-1.89129	-1.8843	-1.94102	-2.07035	-2.12463	-1.48651	0.108654	0.513742	-0.105741	-0.430487	-1.26575	-1.75809	-1.53102	-1.33147	-1.56965	-2.04066
#13	-1.37672	-0.564854	0.00469438	-0.427049	-0.466909	-1.39797	-1.26818	0.197232	0.213534	-0.103751	-1.09985	-1.35101	-0.762328	-1.27069	-1.22741	-0.361658	0.0537743	-0.841533	-1.0666	0.322958	0.476567	-0.100319	0.215759	0.132886	1.16096	0.687853	0.160087	-0.63369	-1.38545	0.416787	-0.448818	-1.13357	-0.369552	-0.211479	-0.490201	-0.999232	-1.34956	0.0257655	1.20917	0.196935	-1.21239	-2.0265	-1.94994	-0.826993	-0.3579	-0.514815	-0.439746	-0.631852	-0.694
#14	-0.615539	0.039318	0.498742	0.47119	0.136477	0.178215	0.96826	0.758466	0.0602225	-0.261321	-0.374797	-0.199045	0.843562	0.606791	-0.450396	-0.00410463	0.185541	-0.173269	-0.567673	-0.302034	0.505568	0.322534	-0.501808	-0.528143	0.16863	0.469087	0.536888	0.40303	-0.0292077	-0.406413	-0.45709	-0.520941	-0.45596	0.375013	0.333285	-0.364416	-0.269715	0.198077	0.266572	-0.258709	-0.448805	-0.217666	0.00727978	0.50182	0.301459	-0.650444	-0.805299	-0.566736	-0.293217
#15	-1.77467	-1.84224	-1.09276	-0.626171	-0.631219	-1.12743	-1.92006	-2.00733	-2.23579	-1.93113	-1.39221	-1.14177	-0.842624	-0.829188	-1.31751	-1.29434	-1.12227	-0.781085	1.7457	3.11668	0.472063	-1.11924	-1.24568	-1.56852	-0.667925	-0.355065	-0.722782	0.242892	0.799874	0.944424	0.12363	-1.04632	-0.838019	-0.965484	-1.30674	-1.58602	-1.57217	-1.26474	-0.967015	-0.691846	-0.963963	-1.73306	-2.0726	-2.03851	-1.77206	-1.45897	-0.714683	-0.0715803	-0.455465
#16	-0.208587	-0.251865	-0.204185	0.155286	0.853731	1.13013	0.213617	-0.749462	-0.892935	-0.861801	-0.791624	-0.753094	-0.600499	-0.190358	0.146597	-0.528265	-0.443966	0.295566	-0.548818	-1.17194	-1.06151	-0.208379	-0.0322977	0.325744	0.859997	0.0701963	-0.0885842	0.155859	0.0744404	1.2028	3.22815	2.67504	1.29563	2.04691	2.65544	2.11104	1.1614	0.062588	-0.122836	0.426325	0.304426	-0.193955	-0.479235	-0.824997	-0.63663	-0.205813	-0.381498	-0.602659	-0.317768
#17	-0.413032	-0.91307	-1.26288	-0.437119	0.49527	0.473551	0.0752717	0.0112032	0.195309	0.112223	-0.243556	-1.14173	-1.22661	-0.641084	-0.309113	-0.0846244	-0.66875	-0.649452	-0.895916	-1.25307	-0.287397	0.261758	0.276455	0.0879566	-0.391372	0.111553	1.08074	0.959938	0.497002	0.619139	1.22615	1.6876	1.9995	2.67581	2.51988	1.33947	0.479389	0.819433	1.22149	0.675174	-0.0441221	-0.14419	0.289229	0.423386	-0.185487	-0.723028	0.181868	0.471023	-0.432852
#18	-0.285409	-0.242686	0.186622	-0.00337249	-0.437784	-0.182426	-0.483162	-0.659618	-0.350167	0.40488	0.467184	0.351757	0.208378	-0.60048	-0.143402	0.0774225	0.124425	0.696356	0.207623	0.0560037	0.492975	-0.21031	-0.707036	-0.554497	-0.45052	-0.493436	-0.0125099	0.616731	0.458114	0.0486378	0.17704	0.299163	-0.188649	-0.476868	-0.416443	-0.0239642	0.543569	1.2428	1.00135	-0.0503515	-0.164341	0.0761187	-0.230782	-0.288036	-0.216747	-0.169756	0.188739	0.875714	1.41265
#19	1.98531	1.12146	-0.913724	-0.978061	-0.215994	-0.0942169	-0.769496	-0.885999	-0.0373115	0.12809	-0.617702	-1.16198	-1.22902	-0.893371	-0.2369	-1.09643	-1.05957	0.622048	0.813	-0.460562	-0.803343	-0.873422	-0.916688	-0.951501	-0.0815251	0.7297	0.173581	0.520813	1.36007	1.24594	2.45842	5.02408	6.28299	5.68095	4.53105	3.00552	1.32318	2.40834	3.00777	0.536844	-1.4776	-1.06534	0.702365	1.49666	1.63257	2.70302	3.39537	1.61386	0.688336
#20	-0.985743	0.387194	0.0374631	-1.60385	-1.15907	-0.808912	-0.437718	-0.648437	-1.17791	-0.794676	-0.92728	-1.3706	-1.47274	-1.19013	-0.858129	-0.801246	-1.34886	-1.90553	-1.73451	-0.450509	-0.247619	-1.16299	-0.992667	-1.0714	-0.0755547	0.94373	2.155	1.17208	1.0129	2.81701	2.64864	4.06912	5.5801	5.13515	2.80479	0.481233	-0.546801	-0.893505	-0.845933	-0.618532	-0.689673	-0.44991	0.656164	2.25502	2.17829	0.251949	-0.649371	-0.792813	-0.747727
#21	-1.16809	-0.870524	-0.759665	-0.895917	-0.971779	-0.912234	-0.775665	-0.682884	-0.6132	-0.901033	-0.735701	-0.643731	-0.960089	-0.900041	-0.506987	-0.149592	-0.520302	-0.738061	-0.328987	-0.335555	-0.629588	-0.608041	-0.595144	0.270512	0.030179	-0.728071	1.24321	1.40176	-0.27905	0.786285	2.02111	3.12325	3.92718	1.81173	0.257871	0.69295	1.23363	0.598753	-0.476824	-0.594134	-0.0513579	0.426197	-0.0526485	-0.71623	-0.777798	-0.538514	-0.266765	-0.393591	-0.614524
#22	-0.0896879	-0.266489	-0.524729	-0.304273	-0.737309	-0.766672	-0.602795	-0.751109	-0.347531	-0.0803086	-0.343665	-0.415734	-0.231216	-0.061544	-0.693349	-1.31916	-1.02719	-1.28187	-1.17271	0.185095	1.21469	0.477781	0.477952	0.471486	-0.491946	0.0601807	0.89844	0.822868	-0.177273	-0.295686	1.0806	1.9613	2.37959	2.24807	1.70582	1.17553	0.825145	0.840021	0.73348	-0.110162	-0.52165	-0.477643	-0.615487	-0.241975	-0.146491	-0.353313	0.625797	0.833929	-0.542329
#23	-1.07538	-0.711376	-1.04945	-1.63596	-0.989582	0.47815	0.0483814	0.898346	0.90724	0.163721	0.760198	0.102406	-0.164112	-0.370039	-0.611279	-1.12923	-0.472091	-0.0439938	-0.617986	-0.590726	-0.595344	-0.420088	-0.0508193	0.153168	-0.242915	-0.53722	-0.215586	1.09609	2.00075	0.910456	-0.0813269	-0.308589	0.240112	0.77382	0.315678	-0.211003	0.255222	-0.094203	-0.469868	0.300007	0.0670707	-0.941532	-1.25568	-1.02595	-0.298525	0.14652	-0.174505	-0.239374	0.052206
#24	0.121789	-0.154196	-0.47685	-0.723655	-0.3043	-0.0679021	-0.131297	-0.370126	-0.712251	0.240935	-0.207572	-0.629065	0.318387	-0.116064	0.361691	-0.288809	-1.86065	-1.78602	-1.00338	-0.351816	1.06882	1.78945	-0.325871	-0.123823	0.0721655	-0.928877	0.102482	0.0280013	-0.332916	2.39066	2.37557	2.74141	5.8599	5.46172	3.4317	1.55602	0.148226	0.617168	2.50862	2.82684	1.08885	-0.0661056	0.537818	1.5985	1.43202	0.612576	0.92708	0.901183	-0.181019
#25	-1.66043	-1.23207	-0.284375	-0.179718	-1.01573	-0.546568	-0.30665	-1.24615	-0.529675	0.864075	0.204364	-0.579296	-0.899484	-1.45159	-1.29928	-1.13365	0.360886	0.290591	-0.807728	0.587244	1.38476	-0.0253779	-0.389765	0.524047	-0.235927	-0.880179	0.298954	0.495826	-0.61941	-0.448227	0.446455	0.662868	0.216239	-0.0379805	1.12395	2.5547	2.71385	2.30302	1.30443	0.310444	0.514894	1.83519	3.16	1.8826	0.108402	0.200598	-0.148468	-1.08351	-1.55171
#26	0.0781978	-0.255929	-0.619242	-0.772043	-0.630373	-0.553063	-0.184137	0.0420607	0.080193	0.0832628	-0.505212	-0.573412	-0.357191	-0.724427	-0.828244	-0.370916	-0.0392745	-0.19011	-0.682636	-0.526029	-0.642038	-0.785685	-0.189741	0.0247697	-0.321925	-0.315958	0.15136	0.639913	1.07356	1.27246	1.46072	1.99366	2.11278	1.14904	0.675537	0.810679	0.298422	0.0170478	0.00814215	-0.341189	-0.270621	0.0451758	-0.169661	-0.379719	-0.299494	-0.473073	-0.683896	-0.441775	-0.0707362
#27	-0.260415	0.444383	0.203474	-0.0205134	1.17432	0.712807	0.392601	0.462578	-1.09251	-1.73021	-1.31634	-0.988111	-0.337259	-1.02385	-1.90905	-1.31264	-1.10671	0.383078	0.510304	-0.85328	0.349886	0.874107	0.0319929	0.691116	1.37548	0.673324	-0.313741	-0.769959	-0.288389	-0.557794	0.888661	2.98957	2.83091	1.85614	0.399493	0.431204	1.93418	1.7156	0.733479	0.741269	0.418296	-0.405982	-1.04673	-1.04022	-1.08612	-1.22667	-0.360708	0.473312	0.280837
#28	-0.39183	-0.648317	-0.799056	0.0755793	1.2234	2.60061	2.09157	-0.40583	-1.07236	-0.925678	-0.139459	-0.145871	-0.565911	0.131173	0.176818	0.0815711	-0.424843	-0.965347	-0.696935	0.806122	0.648951	0.124762	-0.165796	0.0681105	0.57454	-0.140824	0.36831	0.346341	-0.178769	-0.283313	1.13891	1.72589	0.322562	-0.667168	-0.884251	-0.678896	-0.557021	-0.148768	-0.165489	-0.423668	0.433132	0.440191	-0.586395	-0.258347	0.727121	1.17451	0.849909	0.401601	-0.080553
#29	-0.987109	-0.681083	-0.207563	-0.119104	-0.294794	-0.339616	-0.136561	-0.0305603	-0.107048	-0.55616	-0.769355	-0.869168	-1.10358	-0.300742	0.0461132	0.237883	0.554411	-0.276337	-0.570711	0.308623	-0.0678626	-0.872285	0.323289	0.375983	-0.69373	-0.257047	0.186557	-0.107006	0.190122	0.420276	-0.0669059	-0.147515	0.569927	1.93402	2.25444	1.24221	0.159599	-0.196855	0.856748	2.23132	1.83287	0.407817	-0.572926	-1.11799	-0.767317	0.120186	1.06154	1.37404	0.540795
#30	-0.656736	-0.378403	-0.423117	-0.59862	-0.270022	0.415781	-0.0873962	-1.14651	-0.949392	-0.882969	-1.02859	-1.19221	-0.758299	-0.517421	0.042301	-0.0170656	-0.592075	0.71293	0.824172	0.260372	-0.20048	-0.40833	-0.0479797	-0.248554	-0.168727	-0.314979	-0.219157	0.0458757	0.448109	0.467224	0.0398183	1.85329	3.38134	2.08983	0.530345	-0.125555	-0.467405	-0.0483764	-0.24102	-0.421281	0.00597283	0.0618551	0.125634	0.103274	0.639443	0.188141	-0.275223	-0.128899	-0.421306
#31	-1.2692	-1.23776	-0.92076	-0.340121	-0.603448	-1.25553	-0.538434	-0.135104	-0.523325	-0.549291	-0.716383	-0.630436	-0.891989	-1.34115	-1.09772	-1.14013	-1.07935	0.37455	0.534664	-0.159784	-0.451354	-0.606746	-0.711934	-0.880042	-0.48421	0.044099	0.598974	1.01569	0.849016	0.915082	1.60408	3.20201	4.16718	2.91553	1.58282	1.15603	1.09653	1.89871	1.76917	0.223875	-0.352976	-0.236913	-0.160986	-0.504383	-0.537922	-0.456684	-0.908784	-0.747597	-0.870679
#32	-0.853444	-1.14194	-0.671087	-0.539959	-1.20488	-1.24644	-1.14462	-0.87028	-0.472707	-0.62336	-1.26229	-1.62199	-0.661754	-0.456725	-1.55211	-0.96939	-0.60216	-0.87547	-0.877288	-0.509363	-0.436187	-0.879964	-0.528318	0.163931	-0.0504144	0.124788	0.191509	0.143749	1.30311	1.90625	2.60816	8.09756	9.24074	5.78491	4.61876	2.63274	2.1081	2.58637	2.337	1.7323	0.729893	-0.37905	-0.2203	-0.282069	-0.700907	-0.407739	0.380821	0.6983	0.886786
#33	-1.51591	-1.15848	-0.860025	-1.23187	-1.22073	-0.787411	-0.760437	-0.863913	-0.723165	-1.1748	-1.12763	-0.830116	-1.20164	-0.879333	-0.874583	-1.18958	-1.2044	-0.85584	-0.801763	-0.697218	-0.702172	-0.458702	0.932656	0.33603	-0.346813	0.689483	0.910465	0.500556	0.149171	1.07503	1.53584	1.78823	2.92386	1.97287	0.961389	1.13241	0.386763	-0.685331	-0.47973	-0.115206	0.548198	1.29271	0.878305	0.0951564	0.138622	0.546089	0.114923	-0.16384	-0.51537
#34	-2.4029	-1.87652	-1.9294	-1.27271	0.379262	-0.534442	-1.84266	-1.87562	-1.47358	-1.57138	-1.83605	-1.32979	-1.9098	-1.73198	-0.761117	-0.428319	0.133145	-0.108868	-0.398154	0.0616858	-0.308201	-1.02146	0.0258715	-0.246065	0.0887741	-0.183063	-1.03053	-0.51125	-0.0769249	2.05501	2.27288	0.635736	2.97467	3.13194	1.79168	1.59306	-0.38621	-0.688918	-0.579292	-0.747642	-1.49635	-1.2225	-0.327243	-0.781046	-1.42467	-1.36934	-1.0649	-1.08384	-0.967144
#35	-1.72029	-2.01361	-2.02856	-0.941995	-0.986424	-1.58713	-1.88452	-2.52046	-2.26242	-1.08823	-1.102	-1.48192	-0.496655	-0.452515	-1.44343	-1.70297	-1.0295	-1.3855	0.331647	0.358894	-1.36685	-0.438747	-0.199262	0.027494	-0.121461	0.499504	2.37178	1.6031	-0.195712	0.0599368	1.23116	3.13181	6.21369	8.02042	5.02176	0.591988	-0.11267	0.874589	1.20878	2.42658	2.85247	0.858704	-0.546941	0.475019	1.33811	0.90871	0.424912	-0.266656	-0.455776
#36	-0.797963	-1.22067	-0.808151	-0.356141	-0.961454	-1.49251	-1.69278	-1.84884	-1.07185	-1.10633	-1.88925	-1.18159	-0.789983	-1.28215	-1.62875	-1.00519	-0.542382	-0.0824077	-0.446214	-1.3456	-0.900843	-0.579118	-0.631317	-0.753807	0.222224	1.85789	0.940979	-0.39981	0.452561	1.55506	2.05236	4.95512	8.46739	6.04436	4.2616	3.33448	1.42871	1.15752	0.942926	1.28887	0.849072	1.54247	1.0625	-0.418669	-0.45274	0.326895	0.261585	-0.648264	-0.733473
#37	-0.961014	-0.887969	-0.394702	0.139547	-0.0273958	-0.330352	-0.610429	-0.396162	-0.297825	-0.679157	-0.744715	-0.788889	-0.76456	-0.862113	-0.73055	-0.655768	-0.776061	-0.9674	-0.966462	-0.625924	-0.570782	-0.442964	-0.248287	-0.333137	0.380733	0.603666	0.568935	1.07835	0.74096	1.09759	1.01299	0.605955	1.66844	1.78703	2.67032	3.20334	1.15391	0.263394	0.259306	0.252937	-0.0741325	-0.102209	0.151957	-0.435399	-0.15552	1.12698	0.876625	-0.4119	-0.00174478
#38	-0.800634	-0.867638	-1.07916	-0.786216	-0.876623	-0.949443	-0.323626	-0.680387	-1.02964	-0.43598	-0.0200092	-0.40488	-0.812708	-1.33233	-1.51883	-1.01748	-1.03689	-1.1631	-0.597068	-0.600293	-0.633575	-0.144103	0.302029	-0.194988	0.116595	0.203846	1.00403	0.878979	0.215647	1.4331	0.86716	1.65481	4.98919	4.744	2.21243	2.60055	1.7036	1.12271	1.08312	1.29999	0.814727	-0.452827	0.229615	0.407658	-0.153506	-0.709874	-0.0993245	-0.117114	-0.130638
#39	-1.73263	-1.30072	-1.41401	-1.67278	-1.59853	-1.32339	-1.01145	-1.56547	-1.59865	-1.46317	-1.35605	-0.737578	-0.734288	-0.660879	-0.611599	-0.723677	-0.747974	-1.36754	-1.15142	-0.246813	-0.354545	-0.314523	-0.42066	-0.703094	-0.688653	-0.646971	0.770489	1.81063	1.58671	1.72506	1.11157	2.08413	2.70953	1.78922	2.02205	0.934634	-0.298975	-0.356079	0.268761	0.549087	1.32203	1.22013	-0.371007	-0.770239	-0.214707	0.345998	0.367472	-0.00138863	-0.0326355
[truncated: 204 more columns]

## Sheet: Fig. 5h_CorrGroup
	Mean F. deconv per unit of time (before WL onset and after WL offset, in sec)
	-1s																														LED on
	Mean F. deconv per unit of time ( before WL onset and after WL offset, imaging frame #; frame rate ~ 30Hz; WL event time-normalized)
Cell	#1	#2	#3	#4	#5	#6	#7	#8	#9	#10	#11	#12	#13	#14	#15	#16	#17	#18	#19	#20	#21	#22	#23	#24	#25	#26	#27	#28	#29	#30	#31	#32	#33	#34	#35	#36	#37	#38	#39	#40	#41	#42	#43	#44	#45	#46	#47	#48	#49
#1	1.38785	-0.216103	-0.365473	0.482672	-0.451467	-0.329245	0.238873	0.996687	0.149544	-1.00408	-1.28299	-0.851098	0.0737975	-0.259265	-0.502005	-0.0813824	-0.0374348	-0.821584	-0.6664	-0.188393	0.0807796	-0.218479	0.184792	0.561356	0.682142	0.638843	-0.582977	-0.622014	0.611558	0.466297	-0.781688	0.145905	2.4296	2.82086	0.735378	-0.0865295	-0.21449	-0.817231	-0.771252	0.550504	1.11639	0.309311	0.382925	-0.659245	-1.39854	-0.371784	1.06845	1.4842	2.31685
#2	-5.80444	-4.62453	-0.157914	3.49009	3.02727	2.64716	0.152463	-2.14269	0.152217	0.449194	-1.97363	-0.673864	0.711409	2.92774	2.27179	-1.56128	-1.9466	-2.43623	0.564216	1.91137	-1.00115	-0.0869533	-0.718357	0.0630052	-0.731117	-1.42058	1.50717	0.115575	-0.292066	2.62338	4.84331	5.13633	5.96252	5.42571	2.8905	0.460231	-0.145067	1.03002	1.00155	-1.9675	-3.22287	-2.08063	-0.222967	4.69717	8.55841	6.23493	2.67746	1.63375	1.64631
#3	-0.228563	-1.15752	-2.11303	-3.21291	-4.11486	-3.85295	-1.27161	1.98894	5.41112	4.72632	1.11308	-0.525376	1.17447	8.14621	8.75385	4.72866	-3.70453	-5.06545	-0.144294	1.24071	6.09678	4.95107	2.03701	-0.369579	-2.12221	-3.67923	-5.09613	0.170092	1.50301	0.749761	4.29962	11.3871	7.85301	-0.705695	6.79759	8.12658	8.77847	9.40193	4.10293	4.86214	6.56875	8.0632	1.5474	-2.545	0.173281	-0.601009	-0.829752	-3.0671	-7.36392
#4	-0.427029	0.12585	0.941048	0.332895	-0.526172	-0.241072	-0.345971	-0.737092	0.00572369	1.09023	0.280424	-0.18147	0.874482	1.38113	1.00802	0.120819	-0.451126	-0.216162	-0.328012	-0.225888	-0.195611	0.478372	0.861242	-0.243771	-0.51977	0.274858	0.739403	0.553811	0.143418	-0.488465	0.165939	0.633771	0.159611	-0.380068	-0.55947	-0.542818	-0.56269	0.0154406	0.870229	1.32568	1.62838	1.19749	0.356697	0.787423	0.723284	-0.595523	-0.813461	0.0411608	0.548989
#5	-1.23508	0.400131	-0.220542	-0.572396	3.00004	2.8105	-0.556691	-1.66839	-1.09761	-1.53218	-0.259371	0.729239	0.58872	0.501559	-1.09657	-0.605935	-1.06597	-2.0626	-2.47505	-3.32379	-2.23851	0.958766	3.46737	1.86374	0.293309	1.02374	-0.0535481	2.02311	1.90445	-0.805069	-2.20682	-4.02076	-2.5659	-1.06223	0.00517033	-0.342292	-2.16251	-3.04947	-2.22948	-2.04668	-3.55924	-4.78491	-4.72701	-3.70564	-0.626056	1.60678	-0.0960289	-1.12889	-1.23508
#6	-0.300035	0.0479789	0.0253576	-0.398176	-0.438018	-0.0676066	0.0359168	0.27738	1.27345	0.554117	0.38328	0.229694	-1.1777	-0.896956	-0.444766	0.350746	0.72717	-0.696596	-0.444493	0.622541	0.735411	-0.270066	-1.1696	0.265703	0.742758	-0.850832	-0.732803	0.211608	0.467831	0.127967	0.207012	0.620128	0.314483	0.91815	0.772013	0.254237	0.467471	-0.375931	-1.446	-1.47483	-1.54418	-1.69993	-1.63204	-1.23705	-0.910443	-0.449701	0.377811	0.00713432	-0.854934
#7	-0.20086	0.863735	1.14708	-0.015726	-0.434744	0.108349	0.236816	0.523843	0.806385	0.489074	0.395661	0.267905	-0.354639	-0.652559	-0.787718	-0.109312	0.699297	0.541235	0.803836	0.204027	-0.724532	-1.1177	0.479769	1.32053	-0.221795	-0.712613	-0.86232	-0.63415	-0.163424	-0.168227	1.23031	1.43342	0.364313	1.02369	0.563428	-0.888551	-1.02166	-0.861326	-0.983331	-0.999488	-0.652709	-0.707852	-1.12994	-1.27297	-1.04623	-0.758341	-0.618195	-0.254078	-0.238886
#8	-3.03135	-2.46694	-2.19255	-2.23546	-1.78957	-1.67264	-1.57814	-2.08651	-1.12487	-0.751246	-1.87882	-1.60122	-1.08994	-1.44095	-1.98582	-1.3838	-1.52128	-1.55002	-0.545907	2.01694	5.4525	3.15407	-1.29654	-2.26031	-1.45533	-0.441722	-0.915953	-0.709476	0.494417	0.273908	0.472585	0.486509	-0.696708	-0.714838	1.11631	2.03117	0.115557	0.0478519	0.570515	-1.0358	-1.94907	-1.89259	-1.85767	-2.26493	-2.59293	-2.01939	-0.698792	-0.344357	-1.05051
#9	-2.04009	-0.889746	0.220971	0.85712	-0.655151	-3.27371	0.512229	2.48802	1.71167	-0.375588	1.04565	2.85307	4.74141	5.64657	2.67735	-0.301936	-6.11317	-6.01467	0.421742	4.81068	1.97132	-2.47489	2.05704	3.67946	-3.39193	-2.30135	1.64445	2.26778	1.75819	2.26327	6.15532	7.63116	8.51995	14.9407	14.6684	8.86462	7.71128	4.77788	0.831891	1.47609	3.12372	5.28247	7.55177	5.46385	3.02523	4.3023	5.55582	3.48798	2.62002
#10	1.55208	0.62183	0.499693	0.699596	-0.500739	-0.408336	-0.410599	-0.983044	-0.424124	-0.0529733	-0.450479	-0.861158	-0.476084	-0.479775	-1.28049	-0.831769	-0.553742	-0.2472	-0.540932	-0.504555	0.161045	0.632189	0.416412	-0.699091	-0.548387	0.179932	0.72144	0.742659	0.28156	-0.0750836	0.326986	1.03212	1.93605	2.34098	1.55156	0.800335	1.2138	1.66345	0.986613	-0.455676	-0.686358	0.378213	0.879624	0.411259	-0.34369	-0.514667	0.0129396	0.253505	-0.17579
#11	0.0429117	-0.401388	-0.776804	-0.73353	-0.88403	-0.950614	-0.953787	-0.57476	-0.489684	-0.807387	-0.814744	-0.571038	-0.266275	-0.211344	-0.533536	-0.570166	-0.379781	-0.26866	0.0629314	-0.341452	-0.0662847	0.826586	0.131507	-0.617841	-0.0732128	-0.0981862	0.242405	0.527618	0.0661637	0.0947604	0.873577	2.8843	3.13529	1.69058	0.729935	0.537864	0.210746	0.204638	0.842879	0.102673	-0.375279	0.237949	-0.106984	-0.181013	-0.210944	-0.47223	0.0478288	0.631843	0.12215
#12	0.480025	-0.0821285	-1.34848	-2.10546	-1.36637	-0.954689	-2.56864	-2.83185	-1.96209	-0.827487	-0.679378	-1.31593	-0.650695	-0.418964	-1.40184	-2.40535	-1.45926	-0.356376	-1.0502	-1.16853	-1.12054	-1.78653	-1.32565	-0.410537	-0.141365	0.762009	0.714387	-0.549584	1.04218	4.71393	5.82747	10.9784	12.7791	9.62105	5.32767	0.265062	-0.673727	-1.01345	2.24846	3.52753	0.976379	1.01981	1.28789	0.259743	0.143088	1.10849	0.496399	-1.19195	-1.42005
#13	-0.445994	-0.241274	-0.457849	-0.732063	-0.822336	-0.997207	-0.990655	-0.904687	-0.792395	-1.09483	-1.15625	-0.569453	-0.238669	-0.342043	-0.491634	-0.448723	-0.749925	-0.522915	-0.599065	-0.291444	0.501044	0.292537	-0.0389393	-0.684346	-0.799685	-0.864516	0.262088	1.41854	1.02161	0.809634	1.66119	3.516	2.87675	1.6775	1.1911	0.84633	0.578192	0.150729	1.08504	0.606299	0.0542165	0.552097	0.433963	-0.731808	-0.265931	0.183584	-0.247102	1.57179	1.22991
[truncated: 204 more columns]

## Sheet: Fig. 5i-j
			Whisk. mov.
			R2	R2	R2
Animal	FOV	Group	Within	Across	Across/within
272	1	Control	0.748326	0.682997	0.912699
272	1	Control	0.720769	0.532797	0.739206
291	1	Control	0.602247	0.556878	0.924668
291	2	Control	0.583393	0.428329	0.734204
291	3	Control	0.6337	0.636149	1.00386
291	4	Control	0.640699	0.530588	0.828139
1923	1	Control	0.610171	0.605482	0.992314
410	1	Control	0.560651	0.587049	1.04708
411	1	Control	0.579608	0.469882	0.810691
1791	1	Control	0.51453	0.462312	0.898513
148	1	Control	0.726081	0.708023	0.97513
148	2	Control	0.798279	0.655667	0.821351
147	1	Control	0.724426	0.696916	0.962025
147	2	Control	0.758093	0.577602	0.761914
316	1	Thalamus ArchT	0.590963	0.505908	0.856074
316	2	Thalamus ArchT	0.534667	0.124618	0.233075
316	3	Thalamus ArchT	0.724995	0.526858	0.726705
316	4	Thalamus ArchT	0.674601	0.330324	0.489658
316	5	Thalamus ArchT	0.67983	0.407324	0.599156
316	6	Thalamus ArchT	0.538311	0.0945723	0.175684
239	1	Thalamus ArchT	0.719992	0.404214	0.561414
239	2	Thalamus ArchT	0.643214	0.259161	0.402915
239	3	Thalamus ArchT	0.313264	0.234177	0.747541
256	1	Thalamus ArchT	0.683912	0.602022	0.880262
256	2	Thalamus ArchT	0.616324	0.280932	0.455818
256	3	Thalamus ArchT	0.592497	0.563265	0.950663
945	1	Thalamus ArchT	0.557566	0.57852	1.03758
945	2	Thalamus ArchT	0.620266	0.366191	0.590378
955	1	Thalamus ArchT	0.75266	0.577814	0.767696
955	2	Thalamus ArchT	0.648763	0.377949	0.58257
955	3	Thalamus ArchT	0.404981	0.496932	1.22705
957	1	Thalamus ArchT	0.68734	0.44593	0.648777
957	2	Thalamus ArchT	0.763	0.542179	0.710588
957	3	Thalamus ArchT	0.703015	0.587224	0.835294
961	1	Thalamus ArchT	0.771668	0.681616	0.883302
114	1	M1/2 ArchT	0.620077	0.639936	1.03203
114	2	M1/2 ArchT	0.778091	0.665747	0.855616
114	3	M1/2 ArchT	0.698389	0.659723	0.944635
114	4	M1/2 ArchT	0.663745	0.760922	1.14641
112	1	M1/2 ArchT	0.746937	0.743634	0.995578
112	2	M1/2 ArchT	0.671873	0.571015	0.849885
112	3	M1/2 ArchT	0.722696	0.707358	0.978776
130	1	M1/2 ArchT	0.660223	0.71602	1.08451
130	2	M1/2 ArchT	0.69247	0.64478	0.93113
130	3	M1/2 ArchT	0.690627	0.667865	0.967042
			Fig. 5i		Fig. 5j
